# Supplementary material for: ALS-associated genes in SCA2 mouse spinal cord transcriptomes
Source: Hum Mol Genet. 2020 Apr 20;29(10):1658–72. doi: 10.1093/hmg/ddaa072 (PMC7322574; doi:10.1093/hmg/ddaa072)
Supplement: Supplementary_Table_1_ddaa072 [file supplementary_table_1_ddaa072.xlsx]

## Sheet: TG vs WT
id	gene_name	description	transcript type	Coor M_musculus_Dec_2011	Total BPs	log2FoldChange	Phred transformed AdjP ATXN2-BAC_vs_WT	AdjP
hATXN2	NA	NA	NA	chrHumanAtxn2:1-105157	105156	7.70924	1048.13	1.53642e-105
ENSMUSG00000067786	Nnat	neuronatin [Source:MGI Symbol;Acc:MGI:104716]	protein_coding,retained_intron	chr2:157560077-157562522	1829	-1.76233	1037.76	1.67598e-104
ENSMUSG00000024810	Il33	interleukin 33 [Source:MGI Symbol;Acc:MGI:1924375]	protein_coding	chr19:29925113-29960718	2886	-1.89125	940.507	8.89787e-95
ENSMUSG00000028626	Col9a2	collagen, type IX, alpha 2 [Source:MGI Symbol;Acc:MGI:88466]	protein_coding,retained_intron,processed_transcript	chr4:121039384-121055322	3095	1.93366	793.036	4.97091e-80
ENSMUSG00000027858	Tspan2	tetraspanin 2 [Source:MGI Symbol;Acc:MGI:1917997]	protein_coding	chr3:102734528-102772292	4585	-1.2185	689.579	1.10178e-69
ENSMUSG00000031980	Agt	angiotensinogen (serpin peptidase inhibitor, clade A, member 8) [Source:MGI Symbol;Acc:MGI:87963]	protein_coding	chr8:124556533-124569706	1891	-1.59926	644.05	3.93573e-65
ENSMUSG00000082908	Gm13736	predicted gene 13736 [Source:MGI Symbol;Acc:MGI:3650137]	processed_pseudogene	chr2:87526048-87526752	704	-2.52859	556.226	2.38471e-56
ENSMUSG00000045404	Kcnk13	potassium channel, subfamily K, member 13 [Source:MGI Symbol;Acc:MGI:2384976]	protein_coding	chr12:99964498-100062682	3112	-1.50366	445.446	2.85372e-45
ENSMUSG00000004558	Ndrg2	N-myc downstream regulated gene 2 [Source:MGI Symbol;Acc:MGI:1352498]	protein_coding	chr14:51905270-51913488	2157	-0.798464	439.423	1.14213e-44
ENSMUSG00000027562	Car2	carbonic anhydrase 2 [Source:MGI Symbol;Acc:MGI:88269]	protein_coding,retained_intron	chr3:14886425-14900769	1789	-1.35902	413.767	4.20005e-42
ENSMUSG00000033579	Fa2h	fatty acid 2-hydroxylase [Source:MGI Symbol;Acc:MGI:2443327]	protein_coding,retained_intron,processed_transcript	chr8:111345134-111393824	3008	-0.910405	375.194	3.02436e-38
ENSMUSG00000005089	Slc1a2	solute carrier family 1 (glial high affinity glutamate transporter), member 2 [Source:MGI Symbol;Acc:MGI:101931]	protein_coding,processed_transcript	chr2:102658658-102790784	13133	-0.86234	375.194	3.02436e-38
ENSMUSG00000015970	Chdh	choline dehydrogenase [Source:MGI Symbol;Acc:MGI:1860776]	protein_coding,processed_transcript	chr14:30009022-30040466	6156	1.21248	345.093	3.09509e-35
ENSMUSG00000030029	Lrig1	leucine-rich repeats and immunoglobulin-like domains 1 [Source:MGI Symbol;Acc:MGI:107935]	protein_coding,processed_transcript	chr6:94604528-94700158	5585	-0.677699	325.642	2.72774e-33
ENSMUSG00000006522	Itih3	inter-alpha trypsin inhibitor, heavy chain 3 [Source:MGI Symbol;Acc:MGI:96620]	protein_coding,retained_intron	chr14:30908572-30923760	3637	-1.02672	325.642	2.72774e-33
ENSMUSG00000002985	Apoe	apolipoprotein E [Source:MGI Symbol;Acc:MGI:88057]	protein_coding	chr7:19696108-19699166	1980	-0.787596	317.881	1.62884e-32
ENSMUSG00000020774	Aspa	aspartoacylase [Source:MGI Symbol;Acc:MGI:87914]	protein_coding,retained_intron,nonsense_mediated_decay	chr11:73304991-73326807	5621	-1.17517	298.39	1.44886e-30
ENSMUSG00000026608	Kctd3	potassium channel tetramerisation domain containing 3 [Source:MGI Symbol;Acc:MGI:2444629]	protein_coding,retained_intron,nonsense_mediated_decay,processed_transcript	chr1:188971097-189007840	3703	-0.720199	290.038	9.91213e-30
ENSMUSG00000036560	Lgi4	leucine-rich repeat LGI family, member 4 [Source:MGI Symbol;Acc:MGI:2180197]	protein_coding,retained_intron,processed_transcript	chr7:31059341-31070935	4584	-0.991753	273.212	4.77336e-28
ENSMUSG00000034459	Ifit1	interferon-induced protein with tetratricopeptide repeats 1 [Source:MGI Symbol;Acc:MGI:99450]	protein_coding	chr19:34640870-34650009	2656	1.53691	254.841	3.28023e-26
ENSMUSG00000024164	C3	complement component 3 [Source:MGI Symbol;Acc:MGI:88227]	protein_coding,processed_transcript	chr17:57203969-57228136	5143	-1.37316	252.992	5.02116e-26
ENSMUSG00000044734	Serpinb1a	serine (or cysteine) peptidase inhibitor, clade B, member 1a [Source:MGI Symbol;Acc:MGI:1913472]	protein_coding	chr13:32842091-32851185	1943	-1.50757	245.436	2.8601e-25
ENSMUSG00000007097	Atp1a2	ATPase, Na+/K+ transporting, alpha 2 polypeptide [Source:MGI Symbol;Acc:MGI:88106]	protein_coding,retained_intron	chr1:172271708-172298064	6782	-0.575723	244.909	3.22943e-25
ENSMUSG00000024661	Fth1	ferritin heavy chain 1 [Source:MGI Symbol;Acc:MGI:95588]	protein_coding	chr19:9982702-9985092	866	-0.806028	242.365	5.8014e-25
ENSMUSG00000003974	Grm3	glutamate receptor, metabotropic 3 [Source:MGI Symbol;Acc:MGI:1351340]	protein_coding	chr5:9485235-9725352	3536	-0.880426	241.875	6.49357e-25
ENSMUSG00000026473	Glul	glutamate-ammonia ligase (glutamine synthetase) [Source:MGI Symbol;Acc:MGI:95739]	protein_coding,retained_intron,processed_transcript	chr1:153899943-153909723	3329	-0.798354	238.12	1.54182e-24
ENSMUSG00000050953	Gja1	gap junction protein, alpha 1 [Source:MGI Symbol;Acc:MGI:95713]	protein_coding	chr10:56377299-56390419	3105	-0.997905	233.436	4.53281e-24
ENSMUSG00000027375	Mal	myelin and lymphocyte protein, T cell differentiation protein [Source:MGI Symbol;Acc:MGI:892970]	protein_coding	chr2:127633225-127656695	2778	-0.962929	232.893	5.13724e-24
ENSMUSG00000030107	Usp18	ubiquitin specific peptidase 18 [Source:MGI Symbol;Acc:MGI:1344364]	protein_coding	chr6:121245905-121270916	1770	1.63035	223.699	4.26718e-23
ENSMUSG00000005198	Polr2a	polymerase (RNA) II (DNA directed) polypeptide A [Source:MGI Symbol;Acc:MGI:98086]	protein_coding,processed_transcript	chr11:69733996-69758637	7067	0.813221	223.518	4.44857e-23
ENSMUSG00000038077	Kcna6	potassium voltage-gated channel, shaker-related, subfamily, member 6 [Source:MGI Symbol;Acc:MGI:96663]	protein_coding,nonsense_mediated_decay,processed_transcript	chr6:126708328-126740662	5933	-0.724389	221.122	7.72244e-23
ENSMUSG00000030428	Ttyh1	tweety homolog 1 (Drosophila) [Source:MGI Symbol;Acc:MGI:1889007]	protein_coding,retained_intron,nonsense_mediated_decay,processed_transcript	chr7:4119407-4136706	6345	-0.781496	218.97	1.26759e-22
ENSMUSG00000030307	Slc6a11	solute carrier family 6 (neurotransmitter transporter, GABA), member 11 [Source:MGI Symbol;Acc:MGI:95630]	protein_coding	chr6:114131240-114249886	4066	-0.783131	218.435	1.43398e-22
ENSMUSG00000022191	Drosha	drosha, ribonuclease type III [Source:MGI Symbol;Acc:MGI:1261425]	protein_coding,retained_intron,processed_transcript	chr15:12824814-12935290	5934	-0.736538	217.713	1.69303e-22
ENSMUSG00000044519	Zfp488	zinc finger protein 488 [Source:MGI Symbol;Acc:MGI:2686052]	protein_coding	chr14:33967069-33978764	4301	1.2949	215.406	2.87979e-22
ENSMUSG00000032517	Mobp	myelin-associated oligodendrocytic basic protein [Source:MGI Symbol;Acc:MGI:108511]	protein_coding,nonsense_mediated_decay	chr9:120149741-120181484	6481	-0.575037	214.625	3.44743e-22
ENSMUSG00000031983	2310022B05Rik	RIKEN cDNA 2310022B05 gene [Source:MGI Symbol;Acc:MGI:1916801]	protein_coding	chr8:124635765-124663369	3297	-0.842141	208.419	1.43902e-21
ENSMUSG00000037071	Scd1	stearoyl-Coenzyme A desaturase 1 [Source:MGI Symbol;Acc:MGI:98239]	protein_coding	chr19:44394450-44407709	4836	-0.570114	200.074	9.8307e-21
ENSMUSG00000015806	Qdpr	quinoid dihydropteridine reductase [Source:MGI Symbol;Acc:MGI:97836]	protein_coding,processed_transcript	chr5:45434031-45450235	1914	-0.93416	199.172	1.21018e-20
ENSMUSG00000060961	Slc4a4	solute carrier family 4 (anion exchanger), member 4 [Source:MGI Symbol;Acc:MGI:1927555]	protein_coding,processed_transcript	chr5:88886817-89239653	10815	-0.701882	193.938	4.03875e-20
ENSMUSG00000070327	Rnf213	ring finger protein 213 [Source:MGI Symbol;Acc:MGI:1289196]	protein_coding	chr11:119393099-119487418	16888	0.957877	193.262	4.71899e-20
ENSMUSG00000020932	Gfap	glial fibrillary acidic protein [Source:MGI Symbol;Acc:MGI:95697]	protein_coding,processed_transcript	chr11:102887335-102900912	4218	-1.07794	191.555	6.99097e-20
ENSMUSG00000052613	Pcdh15	protocadherin 15 [Source:MGI Symbol;Acc:MGI:1891428]	protein_coding,retained_intron,nonsense_mediated_decay,processed_transcript	chr10:73099341-74646314	18453	0.674149	191.55	6.99851e-20
ENSMUSG00000021136	Smoc1	SPARC related modular calcium binding 1 [Source:MGI Symbol;Acc:MGI:1929878]	protein_coding	chr12:81026807-81186414	3496	1.01982	189.786	1.05055e-19
ENSMUSG00000037625	Cldn11	claudin 11 [Source:MGI Symbol;Acc:MGI:106925]	protein_coding	chr3:31149945-31164324	1844	-0.797311	189.676	1.07757e-19
ENSMUSG00000028517	Ppap2b	phosphatidic acid phosphatase type 2B [Source:MGI Symbol;Acc:MGI:1915166]	protein_coding	chr4:105157346-105232764	3159	-0.596276	187.224	1.89498e-19
ENSMUSG00000066842	Hmcn1	hemicentin 1 [Source:MGI Symbol;Acc:MGI:2685047]	protein_coding,retained_intron,processed_transcript	chr1:150563526-150993435	20188	-0.900113	187.047	1.97375e-19
ENSMUSG00000022449	Adamts20	a disintegrin-like and metallopeptidase (reprolysin type) with thrombospondin type 1 motif, 20 [Source:MGI Symbol;Acc:MGI:2660628]	protein_coding,retained_intron,processed_transcript	chr15:94270162-94465418	8997	-0.793835	182.619	5.47136e-19
ENSMUSG00000005125	Ndrg1	N-myc downstream regulated gene 1 [Source:MGI Symbol;Acc:MGI:1341799]	protein_coding,retained_intron,nonsense_mediated_decay	chr15:66929320-66969640	6593	-0.618433	170.56	8.79094e-18
ENSMUSG00000024866	Acy3	aspartoacylase (aminoacylase) 3 [Source:MGI Symbol;Acc:MGI:1918920]	protein_coding	chr19:3986660-3990007	1505	1.15603	168.827	1.31009e-17
ENSMUSG00000045092	S1pr1	sphingosine-1-phosphate receptor 1 [Source:MGI Symbol;Acc:MGI:1096355]	protein_coding	chr3:115710432-115715055	3029	-0.619991	165.556	2.78221e-17
ENSMUSG00000030111	A2m	alpha-2-macroglobulin [Source:MGI Symbol;Acc:MGI:2449119]	protein_coding	chr6:121636172-121679237	4670	-0.979541	161.334	7.3561e-17
ENSMUSG00000033904	Ccp110	centriolar coiled coil protein 110 [Source:MGI Symbol;Acc:MGI:2141942]	protein_coding,retained_intron	chr7:118712551-118737024	8256	-0.572501	160.727	8.45886e-17
ENSMUSG00000022472	Desi1	desumoylating isopeptidase 1 [Source:MGI Symbol;Acc:MGI:106313]	protein_coding,nonsense_mediated_decay,processed_transcript	chr15:81992522-82033862	3635	-0.67261	160.035	9.91997e-17
ENSMUSG00000025584	Pde8a	phosphodiesterase 8A [Source:MGI Symbol;Acc:MGI:1277116]	protein_coding,processed_transcript	chr7:81213595-81334533	4045	-0.88732	159.332	1.16633e-16
ENSMUSG00000026255	Efhd1	EF hand domain containing 1 [Source:MGI Symbol;Acc:MGI:1921607]	protein_coding,nonsense_mediated_decay,processed_transcript	chr1:87264362-87310839	2125	-0.730257	158.876	1.29533e-16
ENSMUSG00000031425	Plp1	proteolipid protein (myelin) 1 [Source:MGI Symbol;Acc:MGI:97623]	protein_coding,retained_intron	chrX:136822670-136839733	5551	-0.870711	158.428	1.43631e-16
ENSMUSG00000020591	Ntsr2	neurotensin receptor 2 [Source:MGI Symbol;Acc:MGI:108018]	protein_coding	chr12:16653469-16660236	1547	-0.629042	158.058	1.5638e-16
ENSMUSG00000044338	Aplnr	apelin receptor [Source:MGI Symbol;Acc:MGI:1346086]	protein_coding	chr2:85136359-85139922	3563	-1.27307	156.833	2.07372e-16
ENSMUSG00000062078	Qk	quaking [Source:MGI Symbol;Acc:MGI:97837]	protein_coding	chr17:10206470-10319361	9879	-0.57358	156.723	2.12658e-16
ENSMUSG00000025203	Scd2	stearoyl-Coenzyme A desaturase 2 [Source:MGI Symbol;Acc:MGI:98240]	protein_coding	chr19:44293675-44306864	5453	-0.449709	156.723	2.12658e-16
ENSMUSG00000031385	Plxnb3	plexin B3 [Source:MGI Symbol;Acc:MGI:2154240]	protein_coding,retained_intron	chrX:73757089-73772514	6493	0.702076	155.646	2.72507e-16
ENSMUSG00000068105	Tnfrsf13c	tumor necrosis factor receptor superfamily, member 13c [Source:MGI Symbol;Acc:MGI:1919299]	protein_coding	chr15:82221743-82224339	2017	1.29586	154.792	3.31726e-16
ENSMUSG00000020732	Rab37	RAB37, member RAS oncogene family [Source:MGI Symbol;Acc:MGI:1929945]	protein_coding,retained_intron	chr11:115091430-115162236	5330	-0.863296	154.751	3.34904e-16
ENSMUSG00000024665	Fads2	fatty acid desaturase 2 [Source:MGI Symbol;Acc:MGI:1930079]	protein_coding	chr19:10064163-10101503	1508	-0.5792	153.796	4.17262e-16
ENSMUSG00000033355	Rtp4	receptor transporter protein 4 [Source:MGI Symbol;Acc:MGI:1915025]	protein_coding	chr16:23609918-23614222	1573	1.2687	151.907	6.44651e-16
ENSMUSG00000040296	Ddx58	DEAD (Asp-Glu-Ala-Asp) box polypeptide 58 [Source:MGI Symbol;Acc:MGI:2442858]	protein_coding,processed_transcript	chr4:40203772-40239828	7050	0.916586	150.394	9.13282e-16
ENSMUSG00000049493	Pls1	plastin 1 (I-isoform) [Source:MGI Symbol;Acc:MGI:104809]	protein_coding,processed_transcript	chr9:95752641-95845311	3890	-0.754723	149.771	1.05422e-15
ENSMUSG00000029561	Oasl2	2'-5' oligoadenylate synthetase-like 2 [Source:MGI Symbol;Acc:MGI:1344390]	protein_coding,retained_intron,nonsense_mediated_decay	chr5:114896935-114912234	3879	1.24666	147.528	1.76687e-15
ENSMUSG00000026896	Ifih1	interferon induced with helicase C domain 1 [Source:MGI Symbol;Acc:MGI:1918836]	protein_coding,retained_intron,processed_transcript	chr2:62595797-62646255	8165	0.993234	146.891	2.04619e-15
ENSMUSG00000017390	Aldoc	aldolase C, fructose-bisphosphate [Source:MGI Symbol;Acc:MGI:101863]	protein_coding,retained_intron,processed_transcript	chr11:78322967-78327781	3263	-0.458204	144.661	3.41878e-15
ENSMUSG00000032228	Tcf12	transcription factor 12 [Source:MGI Symbol;Acc:MGI:101877]	protein_coding,retained_intron,nonsense_mediated_decay,processed_transcript	chr9:71844251-72111819	4707	0.566471	143.259	4.72221e-15
ENSMUSG00000002325	Irf9	interferon regulatory factor 9 [Source:MGI Symbol;Acc:MGI:107587]	protein_coding,retained_intron	chr14:55603570-55610030	5386	0.911357	141.868	6.50466e-15
ENSMUSG00000032412	Atp1b3	ATPase, Na+/K+ transporting, beta 3 polypeptide [Source:MGI Symbol;Acc:MGI:107788]	protein_coding,retained_intron,processed_transcript	chr9:96332679-96364299	1826	-0.530257	140.337	9.25271e-15
ENSMUSG00000036402	Gng12	guanine nucleotide binding protein (G protein), gamma 12 [Source:MGI Symbol;Acc:MGI:1336171]	protein_coding	chr6:66896396-67021350	4694	0.5402	136.066	2.47401e-14
ENSMUSG00000028273	Pdlim5	PDZ and LIM domain 5 [Source:MGI Symbol;Acc:MGI:1927489]	protein_coding	chr3:142239585-142395696	6448	0.511496	135.455	2.84746e-14
ENSMUSG00000026796	Fam129b	family with sequence similarity 129, member B [Source:MGI Symbol;Acc:MGI:2442910]	protein_coding,retained_intron,processed_transcript	chr2:32876113-32925254	4672	-0.737317	135.065	3.11561e-14
ENSMUSG00000008035	Mid1ip1	Mid1 interacting protein 1 (gastrulation specific G12-like (zebrafish)) [Source:MGI Symbol;Acc:MGI:1915291]	protein_coding,processed_transcript	chrX:10715012-10719690	2128	-0.481523	134.602	3.46595e-14
ENSMUSG00000031765	Mt1	metallothionein 1 [Source:MGI Symbol;Acc:MGI:97171]	protein_coding	chr8:94179088-94180325	540	-0.933758	133.907	4.06704e-14
ENSMUSG00000029309	Sparcl1	SPARC-like 1 [Source:MGI Symbol;Acc:MGI:108110]	protein_coding	chr5:104079110-104114088	3114	-0.554334	133.449	4.5201e-14
ENSMUSG00000000184	Ccnd2	cyclin D2 [Source:MGI Symbol;Acc:MGI:88314]	protein_coding	chr6:127125778-127151048	5701	0.601775	130.697	8.51764e-14
ENSMUSG00000042096	Dao	D-amino acid oxidase [Source:MGI Symbol;Acc:MGI:94859]	protein_coding,retained_intron	chr5:114003702-114025449	2431	-1.01059	130.445	9.02672e-14
ENSMUSG00000075254	Heg1	HEG homolog 1 (zebrafish) [Source:MGI Symbol;Acc:MGI:1924696]	protein_coding,retained_intron,processed_transcript	chr16:33684465-33771576	12632	0.587165	130.445	9.02672e-14
ENSMUSG00000026421	Csrp1	cysteine and glycine-rich protein 1 [Source:MGI Symbol;Acc:MGI:88549]	protein_coding	chr1:135720060-135752232	1956	-0.404946	126.837	2.07175e-13
ENSMUSG00000021709	Erbb2ip	Erbb2 interacting protein [Source:MGI Symbol;Acc:MGI:1890169]	protein_coding,retained_intron	chr13:103818786-103920514	6591	-0.591729	126.564	2.20582e-13
ENSMUSG00000032883	Acsl3	acyl-CoA synthetase long-chain family member 3 [Source:MGI Symbol;Acc:MGI:1921455]	protein_coding,retained_intron	chr1:78657824-78706987	3601	-0.509304	126.239	2.37723e-13
ENSMUSG00000047735	Samd9l	sterile alpha motif domain containing 9-like [Source:MGI Symbol;Acc:MGI:1343184]	protein_coding	chr6:3372259-3399571	5326	0.927959	126.185	2.40728e-13
ENSMUSG00000064246	Chil1	chitinase-like 1 [Source:MGI Symbol;Acc:MGI:1340899]	protein_coding,retained_intron	chr1:134182175-134190181	2804	-0.983249	126.037	2.49057e-13
ENSMUSG00000006205	Htra1	HtrA serine peptidase 1 [Source:MGI Symbol;Acc:MGI:1929076]	protein_coding,retained_intron,processed_transcript	chr7:130936110-130985660	2879	-0.564875	125.943	2.54485e-13
ENSMUSG00000037664	Cdkn1c	cyclin-dependent kinase inhibitor 1C (P57) [Source:MGI Symbol;Acc:MGI:104564]	protein_coding	chr7:143458349-143461050	1931	1.04543	125.259	2.97952e-13
ENSMUSG00000008393	Carhsp1	calcium regulated heat stable protein 1 [Source:MGI Symbol;Acc:MGI:1196368]	protein_coding	chr16:8658586-8672153	2849	0.555384	124.238	3.76866e-13
ENSMUSG00000054252	Fgfr3	fibroblast growth factor receptor 3 [Source:MGI Symbol;Acc:MGI:95524]	protein_coding,retained_intron,processed_transcript	chr5:33721723-33737068	6907	-0.579613	124.107	3.88414e-13
ENSMUSG00000037921	Ddx60	DEAD (Asp-Glu-Ala-Asp) box polypeptide 60 [Source:MGI Symbol;Acc:MGI:2384570]	protein_coding,retained_intron	chr8:61928086-62037701	6931	1.17878	123.861	4.11048e-13
ENSMUSG00000040055	Gjb6	gap junction protein, beta 6 [Source:MGI Symbol;Acc:MGI:107588]	protein_coding,processed_transcript	chr14:57123302-57133611	2269	-0.685208	121.722	6.72664e-13
ENSMUSG00000036570	Fxyd1	FXYD domain-containing ion transport regulator 1 [Source:MGI Symbol;Acc:MGI:1889273]	protein_coding	chr7:31051680-31055656	709	-0.619585	120.134	9.69601e-13
ENSMUSG00000031762	Mt2	metallothionein 2 [Source:MGI Symbol;Acc:MGI:97172]	protein_coding	chr8:94172617-94173567	556	-0.957405	117.378	1.82881e-12
ENSMUSG00000010663	Fads1	fatty acid desaturase 1 [Source:MGI Symbol;Acc:MGI:1923517]	protein_coding	chr19:10182887-10196870	3456	-0.526696	116.826	2.07698e-12
ENSMUSG00000044708	Kcnj10	potassium inwardly-rectifying channel, subfamily J, member 10 [Source:MGI Symbol;Acc:MGI:1194504]	protein_coding	chr1:172341209-172374085	5407	-0.746348	116.653	2.16115e-12
ENSMUSG00000004347	Pde1c	phosphodiesterase 1C [Source:MGI Symbol;Acc:MGI:108413]	protein_coding	chr6:56069820-56369634	12803	0.557361	116.149	2.42693e-12
ENSMUSG00000033763	Mtss1l	metastasis suppressor 1-like [Source:MGI Symbol;Acc:MGI:3039591]	protein_coding,retained_intron,processed_transcript	chr8:110721475-110741400	5311	-0.630629	115.537	2.79445e-12
ENSMUSG00000061232	H2-K1	histocompatibility 2, K1, K region [Source:MGI Symbol;Acc:MGI:95904]	protein_coding,retained_intron,processed_transcript	chr17:33996016-34000333	2608	0.826936	115.489	2.82546e-12
ENSMUSG00000026104	Stat1	signal transducer and activator of transcription 1 [Source:MGI Symbol;Acc:MGI:103063]	protein_coding,retained_intron,nonsense_mediated_decay	chr1:52119437-52161865	5168	0.707649	113.995	3.98586e-12
ENSMUSG00000048458	Fam212b	family with sequence similarity 212, member B [Source:MGI Symbol;Acc:MGI:1923497]	protein_coding	chr3:105704598-105720842	4781	0.960931	113.972	4.00702e-12
ENSMUSG00000029826	Zc3hav1	zinc finger CCCH type, antiviral 1 [Source:MGI Symbol;Acc:MGI:1926031]	protein_coding,processed_transcript	chr6:38305285-38354603	6518	0.752028	113.125	4.86914e-12
ENSMUSG00000017754	Pltp	phospholipid transfer protein [Source:MGI Symbol;Acc:MGI:103151]	protein_coding,retained_intron,processed_transcript	chr2:164839517-164857711	2562	-0.667035	112.822	5.22207e-12
ENSMUSG00000020182	Ddc	dopa decarboxylase [Source:MGI Symbol;Acc:MGI:94876]	protein_coding,processed_transcript	chr11:11814100-11898144	4461	0.92639	110.696	8.51894e-12
ENSMUSG00000059336	Slc14a1	solute carrier family 14 (urea transporter), member 1 [Source:MGI Symbol;Acc:MGI:1351654]	protein_coding	chr18:78100090-78142119	3995	-0.577255	110.12	9.72789e-12
ENSMUSG00000020520	Galnt10	UDP-N-acetyl-alpha-D-galactosamine:polypeptide N-acetylgalactosaminyltransferase 10 [Source:MGI Symbol;Acc:MGI:1890480]	protein_coding	chr11:57645441-57787514	5965	0.63782	109.244	1.19028e-11
ENSMUSG00000030849	Fgfr2	fibroblast growth factor receptor 2 [Source:MGI Symbol;Acc:MGI:95523]	protein_coding,retained_intron,nonsense_mediated_decay	chr7:130162450-133123350	7240	-0.586353	108.499	1.41289e-11
ENSMUSG00000026447	Pik3c2b	phosphoinositide-3-kinase, class 2, beta polypeptide [Source:MGI Symbol;Acc:MGI:2685045]	protein_coding,retained_intron	chr1:133045666-133108687	9237	-0.550711	107.639	1.72222e-11
ENSMUSG00000024077	Strn	striatin, calmodulin binding protein [Source:MGI Symbol;Acc:MGI:1333757]	protein_coding	chr17:78649912-78737196	8858	0.381401	105.93	2.55241e-11
ENSMUSG00000064215	Ifi27	interferon, alpha-inducible protein 27 [Source:MGI Symbol;Acc:MGI:1277180]	protein_coding,retained_intron	chr12:103434210-103440239	1467	0.82325	105.836	2.60831e-11
ENSMUSG00000037606	Osbpl5	oxysterol binding protein-like 5 [Source:MGI Symbol;Acc:MGI:1930265]	protein_coding,retained_intron,processed_transcript	chr7:143688761-143756985	4915	0.620615	104.486	3.5598e-11
ENSMUSG00000033720	Sfxn5	sideroflexin 5 [Source:MGI Symbol;Acc:MGI:2137681]	protein_coding,processed_transcript	chr6:85213050-85333422	5743	-0.541667	103.173	4.81565e-11
ENSMUSG00000034177	Rnf43	ring finger protein 43 [Source:MGI Symbol;Acc:MGI:2442609]	protein_coding,retained_intron,processed_transcript	chr11:87662721-87735539	6558	0.960072	102.364	5.8021e-11
ENSMUSG00000027339	Rassf2	Ras association (RalGDS/AF-6) domain family member 2 [Source:MGI Symbol;Acc:MGI:2442060]	protein_coding,retained_intron	chr2:131989414-132030258	11993	-0.38226	102.363	5.80393e-11
ENSMUSG00000045664	Cdc42ep2	CDC42 effector protein (Rho GTPase binding) 2 [Source:MGI Symbol;Acc:MGI:1929744]	protein_coding	chr19:5917555-5924816	1491	-0.758587	100.106	9.758e-11
ENSMUSG00000028445	Enho	energy homeostasis associated [Source:MGI Symbol;Acc:MGI:1916888]	protein_coding	chr4:41638143-41640324	1269	-0.532372	100.106	9.758e-11
ENSMUSG00000022122	Ednrb	endothelin receptor type B [Source:MGI Symbol;Acc:MGI:102720]	protein_coding	chr14:103814624-103844173	4037	-0.799498	97.6345	1.72405e-10
ENSMUSG00000003518	Dusp3	dual specificity phosphatase 3 (vaccinia virus phosphatase VH1-related) [Source:MGI Symbol;Acc:MGI:1919599]	protein_coding	chr11:101971142-101987013	4682	0.422287	94.1687	3.82941e-10
ENSMUSG00000026028	Trak2	trafficking protein, kinesin binding 2 [Source:MGI Symbol;Acc:MGI:1918077]	protein_coding,retained_intron,processed_transcript	chr1:58900448-58973430	7088	0.36907	93.3972	4.57382e-10
ENSMUSG00000040253	Gbp7	guanylate binding protein 7 [Source:MGI Symbol;Acc:MGI:2444421]	protein_coding	chr3:142530337-142550083	5552	0.818336	91.8416	6.54391e-10
ENSMUSG00000025498	Irf7	interferon regulatory factor 7 [Source:MGI Symbol;Acc:MGI:1859212]	protein_coding,retained_intron,processed_transcript	chr7:141262705-141266481	3020	1.06733	91.2705	7.46361e-10
ENSMUSG00000013523	Bcas1	breast carcinoma amplified sequence 1 [Source:MGI Symbol;Acc:MGI:1924210]	protein_coding,processed_transcript	chr2:170346990-170427845	3775	0.434219	91.0687	7.81861e-10
ENSMUSG00000028268	Gbp3	guanylate binding protein 3 [Source:MGI Symbol;Acc:MGI:1926263]	protein_coding,processed_transcript	chr3:142560051-142573209	3239	1.01302	90.8062	8.30573e-10
ENSMUSG00000038540	Tmc3	transmembrane channel-like gene family 3 [Source:MGI Symbol;Acc:MGI:2669033]	protein_coding,retained_intron	chr7:83584926-83625614	9027	1.05605	90.1953	9.56027e-10
ENSMUSG00000027333	Smox	spermine oxidase [Source:MGI Symbol;Acc:MGI:2445356]	protein_coding,retained_intron,nonsense_mediated_decay,processed_transcript	chr2:131491495-131525922	3875	-0.537625	89.8379	1.03802e-09
ENSMUSG00000043496	Tril	TLR4 interactor with leucine-rich repeats [Source:MGI Symbol;Acc:MGI:1914123]	protein_coding	chr6:53815470-53820825	5355	-0.499998	89.7578	1.05735e-09
ENSMUSG00000048022	Tmem229a	transmembrane protein 229A [Source:MGI Symbol;Acc:MGI:2442812]	protein_coding	chr6:24951140-24956125	4985	-0.571746	89.456	1.13344e-09
ENSMUSG00000032411	Tfdp2	transcription factor Dp 2 [Source:MGI Symbol;Acc:MGI:107167]	protein_coding,retained_intron,processed_transcript	chr9:96196274-96323646	7539	0.382581	89.4388	1.13795e-09
ENSMUSG00000047109	Cldn14	claudin 14 [Source:MGI Symbol;Acc:MGI:1860425]	protein_coding,processed_transcript	chr16:93919030-94008837	1967	0.931649	89.4388	1.13795e-09
ENSMUSG00000031714	Gab1	growth factor receptor bound protein 2-associated protein 1 [Source:MGI Symbol;Acc:MGI:108088]	protein_coding	chr8:80764433-80880479	4859	-0.435776	88.577	1.38771e-09
ENSMUSG00000027737	Slc7a11	solute carrier family 7 (cationic amino acid transporter, y+ system), member 11 [Source:MGI Symbol;Acc:MGI:1347355]	protein_coding,retained_intron,processed_transcript	chr3:50364935-50443613	11245	-0.901846	87.1707	1.91838e-09
ENSMUSG00000001864	Aif1l	allograft inflammatory factor 1-like [Source:MGI Symbol;Acc:MGI:1919598]	protein_coding,retained_intron,processed_transcript	chr2:31950259-31973442	3911	-0.817554	86.5644	2.20575e-09
ENSMUSG00000038855	Itpkb	inositol 1,4,5-trisphosphate 3-kinase B [Source:MGI Symbol;Acc:MGI:109235]	protein_coding,retained_intron	chr1:180330484-180424802	6235	-0.490757	86.5107	2.23321e-09
ENSMUSG00000024640	Psat1	phosphoserine aminotransferase 1 [Source:MGI Symbol;Acc:MGI:2183441]	protein_coding,retained_intron,processed_transcript	chr19:15904677-15947337	4254	0.459999	86.2755	2.3575e-09
ENSMUSG00000029832	Nfe2l3	nuclear factor, erythroid derived 2, like 3 [Source:MGI Symbol;Acc:MGI:1339958]	protein_coding,processed_transcript	chr6:51432669-51458768	2973	0.81769	86.2442	2.37452e-09
ENSMUSG00000000275	Trim25	tripartite motif-containing 25 [Source:MGI Symbol;Acc:MGI:102749]	protein_coding	chr11:88999375-89020293	5754	0.884781	85.7189	2.67983e-09
ENSMUSG00000028655	Mfsd2a	major facilitator superfamily domain containing 2A [Source:MGI Symbol;Acc:MGI:1923824]	protein_coding,processed_transcript	chr4:122946849-122961188	2250	0.629778	85.6276	2.7368e-09
ENSMUSG00000034227	Foxj1	forkhead box J1 [Source:MGI Symbol;Acc:MGI:1347474]	protein_coding	chr11:116330703-116335399	2623	-0.623726	85.5674	2.77501e-09
ENSMUSG00000002274	Metrn	meteorin, glial cell differentiation regulator [Source:MGI Symbol;Acc:MGI:1917333]	protein_coding	chr17:25794570-25797136	1434	-0.632158	84.4467	3.59197e-09
ENSMUSG00000029602	Rasal1	RAS protein activator like 1 (GAP1 like) [Source:MGI Symbol;Acc:MGI:1330842]	protein_coding,processed_transcript	chr5:120648811-120679597	3539	-0.96531	84.4402	3.5973e-09
ENSMUSG00000028037	Ifi44	interferon-induced protein 44 [Source:MGI Symbol;Acc:MGI:2443016]	protein_coding,retained_intron,processed_transcript	chr3:151730921-151749947	6116	1.03116	84.3358	3.68483e-09
ENSMUSG00000038011	Dnah10	dynein, axonemal, heavy chain 10 [Source:MGI Symbol;Acc:MGI:1860299]	protein_coding,nonsense_mediated_decay	chr5:124725084-124834308	14081	-1.00619	83.0538	4.95022e-09
ENSMUSG00000034210	Efcab14	EF-hand calcium binding domain 14 [Source:MGI Symbol;Acc:MGI:2442397]	protein_coding,processed_transcript	chr4:115737743-115777327	8201	-0.491665	82.7534	5.3047e-09
ENSMUSG00000010095	Slc3a2	solute carrier family 3 (activators of dibasic and neutral amino acid transport), member 2 [Source:MGI Symbol;Acc:MGI:96955]	protein_coding	chr19:8706881-8723369	2958	-0.392281	82.6474	5.43574e-09
ENSMUSG00000021097	Clmn	calmin [Source:MGI Symbol;Acc:MGI:2136957]	protein_coding	chr12:104763113-104865076	11962	-0.756492	81.5802	6.94991e-09
ENSMUSG00000075012	Fjx1	four jointed box 1 (Drosophila) [Source:MGI Symbol;Acc:MGI:1341907]	protein_coding	chr2:102449367-102451792	2425	-0.611258	81.5802	6.94991e-09
ENSMUSG00000045532	C1ql1	complement component 1, q subcomponent-like 1 [Source:MGI Symbol;Acc:MGI:1344400]	protein_coding	chr11:102939263-102946688	1473	-0.809612	81.5152	7.0547e-09
ENSMUSG00000006390	Elovl1	elongation of very long chain fatty acids (FEN1/Elo2, SUR4/Elo3, yeast)-like 1 [Source:MGI Symbol;Acc:MGI:1858959]	protein_coding,processed_transcript	chr4:118428092-118432953	2726	-0.57441	81.5152	7.0547e-09
ENSMUSG00000026701	Prdx6	peroxiredoxin 6 [Source:MGI Symbol;Acc:MGI:894320]	protein_coding,retained_intron,nonsense_mediated_decay,processed_transcript	chr1:161240111-161251219	3671	-0.429092	80.5685	8.77301e-09
ENSMUSG00000024978	Gpam	glycerol-3-phosphate acyltransferase, mitochondrial [Source:MGI Symbol;Acc:MGI:109162]	protein_coding	chr19:55069733-55099451	3832	-0.382901	80.3216	9.2863e-09
ENSMUSG00000024782	Ak3	adenylate kinase 3 [Source:MGI Symbol;Acc:MGI:1860835]	protein_coding	chr19:29020832-29047961	3120	-0.353767	80.0702	9.83968e-09
ENSMUSG00000048960	Prex2	phosphatidylinositol-3,4,5-trisphosphate-dependent Rac exchange factor 2 [Source:MGI Symbol;Acc:MGI:1923385]	protein_coding,retained_intron,nonsense_mediated_decay	chr1:10993464-11303682	11054	-0.454223	79.3627	1.15805e-08
ENSMUSG00000026778	Prkcq	protein kinase C, theta [Source:MGI Symbol;Acc:MGI:97601]	protein_coding,retained_intron,processed_transcript	chr2:11172112-11301226	6326	0.555105	78.4948	1.41425e-08
ENSMUSG00000061718	Ppp1r1b	protein phosphatase 1, regulatory (inhibitor) subunit 1B [Source:MGI Symbol;Acc:MGI:94860]	protein_coding,retained_intron,processed_transcript	chr11:98348403-98357796	2928	-0.647601	77.9891	1.58886e-08
ENSMUSG00000004902	Slc25a18	solute carrier family 25 (mitochondrial carrier), member 18 [Source:MGI Symbol;Acc:MGI:1919053]	protein_coding	chr6:120773767-120793982	1367	-0.638458	77.9479	1.60402e-08
ENSMUSG00000024079	Eif2ak2	eukaryotic translation initiation factor 2-alpha kinase 2 [Source:MGI Symbol;Acc:MGI:1353449]	protein_coding,processed_transcript	chr17:78852563-78882573	5113	0.598163	77.7738	1.66963e-08
ENSMUSG00000033880	Lgals3bp	lectin, galactoside-binding, soluble, 3 binding protein [Source:MGI Symbol;Acc:MGI:99554]	protein_coding,processed_transcript	chr11:118392750-118402092	2847	0.776905	77.5455	1.75975e-08
ENSMUSG00000038495	Otud7b	OTU domain containing 7B [Source:MGI Symbol;Acc:MGI:2654703]	protein_coding,processed_transcript	chr3:96104526-96161129	8497	0.297445	77.4599	1.79479e-08
ENSMUSG00000044340	Phlpp1	PH domain and leucine rich repeat protein phosphatase 1 [Source:MGI Symbol;Acc:MGI:2138327]	protein_coding,retained_intron,processed_transcript	chr1:106171751-106394250	6736	-0.386879	77.0687	1.96395e-08
ENSMUSG00000038507	Parp12	poly (ADP-ribose) polymerase family, member 12 [Source:MGI Symbol;Acc:MGI:2143990]	protein_coding,retained_intron	chr6:39086409-39118349	3995	0.680983	76.9919	1.999e-08
ENSMUSG00000040483	Xaf1	XIAP associated factor 1 [Source:MGI Symbol;Acc:MGI:3772572]	protein_coding,retained_intron,nonsense_mediated_decay	chr11:72301628-72313733	4689	0.773984	76.8427	2.06888e-08
ENSMUSG00000074896	Ifit3	interferon-induced protein with tetratricopeptide repeats 3 [Source:MGI Symbol;Acc:MGI:1101055]	protein_coding	chr19:34583530-34588731	1745	0.932891	76.8097	2.08463e-08
ENSMUSG00000041120	Nbl1	neuroblastoma, suppression of tumorigenicity 1 [Source:MGI Symbol;Acc:MGI:104591]	protein_coding,processed_transcript	chr4:139082283-139092993	2033	-0.909516	76.8097	2.08463e-08
ENSMUSG00000041423	Paqr6	progestin and adipoQ receptor family member VI [Source:MGI Symbol;Acc:MGI:1916207]	protein_coding,retained_intron,processed_transcript	chr3:88364583-88368541	2429	-0.60887	76.6509	2.16225e-08
ENSMUSG00000028399	Ptprd	protein tyrosine phosphatase, receptor type, D [Source:MGI Symbol;Acc:MGI:97812]	protein_coding,retained_intron,nonsense_mediated_decay,processed_transcript	chr4:75941237-78211961	22702	-0.438314	76.6099	2.1828e-08
ENSMUSG00000026519	Tmem63a	transmembrane protein 63a [Source:MGI Symbol;Acc:MGI:2384789]	protein_coding,retained_intron,nonsense_mediated_decay	chr1:180942343-180975112	4492	-0.490721	76.2196	2.38805e-08
ENSMUSG00000002190	Clgn	calmegin [Source:MGI Symbol;Acc:MGI:107472]	protein_coding	chr8:83389866-83428552	4025	-0.514627	75.9075	2.56596e-08
ENSMUSG00000032854	Ugt8a	UDP galactosyltransferase 8A [Source:MGI Symbol;Acc:MGI:109522]	protein_coding	chr3:125865358-125938550	3583	-0.684027	72.7319	5.33099e-08
ENSMUSG00000074794	Arrdc3	arrestin domain containing 3 [Source:MGI Symbol;Acc:MGI:2145242]	protein_coding,retained_intron,nonsense_mediated_decay	chr13:80883383-80896035	6259	-0.51143	72.3079	5.8778e-08
ENSMUSG00000030495	Slc7a10	solute carrier family 7 (cationic amino acid transporter, y+ system), member 10 [Source:MGI Symbol;Acc:MGI:1858261]	protein_coding,nonsense_mediated_decay,processed_transcript	chr7:35186384-35204898	2463	-0.476097	72.3079	5.8778e-08
ENSMUSG00000018166	Erbb3	v-erb-b2 erythroblastic leukemia viral oncogene homolog 3 (avian) [Source:MGI Symbol;Acc:MGI:95411]	protein_coding	chr10:128567522-128589652	6016	-0.591814	72.2944	5.89603e-08
ENSMUSG00000022323	Hrsp12	heat-responsive protein 12 [Source:MGI Symbol;Acc:MGI:1095401]	protein_coding,retained_intron,processed_transcript	chr15:34484020-34495255	3192	-0.620704	71.5197	7.04749e-08
ENSMUSG00000024039	Cbs	cystathionine beta-synthase [Source:MGI Symbol;Acc:MGI:88285]	protein_coding,retained_intron,processed_transcript	chr17:31612622-31637199	3343	-0.564225	71.4218	7.20815e-08
ENSMUSG00000037013	Ss18	synovial sarcoma translocation, Chromosome 18 [Source:MGI Symbol;Acc:MGI:107708]	protein_coding	chr18:14624197-14682914	4523	0.526262	70.9439	8.04657e-08
ENSMUSG00000073982	Rhog	ras homolog gene family, member G [Source:MGI Symbol;Acc:MGI:1928370]	protein_coding	chr7:102239122-102250123	1356	-0.66005	70.8565	8.21006e-08
ENSMUSG00000020734	Grin2c	glutamate receptor, ionotropic, NMDA2C (epsilon 3) [Source:MGI Symbol;Acc:MGI:95822]	protein_coding	chr11:115249168-115267243	5037	-0.786824	70.7036	8.50438e-08
ENSMUSG00000028128	F3	coagulation factor III [Source:MGI Symbol;Acc:MGI:88381]	protein_coding	chr3:121723536-121735052	1876	-0.656704	70.5728	8.76431e-08
ENSMUSG00000046807	Lrrc75b	leucine rich repeat containing 75B [Source:MGI Symbol;Acc:MGI:2143657]	protein_coding	chr10:75550124-75560330	4601	-0.449931	69.773	1.05367e-07
ENSMUSG00000027200	Sema6d	sema domain, transmembrane domain (TM), and cytoplasmic domain, (semaphorin) 6D [Source:MGI Symbol;Acc:MGI:2387661]	protein_coding,retained_intron,processed_transcript	chr2:124089968-124667770	10559	-0.290508	69.773	1.05367e-07
ENSMUSG00000047246	Hist1h2be	histone cluster 1, H2be [Source:MGI Symbol;Acc:MGI:2448380]	protein_coding,processed_transcript	chr13:23583741-23621124	4374	0.656344	69.1315	1.22138e-07
ENSMUSG00000073411	H2-D1	histocompatibility 2, D region locus 1 [Source:MGI Symbol;Acc:MGI:95896]	protein_coding,retained_intron	chr17:35262729-35267499	2579	0.578578	69.1315	1.22138e-07
ENSMUSG00000022090	Pdlim2	PDZ and LIM domain 2 [Source:MGI Symbol;Acc:MGI:2384850]	protein_coding,retained_intron	chr14:70164217-70177681	4486	-0.733379	69.1179	1.22521e-07
ENSMUSG00000041607	Mbp	myelin basic protein [Source:MGI Symbol;Acc:MGI:96925]	protein_coding,nonsense_mediated_decay,processed_transcript	chr18:82475145-82585637	8403	-0.440672	68.2772	1.48691e-07
ENSMUSG00000030605	Mfge8	milk fat globule-EGF factor 8 protein [Source:MGI Symbol;Acc:MGI:102768]	protein_coding	chr7:79133768-79149060	2125	-0.642782	68.0414	1.56987e-07
ENSMUSG00000063531	Sema3e	sema domain, immunoglobulin domain (Ig), short basic domain, secreted, (semaphorin) 3E [Source:MGI Symbol;Acc:MGI:1340034]	protein_coding,retained_intron	chr5:14025275-14256689	7581	0.524692	67.7947	1.66163e-07
ENSMUSG00000051497	Kcnj16	potassium inwardly-rectifying channel, subfamily J, member 16 [Source:MGI Symbol;Acc:MGI:1314842]	protein_coding	chr11:110968032-111027968	3936	-0.541423	67.1572	1.92435e-07
ENSMUSG00000041329	Atp1b2	ATPase, Na+/K+ transporting, beta 2 polypeptide [Source:MGI Symbol;Acc:MGI:88109]	protein_coding,processed_transcript	chr11:69599735-69605942	4085	-0.516159	67.0881	1.9552e-07
ENSMUSG00000024593	Megf10	multiple EGF-like-domains 10 [Source:MGI Symbol;Acc:MGI:2685177]	protein_coding	chr18:57133089-57297467	7718	0.354702	67.045	1.9747e-07
ENSMUSG00000054226	Tprkb	Tp53rk binding protein [Source:MGI Symbol;Acc:MGI:1917036]	protein_coding,processed_transcript	chr6:85915737-85930284	3491	-0.585095	67.023	1.98473e-07
ENSMUSG00000021364	Elovl2	elongation of very long chain fatty acids (FEN1/Elo2, SUR4/Elo3, yeast)-like 2 [Source:MGI Symbol;Acc:MGI:1858960]	protein_coding	chr13:41182494-41220405	3852	0.519374	66.8535	2.06372e-07
ENSMUSG00000038776	Ephx1	epoxide hydrolase 1, microsomal [Source:MGI Symbol;Acc:MGI:95405]	protein_coding	chr1:180976154-181020904	2005	-0.462047	66.6165	2.17948e-07
ENSMUSG00000021379	Id4	inhibitor of DNA binding 4 [Source:MGI Symbol;Acc:MGI:99414]	protein_coding	chr13:48261426-48264036	1660	-0.530752	66.3801	2.30139e-07
ENSMUSG00000021990	Spata13	spermatogenesis associated 13 [Source:MGI Symbol;Acc:MGI:104838]	protein_coding,retained_intron,processed_transcript	chr14:60634000-60764556	9102	0.50049	66.1705	2.41521e-07
ENSMUSG00000060716	Plekhh1	pleckstrin homology domain containing, family H (with MyTH4 domain) member 1 [Source:MGI Symbol;Acc:MGI:2144989]	protein_coding	chr12:79029162-79081648	6432	-0.444787	66.1311	2.43718e-07
ENSMUSG00000022311	Csmd3	CUB and Sushi multiple domains 3 [Source:MGI Symbol;Acc:MGI:2386403]	protein_coding,retained_intron,processed_transcript	chr15:47580636-48792063	16882	0.307221	66.1311	2.43718e-07
ENSMUSG00000043279	Trim56	tripartite motif-containing 56 [Source:MGI Symbol;Acc:MGI:2685298]	protein_coding	chr5:137105643-137116209	9281	0.523314	65.8759	2.58469e-07
ENSMUSG00000005087	Cd44	CD44 antigen [Source:MGI Symbol;Acc:MGI:88338]	protein_coding,retained_intron	chr2:102811140-102901665	6776	-0.694611	65.7987	2.63106e-07
ENSMUSG00000034000	Neu4	sialidase 4 [Source:MGI Symbol;Acc:MGI:2661364]	protein_coding	chr1:94020492-94028326	4503	0.768941	65.7304	2.67276e-07
ENSMUSG00000035131	Brinp3	bone morphogenetic protein/retinoic acid inducible neural specific 3 [Source:MGI Symbol;Acc:MGI:2443035]	protein_coding,retained_intron,nonsense_mediated_decay	chr1:146495628-146902472	6134	0.417602	64.8931	3.24106e-07
ENSMUSG00000079362	Gbp6	guanylate binding protein 6 [Source:MGI Symbol;Acc:MGI:2140937]	protein_coding	chr5:105270703-105293699	4314	0.910406	64.431	3.60499e-07
ENSMUSG00000064373	Sepp1	selenoprotein P, plasma, 1 [Source:MGI Symbol;Acc:MGI:894288]	protein_coding,retained_intron	chr15:3268546-3280508	2845	-0.367937	64.302	3.71364e-07
ENSMUSG00000036737	Oxsr1	oxidative-stress responsive 1 [Source:MGI Symbol;Acc:MGI:1917378]	protein_coding,retained_intron,nonsense_mediated_decay	chr9:119238431-119322427	5350	0.396809	63.8951	4.07839e-07
ENSMUSG00000070306	Ccdc153	coiled-coil domain containing 153 [Source:MGI Symbol;Acc:MGI:2448587]	protein_coding	chr9:44240676-44247306	1086	-0.907383	63.828	4.14192e-07
ENSMUSG00000055945	Prr18	proline rich 18 [Source:MGI Symbol;Acc:MGI:2443403]	protein_coding	chr17:8340405-8344112	3552	-0.533544	63.828	4.14192e-07
ENSMUSG00000037852	Cpe	carboxypeptidase E [Source:MGI Symbol;Acc:MGI:101932]	protein_coding	chr8:64592557-64693040	2087	-0.351062	63.6502	4.31497e-07
ENSMUSG00000030921	Trim30a	tripartite motif-containing 30A [Source:MGI Symbol;Acc:MGI:98178]	protein_coding,retained_intron,processed_transcript	chr7:104409024-104465193	4419	0.795453	63.4384	4.5307e-07
ENSMUSG00000022253	Nadk2	NAD kinase 2, mitochondrial [Source:MGI Symbol;Acc:MGI:1915896]	protein_coding,retained_intron,processed_transcript	chr15:9071259-9110487	3731	-0.488419	62.7736	5.28003e-07
ENSMUSG00000019437	Tlcd1	TLC domain containing 1 [Source:MGI Symbol;Acc:MGI:1915572]	protein_coding,retained_intron,processed_transcript	chr11:78176710-78181909	5009	-0.519396	62.7418	5.31886e-07
ENSMUSG00000034416	Pkd1l2	polycystic kidney disease 1 like 2 [Source:MGI Symbol;Acc:MGI:2664668]	protein_coding,retained_intron	chr8:116995678-117082449	8301	-0.890501	61.181	7.61898e-07
ENSMUSG00000020821	Kif1c	kinesin family member 1C [Source:MGI Symbol;Acc:MGI:1098260]	protein_coding	chr11:70700547-70731964	7276	-0.313868	61.0478	7.8563e-07
ENSMUSG00000052281	Tspan32os	tetraspanin 32, opposite strand [Source:MGI Symbol;Acc:MGI:3705185]	antisense	chr7:142988968-143008033	995	0.88972	61.0311	7.88662e-07
ENSMUSG00000022641	Bbx	bobby sox homolog (Drosophila) [Source:MGI Symbol;Acc:MGI:1917758]	protein_coding,retained_intron,processed_transcript	chr16:50191843-50432390	14205	0.301092	60.9878	7.96559e-07
ENSMUSG00000057969	Sema3b	sema domain, immunoglobulin domain (Ig), short basic domain, secreted, (semaphorin) 3B [Source:MGI Symbol;Acc:MGI:107561]	protein_coding,retained_intron,nonsense_mediated_decay,processed_transcript	chr9:107597673-107609229	4250	-0.739412	60.9214	8.0883e-07
ENSMUSG00000022037	Clu	clusterin [Source:MGI Symbol;Acc:MGI:88423]	protein_coding,retained_intron,nonsense_mediated_decay	chr14:65968482-65981548	3438	-0.396146	60.6275	8.65467e-07
ENSMUSG00000037393	Nmur2	neuromedin U receptor 2 [Source:MGI Symbol;Acc:MGI:2441765]	protein_coding	chr11:56024986-56041010	3302	-0.815715	60.1121	9.74525e-07
ENSMUSG00000022906	Parp9	poly (ADP-ribose) polymerase family, member 9 [Source:MGI Symbol;Acc:MGI:1933117]	protein_coding,retained_intron,nonsense_mediated_decay,processed_transcript	chr16:35938469-35972605	4872	0.718943	60.0488	9.88829e-07
ENSMUSG00000021256	Vash1	vasohibin 1 [Source:MGI Symbol;Acc:MGI:2442543]	protein_coding	chr12:86678699-86692091	2599	0.586188	59.7504	1.05916e-06
ENSMUSG00000049100	Pcdh10	protocadherin 10 [Source:MGI Symbol;Acc:MGI:1338042]	protein_coding,processed_transcript	chr3:45378397-45434566	10628	0.289894	59.7214	1.06625e-06
ENSMUSG00000075415	Fnbp1	formin binding protein 1 [Source:MGI Symbol;Acc:MGI:109606]	protein_coding,processed_transcript	chr2:31026205-31142008	10030	-0.477798	59.6777	1.07704e-06
ENSMUSG00000031381	Piga	phosphatidylinositol glycan anchor biosynthesis, class A [Source:MGI Symbol;Acc:MGI:99461]	protein_coding,retained_intron,nonsense_mediated_decay	chrX:164419792-164433916	6379	-0.699142	59.5269	1.11509e-06
ENSMUSG00000086968	4933431E20Rik	RIKEN cDNA 4933431E20 gene [Source:MGI Symbol;Acc:MGI:3584041]	processed_transcript	chr3:107888849-107896213	6821	-0.393395	59.226	1.1951e-06
ENSMUSG00000056966	Gjc3	gap junction protein, gamma 3 [Source:MGI Symbol;Acc:MGI:2153041]	protein_coding	chr5:137953808-137962959	3515	-0.352498	58.9455	1.27484e-06
ENSMUSG00000018822	Sfrp5	secreted frizzled-related sequence protein 5 [Source:MGI Symbol;Acc:MGI:1860298]	protein_coding	chr19:42197970-42202252	1900	-0.835267	58.8337	1.30808e-06
ENSMUSG00000027674	Pex5l	peroxisomal biogenesis factor 5-like [Source:MGI Symbol;Acc:MGI:1916672]	protein_coding,retained_intron,processed_transcript	chr3:32949407-33143247	5262	-0.359055	58.7412	1.33622e-06
ENSMUSG00000002602	Axl	AXL receptor tyrosine kinase [Source:MGI Symbol;Acc:MGI:1347244]	protein_coding,retained_intron,processed_transcript	chr7:25757272-25788705	5033	-0.384069	58.5787	1.38716e-06
ENSMUSG00000028347	Tmeff1	transmembrane protein with EGF-like and two follistatin-like domains 1 [Source:MGI Symbol;Acc:MGI:1926810]	protein_coding	chr4:48585173-48663131	2549	-0.577058	58.4153	1.44035e-06
ENSMUSG00000027447	Cst3	cystatin C [Source:MGI Symbol;Acc:MGI:102519]	protein_coding,processed_transcript	chr2:148871721-148875692	1266	-0.47089	57.8986	1.62233e-06
ENSMUSG00000024558	Mapk4	mitogen-activated protein kinase 4 [Source:MGI Symbol;Acc:MGI:2444559]	protein_coding,nonsense_mediated_decay,processed_transcript	chr18:73928485-74065359	5400	-0.442789	57.6156	1.73157e-06
ENSMUSG00000036357	Gpr101	G protein-coupled receptor 101 [Source:MGI Symbol;Acc:MGI:2685211]	protein_coding	chrX:57496667-57503757	5410	0.44119	57.4381	1.80381e-06
ENSMUSG00000014773	Dll1	delta-like 1 (Drosophila) [Source:MGI Symbol;Acc:MGI:104659]	protein_coding,retained_intron,processed_transcript	chr17:15367353-15376872	4219	0.659306	56.7693	2.10413e-06
ENSMUSG00000046879	Irgm1	immunity-related GTPase family M member 1 [Source:MGI Symbol;Acc:MGI:107567]	protein_coding,processed_transcript	chr11:48861967-48871683	5810	0.680341	56.5065	2.2354e-06
ENSMUSG00000020333	Acsl6	acyl-CoA synthetase long-chain family member 6 [Source:MGI Symbol;Acc:MGI:894291]	protein_coding,processed_transcript	chr11:54303797-54364756	9914	-0.247795	56.1492	2.42705e-06
ENSMUSG00000027956	Tmem144	transmembrane protein 144 [Source:MGI Symbol;Acc:MGI:1917902]	protein_coding,processed_transcript	chr3:79813147-79842662	2480	0.56582	56.1432	2.4304e-06
ENSMUSG00000029207	Apbb2	amyloid beta (A4) precursor protein-binding, family B, member 2 [Source:MGI Symbol;Acc:MGI:108405]	protein_coding,retained_intron,processed_transcript	chr5:66298860-66618828	10551	0.310119	56.1195	2.44371e-06
ENSMUSG00000020644	Id2	inhibitor of DNA binding 2 [Source:MGI Symbol;Acc:MGI:96397]	protein_coding	chr12:25093800-25096092	1270	-0.507377	55.9953	2.51459e-06
ENSMUSG00000026875	Traf1	TNF receptor-associated factor 1 [Source:MGI Symbol;Acc:MGI:101836]	protein_coding,processed_transcript	chr2:34941749-34961772	5051	-0.790183	55.9809	2.52298e-06
ENSMUSG00000059325	Hopx	HOP homeobox [Source:MGI Symbol;Acc:MGI:1916782]	protein_coding	chr5:77086442-77115161	2099	-0.548323	55.9079	2.5657e-06
ENSMUSG00000031373	Car5b	carbonic anhydrase 5b, mitochondrial [Source:MGI Symbol;Acc:MGI:1926249]	protein_coding,retained_intron	chrX:163976821-164027997	6354	-0.730447	55.0332	3.13823e-06
ENSMUSG00000017009	Sdc4	syndecan 4 [Source:MGI Symbol;Acc:MGI:1349164]	protein_coding,processed_transcript	chr2:164424246-164443887	2547	-0.338518	54.7729	3.33207e-06
ENSMUSG00000022867	Usp25	ubiquitin specific peptidase 25 [Source:MGI Symbol;Acc:MGI:1353655]	protein_coding	chr16:77014068-77116779	4412	0.310811	54.7568	3.34441e-06
ENSMUSG00000029231	Pdgfra	platelet derived growth factor receptor, alpha polypeptide [Source:MGI Symbol;Acc:MGI:97530]	protein_coding	chr5:75152290-75198204	6737	-0.429604	54.6294	3.44395e-06
ENSMUSG00000029472	Anapc5	anaphase-promoting complex subunit 5 [Source:MGI Symbol;Acc:MGI:1929722]	protein_coding	chr5:122787468-122821339	2750	0.286512	54.4837	3.56148e-06
ENSMUSG00000042116	Vwa1	von Willebrand factor A domain containing 1 [Source:MGI Symbol;Acc:MGI:2179729]	protein_coding	chr4:155768148-155774698	3623	-0.66512	53.705	4.26085e-06
ENSMUSG00000044986	Tst	thiosulfate sulfurtransferase, mitochondrial [Source:MGI Symbol;Acc:MGI:98852]	protein_coding	chr15:78399555-78405859	1096	-0.657005	53.5952	4.36999e-06
ENSMUSG00000055044	Pdlim1	PDZ and LIM domain 1 (elfin) [Source:MGI Symbol;Acc:MGI:1860611]	protein_coding,retained_intron	chr19:40221172-40271842	5260	-0.802711	53.5732	4.39215e-06
ENSMUSG00000035104	Eva1a	eva-1 homolog A (C. elegans) [Source:MGI Symbol;Acc:MGI:2385247]	protein_coding,processed_transcript	chr6:82041042-82093099	2805	-0.654616	53.4683	4.49956e-06
ENSMUSG00000038695	Josd2	Josephin domain containing 2 [Source:MGI Symbol;Acc:MGI:1913374]	protein_coding,retained_intron,nonsense_mediated_decay,processed_transcript	chr7:44467979-44471652	2466	-0.369798	53.2226	4.76149e-06
ENSMUSG00000050063	Klk6	kallikrein related-peptidase 6 [Source:MGI Symbol;Acc:MGI:1343166]	protein_coding	chr7:43824498-43832027	1455	-0.835209	53.0371	4.96921e-06
ENSMUSG00000060402	Chst8	carbohydrate (N-acetylgalactosamine 4-0) sulfotransferase 8 [Source:MGI Symbol;Acc:MGI:1916197]	protein_coding,nonsense_mediated_decay,processed_transcript	chr7:34674467-34812711	2787	0.658392	52.9192	5.10599e-06
ENSMUSG00000022462	Slc38a2	solute carrier family 38, member 2 [Source:MGI Symbol;Acc:MGI:1915010]	protein_coding	chr15:96687393-96699698	4626	-0.471909	52.8189	5.22532e-06
ENSMUSG00000017132	Cyth1	cytohesin 1 [Source:MGI Symbol;Acc:MGI:1334257]	protein_coding,processed_transcript	chr11:118132018-118248592	3905	0.394256	52.7875	5.26322e-06
ENSMUSG00000029922	Mkrn1	makorin, ring finger protein, 1 [Source:MGI Symbol;Acc:MGI:1859353]	protein_coding,processed_transcript	chr6:39397803-39420462	4439	0.346864	52.783	5.26868e-06
ENSMUSG00000031925	Maml2	mastermind like 2 (Drosophila) [Source:MGI Symbol;Acc:MGI:2389460]	protein_coding,processed_transcript	chr9:13619989-13709533	6138	0.493984	52.3292	5.84893e-06
ENSMUSG00000026737	Pip4k2a	phosphatidylinositol-5-phosphate 4-kinase, type II, alpha [Source:MGI Symbol;Acc:MGI:1298206]	protein_coding	chr2:18842254-18998126	3477	-0.305706	52.3008	5.8874e-06
ENSMUSG00000035967	Ddx26b	DEAD/H (Asp-Glu-Ala-Asp/His) box polypeptide 26B [Source:MGI Symbol;Acc:MGI:2442593]	protein_coding,nonsense_mediated_decay,processed_transcript	chrX:56454856-56507843	7173	0.394664	52.2962	5.89357e-06
ENSMUSG00000022766	Serpind1	serine (or cysteine) peptidase inhibitor, clade D, member 1 [Source:MGI Symbol;Acc:MGI:96051]	protein_coding	chr16:17331370-17343575	2191	-0.814517	52.2281	5.98671e-06
ENSMUSG00000027070	Lrp2	low density lipoprotein receptor-related protein 2 [Source:MGI Symbol;Acc:MGI:95794]	protein_coding,processed_transcript	chr2:69424339-69586065	16701	-0.787295	51.8596	6.51684e-06
ENSMUSG00000022500	Litaf	LPS-induced TN factor [Source:MGI Symbol;Acc:MGI:1929512]	protein_coding,retained_intron	chr16:10959274-11066157	2642	-0.474551	51.8045	6.60006e-06
ENSMUSG00000055717	Slain1	SLAIN motif family, member 1 [Source:MGI Symbol;Acc:MGI:2145578]	protein_coding	chr14:103650227-103704907	3284	-0.428645	51.3301	7.36188e-06
ENSMUSG00000068699	Flnc	filamin C, gamma [Source:MGI Symbol;Acc:MGI:95557]	protein_coding,retained_intron	chr6:29433152-29461888	9543	-0.613591	51.1545	7.6656e-06
ENSMUSG00000022514	Il1rap	interleukin 1 receptor accessory protein [Source:MGI Symbol;Acc:MGI:104975]	protein_coding,nonsense_mediated_decay,processed_transcript	chr16:26581703-26730117	11360	-0.392828	50.9746	7.98979e-06
ENSMUSG00000015149	Sirt2	sirtuin 2 [Source:MGI Symbol;Acc:MGI:1927664]	protein_coding,retained_intron,processed_transcript	chr7:28766734-28788665	3568	0.296654	50.5645	8.78105e-06
ENSMUSG00000020099	Unc5b	unc-5 homolog B (C. elegans) [Source:MGI Symbol;Acc:MGI:894703]	protein_coding	chr10:60762609-60831581	5852	-0.552158	50.3724	9.17827e-06
ENSMUSG00000030317	Timp4	tissue inhibitor of metalloproteinase 4 [Source:MGI Symbol;Acc:MGI:109125]	protein_coding	chr6:115245615-115251849	1416	-0.470904	50.1568	9.64546e-06
ENSMUSG00000036469	March1	membrane-associated ring finger (C3HC4) 1 [Source:MGI Symbol;Acc:MGI:1920175]	protein_coding,retained_intron,processed_transcript	chr8:65617899-66471637	7146	0.409281	50.1568	9.64546e-06
ENSMUSG00000060012	Kif13b	kinesin family member 13B [Source:MGI Symbol;Acc:MGI:1098265]	protein_coding	chr14:64652530-64806296	5603	-0.466635	50.1105	9.74885e-06
ENSMUSG00000020604	Arsg	arylsulfatase G [Source:MGI Symbol;Acc:MGI:1921258]	protein_coding,processed_transcript	chr11:109473373-109573330	3906	-0.576872	50.0149	9.96566e-06
ENSMUSG00000029570	Lfng	LFNG O-fucosylpeptide 3-beta-N-acetylglucosaminyltransferase [Source:MGI Symbol;Acc:MGI:1095413]	protein_coding	chr5:140607340-140615543	2282	-0.587403	49.976	1.00554e-05
ENSMUSG00000026830	Ermn	ermin, ERM-like protein [Source:MGI Symbol;Acc:MGI:1925017]	protein_coding	chr2:58045112-58052864	3635	-0.496634	49.4426	1.13694e-05
ENSMUSG00000063445	Nmral1	NmrA-like family domain containing 1 [Source:MGI Symbol;Acc:MGI:1915074]	protein_coding,retained_intron	chr16:4710058-4719356	3891	-0.637267	48.8278	1.30985e-05
ENSMUSG00000021697	Depdc1b	DEP domain containing 1B [Source:MGI Symbol;Acc:MGI:2145425]	protein_coding,retained_intron,nonsense_mediated_decay,processed_transcript	chr13:108316331-108407782	3350	-0.804409	48.7889	1.32164e-05
ENSMUSG00000032649	Colgalt2	collagen beta(1-O)galactosyltransferase 2 [Source:MGI Symbol;Acc:MGI:2138232]	protein_coding,nonsense_mediated_decay	chr1:152399829-152510695	4245	0.552433	48.7889	1.32164e-05
ENSMUSG00000035469	Rcbtb1	regulator of chromosome condensation (RCC1) and BTB (POZ) domain containing protein 1 [Source:MGI Symbol;Acc:MGI:1918580]	protein_coding,retained_intron,nonsense_mediated_decay,processed_transcript	chr14:59201208-59237265	6010	-0.292784	48.7716	1.3269e-05
ENSMUSG00000060802	B2m	beta-2 microglobulin [Source:MGI Symbol;Acc:MGI:88127]	protein_coding	chr2:122147685-122153083	860	0.538726	48.7622	1.32979e-05
ENSMUSG00000026676	Ccdc3	coiled-coil domain containing 3 [Source:MGI Symbol;Acc:MGI:1921436]	protein_coding	chr2:5137775-5230878	2670	-0.681731	48.3875	1.44961e-05
ENSMUSG00000062488	I830012O16Rik	RIKEN cDNA I830012O16 gene [Source:MGI Symbol;Acc:MGI:3698419]	protein_coding	chr19:34607969-34613401	2000	0.718448	48.233	1.50209e-05
ENSMUSG00000087278	A930006I01Rik	RIKEN cDNA A930006I01 gene [Source:MGI Symbol;Acc:MGI:2442861]	lincRNA	chr2:103338600-103372764	2229	-0.698858	48.2038	1.51223e-05
ENSMUSG00000076258	Gm23935	predicted gene, 23935 [Source:MGI Symbol;Acc:MGI:5453712]	miRNA	chr16:11144124-11144181	57	-0.57368	48.2013	1.51311e-05
ENSMUSG00000050666	Vstm4	V-set and transmembrane domain containing 4 [Source:MGI Symbol;Acc:MGI:2444633]	protein_coding	chr14:32856755-32939487	2741	-0.686444	48.1708	1.52377e-05
ENSMUSG00000054619	Mettl7a1	methyltransferase like 7A1 [Source:MGI Symbol;Acc:MGI:1916523]	protein_coding	chr15:100304816-100314348	1883	-0.515546	48.0301	1.57393e-05
ENSMUSG00000006344	Ggt5	gamma-glutamyltransferase 5 [Source:MGI Symbol;Acc:MGI:1346063]	protein_coding,processed_transcript	chr10:75589380-75616968	4137	-0.781849	47.5727	1.74878e-05
ENSMUSG00000035860	Cdhr3	cadherin-related family member 3 [Source:MGI Symbol;Acc:MGI:1916014]	protein_coding	chr12:33033795-33092875	2953	-0.79111	47.5195	1.77031e-05
ENSMUSG00000041782	Lad1	ladinin [Source:MGI Symbol;Acc:MGI:109343]	protein_coding,processed_transcript	chr1:135818597-135833341	2992	0.795272	47.5122	1.77329e-05
ENSMUSG00000016194	Hsd11b1	hydroxysteroid 11-beta dehydrogenase 1 [Source:MGI Symbol;Acc:MGI:103562]	protein_coding,retained_intron,processed_transcript	chr1:193221629-193264054	2708	-0.618617	47.473	1.78936e-05
ENSMUSG00000052861	Dnah6	dynein, axonemal, heavy chain 6 [Source:MGI Symbol;Acc:MGI:107744]	protein_coding	chr6:73017605-73221651	13247	-0.642944	47.4715	1.79e-05
ENSMUSG00000036872	Abcc12	ATP-binding cassette, sub-family C (CFTR/MRP), member 12 [Source:MGI Symbol;Acc:MGI:2441679]	protein_coding,nonsense_mediated_decay	chr8:86482259-86580686	6651	-0.792934	47.1957	1.90735e-05
ENSMUSG00000020719	Ddx5	DEAD (Asp-Glu-Ala-Asp) box polypeptide 5 [Source:MGI Symbol;Acc:MGI:105037]	protein_coding,retained_intron,nonsense_mediated_decay,processed_transcript	chr11:106780354-106789185	5775	0.22906	47.1475	1.92865e-05
ENSMUSG00000009376	Met	met proto-oncogene [Source:MGI Symbol;Acc:MGI:96969]	protein_coding,retained_intron	chr6:17463799-17573980	7679	-0.579487	47.0586	1.96853e-05
ENSMUSG00000023994	Nfya	nuclear transcription factor-Y alpha [Source:MGI Symbol;Acc:MGI:97316]	protein_coding,retained_intron	chr17:48386884-48409906	7315	0.476598	46.7019	2.13702e-05
ENSMUSG00000049939	Lrrc4	leucine rich repeat containing 4 [Source:MGI Symbol;Acc:MGI:2182081]	protein_coding	chr6:28661830-28831747	4001	0.432445	46.5029	2.23723e-05
ENSMUSG00000027199	Gatm	glycine amidinotransferase (L-arginine:glycine amidinotransferase) [Source:MGI Symbol;Acc:MGI:1914342]	protein_coding,retained_intron,processed_transcript	chr2:122594466-122611303	3001	-0.378841	46.3678	2.3079e-05
ENSMUSG00000022607	Ptk2	PTK2 protein tyrosine kinase 2 [Source:MGI Symbol;Acc:MGI:95481]	protein_coding	chr15:73205104-73423191	4991	0.281381	46.3664	2.30865e-05
ENSMUSG00000027570	Col9a3	collagen, type IX, alpha 3 [Source:MGI Symbol;Acc:MGI:894686]	protein_coding,retained_intron	chr2:180597789-180622189	3853	0.564151	46.2857	2.35197e-05
ENSMUSG00000059456	Ptk2b	PTK2 protein tyrosine kinase 2 beta [Source:MGI Symbol;Acc:MGI:104908]	protein_coding,retained_intron	chr14:66153256-66281052	7398	-0.736562	46.2664	2.36245e-05
ENSMUSG00000048148	Nwd1	NACHT and WD repeat domain containing 1 [Source:MGI Symbol;Acc:MGI:2442268]	protein_coding,nonsense_mediated_decay,processed_transcript	chr8:72646710-72714746	8701	-0.283705	45.6978	2.69289e-05
ENSMUSG00000046447	Camk2n1	calcium/calmodulin-dependent protein kinase II inhibitor 1 [Source:MGI Symbol;Acc:MGI:1913509]	protein_coding	chr4:138454313-138460123	4444	-0.263774	45.4729	2.83599e-05
ENSMUSG00000070565	Rasal2	RAS protein activator like 2 [Source:MGI Symbol;Acc:MGI:2443881]	protein_coding,retained_intron,processed_transcript	chr1:157135182-157412595	13739	0.345205	45.4374	2.85932e-05
ENSMUSG00000049555	Tmie	transmembrane inner ear [Source:MGI Symbol;Acc:MGI:2159400]	protein_coding	chr9:110865710-110880113	2802	-0.679594	45.1555	3.05108e-05
ENSMUSG00000032268	Tmprss5	transmembrane protease, serine 5 (spinesin) [Source:MGI Symbol;Acc:MGI:1933407]	protein_coding,retained_intron,nonsense_mediated_decay	chr9:49081259-49117587	3058	0.546859	45.0874	3.09929e-05
ENSMUSG00000004366	Sst	somatostatin [Source:MGI Symbol;Acc:MGI:98326]	protein_coding	chr16:23889580-23890844	599	-0.411187	45.0543	3.12296e-05
ENSMUSG00000040564	Apoc1	apolipoprotein C-I [Source:MGI Symbol;Acc:MGI:88053]	protein_coding	chr7:19689483-19692658	537	-0.760267	44.9306	3.21319e-05
ENSMUSG00000055254	Ntrk2	neurotrophic tyrosine kinase, receptor, type 2 [Source:MGI Symbol;Acc:MGI:97384]	protein_coding	chr13:58806595-59133970	13806	-0.241977	44.6342	3.44015e-05
ENSMUSG00000001036	Epn2	epsin 2 [Source:MGI Symbol;Acc:MGI:1333766]	protein_coding,retained_intron,processed_transcript	chr11:61517248-61579687	5228	-0.33251	44.6259	3.44679e-05
ENSMUSG00000007476	Lrrc8a	leucine rich repeat containing 8A [Source:MGI Symbol;Acc:MGI:2652847]	protein_coding	chr2:30237714-30282148	5693	-0.425053	44.6259	3.44679e-05
ENSMUSG00000021703	Serinc5	serine incorporator 5 [Source:MGI Symbol;Acc:MGI:2444223]	protein_coding	chr13:92611137-92711944	5316	0.450056	44.4987	3.54917e-05
ENSMUSG00000031858	Mau2	MAU2 chromatid cohesion factor homolog (C. elegans) [Source:MGI Symbol;Acc:MGI:1921799]	protein_coding	chr8:70016122-70042734	5390	0.326394	44.1769	3.82215e-05
ENSMUSG00000075590	Nrbp2	nuclear receptor binding protein 2 [Source:MGI Symbol;Acc:MGI:2385017]	protein_coding	chr15:76085594-76090013	2495	-0.325585	44.1719	3.82653e-05
ENSMUSG00000039904	Gpr37	G protein-coupled receptor 37 [Source:MGI Symbol;Acc:MGI:1313297]	protein_coding	chr6:25668606-25690729	3870	-0.364775	44.1503	3.84569e-05
ENSMUSG00000053646	Plxnb1	plexin B1 [Source:MGI Symbol;Acc:MGI:2154238]	protein_coding,retained_intron,processed_transcript	chr9:109095435-109119911	8952	-0.331769	44.1441	3.85113e-05
ENSMUSG00000078234	Klhdc7a	kelch domain containing 7A [Source:MGI Symbol;Acc:MGI:2444612]	protein_coding	chr4:139962172-139968026	5854	-0.527984	44.1304	3.86328e-05
ENSMUSG00000040957	Cables1	CDK5 and Abl enzyme substrate 1 [Source:MGI Symbol;Acc:MGI:1927065]	protein_coding	chr18:11839219-11945627	3397	-0.559745	44.0313	3.95248e-05
ENSMUSG00000037172	E330009J07Rik	RIKEN cDNA E330009J07 gene [Source:MGI Symbol;Acc:MGI:2444256]	protein_coding	chr6:40401374-40436135	7511	0.322263	43.9537	4.02372e-05
ENSMUSG00000021583	Erap1	endoplasmic reticulum aminopeptidase 1 [Source:MGI Symbol;Acc:MGI:1933403]	protein_coding	chr13:74639871-74691875	4014	0.401825	43.7319	4.23456e-05
ENSMUSG00000057337	Chst3	carbohydrate (chondroitin 6/keratan) sulfotransferase 3 [Source:MGI Symbol;Acc:MGI:1858224]	protein_coding	chr10:60181531-60219260	6497	0.652574	43.5607	4.4048e-05
ENSMUSG00000039323	Igfbp2	insulin-like growth factor binding protein 2 [Source:MGI Symbol;Acc:MGI:96437]	protein_coding,retained_intron	chr1:72824502-72852474	1847	0.602805	43.3039	4.67314e-05
ENSMUSG00000038393	Txnip	thioredoxin interacting protein [Source:MGI Symbol;Acc:MGI:1889549]	protein_coding,retained_intron,processed_transcript	chr3:96557956-96561883	3031	-0.544672	43.2737	4.70577e-05
ENSMUSG00000027187	Cat	catalase [Source:MGI Symbol;Acc:MGI:88271]	protein_coding	chr2:103453848-103485160	2613	-0.256066	43.1183	4.87716e-05
ENSMUSG00000037062	Sh3glb1	SH3-domain GRB2-like B1 (endophilin) [Source:MGI Symbol;Acc:MGI:1859730]	protein_coding	chr3:144688843-144720323	3949	0.310113	43.1183	4.87716e-05
ENSMUSG00000049800	Sertad2	SERTA domain containing 2 [Source:MGI Symbol;Acc:MGI:1931026]	protein_coding,processed_transcript	chr11:20543252-20653021	6352	0.481451	43.0669	4.93521e-05
ENSMUSG00000026424	Gpr37l1	G protein-coupled receptor 37-like 1 [Source:MGI Symbol;Acc:MGI:1928503]	protein_coding	chr1:135160233-135167681	2269	-0.335418	42.8928	5.13717e-05
ENSMUSG00000049612	Omg	oligodendrocyte myelin glycoprotein [Source:MGI Symbol;Acc:MGI:106586]	protein_coding	chr11:79500981-79504084	2228	0.321387	42.8534	5.18396e-05
ENSMUSG00000019996	Map7	microtubule-associated protein 7 [Source:MGI Symbol;Acc:MGI:1328328]	protein_coding	chr10:20148470-20281589	4351	-0.358162	42.7217	5.34353e-05
ENSMUSG00000023341	Mx2	MX dynamin-like GTPase 2 [Source:MGI Symbol;Acc:MGI:97244]	protein_coding,retained_intron,polymorphic_pseudogene,processed_transcript	chr16:97536082-97560899	2417	0.744438	42.555	5.55262e-05
ENSMUSG00000091345	Col6a5	collagen, type VI, alpha 5 [Source:MGI Symbol;Acc:MGI:3648134]	protein_coding,retained_intron	chr9:105858667-105960643	8046	-0.654541	42.5464	5.56371e-05
ENSMUSG00000049690	Nckap5	NCK-associated protein 5 [Source:MGI Symbol;Acc:MGI:2686394]	protein_coding,retained_intron,processed_transcript	chr1:125913619-126830799	12100	0.552986	42.4081	5.74369e-05
ENSMUSG00000029798	Herc6	hect domain and RLD 6 [Source:MGI Symbol;Acc:MGI:1914388]	protein_coding	chr6:57580991-57665136	5279	0.578328	42.3339	5.84263e-05
ENSMUSG00000021794	Glud1	glutamate dehydrogenase 1 [Source:MGI Symbol;Acc:MGI:95753]	protein_coding,retained_intron,processed_transcript	chr14:34310726-34345144	4089	-0.30039	42.3339	5.84263e-05
ENSMUSG00000019232	Etnppl	ethanolamine phosphate phospholyase [Source:MGI Symbol;Acc:MGI:1919010]	protein_coding,retained_intron	chr3:130617447-130635750	3726	-0.751653	42.3035	5.88372e-05
ENSMUSG00000053475	Tnfaip6	tumor necrosis factor alpha induced protein 6 [Source:MGI Symbol;Acc:MGI:1195266]	protein_coding	chr2:52038008-52056686	1710	-0.522833	42.0927	6.17627e-05
ENSMUSG00000015766	Eps8	epidermal growth factor receptor pathway substrate 8 [Source:MGI Symbol;Acc:MGI:104684]	protein_coding,processed_transcript	chr6:137477244-137654876	5731	-0.444289	41.6395	6.85571e-05
ENSMUSG00000031760	Mt3	metallothionein 3 [Source:MGI Symbol;Acc:MGI:97173]	protein_coding	chr8:94152606-94154148	538	-0.390189	41.518	7.05025e-05
ENSMUSG00000082100	Glns-ps1	glutamine synthetase pseudogene 1 [Source:MGI Symbol;Acc:MGI:95740]	processed_pseudogene	chr11:19720354-19721472	1118	-0.706752	41.5073	7.06763e-05
ENSMUSG00000026834	Acvr1c	activin A receptor, type IC [Source:MGI Symbol;Acc:MGI:2661081]	protein_coding	chr2:58267452-58357895	9292	-0.532484	41.4741	7.12179e-05
ENSMUSG00000021143	Pacs2	phosphofurin acidic cluster sorting protein 2 [Source:MGI Symbol;Acc:MGI:1924399]	protein_coding	chr12:113014507-113074401	5480	-0.345518	41.2142	7.56098e-05
ENSMUSG00000032966	Fkbp1a	FK506 binding protein 1a [Source:MGI Symbol;Acc:MGI:95541]	protein_coding,retained_intron,processed_transcript	chr2:151542482-151561692	3857	0.271288	41.0064	7.93167e-05
ENSMUSG00000059854	Hydin	HYDIN, axonemal central pair apparatus protein [Source:MGI Symbol;Acc:MGI:2389007]	protein_coding	chr8:110266976-110610253	15783	-0.620454	40.9942	7.95394e-05
ENSMUSG00000074151	Nlrc5	NLR family, CARD domain containing 5 [Source:MGI Symbol;Acc:MGI:3612191]	protein_coding,retained_intron,nonsense_mediated_decay	chr8:94472762-94527272	7646	0.741365	40.8536	8.21559e-05
ENSMUSG00000096948	Gm4221	predicted gene 4221 [Source:MGI Symbol;Acc:MGI:3782397]	lincRNA	chr18:54990309-55079414	3361	0.735261	40.8231	8.2735e-05
ENSMUSG00000034796	Cpne7	copine VII [Source:MGI Symbol;Acc:MGI:2142747]	protein_coding,retained_intron,processed_transcript	chr8:123117373-123135182	5268	-0.567378	40.768	8.3791e-05
ENSMUSG00000030554	Synm	synemin, intermediate filament protein [Source:MGI Symbol;Acc:MGI:2661187]	protein_coding	chr7:67730160-67759742	7866	-0.328686	40.6886	8.53381e-05
ENSMUSG00000038349	Plcl1	phospholipase C-like 1 [Source:MGI Symbol;Acc:MGI:3036262]	protein_coding,processed_transcript	chr1:55406387-55751802	3630	-0.256377	40.6886	8.53381e-05
ENSMUSG00000059921	Unc5c	unc-5 homolog C (C. elegans) [Source:MGI Symbol;Acc:MGI:1095412]	protein_coding,retained_intron,nonsense_mediated_decay,processed_transcript	chr3:141465563-141834924	12170	0.348966	40.6402	8.62941e-05
ENSMUSG00000031441	Atp11a	ATPase, class VI, type 11A [Source:MGI Symbol;Acc:MGI:1354735]	protein_coding,retained_intron,nonsense_mediated_decay,processed_transcript	chr8:12757013-12868728	11150	0.296439	40.1844	9.58428e-05
ENSMUSG00000071424	Grid2	glutamate receptor, ionotropic, delta 2 [Source:MGI Symbol;Acc:MGI:95813]	protein_coding,retained_intron,processed_transcript	chr6:63255875-64668282	15257	0.307236	39.9813	0.000100431
ENSMUSG00000027188	Pamr1	peptidase domain containing associated with muscle regeneration 1 [Source:MGI Symbol;Acc:MGI:2445082]	protein_coding,retained_intron,processed_transcript	chr2:102550011-102643041	6046	-0.529442	39.9394	0.000101405
ENSMUSG00000081225	Cyp2j12	cytochrome P450, family 2, subfamily j, polypeptide 12 [Source:MGI Symbol;Acc:MGI:3717097]	protein_coding,nonsense_mediated_decay	chr4:96099317-96141152	1944	0.575372	39.8222	0.000104179
ENSMUSG00000025089	Gfra1	glial cell line derived neurotrophic factor family receptor alpha 1 [Source:MGI Symbol;Acc:MGI:1100842]	protein_coding,nonsense_mediated_decay	chr19:58235603-58455909	5476	0.36628	39.7247	0.000106545
ENSMUSG00000002007	Srpk3	serine/arginine-rich protein specific kinase 3 [Source:MGI Symbol;Acc:MGI:1891338]	protein_coding,retained_intron	chrX:73774404-73778925	2784	0.616029	39.716	0.000106759
ENSMUSG00000027253	Lrp4	low density lipoprotein receptor-related protein 4 [Source:MGI Symbol;Acc:MGI:2442252]	protein_coding,processed_transcript	chr2:91457510-91513779	10504	-0.315333	39.6037	0.000109554
ENSMUSG00000041870	Ankrd13a	ankyrin repeat domain 13a [Source:MGI Symbol;Acc:MGI:1915670]	protein_coding,processed_transcript	chr5:114774676-114806200	4098	0.359913	39.4374	0.00011383
ENSMUSG00000030122	Ptms	parathymosin [Source:MGI Symbol;Acc:MGI:1916452]	protein_coding,processed_transcript	chr6:124913680-124917946	1554	-0.403596	39.4364	0.000113858
ENSMUSG00000024347	Psd2	pleckstrin and Sec7 domain containing 2 [Source:MGI Symbol;Acc:MGI:1921252]	protein_coding,retained_intron,nonsense_mediated_decay	chr18:35964829-36014715	4785	-0.312656	39.4364	0.000113858
ENSMUSG00000027654	Fam83d	family with sequence similarity 83, member D [Source:MGI Symbol;Acc:MGI:1919128]	protein_coding,retained_intron	chr2:158768092-158786637	3991	-0.732032	39.4259	0.000114132
ENSMUSG00000020150	Gamt	guanidinoacetate methyltransferase [Source:MGI Symbol;Acc:MGI:1098221]	protein_coding,retained_intron	chr10:80258150-80261012	1444	-0.615527	39.1216	0.000122418
ENSMUSG00000038702	Dsel	dermatan sulfate epimerase-like [Source:MGI Symbol;Acc:MGI:2442948]	protein_coding,processed_transcript	chr1:111858701-111864909	5754	0.388034	39.1216	0.000122418
ENSMUSG00000026923	Notch1	notch 1 [Source:MGI Symbol;Acc:MGI:97363]	protein_coding,retained_intron,processed_transcript	chr2:26457902-26516663	14232	0.407945	39.1216	0.000122418
ENSMUSG00000032320	Rcn2	reticulocalbin 2 [Source:MGI Symbol;Acc:MGI:1349765]	protein_coding,retained_intron,nonsense_mediated_decay	chr9:56041844-56061882	4745	-0.405342	39.007	0.00012569
ENSMUSG00000040605	Bace2	beta-site APP-cleaving enzyme 2 [Source:MGI Symbol;Acc:MGI:1860440]	protein_coding	chr16:97356727-97439012	3736	-0.530455	38.9624	0.000126988
ENSMUSG00000031790	Mmp15	matrix metallopeptidase 15 [Source:MGI Symbol;Acc:MGI:109320]	protein_coding	chr8:95352267-95374293	4348	-0.472513	38.681	0.000135489
ENSMUSG00000034957	Cebpa	CCAAT/enhancer binding protein (C/EBP), alpha [Source:MGI Symbol;Acc:MGI:99480]	protein_coding	chr7:35119292-35121926	2634	-0.647689	38.6801	0.000135516
ENSMUSG00000041193	Pla2g5	phospholipase A2, group V [Source:MGI Symbol;Acc:MGI:101899]	protein_coding,processed_transcript	chr4:138799243-138863482	2884	0.644511	38.6801	0.000135516
ENSMUSG00000000791	Il12rb1	interleukin 12 receptor, beta 1 [Source:MGI Symbol;Acc:MGI:104579]	protein_coding	chr8:70808448-70821424	2873	0.707966	38.3444	0.000146407
ENSMUSG00000010358	Ifi35	interferon-induced protein 35 [Source:MGI Symbol;Acc:MGI:1917360]	protein_coding,retained_intron,nonsense_mediated_decay	chr11:101448406-101458698	1727	0.667454	38.3182	0.000147294
ENSMUSG00000000120	Ngfr	nerve growth factor receptor (TNFR superfamily, member 16) [Source:MGI Symbol;Acc:MGI:97323]	protein_coding	chr11:95568817-95587735	3446	-0.722187	38.2439	0.000149834
ENSMUSG00000034422	Parp14	poly (ADP-ribose) polymerase family, member 14 [Source:MGI Symbol;Acc:MGI:1919489]	protein_coding,retained_intron	chr16:35832873-35871544	9306	0.647399	38.2029	0.000151254
ENSMUSG00000025537	Phkg1	phosphorylase kinase gamma 1 [Source:MGI Symbol;Acc:MGI:97579]	protein_coding,retained_intron	chr5:129863420-129898549	3232	-0.525696	38.0941	0.000155092
ENSMUSG00000047557	Lxn	latexin [Source:MGI Symbol;Acc:MGI:107633]	protein_coding,retained_intron	chr3:67457997-67463926	1508	-0.485818	38.0941	0.000155092
ENSMUSG00000025006	Sorbs1	sorbin and SH3 domain containing 1 [Source:MGI Symbol;Acc:MGI:700014]	protein_coding	chr19:40295048-40402267	3075	-0.377886	37.8952	0.00016236
ENSMUSG00000059811	Atl2	atlastin GTPase 2 [Source:MGI Symbol;Acc:MGI:1929492]	protein_coding	chr17:79848391-79896123	3616	-0.300817	37.6246	0.000172798
ENSMUSG00000079484	Phyhd1	phytanoyl-CoA dioxygenase domain containing 1 [Source:MGI Symbol;Acc:MGI:3612860]	protein_coding,retained_intron,nonsense_mediated_decay,processed_transcript	chr2:30266202-30301080	2943	-0.587106	37.0177	0.000198716
ENSMUSG00000022636	Alcam	activated leukocyte cell adhesion molecule [Source:MGI Symbol;Acc:MGI:1313266]	protein_coding,retained_intron	chr16:52248995-52454074	7121	0.294353	36.9256	0.000202972
ENSMUSG00000031111	Igsf1	immunoglobulin superfamily, member 1 [Source:MGI Symbol;Acc:MGI:2147913]	protein_coding,processed_transcript	chrX:49782535-49797749	5768	-0.676292	36.8909	0.0002046
ENSMUSG00000034663	Bmp2k	BMP2 inducible kinase [Source:MGI Symbol;Acc:MGI:2155456]	protein_coding	chr5:96997688-97091867	8480	-0.332914	36.7221	0.000212711
ENSMUSG00000073418	C4b	complement component 4B (Chido blood group) [Source:MGI Symbol;Acc:MGI:88228]	protein_coding,retained_intron,nonsense_mediated_decay	chr17:34728379-34743882	5695	-0.544616	36.7221	0.000212711
ENSMUSG00000024544	Ldlrad4	low density lipoprotein receptor class A domain containing 4 [Source:MGI Symbol;Acc:MGI:1277150]	protein_coding	chr18:67933256-68255549	2493	-0.45024	36.7221	0.000212711
ENSMUSG00000020841	Cpd	carboxypeptidase D [Source:MGI Symbol;Acc:MGI:107265]	protein_coding,retained_intron	chr11:76778423-76847018	8332	-0.295827	36.6481	0.000216367
ENSMUSG00000034055	Phka1	phosphorylase kinase alpha 1 [Source:MGI Symbol;Acc:MGI:97576]	protein_coding,retained_intron	chrX:102513974-102644246	6259	-0.284297	36.6481	0.000216367
ENSMUSG00000025854	Fam20c	family with sequence similarity 20, member C [Source:MGI Symbol;Acc:MGI:2136853]	protein_coding,retained_intron,nonsense_mediated_decay,processed_transcript	chr5:138754513-138810077	4223	-0.343572	36.6461	0.000216467
ENSMUSG00000054072	Iigp1	interferon inducible GTPase 1 [Source:MGI Symbol;Acc:MGI:1926259]	protein_coding	chr18:60376028-60392627	3121	0.698251	36.6279	0.000217377
ENSMUSG00000008734	Gprc5b	G protein-coupled receptor, family C, group 5, member B [Source:MGI Symbol;Acc:MGI:1927596]	protein_coding	chr7:118972039-118995211	4525	-0.343938	36.082	0.000246488
ENSMUSG00000039701	Usp53	ubiquitin specific peptidase 53 [Source:MGI Symbol;Acc:MGI:2139607]	protein_coding	chr3:122933600-122984447	4014	-0.437892	36.0763	0.000246816
ENSMUSG00000036218	Pdzrn4	PDZ domain containing RING finger 4 [Source:MGI Symbol;Acc:MGI:3056996]	protein_coding	chr15:92396914-92771819	4179	0.518568	35.9895	0.000251795
ENSMUSG00000015850	Adamtsl4	ADAMTS-like 4 [Source:MGI Symbol;Acc:MGI:2389008]	protein_coding,processed_transcript	chr3:95676200-95687917	4198	-0.576733	35.9597	0.000253532
ENSMUSG00000025880	Smad7	SMAD family member 7 [Source:MGI Symbol;Acc:MGI:1100518]	protein_coding,processed_transcript	chr18:75367528-75395935	4521	-0.439296	35.9161	0.000256089
ENSMUSG00000002393	Nr2f6	nuclear receptor subfamily 2, group F, member 6 [Source:MGI Symbol;Acc:MGI:1352453]	protein_coding,processed_transcript	chr8:71374122-71381960	2983	-0.439186	35.8694	0.000258858
ENSMUSG00000040759	Cmtm5	CKLF-like MARVEL transmembrane domain containing 5 [Source:MGI Symbol;Acc:MGI:2447164]	protein_coding	chr14:54936469-54939256	869	-0.405434	35.8694	0.000258858
ENSMUSG00000006469	Slc34a3	solute carrier family 34 (sodium phosphate), member 3 [Source:MGI Symbol;Acc:MGI:2159410]	protein_coding,processed_transcript	chr2:25228897-25234364	2358	0.68052	35.8694	0.000258858
ENSMUSG00000030256	Bhlhe41	basic helix-loop-helix family, member e41 [Source:MGI Symbol;Acc:MGI:1930704]	protein_coding	chr6:145858242-145865558	6262	-0.428225	35.7576	0.000265606
ENSMUSG00000042105	Inpp5f	inositol polyphosphate-5-phosphatase F [Source:MGI Symbol;Acc:MGI:2141867]	protein_coding,retained_intron,processed_transcript	chr7:128611327-128696425	8323	-0.215503	35.7102	0.000268522
ENSMUSG00000042082	Arsb	arylsulfatase B [Source:MGI Symbol;Acc:MGI:88075]	protein_coding	chr13:93771678-93943016	3989	0.319407	35.6042	0.000275156
ENSMUSG00000026393	Nek7	NIMA (never in mitosis gene a)-related expressed kinase 7 [Source:MGI Symbol;Acc:MGI:1890645]	protein_coding,retained_intron	chr1:138484713-138619696	3366	0.320348	35.2028	0.0003018
ENSMUSG00000036019	Tmtc2	transmembrane and tetratricopeptide repeat containing 2 [Source:MGI Symbol;Acc:MGI:1914057]	protein_coding,retained_intron,processed_transcript	chr10:105187662-105574451	7779	0.395739	35.1156	0.000307921
ENSMUSG00000023913	Pla2g7	phospholipase A2, group VII (platelet-activating factor acetylhydrolase, plasma) [Source:MGI Symbol;Acc:MGI:1351327]	protein_coding,retained_intron,processed_transcript	chr17:43568097-43612201	2905	-0.382202	35.0495	0.000312645
ENSMUSG00000052914	Cyp2j6	cytochrome P450, family 2, subfamily j, polypeptide 6 [Source:MGI Symbol;Acc:MGI:1270148]	protein_coding	chr4:96516137-96553661	3605	0.333946	35.0046	0.000315897
ENSMUSG00000027893	Ahcyl1	S-adenosylhomocysteine hydrolase-like 1 [Source:MGI Symbol;Acc:MGI:2385184]	protein_coding,retained_intron,nonsense_mediated_decay,processed_transcript	chr3:107663117-107696560	6690	-0.320545	34.7684	0.000333552
ENSMUSG00000047786	Lix1	limb expression 1 homolog (chicken) [Source:MGI Symbol;Acc:MGI:1913893]	protein_coding,processed_transcript	chr17:17402671-17459387	3434	-0.574188	34.4572	0.000358327
ENSMUSG00000024292	Cyp4f14	cytochrome P450, family 4, subfamily f, polypeptide 14 [Source:MGI Symbol;Acc:MGI:1927669]	protein_coding	chr17:32905070-32917342	2405	-0.620119	34.4187	0.000361521
ENSMUSG00000038119	Cdon	cell adhesion molecule-related/down-regulated by oncogenes [Source:MGI Symbol;Acc:MGI:1926387]	protein_coding,nonsense_mediated_decay	chr9:35421127-35507651	7714	0.412634	34.4172	0.000361646
ENSMUSG00000001870	Ltbp1	latent transforming growth factor beta binding protein 1 [Source:MGI Symbol;Acc:MGI:109151]	protein_coding,retained_intron,processed_transcript	chr17:75005567-75392512	10480	-0.452949	34.3264	0.000369283
ENSMUSG00000078853	Igtp	interferon gamma induced GTPase [Source:MGI Symbol;Acc:MGI:107729]	protein_coding	chr11:58199555-58207591	2022	0.676301	34.3259	0.000369327
ENSMUSG00000028701	Lurap1	leucine rich adaptor protein 1 [Source:MGI Symbol;Acc:MGI:1915325]	protein_coding,processed_transcript	chr4:116132405-116151338	5886	-0.345644	34.2829	0.000373005
ENSMUSG00000038388	Mpp6	membrane protein, palmitoylated 6 (MAGUK p55 subfamily member 6) [Source:MGI Symbol;Acc:MGI:1927340]	protein_coding,retained_intron,nonsense_mediated_decay,processed_transcript	chr6:50110240-50198598	2843	-0.376363	34.173	0.00038256
ENSMUSG00000040254	Sema3d	sema domain, immunoglobulin domain (Ig), short basic domain, secreted, (semaphorin) 3D [Source:MGI Symbol;Acc:MGI:1860118]	protein_coding	chr5:12383165-12588943	6521	0.438819	34.0901	0.000389935
ENSMUSG00000020183	Cpm	carboxypeptidase M [Source:MGI Symbol;Acc:MGI:1917824]	protein_coding,retained_intron,processed_transcript	chr10:117629499-117687352	5964	-0.437476	34.0438	0.00039411
ENSMUSG00000049502	Dtx3l	deltex 3-like (Drosophila) [Source:MGI Symbol;Acc:MGI:2656973]	protein_coding	chr16:35926510-35939151	5724	0.477012	34.0438	0.00039411
ENSMUSG00000037706	Cd81	CD81 antigen [Source:MGI Symbol;Acc:MGI:1096398]	protein_coding,retained_intron,processed_transcript	chr7:143052738-143067934	2270	-0.259093	34.011	0.000397103
ENSMUSG00000063317	Usp31	ubiquitin specific peptidase 31 [Source:MGI Symbol;Acc:MGI:1923429]	protein_coding	chr7:121642020-121707253	10198	-0.320915	33.9696	0.000400906
ENSMUSG00000047021	Ccdc108	coiled-coil domain containing 108 [Source:MGI Symbol;Acc:MGI:2444274]	protein_coding,retained_intron	chr1:74902070-74935599	7817	-0.52981	33.9062	0.000406795
ENSMUSG00000036390	Gadd45a	growth arrest and DNA-damage-inducible 45 alpha [Source:MGI Symbol;Acc:MGI:107799]	protein_coding,retained_intron	chr6:67035095-67037457	1764	0.513297	33.7966	0.000417191
ENSMUSG00000029084	Cd38	CD38 antigen [Source:MGI Symbol;Acc:MGI:107474]	protein_coding	chr5:43868808-43912375	3014	-0.422857	33.6725	0.000429291
ENSMUSG00000041577	Prelp	proline arginine-rich end leucine-rich repeat [Source:MGI Symbol;Acc:MGI:2151110]	protein_coding,processed_transcript	chr1:133910303-133921414	3615	-0.571562	33.5155	0.000445097
ENSMUSG00000086844	B230206H07Rik	RIKEN cDNA B230206H07 gene [Source:MGI Symbol;Acc:MGI:2444929]	processed_transcript	chr7:141359140-141365110	3755	-0.637466	33.3263	0.000464909
ENSMUSG00000097428	AW047730	expressed sequence AW047730 [Source:MGI Symbol;Acc:MGI:2139951]	processed_transcript	chr3:88200622-88203481	2579	-0.517718	33.0716	0.000492992
ENSMUSG00000038094	Atp13a4	ATPase type 13A4 [Source:MGI Symbol;Acc:MGI:1924456]	protein_coding,retained_intron,nonsense_mediated_decay,processed_transcript	chr16:29395852-29544864	6230	-0.487895	33.0571	0.000494646
ENSMUSG00000031024	St5	suppression of tumorigenicity 5 [Source:MGI Symbol;Acc:MGI:108517]	protein_coding	chr7:109523910-109617147	4526	0.426736	33.0392	0.000496688
ENSMUSG00000020037	Rfx4	regulatory factor X, 4 (influences HLA class II expression) [Source:MGI Symbol;Acc:MGI:1918387]	protein_coding,processed_transcript	chr10:84756061-84906538	4724	-0.370465	32.8367	0.00052039
ENSMUSG00000069874	Irgm2	immunity-related GTPase family M member 2 [Source:MGI Symbol;Acc:MGI:1926262]	protein_coding	chr11:58199617-58222779	3621	0.660778	32.7463	0.000531337
ENSMUSG00000053024	Cntn2	contactin 2 [Source:MGI Symbol;Acc:MGI:104518]	protein_coding,retained_intron,nonsense_mediated_decay	chr1:132509424-132542940	9535	0.371457	32.7081	0.000536028
ENSMUSG00000020458	Rtn4	reticulon 4 [Source:MGI Symbol;Acc:MGI:1915835]	protein_coding,processed_transcript	chr11:29692946-29744331	6991	-0.297519	32.7037	0.000536574
ENSMUSG00000000915	Hip1r	huntingtin interacting protein 1 related [Source:MGI Symbol;Acc:MGI:1352504]	protein_coding,retained_intron,nonsense_mediated_decay	chr5:123973627-124003211	5022	0.371121	32.7037	0.000536574
ENSMUSG00000050721	Plekho2	pleckstrin homology domain containing, family O member 2 [Source:MGI Symbol;Acc:MGI:2143132]	protein_coding	chr9:65554385-65580040	3271	-0.511009	32.7037	0.000536574
ENSMUSG00000021253	Tgfb3	transforming growth factor, beta 3 [Source:MGI Symbol;Acc:MGI:98727]	protein_coding	chr12:86056743-86079041	3384	-0.438665	32.6943	0.000537736
ENSMUSG00000023169	Slc38a1	solute carrier family 38, member 1 [Source:MGI Symbol;Acc:MGI:2145895]	protein_coding	chr15:96571417-96642913	8391	-0.29366	32.6654	0.00054133
ENSMUSG00000068747	Sort1	sortilin 1 [Source:MGI Symbol;Acc:MGI:1338015]	protein_coding,processed_transcript	chr3:108284090-108361511	7560	-0.256895	32.6654	0.00054133
ENSMUSG00000075217	4833423E24Rik	RIKEN cDNA 4833423E24 gene [Source:MGI Symbol;Acc:MGI:2687041]	protein_coding	chr2:85483593-85519024	2272	-0.669866	32.6193	0.000547102
ENSMUSG00000051678	Pcdhb6	protocadherin beta 6 [Source:MGI Symbol;Acc:MGI:2136740]	protein_coding	chr18:37333945-37336398	2453	0.639805	32.3566	0.000581221
ENSMUSG00000026259	Ngef	neuronal guanine nucleotide exchange factor [Source:MGI Symbol;Acc:MGI:1858414]	protein_coding,retained_intron	chr1:87476833-87573870	3905	-0.314652	32.2325	0.000598063
ENSMUSG00000037280	Galnt6	UDP-N-acetyl-alpha-D-galactosamine:polypeptide N-acetylgalactosaminyltransferase 6 [Source:MGI Symbol;Acc:MGI:1891640]	protein_coding	chr15:100691812-100729376	3871	0.330237	31.9996	0.000631008
ENSMUSG00000023345	Poc1a	POC1 centriolar protein homolog A (Chlamydomonas) [Source:MGI Symbol;Acc:MGI:1917485]	protein_coding,processed_transcript	chr9:106281060-106349891	1707	0.616205	31.937	0.000640184
ENSMUSG00000037348	Paqr7	progestin and adipoQ receptor family member VII [Source:MGI Symbol;Acc:MGI:1919154]	protein_coding,processed_transcript	chr4:134496696-134510235	4259	-0.283612	31.9034	0.000645147
ENSMUSG00000007872	Id3	inhibitor of DNA binding 3 [Source:MGI Symbol;Acc:MGI:96398]	protein_coding,retained_intron,processed_transcript	chr4:136143496-136145755	1791	-0.576028	31.8612	0.000651448
ENSMUSG00000046352	Gjb2	gap junction protein, beta 2 [Source:MGI Symbol;Acc:MGI:95720]	protein_coding	chr14:57098599-57104702	2406	-0.650237	31.7477	0.000668704
ENSMUSG00000035237	Lcat	lecithin cholesterol acyltransferase [Source:MGI Symbol;Acc:MGI:96755]	protein_coding	chr8:105939550-105943382	1342	-0.62174	31.5783	0.0006953
ENSMUSG00000052544	St6galnac3	ST6 (alpha-N-acetyl-neuraminyl-2,3-beta-galactosyl-1,3)-N-acetylgalactosaminide alpha-2,6-sialyltransferase 3 [Source:MGI Symbol;Acc:MGI:1341828]	protein_coding	chr3:153205404-153725062	918	-0.50106	31.5624	0.000697842
ENSMUSG00000093133	Gm25994	predicted gene, 25994 [Source:MGI Symbol;Acc:MGI:5455771]	miRNA	chr11:106783170-106783271	101	0.500881	31.3145	0.000738839
ENSMUSG00000058070	Eml1	echinoderm microtubule associated protein like 1 [Source:MGI Symbol;Acc:MGI:1915769]	protein_coding,retained_intron,nonsense_mediated_decay,processed_transcript	chr12:108370956-108539617	7436	-0.426239	31.2851	0.000743852
ENSMUSG00000058135	Gstm1	glutathione S-transferase, mu 1 [Source:MGI Symbol;Acc:MGI:95860]	protein_coding	chr3:108012254-108017973	1394	-0.459041	31.1466	0.000767958
ENSMUSG00000025026	Add3	adducin 3 (gamma) [Source:MGI Symbol;Acc:MGI:1351615]	protein_coding	chr19:53140444-53247399	4938	-0.218083	31.1265	0.000771527
ENSMUSG00000040140	Tdrd6	tudor domain containing 6 [Source:MGI Symbol;Acc:MGI:2679727]	protein_coding,processed_transcript	chr17:43615334-43630299	7062	0.585408	31.0672	0.000782127
ENSMUSG00000067780	Pi15	peptidase inhibitor 15 [Source:MGI Symbol;Acc:MGI:1934659]	protein_coding	chr1:17601900-17630938	6922	-0.642968	31.0273	0.000789351
ENSMUSG00000022562	Oplah	5-oxoprolinase (ATP-hydrolysing) [Source:MGI Symbol;Acc:MGI:1922725]	protein_coding,retained_intron,processed_transcript	chr15:76296596-76328015	5596	-0.370896	31.0142	0.000791744
ENSMUSG00000046858	NA	NA	NA	chr1:34723083-34724032	945	-0.571384	30.9314	0.000806969
ENSMUSG00000028843	Sh3bgrl3	SH3 domain binding glutamic acid-rich protein-like 3 [Source:MGI Symbol;Acc:MGI:1920973]	protein_coding,retained_intron	chr4:134127405-134128789	821	-0.356588	30.9176	0.000809552
ENSMUSG00000023084	Lrrc71	leucine rich repeat containing 71 [Source:MGI Symbol;Acc:MGI:1921735]	protein_coding,retained_intron,processed_transcript	chr3:87736922-87748625	4552	-0.658413	30.7814	0.00083533
ENSMUSG00000041323	Ak7	adenylate kinase 7 [Source:MGI Symbol;Acc:MGI:1926051]	protein_coding	chr12:105705981-105782447	3093	-0.603439	30.6319	0.000864592
ENSMUSG00000038170	Pde4dip	phosphodiesterase 4D interacting protein (myomegalin) [Source:MGI Symbol;Acc:MGI:1891434]	protein_coding,retained_intron,nonsense_mediated_decay	chr3:97689823-97888707	16508	0.211162	30.6266	0.000865643
ENSMUSG00000041598	Cdc42ep4	CDC42 effector protein (Rho GTPase binding) 4 [Source:MGI Symbol;Acc:MGI:1929760]	protein_coding	chr11:113726849-113751881	3643	-0.409761	30.4302	0.000905698
ENSMUSG00000034317	Trim59	tripartite motif-containing 59 [Source:MGI Symbol;Acc:MGI:1914199]	protein_coding,retained_intron,processed_transcript	chr3:69035287-69044755	3352	-0.527689	30.3156	0.000929901
ENSMUSG00000038481	Cdk19	cyclin-dependent kinase 19 [Source:MGI Symbol;Acc:MGI:1925584]	protein_coding	chr10:40349307-40483818	5807	-0.325137	30.2865	0.00093617
ENSMUSG00000024338	Psmb8	proteasome (prosome, macropain) subunit, beta type 8 (large multifunctional peptidase 7) [Source:MGI Symbol;Acc:MGI:1346527]	protein_coding,retained_intron	chr17:34197720-34201454	2736	0.627262	30.2488	0.000944326
ENSMUSG00000022490	Ppp1r1a	protein phosphatase 1, regulatory (inhibitor) subunit 1A [Source:MGI Symbol;Acc:MGI:1889595]	protein_coding	chr15:103530278-103537992	1295	-0.473679	30.1985	0.000955316
ENSMUSG00000022296	Baalc	brain and acute leukemia, cytoplasmic [Source:MGI Symbol;Acc:MGI:1928704]	protein_coding	chr15:38933141-38949405	635	-0.477421	30.1623	0.00096332
ENSMUSG00000020570	Sypl	synaptophysin-like protein [Source:MGI Symbol;Acc:MGI:108081]	protein_coding,retained_intron,nonsense_mediated_decay,processed_transcript	chr12:32953890-32979050	7535	-0.42925	30.1314	0.000970195
ENSMUSG00000025350	Rdh5	retinol dehydrogenase 5 [Source:MGI Symbol;Acc:MGI:1201412]	protein_coding,retained_intron	chr10:128913592-128922888	2809	-0.358962	29.8677	0.00103094
ENSMUSG00000025572	Tmc6	transmembrane channel-like gene family 6 [Source:MGI Symbol;Acc:MGI:1098686]	protein_coding,retained_intron,nonsense_mediated_decay	chr11:117765987-117782198	4091	0.601249	29.8112	0.00104442
ENSMUSG00000037166	Ppp1r14a	protein phosphatase 1, regulatory (inhibitor) subunit 14A [Source:MGI Symbol;Acc:MGI:1931139]	protein_coding	chr7:29289319-29293390	531	-0.403003	29.8053	0.00104585
ENSMUSG00000024176	Sox8	SRY (sex determining region Y)-box 8 [Source:MGI Symbol;Acc:MGI:98370]	protein_coding	chr17:25565891-25570686	3118	0.414862	29.7814	0.00105163
ENSMUSG00000058626	Capn11	calpain 11 [Source:MGI Symbol;Acc:MGI:1352490]	protein_coding,non_stop_decay	chr17:45630203-45659325	2708	-0.584313	29.6977	0.00107208
ENSMUSG00000015243	Abca1	ATP-binding cassette, sub-family A (ABC1), member 1 [Source:MGI Symbol;Acc:MGI:99607]	protein_coding,processed_transcript	chr4:53030786-53159895	10363	0.336986	29.6977	0.00107208
ENSMUSG00000018500	Adora2b	adenosine A2b receptor [Source:MGI Symbol;Acc:MGI:99403]	protein_coding	chr11:62248983-62266453	1845	-0.56416	29.6514	0.00108357
ENSMUSG00000036461	Elf1	E74-like factor 1 [Source:MGI Symbol;Acc:MGI:107180]	protein_coding	chr14:79481193-79582476	4314	0.459013	29.5717	0.00110364
ENSMUSG00000033065	Pfkm	phosphofructokinase, muscle [Source:MGI Symbol;Acc:MGI:97548]	protein_coding	chr15:98092588-98132447	2957	-0.189707	29.4902	0.00112454
ENSMUSG00000027574	Nkain4	Na+/K+ transporting ATPase interacting 4 [Source:MGI Symbol;Acc:MGI:1915372]	protein_coding,processed_transcript	chr2:180934771-180954699	1239	-0.480128	29.4902	0.00112454
ENSMUSG00000018427	Ypel2	yippee-like 2 (Drosophila) [Source:MGI Symbol;Acc:MGI:1925114]	protein_coding	chr11:86936424-86993707	4847	-0.307241	29.4728	0.00112906
ENSMUSG00000038375	Trp53inp2	transformation related protein 53 inducible nuclear protein 2 [Source:MGI Symbol;Acc:MGI:1915978]	protein_coding,retained_intron	chr2:155381058-155389850	5257	0.267907	29.4414	0.00113725
ENSMUSG00000056144	Trim34a	tripartite motif-containing 34A [Source:MGI Symbol;Acc:MGI:2137359]	protein_coding	chr7:104244456-104340693	4255	0.637691	29.3754	0.00115468
ENSMUSG00000039004	Bmp6	bone morphogenetic protein 6 [Source:MGI Symbol;Acc:MGI:88182]	protein_coding	chr13:38345715-38499728	2410	-0.628597	29.3671	0.00115687
ENSMUSG00000051234	Rnf7	ring finger protein 7 [Source:MGI Symbol;Acc:MGI:1337096]	protein_coding,processed_transcript	chr9:96470940-96478675	1324	-0.388994	29.3671	0.00115687
ENSMUSG00000006740	Kif5b	kinesin family member 5B [Source:MGI Symbol;Acc:MGI:1098268]	protein_coding,retained_intron,processed_transcript	chr18:6201001-6242174	7395	0.216533	29.2303	0.00119391
ENSMUSG00000048163	Selplg	selectin, platelet (p-selectin) ligand [Source:MGI Symbol;Acc:MGI:106689]	protein_coding	chr5:113817797-113830501	2604	-0.37933	29.1802	0.00120776
ENSMUSG00000024053	Emilin2	elastin microfibril interfacer 2 [Source:MGI Symbol;Acc:MGI:2389136]	protein_coding	chr17:71252175-71310965	3910	0.356899	29.1409	0.00121875
ENSMUSG00000037321	Tap1	transporter 1, ATP-binding cassette, sub-family B (MDR/TAP) [Source:MGI Symbol;Acc:MGI:98483]	protein_coding,retained_intron	chr17:34187552-34197225	5476	0.633539	29.0522	0.0012439
ENSMUSG00000023961	Enpp4	ectonucleotide pyrophosphatase/phosphodiesterase 4 [Source:MGI Symbol;Acc:MGI:2682634]	protein_coding	chr17:44096307-44105809	4560	-0.303281	29.0078	0.00125665
ENSMUSG00000000441	Raf1	v-raf-leukemia viral oncogene 1 [Source:MGI Symbol;Acc:MGI:97847]	protein_coding,retained_intron,processed_transcript	chr6:115618066-115676635	6363	0.225183	28.9233	0.00128137
ENSMUSG00000043668	Tox3	TOX high mobility group box family member 3 [Source:MGI Symbol;Acc:MGI:3039593]	protein_coding	chr8:90247039-90348343	3356	0.558755	28.8427	0.00130535
ENSMUSG00000017734	Dbndd2	dysbindin (dystrobrevin binding protein 1) domain containing 2 [Source:MGI Symbol;Acc:MGI:106562]	protein_coding,nonsense_mediated_decay	chr2:164486105-164493319	4389	0.4126	28.8052	0.00131667
ENSMUSG00000019478	Rab4a	RAB4A, member RAS oncogene family [Source:MGI Symbol;Acc:MGI:105069]	protein_coding	chr8:123805984-123835287	1757	-0.436353	28.7034	0.00134792
ENSMUSG00000066113	Adamtsl1	ADAMTS-like 1 [Source:MGI Symbol;Acc:MGI:1924989]	protein_coding,retained_intron,processed_transcript	chr4:86053914-86428385	10870	0.403003	28.649	0.00136489
ENSMUSG00000007682	Dio2	deiodinase, iodothyronine, type II [Source:MGI Symbol;Acc:MGI:1338833]	protein_coding	chr12:90724553-90738438	5813	-0.459602	28.6428	0.00136686
ENSMUSG00000033792	Atp7a	ATPase, Cu++ transporting, alpha polypeptide [Source:MGI Symbol;Acc:MGI:99400]	protein_coding,retained_intron,processed_transcript	chrX:106027275-106124926	8734	0.382053	28.5246	0.00140456
ENSMUSG00000039976	Tbc1d16	TBC1 domain family, member 16 [Source:MGI Symbol;Acc:MGI:2652878]	protein_coding	chr11:119143044-119228499	7119	-0.374758	28.5148	0.00140774
ENSMUSG00000040462	Os9	amplified in osteosarcoma [Source:MGI Symbol;Acc:MGI:1924301]	protein_coding	chr10:127094258-127121160	4049	0.219655	28.5009	0.00141224
ENSMUSG00000035863	Palm	paralemmin [Source:MGI Symbol;Acc:MGI:1261814]	protein_coding	chr10:79793571-79820896	2651	-0.369774	28.3559	0.00146019
ENSMUSG00000052551	Adarb2	adenosine deaminase, RNA-specific, B2 [Source:MGI Symbol;Acc:MGI:2151118]	protein_coding	chr13:8202865-8768747	9670	0.416502	28.3303	0.00146884
ENSMUSG00000023885	Thbs2	thrombospondin 2 [Source:MGI Symbol;Acc:MGI:98738]	protein_coding	chr17:14665499-14694262	5922	0.271713	28.3279	0.00146964
ENSMUSG00000001833	Sept7	septin 7 [Source:MGI Symbol;Acc:MGI:1335094]	protein_coding	chr9:25252438-25308571	2538	-0.327286	28.3247	0.00147073
ENSMUSG00000045871	Slitrk6	SLIT and NTRK-like family, member 6 [Source:MGI Symbol;Acc:MGI:2443198]	protein_coding	chr14:110748577-110755149	4242	0.558047	28.3168	0.00147339
ENSMUSG00000038668	Lpar1	lysophosphatidic acid receptor 1 [Source:MGI Symbol;Acc:MGI:108429]	protein_coding	chr4:58435254-58553898	4289	-0.365623	28.2603	0.0014927
ENSMUSG00000028542	Slc6a9	solute carrier family 6 (neurotransmitter transporter, glycine), member 9 [Source:MGI Symbol;Acc:MGI:95760]	protein_coding,retained_intron,nonsense_mediated_decay,processed_transcript	chr4:117834505-117875198	5141	-0.314288	28.1864	0.0015183
ENSMUSG00000040260	Daam2	dishevelled associated activator of morphogenesis 2 [Source:MGI Symbol;Acc:MGI:1923691]	protein_coding	chr17:49456021-49564337	6045	-0.299266	28.1763	0.00152183
ENSMUSG00000028838	Extl1	exostoses (multiple)-like 1 [Source:MGI Symbol;Acc:MGI:1888742]	protein_coding,processed_transcript	chr4:134356371-134383850	4333	-0.415744	28.0581	0.00156383
ENSMUSG00000024578	Il17b	interleukin 17B [Source:MGI Symbol;Acc:MGI:1928397]	protein_coding	chr18:61687934-61692537	692	0.463563	27.9224	0.00161348
ENSMUSG00000044674	Fzd1	frizzled homolog 1 (Drosophila) [Source:MGI Symbol;Acc:MGI:1196625]	protein_coding	chr5:4753841-4758216	4375	-0.374409	27.9008	0.00162152
ENSMUSG00000091337	Eid1	EP300 interacting inhibitor of differentiation 1 [Source:MGI Symbol;Acc:MGI:1889651]	protein_coding	chr2:125673099-125675638	2539	0.332001	27.7734	0.00166976
ENSMUSG00000037846	Rtkn2	rhotekin 2 [Source:MGI Symbol;Acc:MGI:2158417]	protein_coding,nonsense_mediated_decay,processed_transcript	chr10:67979569-68059740	5547	-0.577428	27.6471	0.00171906
ENSMUSG00000063564	Col23a1	collagen, type XXIII, alpha 1 [Source:MGI Symbol;Acc:MGI:2653243]	protein_coding	chr11:51289919-51583918	5736	-0.429439	27.634	0.00172426
ENSMUSG00000044037	Als2cl	ALS2 C-terminal like [Source:MGI Symbol;Acc:MGI:2447532]	protein_coding,processed_transcript	chr9:110879869-110900530	5848	-0.385607	27.55	0.00175792
ENSMUSG00000045608	Dbx2	developing brain homeobox 2 [Source:MGI Symbol;Acc:MGI:107445]	protein_coding	chr15:95623562-95655960	3460	-0.406488	27.55	0.00175792
ENSMUSG00000027744	Stoml3	stomatin (Epb7.2)-like 3 [Source:MGI Symbol;Acc:MGI:2388072]	protein_coding,retained_intron	chr3:53488726-53508502	2076	-0.549815	27.5161	0.0017717
ENSMUSG00000026511	Srp9	signal recognition particle 9 [Source:MGI Symbol;Acc:MGI:1350930]	protein_coding,retained_intron	chr1:182124736-182132407	1380	0.4784	27.5156	0.00177189
ENSMUSG00000027332	Ivd	isovaleryl coenzyme A dehydrogenase [Source:MGI Symbol;Acc:MGI:1929242]	protein_coding,retained_intron,processed_transcript	chr2:118861953-118882909	5505	0.261335	27.5156	0.00177189
ENSMUSG00000007039	Ddah2	dimethylarginine dimethylaminohydrolase 2 [Source:MGI Symbol;Acc:MGI:1859016]	protein_coding,retained_intron	chr17:35059034-35062095	1593	-0.524564	27.0745	0.00196134
ENSMUSG00000090257	Gm4524	predicted gene 4524 [Source:MGI Symbol;Acc:MGI:3782709]	antisense	chr16:25956474-25960342	2152	-0.548171	27.0329	0.00198022
ENSMUSG00000031808	Slc27a1	solute carrier family 27 (fatty acid transporter), member 1 [Source:MGI Symbol;Acc:MGI:1347098]	protein_coding	chr8:71568926-71586708	2795	-0.355539	26.9905	0.00199965
ENSMUSG00000020733	Slc9a3r1	solute carrier family 9 (sodium/hydrogen exchanger), member 3 regulator 1 [Source:MGI Symbol;Acc:MGI:1349482]	protein_coding	chr11:115163340-115181181	1925	-0.363967	26.9809	0.00200404
ENSMUSG00000027208	Fgf7	fibroblast growth factor 7 [Source:MGI Symbol;Acc:MGI:95521]	protein_coding,processed_transcript	chr2:126034657-126091185	3248	0.586474	26.9296	0.00202789
ENSMUSG00000067279	Ppp1r3c	protein phosphatase 1, regulatory (inhibitor) subunit 3C [Source:MGI Symbol;Acc:MGI:1858229]	protein_coding	chr19:36731736-36736653	2719	-0.307191	26.9127	0.00203576
ENSMUSG00000085912	Trp53cor1	tumor protein p53 pathway corepressor 1 [Source:MGI Symbol;Acc:MGI:3801771]	lincRNA	chr17:29057473-29078961	2956	0.609405	26.7764	0.00210068
ENSMUSG00000030630	Fah	fumarylacetoacetate hydrolase [Source:MGI Symbol;Acc:MGI:95482]	protein_coding,retained_intron,processed_transcript	chr7:84585158-84606722	2103	0.383655	26.6325	0.00217146
ENSMUSG00000034936	Arl4d	ADP-ribosylation factor-like 4D [Source:MGI Symbol;Acc:MGI:1933155]	protein_coding	chr11:101665540-101667832	1382	-0.576232	26.6136	0.0021809
ENSMUSG00000051495	Irf2bp2	interferon regulatory factor 2 binding protein 2 [Source:MGI Symbol;Acc:MGI:2443921]	protein_coding	chr8:126588295-126593436	4530	-0.250892	26.3992	0.0022913
ENSMUSG00000020473	Aebp1	AE binding protein 1 [Source:MGI Symbol;Acc:MGI:1197012]	protein_coding,processed_transcript	chr11:5861946-5872088	4058	-0.60657	26.3042	0.00234199
ENSMUSG00000060284	Sp7	Sp7 transcription factor 7 [Source:MGI Symbol;Acc:MGI:2153568]	protein_coding	chr15:102356608-102366325	2906	-0.577416	26.2992	0.00234465
ENSMUSG00000020805	Slc13a5	solute carrier family 13 (sodium-dependent citrate transporter), member 5 [Source:MGI Symbol;Acc:MGI:3037150]	protein_coding	chr11:72241993-72267222	3544	0.517779	26.2548	0.00236878
ENSMUSG00000043259	Fam13c	family with sequence similarity 13, member C [Source:MGI Symbol;Acc:MGI:1918971]	protein_coding	chr10:70440667-70558731	3520	-0.365552	26.0511	0.0024825
ENSMUSG00000019577	Pdk4	pyruvate dehydrogenase kinase, isoenzyme 4 [Source:MGI Symbol;Acc:MGI:1351481]	protein_coding,retained_intron	chr6:5483350-5496309	3511	-0.512066	25.9236	0.00255644
ENSMUSG00000015966	Il17rb	interleukin 17 receptor B [Source:MGI Symbol;Acc:MGI:1355292]	protein_coding,nonsense_mediated_decay	chr14:29996140-30008896	2728	0.570643	25.9009	0.00256983
ENSMUSG00000040848	Sft2d2	SFT2 domain containing 2 [Source:MGI Symbol;Acc:MGI:1917362]	protein_coding,nonsense_mediated_decay	chr1:165174340-165194433	5526	0.413987	25.8843	0.00257973
ENSMUSG00000031480	Thsd1	thrombospondin, type I, domain 1 [Source:MGI Symbol;Acc:MGI:1929096]	protein_coding,processed_transcript	chr8:22227312-22261334	4422	0.529709	25.8578	0.00259547
ENSMUSG00000031075	Ano1	anoctamin 1, calcium activated chloride channel [Source:MGI Symbol;Acc:MGI:2142149]	protein_coding,retained_intron	chr7:144588548-144751974	5206	-0.579186	25.7479	0.00266198
ENSMUSG00000037876	Jmjd1c	jumonji domain containing 1C [Source:MGI Symbol;Acc:MGI:1918614]	protein_coding,retained_intron	chr10:67096124-67256326	14397	0.223721	25.7241	0.00267666
ENSMUSG00000021676	Iqgap2	IQ motif containing GTPase activating protein 2 [Source:MGI Symbol;Acc:MGI:2449975]	protein_coding	chr13:95627176-95891922	5771	-0.569787	25.7241	0.00267666
ENSMUSG00000042401	Crtac1	cartilage acidic protein 1 [Source:MGI Symbol;Acc:MGI:1920082]	protein_coding	chr19:42283036-42431783	2616	-0.308662	25.7241	0.00267666
ENSMUSG00000022505	Emp2	epithelial membrane protein 2 [Source:MGI Symbol;Acc:MGI:1098726]	protein_coding	chr16:10281748-10313968	3440	-0.469254	25.6974	0.00269315
ENSMUSG00000035376	Ptplb	protein tyrosine phosphatase-like (proline instead of catalytic arginine), member b [Source:MGI Symbol;Acc:MGI:1918007]	protein_coding	chr16:35022420-35109175	3603	-0.38491	25.6605	0.0027161
ENSMUSG00000040430	Pitpnc1	phosphatidylinositol transfer protein, cytoplasmic 1 [Source:MGI Symbol;Acc:MGI:1919045]	protein_coding,processed_transcript	chr11:107207891-107470699	6612	-0.343458	25.6099	0.00274796
ENSMUSG00000021798	Ldb3	LIM domain binding 3 [Source:MGI Symbol;Acc:MGI:1344412]	protein_coding	chr14:34526698-34588681	6016	-0.515007	25.589	0.00276121
ENSMUSG00000039533	Mmd2	monocyte to macrophage differentiation-associated 2 [Source:MGI Symbol;Acc:MGI:1922354]	protein_coding	chr5:142562364-142608800	3310	-0.352278	25.4816	0.00283035
ENSMUSG00000050854	Tmem125	transmembrane protein 125 [Source:MGI Symbol;Acc:MGI:1923409]	protein_coding,processed_transcript	chr4:118540940-118544044	2339	-0.403715	25.465	0.00284122
ENSMUSG00000043090	Zfp866	zinc finger protein 866 [Source:MGI Symbol;Acc:MGI:3584369]	protein_coding	chr8:69761325-69791178	5601	0.298832	25.4121	0.00287602
ENSMUSG00000038264	Sema7a	sema domain, immunoglobulin domain (Ig), and GPI membrane anchor, (semaphorin) 7A [Source:MGI Symbol;Acc:MGI:1306826]	protein_coding	chr9:57940112-57962864	3296	-0.309676	25.3269	0.00293298
ENSMUSG00000070498	Tmem132b	transmembrane protein 132B [Source:MGI Symbol;Acc:MGI:3609245]	protein_coding,retained_intron	chr5:125532417-125792583	7964	0.265379	25.2781	0.00296615
ENSMUSG00000020122	Egfr	epidermal growth factor receptor [Source:MGI Symbol;Acc:MGI:95294]	protein_coding,processed_transcript	chr11:16752202-16918158	11326	-0.284181	25.1736	0.00303836
ENSMUSG00000029723	Tsc22d4	TSC22 domain family, member 4 [Source:MGI Symbol;Acc:MGI:1926079]	protein_coding,retained_intron,processed_transcript	chr5:137745729-137768450	7509	-0.240549	25.0891	0.00309807
ENSMUSG00000016921	Srsf6	serine/arginine-rich splicing factor 6 [Source:MGI Symbol;Acc:MGI:1915246]	protein_coding,retained_intron,nonsense_mediated_decay	chr2:162931527-162937121	3795	0.226629	25.083	0.00310241
ENSMUSG00000046312	AI464131	expressed sequence AI464131 [Source:MGI Symbol;Acc:MGI:2140300]	protein_coding	chr4:41495603-41503076	4701	-0.326873	25.0322	0.00313891
ENSMUSG00000067242	Lgi1	leucine-rich repeat LGI family, member 1 [Source:MGI Symbol;Acc:MGI:1861691]	protein_coding,retained_intron	chr19:38264781-38308939	7833	-0.372034	24.8701	0.00325827
ENSMUSG00000087230	Mroh3	maestro heat-like repeat family member 3 [Source:MGI Symbol;Acc:MGI:1923672]	protein_coding,retained_intron	chr1:136181473-136207097	2765	0.509474	24.8511	0.00327254
ENSMUSG00000020128	Vps54	vacuolar protein sorting 54 (yeast) [Source:MGI Symbol;Acc:MGI:2178798]	protein_coding,processed_transcript	chr11:21239280-21321136	7515	0.256862	24.8195	0.00329645
ENSMUSG00000001542	Ell2	elongation factor RNA polymerase II 2 [Source:MGI Symbol;Acc:MGI:2183438]	protein_coding	chr13:75707483-75772356	3647	0.298112	24.7591	0.00334264
ENSMUSG00000066278	Vps37b	vacuolar protein sorting 37B (yeast) [Source:MGI Symbol;Acc:MGI:1916724]	protein_coding	chr5:124004640-124032260	2512	0.506828	24.6621	0.00341818
ENSMUSG00000028328	Tmod1	tropomodulin 1 [Source:MGI Symbol;Acc:MGI:98775]	protein_coding,processed_transcript	chr4:46038934-46116032	3946	-0.433939	24.6311	0.00344262
ENSMUSG00000021476	Habp4	hyaluronic acid binding protein 4 [Source:MGI Symbol;Acc:MGI:1891713]	protein_coding	chr13:64161865-64186536	2566	-0.221566	24.5639	0.00349629
ENSMUSG00000034377	Tulp4	tubby like protein 4 [Source:MGI Symbol;Acc:MGI:1916092]	protein_coding,retained_intron,processed_transcript	chr17:6106436-6251128	18054	-0.303503	24.4794	0.00356504
ENSMUSG00000020014	Cfap54	cilia and flagella associated protein 54 [Source:MGI Symbol;Acc:MGI:1922208]	protein_coding,retained_intron,nonsense_mediated_decay,processed_transcript	chr10:92775618-93081618	14460	-0.496681	24.4158	0.0036176
ENSMUSG00000020422	Tns3	tensin 3 [Source:MGI Symbol;Acc:MGI:2443012]	protein_coding,processed_transcript	chr11:8431651-8664535	11182	0.2263	24.3368	0.003684
ENSMUSG00000074170	Plekhf1	pleckstrin homology domain containing, family F (with FYVE domain) member 1 [Source:MGI Symbol;Acc:MGI:1919537]	protein_coding	chr7:38220653-38227994	1559	-0.505929	24.3368	0.003684
ENSMUSG00000022474	Pmm1	phosphomannomutase 1 [Source:MGI Symbol;Acc:MGI:1353418]	protein_coding,retained_intron,nonsense_mediated_decay	chr15:81951107-81960930	2776	-0.265189	24.3368	0.003684
ENSMUSG00000029442	Wdr66	WD repeat domain 66 [Source:MGI Symbol;Acc:MGI:1918495]	protein_coding,retained_intron,nonsense_mediated_decay	chr5:123252101-123327484	7583	-0.592148	24.0778	0.00391043
ENSMUSG00000021903	Galnt15	UDP-N-acetyl-alpha-D-galactosamine:polypeptide N-acetylgalactosaminyltransferase 15 [Source:MGI Symbol;Acc:MGI:1926004]	protein_coding	chr14:32028988-32062197	6326	-0.579042	24.0252	0.003958
ENSMUSG00000025352	Gdf11	growth differentiation factor 11 [Source:MGI Symbol;Acc:MGI:1338027]	protein_coding	chr10:128882294-128891718	4062	-0.267137	24.0158	0.00396657
ENSMUSG00000036885	Arhgef26	Rho guanine nucleotide exchange factor (GEF) 26 [Source:MGI Symbol;Acc:MGI:1918053]	protein_coding,retained_intron,processed_transcript	chr3:62338343-62462221	7374	-0.323247	23.9779	0.00400137
ENSMUSG00000020231	Dip2a	DIP2 disco-interacting protein 2 homolog A (Drosophila) [Source:MGI Symbol;Acc:MGI:2385920]	protein_coding,retained_intron,nonsense_mediated_decay	chr10:76259428-76345291	8215	-0.263116	23.9643	0.0040139
ENSMUSG00000054556	Gm4876	predicted gene 4876 [Source:MGI Symbol;Acc:MGI:3647654]	antisense	chr6:17065009-17171833	3058	0.583133	23.9643	0.0040139
ENSMUSG00000018068	Ints2	integrator complex subunit 2 [Source:MGI Symbol;Acc:MGI:1917672]	protein_coding,retained_intron,nonsense_mediated_decay,processed_transcript	chr11:86210680-86257575	10609	0.311359	23.9118	0.00406278
ENSMUSG00000027533	Fabp5	fatty acid binding protein 5, epidermal [Source:MGI Symbol;Acc:MGI:101790]	protein_coding,retained_intron	chr3:10012547-10016607	3567	-0.492228	23.8186	0.00415083
ENSMUSG00000041592	Sdk2	sidekick homolog 2 (chicken) [Source:MGI Symbol;Acc:MGI:2443847]	protein_coding,processed_transcript	chr11:113776373-114067046	15469	-0.431605	23.809	0.00416005
ENSMUSG00000029621	Arpc1a	actin related protein 2/3 complex, subunit 1A [Source:MGI Symbol;Acc:MGI:1928896]	protein_coding,retained_intron,processed_transcript	chr5:145083829-145108761	2567	0.306399	23.7173	0.00424882
ENSMUSG00000003420	Fcgrt	Fc receptor, IgG, alpha chain transporter [Source:MGI Symbol;Acc:MGI:103017]	protein_coding	chr7:45092992-45103822	1738	-0.398471	23.6595	0.00430575
ENSMUSG00000026301	Iqca	IQ motif containing with AAA domain [Source:MGI Symbol;Acc:MGI:1922168]	protein_coding,processed_transcript	chr1:90042131-90153401	3210	-0.584375	23.6211	0.00434403
ENSMUSG00000020023	Tmcc3	transmembrane and coiled coil domains 3 [Source:MGI Symbol;Acc:MGI:2442900]	protein_coding,retained_intron,processed_transcript	chr10:94311948-94590956	7153	0.221082	23.6177	0.00434743
ENSMUSG00000064307	Lrrc51	leucine rich repeat containing 51 [Source:MGI Symbol;Acc:MGI:1916608]	protein_coding,processed_transcript	chr7:101912983-101933895	1210	-0.573198	23.6038	0.00436129
ENSMUSG00000032902	Slc16a1	solute carrier family 16 (monocarboxylic acid transporters), member 1 [Source:MGI Symbol;Acc:MGI:106013]	protein_coding	chr3:104638667-104658462	4426	-0.330674	23.5956	0.00436962
ENSMUSG00000031596	Slc7a2	solute carrier family 7 (cationic amino acid transporter, y+ system), member 2 [Source:MGI Symbol;Acc:MGI:99828]	protein_coding	chr8:40862395-40922308	9135	-0.352112	23.5356	0.00443034
ENSMUSG00000039913	Pak7	p21 protein (Cdc42/Rac)-activated kinase 7 [Source:MGI Symbol;Acc:MGI:1920334]	protein_coding,retained_intron	chr2:136081103-136387967	6505	-0.311945	23.516	0.00445046
ENSMUSG00000031167	Rbm3	RNA binding motif protein 3 [Source:MGI Symbol;Acc:MGI:1099460]	protein_coding,retained_intron,nonsense_mediated_decay,processed_transcript	chrX:8138974-8145880	4698	0.422228	23.4971	0.0044698
ENSMUSG00000034755	Pcdh11x	protocadherin 11 X-linked [Source:MGI Symbol;Acc:MGI:2442849]	protein_coding,retained_intron,nonsense_mediated_decay	chrX:120290258-120910619	9015	0.241167	23.4483	0.0045203
ENSMUSG00000029307	Dmp1	dentin matrix protein 1 [Source:MGI Symbol;Acc:MGI:94910]	protein_coding	chr5:104202616-104214102	2760	-0.561437	23.2671	0.00471287
ENSMUSG00000027523	Gnas	GNAS (guanine nucleotide binding protein, alpha stimulating) complex locus [Source:MGI Symbol;Acc:MGI:95777]	protein_coding,retained_intron,processed_transcript	chr2:174284319-174346744	11186	-0.18324	23.2366	0.00474617
ENSMUSG00000039529	Atp8b1	ATPase, class I, type 8B, member 1 [Source:MGI Symbol;Acc:MGI:1859665]	protein_coding	chr18:64528978-64661000	6440	-0.562692	23.2003	0.00478598
ENSMUSG00000041439	Mfsd6	major facilitator superfamily domain containing 6 [Source:MGI Symbol;Acc:MGI:1922925]	protein_coding,retained_intron,processed_transcript	chr1:52656285-52727462	6816	0.209628	23.1812	0.00480711
ENSMUSG00000070532	1700084C01Rik	RIKEN cDNA 1700084C01 gene [Source:MGI Symbol;Acc:MGI:1925715]	protein_coding	chr1:169928647-169934653	1734	-0.403557	23.1812	0.00480711
ENSMUSG00000056515	Rab31	RAB31, member RAS oncogene family [Source:MGI Symbol;Acc:MGI:1914603]	protein_coding	chr17:65651725-65772752	3476	0.310006	23.1389	0.0048541
ENSMUSG00000097877	Gm26703	predicted gene, 26703 [Source:MGI Symbol;Acc:MGI:5477197]	lincRNA	chr5:104109216-104119687	5211	-0.584141	23.1127	0.00488348
ENSMUSG00000035559	Mpv17l2	MPV17 mitochondrial membrane protein-like 2 [Source:MGI Symbol;Acc:MGI:2681846]	protein_coding	chr8:70758648-70760921	955	-0.422381	23.1015	0.00489605
ENSMUSG00000024033	Rsph1	radial spoke head 1 homolog (Chlamydomonas) [Source:MGI Symbol;Acc:MGI:1194909]	protein_coding	chr17:31255018-31277356	1164	-0.579018	23.0944	0.00490409
ENSMUSG00000025351	Cd63	CD63 antigen [Source:MGI Symbol;Acc:MGI:99529]	protein_coding	chr10:128908918-128912816	1031	-0.463278	23.0447	0.00496053
ENSMUSG00000030189	Ybx3	Y box protein 3 [Source:MGI Symbol;Acc:MGI:2137670]	protein_coding	chr6:131364857-131388450	1862	-0.369472	23.0414	0.00496435
ENSMUSG00000024304	Cdh2	cadherin 2 [Source:MGI Symbol;Acc:MGI:88355]	protein_coding,retained_intron	chr18:16588876-16809246	8066	0.219288	23.0414	0.00496435
ENSMUSG00000029212	Gabrb1	gamma-aminobutyric acid (GABA) A receptor, subunit beta 1 [Source:MGI Symbol;Acc:MGI:95619]	protein_coding	chr5:71699931-72138389	3089	-0.310227	23.0173	0.00499193
ENSMUSG00000053702	Nebl	nebulette [Source:MGI Symbol;Acc:MGI:1921353]	protein_coding,processed_transcript	chr2:17343908-17731464	15235	-0.263519	23.014	0.00499577
ENSMUSG00000023088	Abcc1	ATP-binding cassette, sub-family C (CFTR/MRP), member 1 [Source:MGI Symbol;Acc:MGI:102676]	protein_coding,retained_intron,nonsense_mediated_decay,processed_transcript	chr16:14361557-14475737	12366	0.308139	22.9461	0.00507445
ENSMUSG00000037960	1110007C09Rik	RIKEN cDNA 1110007C09 gene [Source:MGI Symbol;Acc:MGI:1915730]	protein_coding	chr13:49202950-49216026	804	0.410943	22.8282	0.00521409
ENSMUSG00000003585	Sec14l2	SEC14-like 2 (S. cerevisiae) [Source:MGI Symbol;Acc:MGI:1915065]	protein_coding,processed_transcript	chr11:4097038-4123415	3505	-0.314929	22.7862	0.00526478
ENSMUSG00000021068	Nin	ninein [Source:MGI Symbol;Acc:MGI:105108]	protein_coding	chr12:70011434-70111925	10345	0.26572	22.7862	0.00526478
ENSMUSG00000022382	Wnt7b	wingless-type MMTV integration site family, member 7B [Source:MGI Symbol;Acc:MGI:98962]	protein_coding	chr15:85535438-85581821	4413	-0.399389	22.7862	0.00526478
ENSMUSG00000061322	Dnaic1	dynein, axonemal, intermediate chain 1 [Source:MGI Symbol;Acc:MGI:1916172]	protein_coding,retained_intron	chr4:41569774-41638158	2782	-0.569783	22.7862	0.00526478
ENSMUSG00000037579	Kcnh3	potassium voltage-gated channel, subfamily H (eag-related), member 3 [Source:MGI Symbol;Acc:MGI:1341723]	protein_coding	chr15:99224975-99242817	3583	-0.412339	22.7862	0.00526478
ENSMUSG00000078667	NA	NA	NA	chr3:90062795-90068347	3097	-0.432628	22.6715	0.00540568
ENSMUSG00000021573	Tppp	tubulin polymerization promoting protein [Source:MGI Symbol;Acc:MGI:1920198]	protein_coding,retained_intron,processed_transcript	chr13:74009406-74035753	5118	-0.277108	22.6411	0.0054437
ENSMUSG00000092178	Gm3912	predicted gene 3912 [Source:MGI Symbol;Acc:MGI:3782085]	processed_transcript	chr7:7366610-7374636	2443	-0.521862	22.6324	0.00545459
ENSMUSG00000021696	Elovl7	ELOVL family member 7, elongation of long chain fatty acids (yeast) [Source:MGI Symbol;Acc:MGI:1921809]	protein_coding	chr13:108214403-108287105	5435	-0.402222	22.5503	0.00555864
ENSMUSG00000032816	Igdcc4	immunoglobulin superfamily, DCC subclass, member 4 [Source:MGI Symbol;Acc:MGI:1858497]	protein_coding	chr9:65101485-65137940	6366	-0.302106	22.541	0.00557054
ENSMUSG00000033863	Klf9	Kruppel-like factor 9 [Source:MGI Symbol;Acc:MGI:1333856]	protein_coding	chr19:23141225-23166911	3263	-0.279668	22.4865	0.00564086
ENSMUSG00000027580	Helz2	helicase with zinc finger 2, transcriptional coactivator [Source:MGI Symbol;Acc:MGI:2385169]	protein_coding,retained_intron	chr2:181227614-181242027	11529	0.533062	22.3685	0.00579627
ENSMUSG00000030270	Cpne9	copine family member IX [Source:MGI Symbol;Acc:MGI:2443052]	protein_coding,retained_intron,nonsense_mediated_decay,processed_transcript	chr6:113282306-113305627	5703	-0.40498	22.3592	0.00580871
ENSMUSG00000006301	Tmbim1	transmembrane BAX inhibitor motif containing 1 [Source:MGI Symbol;Acc:MGI:1916910]	protein_coding,retained_intron,processed_transcript	chr1:74288246-74305622	12659	-0.320141	22.3592	0.00580871
ENSMUSG00000052632	Asap2	ArfGAP with SH3 domain, ankyrin repeat and PH domain 2 [Source:MGI Symbol;Acc:MGI:2685438]	protein_coding	chr12:21111747-21270171	5687	-0.296723	22.3581	0.00581018
ENSMUSG00000090828	NA	NA	NA	chr3:34104437-34682619	8632	-0.409967	22.3132	0.00587054
ENSMUSG00000033039	Micall1	microtubule associated monooxygenase, calponin and LIM domain containing -like 1 [Source:MGI Symbol;Acc:MGI:105870]	protein_coding	chr15:79108971-79136897	6701	-0.287314	22.311	0.00587348
ENSMUSG00000028444	Cntfr	ciliary neurotrophic factor receptor [Source:MGI Symbol;Acc:MGI:99605]	protein_coding,processed_transcript	chr4:41657497-41697089	2782	-0.393768	22.1899	0.00603964
ENSMUSG00000026553	Copa	coatomer protein complex subunit alpha [Source:MGI Symbol;Acc:MGI:1334462]	protein_coding,retained_intron,nonsense_mediated_decay,processed_transcript	chr1:172082528-172122330	9427	0.300964	22.1261	0.00612907
ENSMUSG00000069808	Fam57a	family with sequence similarity 57, member A [Source:MGI Symbol;Acc:MGI:2151840]	protein_coding,retained_intron,processed_transcript	chr11:76179670-76214827	6615	-0.341396	22.0993	0.00616698
ENSMUSG00000025792	Slc25a10	solute carrier family 25 (mitochondrial carrier, dicarboxylate transporter), member 10 [Source:MGI Symbol;Acc:MGI:1353497]	protein_coding,processed_transcript	chr11:120491839-120499187	3455	-0.451321	22.0882	0.00618273
ENSMUSG00000047909	Ankrd16	ankyrin repeat domain 16 [Source:MGI Symbol;Acc:MGI:2444796]	protein_coding,retained_intron,nonsense_mediated_decay	chr2:11777875-11790325	5922	0.378287	22.0877	0.00618345
ENSMUSG00000063681	Crb1	crumbs homolog 1 (Drosophila) [Source:MGI Symbol;Acc:MGI:2136343]	protein_coding	chr1:139197055-139377100	10931	0.515673	22.0034	0.00630459
ENSMUSG00000096929	A330023F24Rik	RIKEN cDNA A330023F24 gene [Source:MGI Symbol;Acc:MGI:2443958]	lincRNA,retained_intron	chr1:194976374-195037908	9357	0.374886	22.0034	0.00630459
ENSMUSG00000037686	Aspg	asparaginase homolog (S. cerevisiae) [Source:MGI Symbol;Acc:MGI:2144822]	protein_coding	chr12:112106682-112127573	2732	-0.5696	21.9977	0.00631289
ENSMUSG00000075389	2810410L24Rik	RIKEN cDNA 2810410L24 gene [Source:MGI Symbol;Acc:MGI:1923627]	processed_transcript	chr11:120185399-120189852	3028	-0.550108	21.9909	0.00632281
ENSMUSG00000021282	Eif5	eukaryotic translation initiation factor 5 [Source:MGI Symbol;Acc:MGI:95309]	protein_coding	chr12:111538100-111546753	4061	-0.186601	21.8846	0.0064795
ENSMUSG00000068762	Gstm6	glutathione S-transferase, mu 6 [Source:MGI Symbol;Acc:MGI:1309467]	protein_coding,nonsense_mediated_decay,processed_transcript	chr3:107938846-107943749	1989	-0.559858	21.8558	0.0065226
ENSMUSG00000031298	Gpr64	G protein-coupled receptor 64 [Source:MGI Symbol;Acc:MGI:2446854]	protein_coding,retained_intron	chrX:160390689-160498070	5278	0.556316	21.8279	0.00656459
ENSMUSG00000042064	Myo3b	myosin IIIB [Source:MGI Symbol;Acc:MGI:2448580]	protein_coding	chr2:70039125-70429198	7039	-0.569961	21.8279	0.00656459
ENSMUSG00000075289	Carns1	carnosine synthase 1 [Source:MGI Symbol;Acc:MGI:2147595]	protein_coding	chr19:4164323-4175479	3968	-0.370382	21.825	0.00656898
ENSMUSG00000042675	Ypel3	yippee-like 3 (Drosophila) [Source:MGI Symbol;Acc:MGI:1913340]	protein_coding,retained_intron,processed_transcript	chr7:126776954-126780514	1848	-0.247545	21.7751	0.00664493
ENSMUSG00000032940	Rbm11	RNA binding motif protein 11 [Source:MGI Symbol;Acc:MGI:2447622]	protein_coding	chr16:75592843-75602829	2754	0.416678	21.7583	0.0066706
ENSMUSG00000032537	Ephb1	Eph receptor B1 [Source:MGI Symbol;Acc:MGI:1096337]	protein_coding	chr9:101922127-102354693	6487	-0.300009	21.6559	0.00682984
ENSMUSG00000031729	Ist1	increased sodium tolerance 1 homolog (yeast) [Source:MGI Symbol;Acc:MGI:1919205]	protein_coding	chr8:109671321-109693294	2341	0.231797	21.6245	0.00687944
ENSMUSG00000074482	Gm16589	predicted gene 16589 [Source:MGI Symbol;Acc:MGI:4418561]	processed_pseudogene	chr8:4087542-4089900	2028	-0.448994	21.5498	0.00699867
ENSMUSG00000028919	Arhgef19	Rho guanine nucleotide exchange factor (GEF) 19 [Source:MGI Symbol;Acc:MGI:1925912]	protein_coding,retained_intron	chr4:141239574-141257564	3992	-0.415359	21.5036	0.00707355
ENSMUSG00000039278	Pcsk1n	proprotein convertase subtilisin/kexin type 1 inhibitor [Source:MGI Symbol;Acc:MGI:1353431]	protein_coding	chrX:7919821-7924410	2193	-0.352106	21.4911	0.00709402
ENSMUSG00000018593	Sparc	secreted acidic cysteine rich glycoprotein [Source:MGI Symbol;Acc:MGI:98373]	protein_coding,processed_transcript	chr11:55394499-55420080	3367	-0.309699	21.4656	0.00713583
ENSMUSG00000013766	Ly6g6e	lymphocyte antigen 6 complex, locus G6E [Source:MGI Symbol;Acc:MGI:1917524]	protein_coding	chr17:35076901-35078804	1273	-0.542509	21.452	0.00715822
ENSMUSG00000024411	Aqp4	aquaporin 4 [Source:MGI Symbol;Acc:MGI:107387]	protein_coding	chr18:15389393-15403684	5082	-0.519467	21.4372	0.00718263
ENSMUSG00000048330	Ric3	resistance to inhibitors of cholinesterase 3 homolog (C. elegans) [Source:MGI Symbol;Acc:MGI:2443887]	protein_coding,retained_intron,nonsense_mediated_decay,processed_transcript	chr7:109034311-109083331	8561	0.192532	21.3651	0.00730289
ENSMUSG00000000149	Gna12	guanine nucleotide binding protein, alpha 12 [Source:MGI Symbol;Acc:MGI:95767]	protein_coding	chr5:140758407-140830431	3416	-0.255163	21.3318	0.0073591
ENSMUSG00000005686	Ampd3	adenosine monophosphate deaminase 3 [Source:MGI Symbol;Acc:MGI:1096344]	protein_coding,retained_intron,processed_transcript	chr7:110768205-110812405	5605	-0.30341	21.3318	0.0073591
ENSMUSG00000050534	Htr5b	5-hydroxytryptamine (serotonin) receptor 5B [Source:MGI Symbol;Acc:MGI:96284]	protein_coding	chr1:121509841-121528465	1935	-0.502136	21.3316	0.00735934
ENSMUSG00000048411	Gm597	predicted gene 597 [Source:MGI Symbol;Acc:MGI:2685443]	protein_coding	chr1:28776143-28780252	2860	0.450435	21.325	0.00737053
ENSMUSG00000001493	Meox1	mesenchyme homeobox 1 [Source:MGI Symbol;Acc:MGI:103220]	protein_coding	chr11:101877509-101894374	2228	-0.562193	21.3013	0.00741083
ENSMUSG00000042686	Jph1	junctophilin 1 [Source:MGI Symbol;Acc:MGI:1891495]	protein_coding,nonsense_mediated_decay	chr1:16994937-17097889	4809	-0.331758	21.2845	0.00743962
ENSMUSG00000042272	Sestd1	SEC14 and spectrin domains 1 [Source:MGI Symbol;Acc:MGI:1916262]	protein_coding,processed_transcript	chr2:77180339-77280592	9857	0.292983	21.2209	0.00754939
ENSMUSG00000033174	Mgll	monoglyceride lipase [Source:MGI Symbol;Acc:MGI:1346042]	protein_coding,processed_transcript	chr6:88724411-88828360	4868	0.305145	21.1722	0.00763449
ENSMUSG00000010505	Myt1	myelin transcription factor 1 [Source:MGI Symbol;Acc:MGI:1100535]	protein_coding,retained_intron,nonsense_mediated_decay,processed_transcript	chr2:181763331-181827797	6905	0.353657	21.1504	0.00767292
ENSMUSG00000043263	Pyhin1	pyrin and HIN domain family, member 1 [Source:MGI Symbol;Acc:MGI:2138243]	protein_coding,nonsense_mediated_decay	chr1:173630858-173647928	3497	0.457921	21.1504	0.00767292
ENSMUSG00000031827	Cotl1	coactosin-like 1 (Dictyostelium) [Source:MGI Symbol;Acc:MGI:1919292]	protein_coding	chr8:119809224-119840579	1628	-0.299352	21.1354	0.0076995
ENSMUSG00000025512	Chid1	chitinase domain containing 1 [Source:MGI Symbol;Acc:MGI:1915288]	protein_coding,retained_intron,nonsense_mediated_decay,processed_transcript	chr7:141493135-141539857	10799	0.240578	21.1243	0.00771916
ENSMUSG00000026516	Nvl	nuclear VCP-like [Source:MGI Symbol;Acc:MGI:1914709]	protein_coding,retained_intron,processed_transcript	chr1:181093422-181144157	3060	0.322701	21.1068	0.00775038
ENSMUSG00000030170	Wnt5b	wingless-type MMTV integration site family, member 5B [Source:MGI Symbol;Acc:MGI:98959]	protein_coding	chr6:119432530-119544347	2654	-0.561512	21.0978	0.00776635
ENSMUSG00000028927	Padi2	peptidyl arginine deiminase, type II [Source:MGI Symbol;Acc:MGI:1338892]	protein_coding,processed_transcript	chr4:140906343-140952586	5013	-0.393698	21.0978	0.00776635
ENSMUSG00000033491	Prss35	protease, serine 35 [Source:MGI Symbol;Acc:MGI:2444800]	protein_coding	chr9:86743632-86758272	3227	-0.53368	21.0601	0.00783412
ENSMUSG00000095162	NA	NA	NA	chr3:75396867-75451818	1344	-0.550734	21.0601	0.00783412
ENSMUSG00000041889	Shisa4	shisa family member 4 [Source:MGI Symbol;Acc:MGI:1924802]	protein_coding,retained_intron	chr1:135371056-135375237	2418	-0.270195	21.0032	0.00793742
ENSMUSG00000026576	Atp1b1	ATPase, Na+/K+ transporting, beta 1 polypeptide [Source:MGI Symbol;Acc:MGI:88108]	protein_coding,retained_intron,processed_transcript	chr1:164437266-164458355	2422	-0.183236	21.0032	0.00793742
ENSMUSG00000024654	Asrgl1	asparaginase like 1 [Source:MGI Symbol;Acc:MGI:1913764]	protein_coding,processed_transcript	chr19:9109867-9135636	4297	-0.293301	20.8631	0.0081976
ENSMUSG00000022678	Nde1	nuclear distribution gene E homolog 1 (A nidulans) [Source:MGI Symbol;Acc:MGI:1914453]	protein_coding,retained_intron,nonsense_mediated_decay,processed_transcript	chr16:14163274-14192928	3205	0.27135	20.8296	0.00826119
ENSMUSG00000026483	Fam129a	family with sequence similarity 129, member A [Source:MGI Symbol;Acc:MGI:2137237]	protein_coding,nonsense_mediated_decay,processed_transcript	chr1:151571185-151721939	7380	-0.383258	20.8296	0.00826119
ENSMUSG00000090272	Mndal	myeloid nuclear differentiation antigen like [Source:MGI Symbol;Acc:MGI:3780953]	protein_coding,retained_intron,nonsense_mediated_decay,processed_transcript	chr1:173857220-173942491	1907	0.468363	20.8296	0.00826119
ENSMUSG00000049630	C1ql3	C1q-like 3 [Source:MGI Symbol;Acc:MGI:2387350]	protein_coding	chr2:13003456-13011747	2476	0.349331	20.8296	0.00826119
ENSMUSG00000034308	Sdr42e1	short chain dehydrogenase/reductase family 42E, member 1 [Source:MGI Symbol;Acc:MGI:1921282]	protein_coding	chr8:117661398-117673689	2957	0.392626	20.7451	0.00842338
ENSMUSG00000015085	Entpd2	ectonucleoside triphosphate diphosphohydrolase 2 [Source:MGI Symbol;Acc:MGI:1096863]	protein_coding,processed_transcript	chr2:25395873-25401321	2128	-0.493938	20.7118	0.00848836
ENSMUSG00000041801	Phlda3	pleckstrin homology-like domain, family A, member 3 [Source:MGI Symbol;Acc:MGI:1351485]	protein_coding,processed_transcript	chr1:135766118-135769136	1559	-0.274496	20.6895	0.00853204
ENSMUSG00000000386	Mx1	MX dynamin-like GTPase 1 [Source:MGI Symbol;Acc:MGI:97243]	protein_coding,nonsense_mediated_decay	chr16:97447034-97462907	3646	0.487699	20.5634	0.00878327
ENSMUSG00000055912	Tmem150a	transmembrane protein 150A [Source:MGI Symbol;Acc:MGI:2385244]	protein_coding	chr6:72355446-72359762	1546	0.500826	20.513	0.00888589
ENSMUSG00000025558	Dock9	dedicator of cytokinesis 9 [Source:MGI Symbol;Acc:MGI:106321]	protein_coding	chr14:121542038-121797734	8199	0.276844	20.4487	0.00901847
ENSMUSG00000052387	Trpm3	transient receptor potential cation channel, subfamily M, member 3 [Source:MGI Symbol;Acc:MGI:2443101]	protein_coding	chr19:22139118-22989884	8061	-0.27406	20.4408	0.00903483
ENSMUSG00000022961	Son	Son DNA binding protein [Source:MGI Symbol;Acc:MGI:98353]	protein_coding,retained_intron,nonsense_mediated_decay,processed_transcript	chr16:91647505-91679221	14354	0.168975	20.3364	0.00925462
ENSMUSG00000093930	Hmgcs1	3-hydroxy-3-methylglutaryl-Coenzyme A synthase 1 [Source:MGI Symbol;Acc:MGI:107592]	protein_coding	chr13:119690461-119708086	3233	-0.383454	20.2996	0.00933341
ENSMUSG00000037605	Lphn3	latrophilin 3 [Source:MGI Symbol;Acc:MGI:2441950]	protein_coding,retained_intron,nonsense_mediated_decay,processed_transcript	chr5:81020137-81825133	13291	0.174299	20.2996	0.00933341
ENSMUSG00000024899	Papss2	3'-phosphoadenosine 5'-phosphosulfate synthase 2 [Source:MGI Symbol;Acc:MGI:1330223]	protein_coding	chr19:32620004-32667187	3635	-0.452123	20.2996	0.00933341
ENSMUSG00000042662	Dusp15	dual specificity phosphatase-like 15 [Source:MGI Symbol;Acc:MGI:1934928]	protein_coding,retained_intron	chr2:152940994-152951698	3462	0.359121	20.2996	0.00933341
ENSMUSG00000025666	Tmem47	transmembrane protein 47 [Source:MGI Symbol;Acc:MGI:2177570]	protein_coding,processed_transcript	chrX:81070697-81097872	4025	-0.295321	20.2857	0.00936322
ENSMUSG00000033981	Gria2	glutamate receptor, ionotropic, AMPA2 (alpha 2) [Source:MGI Symbol;Acc:MGI:95809]	protein_coding,retained_intron,nonsense_mediated_decay	chr3:80684935-80802791	6956	0.20707	20.2409	0.00946031
ENSMUSG00000030737	Slco2b1	solute carrier organic anion transporter family, member 2b1 [Source:MGI Symbol;Acc:MGI:1351872]	protein_coding	chr7:99657803-99711340	5612	-0.412655	20.164	0.00962939
ENSMUSG00000050994	Adgb	androglobin [Source:MGI Symbol;Acc:MGI:3605549]	protein_coding,nonsense_mediated_decay	chr10:10335702-10472326	6192	-0.535876	20.1352	0.00969357
ENSMUSG00000005237	Dnah2	dynein, axonemal, heavy chain 2 [Source:MGI Symbol;Acc:MGI:107731]	protein_coding,processed_transcript	chr11:69420808-69549110	14810	-0.452115	20.1352	0.00969357
ENSMUSG00000032532	Cck	cholecystokinin [Source:MGI Symbol;Acc:MGI:88297]	protein_coding	chr9:121489824-121495689	685	-0.308144	20.1352	0.00969357
ENSMUSG00000035566	Pcdh17	protocadherin 17 [Source:MGI Symbol;Acc:MGI:2684924]	protein_coding	chr14:84443562-84537060	9509	0.249841	20.0952	0.00978324
ENSMUSG00000053310	Nrgn	neurogranin [Source:MGI Symbol;Acc:MGI:1927184]	protein_coding,processed_transcript	chr9:37544491-37552904	1453	-0.512774	20.043	0.00990153
ENSMUSG00000044122	Proca1	protein interacting with cyclin A1 [Source:MGI Symbol;Acc:MGI:1918274]	protein_coding,processed_transcript	chr11:78193391-78205763	2088	-0.505063	20.0417	0.00990438
ENSMUSG00000041075	Fzd7	frizzled homolog 7 (Drosophila) [Source:MGI Symbol;Acc:MGI:108570]	protein_coding	chr1:59482146-59486947	4801	-0.406058	20.0417	0.00990438
ENSMUSG00000042246	Tmc7	transmembrane channel-like gene family 7 [Source:MGI Symbol;Acc:MGI:2443317]	protein_coding,retained_intron,processed_transcript	chr7:118535842-118584736	5761	-0.323245	19.9971	0.0100066
ENSMUSG00000038831	Ralgps1	Ral GEF with PH domain and SH3 binding motif 1 [Source:MGI Symbol;Acc:MGI:1922008]	protein_coding,retained_intron,processed_transcript	chr2:33133420-33371486	7653	0.262393	19.9682	0.0100735
ENSMUSG00000075270	Pde11a	phosphodiesterase 11A [Source:MGI Symbol;Acc:MGI:3036251]	protein_coding	chr2:75989140-76338774	5208	-0.353263	19.9682	0.0100735
ENSMUSG00000028550	Atg4c	autophagy related 4C, cysteine peptidase [Source:MGI Symbol;Acc:MGI:2651854]	protein_coding,processed_transcript	chr4:99193933-99259787	3351	-0.300807	19.9256	0.0101727
ENSMUSG00000052776	Oas1a	2'-5' oligoadenylate synthetase 1A [Source:MGI Symbol;Acc:MGI:2180860]	protein_coding	chr5:120896255-120907521	1885	0.431493	19.9085	0.010213
ENSMUSG00000046314	Stxbp6	syntaxin binding protein 6 (amisyn) [Source:MGI Symbol;Acc:MGI:2384963]	protein_coding,nonsense_mediated_decay,processed_transcript	chr12:44852487-45074493	4855	-0.242467	19.8901	0.0102563
ENSMUSG00000036990	Otud4	OTU domain containing 4 [Source:MGI Symbol;Acc:MGI:1098801]	protein_coding,retained_intron	chr8:79639617-79677724	8096	0.215004	19.8901	0.0102563
ENSMUSG00000043753	Dmrta1	doublesex and mab-3 related transcription factor like family A1 [Source:MGI Symbol;Acc:MGI:2653627]	protein_coding,processed_transcript	chr4:89679435-89694772	4194	0.517275	19.8851	0.0102681
ENSMUSG00000089941	Gm16168	predicted gene 16168 [Source:MGI Symbol;Acc:MGI:3802010]	antisense	chr17:10496445-10569396	1691	-0.546638	19.8325	0.0103933
ENSMUSG00000057182	Scn3a	sodium channel, voltage-gated, type III, alpha [Source:MGI Symbol;Acc:MGI:98249]	protein_coding,processed_transcript	chr2:65457117-65567627	12459	0.26423	19.8325	0.0103933
ENSMUSG00000004508	Gab2	growth factor receptor bound protein 2-associated protein 2 [Source:MGI Symbol;Acc:MGI:1333854]	protein_coding	chr7:97081750-97308940	5997	0.300035	19.8197	0.0104238
ENSMUSG00000037946	Fgd3	FYVE, RhoGEF and PH domain containing 3 [Source:MGI Symbol;Acc:MGI:1353657]	protein_coding	chr13:49261553-49320311	6012	0.393878	19.8017	0.0104671
ENSMUSG00000022469	Rapgef3	Rap guanine nucleotide exchange factor (GEF) 3 [Source:MGI Symbol;Acc:MGI:2441741]	protein_coding,retained_intron,nonsense_mediated_decay,processed_transcript	chr15:97744769-97767972	6336	-0.370021	19.7312	0.0106385
ENSMUSG00000063260	Syt10	synaptotagmin X [Source:MGI Symbol;Acc:MGI:1859546]	protein_coding	chr15:89782392-89841860	1845	-0.362637	19.7152	0.0106778
ENSMUSG00000035778	Ggta1	glycoprotein galactosyltransferase alpha 1, 3 [Source:MGI Symbol;Acc:MGI:95704]	protein_coding,processed_transcript	chr2:35400178-35463231	4709	-0.531298	19.7152	0.0106778
ENSMUSG00000039461	Tcta	T cell leukemia translocation altered gene [Source:MGI Symbol;Acc:MGI:1918829]	protein_coding	chr9:108302958-108305951	1628	0.355582	19.705	0.0107028
ENSMUSG00000037295	Ldlrap1	low density lipoprotein receptor adaptor protein 1 [Source:MGI Symbol;Acc:MGI:2140175]	protein_coding,retained_intron	chr4:134744734-134768024	3829	-0.475091	19.6972	0.0107221
ENSMUSG00000059288	Cdyl	chromodomain protein, Y chromosome-like [Source:MGI Symbol;Acc:MGI:1339956]	protein_coding	chr13:35659861-35874064	4018	-0.26506	19.6736	0.0107804
ENSMUSG00000093315	Mir5114	microRNA 5114 [Source:MGI Symbol;Acc:MGI:4950434]	miRNA	chr19:44303170-44303231	61	-0.382405	19.5341	0.0111324
ENSMUSG00000039485	Tspyl4	TSPY-like 4 [Source:MGI Symbol;Acc:MGI:106393]	protein_coding	chr10:34297420-34301308	3888	0.156595	19.473	0.0112901
ENSMUSG00000031555	Adam9	a disintegrin and metallopeptidase domain 9 (meltrin gamma) [Source:MGI Symbol;Acc:MGI:105376]	protein_coding	chr8:24949610-25016922	4011	0.19451	19.4681	0.011303
ENSMUSG00000016349	Eef1a2	eukaryotic translation elongation factor 1 alpha 2 [Source:MGI Symbol;Acc:MGI:1096317]	protein_coding	chr2:181147652-181157014	2084	-0.217249	19.4559	0.0113347
ENSMUSG00000046417	Lrrc75a	leucine rich repeat containing 75A [Source:MGI Symbol;Acc:MGI:2682293]	protein_coding,processed_transcript	chr11:62604883-62648523	2089	-0.41566	19.4361	0.0113864
ENSMUSG00000021986	Amer2	APC membrane recruitment 2 [Source:MGI Symbol;Acc:MGI:1919375]	protein_coding	chr14:60378285-60381003	2718	-0.27645	19.3967	0.0114903
ENSMUSG00000045098	Suv420h1	suppressor of variegation 4-20 homolog 1 (Drosophila) [Source:MGI Symbol;Acc:MGI:2444557]	protein_coding,retained_intron	chr19:3767420-3818303	14116	0.198307	19.2469	0.0118934
ENSMUSG00000045629	Sh3tc2	SH3 domain and tetratricopeptide repeats 2 [Source:MGI Symbol;Acc:MGI:2444417]	protein_coding	chr18:61953074-62015715	4536	0.350934	19.2469	0.0118934
ENSMUSG00000073489	Ifi204	interferon activated gene 204 [Source:MGI Symbol;Acc:MGI:96429]	protein_coding,retained_intron	chr1:173747292-173766876	2253	0.513865	19.212	0.0119896
ENSMUSG00000030352	Tspan9	tetraspanin 9 [Source:MGI Symbol;Acc:MGI:1924558]	protein_coding,processed_transcript	chr6:127961395-128143594	4732	-0.286108	19.1594	0.0121354
ENSMUSG00000024462	Gabbr1	gamma-aminobutyric acid (GABA) B receptor, 1 [Source:MGI Symbol;Acc:MGI:1860139]	protein_coding,retained_intron,nonsense_mediated_decay,processed_transcript	chr17:37045965-37075067	7764	-0.191165	19.1566	0.0121434
ENSMUSG00000026828	Galnt5	UDP-N-acetyl-alpha-D-galactosamine:polypeptide N-acetylgalactosaminyltransferase 5 [Source:MGI Symbol;Acc:MGI:2179403]	protein_coding,processed_transcript	chr2:57997883-58045860	4462	0.505856	19.1493	0.0121639
ENSMUSG00000025400	Tac2	tachykinin 2 [Source:MGI Symbol;Acc:MGI:98476]	protein_coding	chr10:127724477-127731767	883	-0.431175	19.1115	0.0122701
ENSMUSG00000030966	Trim21	tripartite motif-containing 21 [Source:MGI Symbol;Acc:MGI:106657]	protein_coding	chr7:102557921-102565469	2775	0.48549	18.9751	0.0126616
ENSMUSG00000021156	Zmynd11	zinc finger, MYND domain containing 11 [Source:MGI Symbol;Acc:MGI:1913755]	protein_coding,retained_intron,processed_transcript	chr13:9684835-9765321	7055	0.17262	18.9255	0.0128071
ENSMUSG00000022620	Arsa	arylsulfatase A [Source:MGI Symbol;Acc:MGI:88077]	protein_coding,retained_intron,processed_transcript	chr15:89472475-89477425	3680	-0.310625	18.9042	0.0128701
ENSMUSG00000001467	Cyp51	cytochrome P450, family 51 [Source:MGI Symbol;Acc:MGI:106040]	protein_coding,retained_intron,processed_transcript	chr5:4081144-4104746	4286	-0.361534	18.8953	0.0128964
ENSMUSG00000055027	Smyd1	SET and MYND domain containing 1 [Source:MGI Symbol;Acc:MGI:104790]	protein_coding	chr6:71213939-71322233	4546	-0.434164	18.8524	0.0130246
ENSMUSG00000020614	Fam20a	family with sequence similarity 20, member A [Source:MGI Symbol;Acc:MGI:2388266]	protein_coding,retained_intron,nonsense_mediated_decay	chr11:109669748-109722279	3634	-0.402493	18.8257	0.0131049
ENSMUSG00000071076	Jund	jun D proto-oncogene [Source:MGI Symbol;Acc:MGI:96648]	protein_coding	chr8:70697738-70700616	2878	-0.368472	18.8257	0.0131049
ENSMUSG00000036099	Vezt	vezatin, adherens junctions transmembrane protein [Source:MGI Symbol;Acc:MGI:2143698]	protein_coding,retained_intron,nonsense_mediated_decay,processed_transcript	chr10:93939164-94035817	20631	0.236418	18.7842	0.0132306
ENSMUSG00000022388	Ttll8	tubulin tyrosine ligase-like family, member 8 [Source:MGI Symbol;Acc:MGI:1922902]	protein_coding,retained_intron,nonsense_mediated_decay	chr15:88890632-88954418	3428	-0.533793	18.7432	0.0133562
ENSMUSG00000023942	Slc29a1	solute carrier family 29 (nucleoside transporters), member 1 [Source:MGI Symbol;Acc:MGI:1927073]	protein_coding,retained_intron,processed_transcript	chr17:45585199-45599606	4008	-0.362732	18.7431	0.0133565
ENSMUSG00000041926	Rnpep	arginyl aminopeptidase (aminopeptidase B) [Source:MGI Symbol;Acc:MGI:2384902]	protein_coding,retained_intron,processed_transcript	chr1:135262711-135284084	3299	0.302411	18.7257	0.0134101
ENSMUSG00000028431	Ikbkap	inhibitor of kappa light polypeptide enhancer in B cells, kinase complex-associated protein [Source:MGI Symbol;Acc:MGI:1914544]	protein_coding,retained_intron	chr4:56749679-56802331	7399	0.209892	18.6605	0.013613
ENSMUSG00000005514	Por	P450 (cytochrome) oxidoreductase [Source:MGI Symbol;Acc:MGI:97744]	protein_coding,retained_intron,processed_transcript	chr5:135670032-135735326	4021	-0.265238	18.5943	0.0138219
ENSMUSG00000020111	Micu1	mitochondrial calcium uptake 1 [Source:MGI Symbol;Acc:MGI:2384909]	protein_coding,retained_intron,processed_transcript	chr10:59702476-59864132	9234	0.219472	18.5932	0.0138255
ENSMUSG00000036833	Pnpla7	patatin-like phospholipase domain containing 7 [Source:MGI Symbol;Acc:MGI:2385325]	protein_coding,retained_intron,nonsense_mediated_decay,processed_transcript	chr2:24976032-25054057	7496	-0.353003	18.5523	0.0139562
ENSMUSG00000038233	Fam198a	family with sequence similarity 198, member A [Source:MGI Symbol;Acc:MGI:3041196]	protein_coding	chr9:121950987-121980208	3622	-0.46081	18.4928	0.0141488
ENSMUSG00000004035	Gstm7	glutathione S-transferase, mu 7 [Source:MGI Symbol;Acc:MGI:1915562]	protein_coding	chr3:107926333-107931817	1601	-0.296567	18.4928	0.0141488
ENSMUSG00000072949	Acot1	acyl-CoA thioesterase 1 [Source:MGI Symbol;Acc:MGI:1349396]	protein_coding	chr12:84009501-84017670	1559	0.48487	18.2957	0.0148059
ENSMUSG00000038648	Creb3l2	cAMP responsive element binding protein 3-like 2 [Source:MGI Symbol;Acc:MGI:2442695]	protein_coding,processed_transcript	chr6:37327254-37442146	7283	0.311691	18.2755	0.0148749
ENSMUSG00000042350	Arel1	apoptosis resistant E3 ubiquitin protein ligase 1 [Source:MGI Symbol;Acc:MGI:1915747]	protein_coding,nonsense_mediated_decay,processed_transcript	chr12:84918147-84970900	6044	0.179516	18.2725	0.0148851
ENSMUSG00000036377	C530008M17Rik	RIKEN cDNA C530008M17 gene [Source:MGI Symbol;Acc:MGI:2444817]	protein_coding,retained_intron,processed_transcript	chr5:76657682-76873554	9879	-0.248425	18.2725	0.0148851
ENSMUSG00000024816	Frmd8	FERM domain containing 8 [Source:MGI Symbol;Acc:MGI:1914707]	protein_coding,retained_intron	chr19:5849701-5875274	5082	-0.396621	18.2459	0.0149765
ENSMUSG00000004151	Etv1	ets variant 1 [Source:MGI Symbol;Acc:MGI:99254]	protein_coding,retained_intron,processed_transcript	chr12:38779379-38868215	5889	0.318839	18.1994	0.0151376
ENSMUSG00000063727	Tnfrsf11b	tumor necrosis factor receptor superfamily, member 11b (osteoprotegerin) [Source:MGI Symbol;Acc:MGI:109587]	protein_coding	chr15:54250618-54278484	2818	-0.485836	18.1906	0.0151684
ENSMUSG00000025217	Btrc	beta-transducin repeat containing protein [Source:MGI Symbol;Acc:MGI:1338871]	protein_coding	chr19:45363733-45533341	6323	0.20566	18.1906	0.0151684
ENSMUSG00000036949	Slc39a12	solute carrier family 39 (zinc transporter), member 12 [Source:MGI Symbol;Acc:MGI:2139274]	protein_coding	chr2:14388315-14494975	2996	-0.283414	18.1856	0.0151858
ENSMUSG00000039361	Picalm	phosphatidylinositol binding clathrin assembly protein [Source:MGI Symbol;Acc:MGI:2385902]	protein_coding	chr7:90130231-90209447	4174	-0.205296	18.1372	0.0153562
ENSMUSG00000029189	Sel1l3	sel-1 suppressor of lin-12-like 3 (C. elegans) [Source:MGI Symbol;Acc:MGI:1916941]	protein_coding	chr5:53107083-53213452	4511	-0.276097	18.1335	0.0153691
ENSMUSG00000025555	Farp1	FERM, RhoGEF (Arhgef) and pleckstrin domain protein 1 (chondrocyte-derived) [Source:MGI Symbol;Acc:MGI:2446173]	protein_coding,retained_intron,processed_transcript	chr14:121035199-121283744	5524	-0.355807	18.1335	0.0153691
ENSMUSG00000068748	Ptprz1	protein tyrosine phosphatase, receptor type Z, polypeptide 1 [Source:MGI Symbol;Acc:MGI:97816]	protein_coding	chr6:22875501-23052916	8068	-0.260868	18.1235	0.0154045
ENSMUSG00000014329	Bicc1	bicaudal C homolog 1 (Drosophila) [Source:MGI Symbol;Acc:MGI:1933388]	protein_coding,retained_intron	chr10:70922831-71159700	7441	-0.445095	18.0977	0.0154964
ENSMUSG00000039457	Ppl	periplakin [Source:MGI Symbol;Acc:MGI:1194898]	protein_coding	chr16:5086290-5132481	6277	0.492024	18.0546	0.015651
ENSMUSG00000003282	Plag1	pleiomorphic adenoma gene 1 [Source:MGI Symbol;Acc:MGI:1891916]	protein_coding,retained_intron,nonsense_mediated_decay	chr4:3900995-3938423	8487	0.379504	18.0546	0.015651
ENSMUSG00000020375	Rufy1	RUN and FYVE domain containing 1 [Source:MGI Symbol;Acc:MGI:2429762]	protein_coding,processed_transcript	chr11:50389285-50431125	2764	0.266959	18.0019	0.0158421
ENSMUSG00000018965	Ywhah	tyrosine 3-monooxygenase/tryptophan 5-monooxygenase activation protein, eta polypeptide [Source:MGI Symbol;Acc:MGI:109194]	protein_coding,processed_transcript	chr5:33018815-33027966	2274	-0.179034	17.998	0.0158564
ENSMUSG00000031134	Rbmx	RNA binding motif protein, X chromosome [Source:MGI Symbol;Acc:MGI:1343044]	protein_coding,nonsense_mediated_decay	chrX:57383529-57393036	4330	0.223649	17.998	0.0158564
ENSMUSG00000003352	Cacnb3	calcium channel, voltage-dependent, beta 3 subunit [Source:MGI Symbol;Acc:MGI:103307]	protein_coding	chr15:98632219-98644530	3120	-0.346725	17.9952	0.0158663
ENSMUSG00000048138	Dmrt2	doublesex and mab-3 related transcription factor 2 [Source:MGI Symbol;Acc:MGI:1330307]	protein_coding	chr19:25672419-25679010	2347	0.525395	17.948	0.01604
ENSMUSG00000020524	Gria1	glutamate receptor, ionotropic, AMPA1 (alpha 1) [Source:MGI Symbol;Acc:MGI:95808]	protein_coding,processed_transcript	chr11:57011386-57330244	6043	-0.262976	17.9475	0.0160416
ENSMUSG00000019997	Ctgf	connective tissue growth factor [Source:MGI Symbol;Acc:MGI:95537]	protein_coding	chr10:24595441-24598683	2861	-0.518992	17.9188	0.016148
ENSMUSG00000021127	Zfp36l1	zinc finger protein 36, C3H type-like 1 [Source:MGI Symbol;Acc:MGI:107946]	protein_coding	chr12:80107759-80113013	2984	-0.35058	17.9163	0.0161575
ENSMUSG00000042613	Pbxip1	pre B cell leukemia transcription factor interacting protein 1 [Source:MGI Symbol;Acc:MGI:2441670]	protein_coding,processed_transcript	chr3:89436705-89450952	4674	0.206007	17.9078	0.0161889
ENSMUSG00000032281	Acsbg1	acyl-CoA synthetase bubblegum family member 1 [Source:MGI Symbol;Acc:MGI:2385656]	protein_coding,retained_intron	chr9:54604876-54661870	3604	0.19911	17.8701	0.0163301
ENSMUSG00000032373	Car12	carbonic anyhydrase 12 [Source:MGI Symbol;Acc:MGI:1923709]	protein_coding,retained_intron	chr9:66713685-66766845	4539	-0.50063	17.8208	0.0165166
ENSMUSG00000033488	BC026585	cDNA sequence BC026585 [Source:MGI Symbol;Acc:MGI:2448516]	protein_coding,nonsense_mediated_decay	chr1:157458579-157489060	1618	0.450791	17.8096	0.0165593
ENSMUSG00000020859	Spag9	sperm associated antigen 9 [Source:MGI Symbol;Acc:MGI:1918084]	protein_coding,processed_transcript	chr11:93996090-94126085	11209	0.189856	17.7674	0.0167208
ENSMUSG00000041921	Metap1d	methionyl aminopeptidase type 1D (mitochondrial) [Source:MGI Symbol;Acc:MGI:1913809]	protein_coding,processed_transcript	chr2:71453275-71525194	4537	0.287483	17.7674	0.0167208
ENSMUSG00000020134	Peli1	pellino 1 [Source:MGI Symbol;Acc:MGI:1914495]	protein_coding,retained_intron	chr11:21091290-21150323	6553	0.254841	17.7561	0.0167647
ENSMUSG00000032812	Arap1	ArfGAP with RhoGAP domain, ankyrin repeat and PH domain 1 [Source:MGI Symbol;Acc:MGI:1916960]	protein_coding,retained_intron,processed_transcript	chr7:101348066-101412586	7564	-0.346428	17.7561	0.0167647
ENSMUSG00000032580	Rbm5	RNA binding motif protein 5 [Source:MGI Symbol;Acc:MGI:1933204]	protein_coding,retained_intron,nonsense_mediated_decay	chr9:107740370-107770996	15262	0.193816	17.7561	0.0167647
ENSMUSG00000026554	Dcaf8	DDB1 and CUL4 associated factor 8 [Source:MGI Symbol;Acc:MGI:91860]	protein_coding,retained_intron,nonsense_mediated_decay	chr1:172148014-172196393	3743	0.168587	17.5976	0.0173876
ENSMUSG00000002055	Spag5	sperm associated antigen 5 [Source:MGI Symbol;Acc:MGI:1927470]	protein_coding,retained_intron,processed_transcript	chr11:78301528-78322457	5624	-0.443265	17.5872	0.0174294
ENSMUSG00000046020	Pofut1	protein O-fucosyltransferase 1 [Source:MGI Symbol;Acc:MGI:2153207]	protein_coding,retained_intron,nonsense_mediated_decay	chr2:153241532-153270247	9912	0.275503	17.5645	0.0175207
ENSMUSG00000037843	Vstm2l	V-set and transmembrane domain containing 2-like [Source:MGI Symbol;Acc:MGI:2685537]	protein_coding	chr2:157914652-157944719	1363	-0.352284	17.5506	0.0175769
ENSMUSG00000027829	Ccnl1	cyclin L1 [Source:MGI Symbol;Acc:MGI:1922664]	protein_coding,retained_intron,nonsense_mediated_decay	chr3:65946150-65958249	5997	0.230659	17.5293	0.0176632
ENSMUSG00000061461	Smim20	small integral membrane protein 20 [Source:MGI Symbol;Acc:MGI:1913528]	protein_coding,retained_intron,nonsense_mediated_decay	chr5:53267105-53283510	6494	0.238019	17.5189	0.0177054
ENSMUSG00000034160	Ogt	O-linked N-acetylglucosamine (GlcNAc) transferase (UDP-N-acetylglucosamine:polypeptide-N-acetylglucosaminyl transferase) [Source:MGI Symbol;Acc:MGI:1339639]	protein_coding,retained_intron,processed_transcript	chrX:101640059-101684351	8045	0.181611	17.5031	0.0177702
ENSMUSG00000056666	Retsat	retinol saturase (all trans retinol 13,14 reductase) [Source:MGI Symbol;Acc:MGI:1914692]	protein_coding,processed_transcript	chr6:72598474-72608425	3537	-0.345349	17.5018	0.0177753
ENSMUSG00000031246	Sh3bgrl	SH3-binding domain glutamic acid-rich protein like [Source:MGI Symbol;Acc:MGI:1930849]	protein_coding,processed_transcript	chrX:109095364-109197873	3298	0.298983	17.4788	0.0178697
ENSMUSG00000063358	Mapk1	mitogen-activated protein kinase 1 [Source:MGI Symbol;Acc:MGI:1346858]	protein_coding,retained_intron,processed_transcript	chr16:16983381-17047453	7110	0.147252	17.4529	0.0179769
ENSMUSG00000053783	1700016K19Rik	RIKEN cDNA 1700016K19 gene [Source:MGI Symbol;Acc:MGI:1921480]	protein_coding	chr11:75999911-76003569	921	-0.515064	17.4281	0.0180797
ENSMUSG00000085881	Gm15912	predicted gene 15912 [Source:MGI Symbol;Acc:MGI:3801895]	antisense	chr13:74008151-74009354	578	-0.517504	17.3909	0.0182352
ENSMUSG00000025355	Mmp19	matrix metallopeptidase 19 [Source:MGI Symbol;Acc:MGI:1927899]	protein_coding	chr10:128790952-128800824	3410	-0.517703	17.3828	0.0182693
ENSMUSG00000027790	Sis	sucrase isomaltase (alpha-glucosidase) [Source:MGI Symbol;Acc:MGI:1917233]	protein_coding,retained_intron	chr3:72888556-72967863	6440	0.443746	17.3476	0.0184177
ENSMUSG00000030406	Gipr	gastric inhibitory polypeptide receptor [Source:MGI Symbol;Acc:MGI:1352753]	protein_coding	chr7:19157124-19166127	1792	-0.476848	17.3476	0.0184177
ENSMUSG00000031349	Nsdhl	NAD(P) dependent steroid dehydrogenase-like [Source:MGI Symbol;Acc:MGI:1099438]	protein_coding,retained_intron	chrX:72918556-72958514	2853	-0.302887	17.3471	0.0184198
ENSMUSG00000023262	Acy1	aminoacylase 1 [Source:MGI Symbol;Acc:MGI:87913]	protein_coding,retained_intron,nonsense_mediated_decay	chr9:106432995-106438236	1431	-0.405635	17.2701	0.0187497
ENSMUSG00000097156	Gm3764	predicted gene 3764 [Source:MGI Symbol;Acc:MGI:3781938]	lincRNA	chr3:88206812-88229959	5813	-0.37756	17.2701	0.0187497
ENSMUSG00000035936	Aldh5a1	aldhehyde dehydrogenase family 5, subfamily A1 [Source:MGI Symbol;Acc:MGI:2441982]	protein_coding	chr13:24907578-24937661	5647	-0.207599	17.2642	0.0187752
ENSMUSG00000016024	Lbp	lipopolysaccharide binding protein [Source:MGI Symbol;Acc:MGI:1098776]	protein_coding,retained_intron,processed_transcript	chr2:158306492-158332852	4831	-0.506656	17.2642	0.0187752
ENSMUSG00000040289	Hey1	hairy/enhancer-of-split related with YRPW motif 1 [Source:MGI Symbol;Acc:MGI:1341800]	protein_coding,retained_intron	chr3:8663361-8667039	2203	-0.28741	17.2308	0.0189201
ENSMUSG00000051910	Sox6	SRY (sex determining region Y)-box 6 [Source:MGI Symbol;Acc:MGI:98368]	protein_coding	chr7:115471343-116038744	8852	0.320708	17.1675	0.0191977
ENSMUSG00000029236	Nmu	neuromedin U [Source:MGI Symbol;Acc:MGI:1860476]	protein_coding	chr5:76333494-76363788	828	-0.487217	17.1285	0.0193711
ENSMUSG00000007659	Bcl2l1	BCL2-like 1 [Source:MGI Symbol;Acc:MGI:88139]	protein_coding,processed_transcript	chr2:152780667-152831728	4586	-0.360202	17.1097	0.0194548
ENSMUSG00000027452	Acss1	acyl-CoA synthetase short-chain family member 1 [Source:MGI Symbol;Acc:MGI:1915988]	protein_coding,retained_intron,processed_transcript	chr2:150618104-150668500	4128	-0.308459	17.0954	0.0195192
ENSMUSG00000048216	Gpr85	G protein-coupled receptor 85 [Source:MGI Symbol;Acc:MGI:1927851]	protein_coding,processed_transcript	chr6:13834457-13839942	4083	0.234007	17.0678	0.0196435
ENSMUSG00000034297	Med13	mediator complex subunit 13 [Source:MGI Symbol;Acc:MGI:3029632]	protein_coding,retained_intron,processed_transcript	chr11:86267032-86357602	10840	0.187047	17.0601	0.0196785
ENSMUSG00000009073	Nf2	neurofibromatosis 2 [Source:MGI Symbol;Acc:MGI:97307]	protein_coding,retained_intron,nonsense_mediated_decay,processed_transcript	chr11:4765844-4849536	6825	0.214869	17.0354	0.0197908
ENSMUSG00000045932	Ifit2	interferon-induced protein with tetratricopeptide repeats 2 [Source:MGI Symbol;Acc:MGI:99449]	protein_coding	chr19:34550693-34576419	3927	0.291759	16.977	0.0200585
ENSMUSG00000025648	Pfkfb4	6-phosphofructo-2-kinase/fructose-2,6-biphosphatase 4 [Source:MGI Symbol;Acc:MGI:2687284]	protein_coding	chr9:108991901-109032223	3957	0.34667	16.9331	0.0202623
ENSMUSG00000024907	Gal	galanin [Source:MGI Symbol;Acc:MGI:95637]	protein_coding	chr19:3409918-3414472	712	-0.512618	16.926	0.0202957
ENSMUSG00000033849	B3galt2	UDP-Gal:betaGlcNAc beta 1,3-galactosyltransferase, polypeptide 2 [Source:MGI Symbol;Acc:MGI:1349461]	protein_coding	chr1:143640663-143650406	5080	-0.329587	16.8359	0.0207211
ENSMUSG00000081557	Gm5697	predicted gene 5697 [Source:MGI Symbol;Acc:MGI:3649021]	processed_pseudogene	chr1:28800237-28802721	2484	0.376604	16.8359	0.0207211
ENSMUSG00000027677	Ttc14	tetratricopeptide repeat domain 14 [Source:MGI Symbol;Acc:MGI:1914370]	protein_coding	chr3:33799954-33814860	9776	0.199754	16.8091	0.0208491
ENSMUSG00000003458	Ncstn	nicastrin [Source:MGI Symbol;Acc:MGI:1891700]	protein_coding,retained_intron,nonsense_mediated_decay	chr1:172066012-172082795	3975	0.285787	16.7891	0.0209455
ENSMUSG00000022843	Clcn2	chloride channel 2 [Source:MGI Symbol;Acc:MGI:105061]	protein_coding,retained_intron,nonsense_mediated_decay	chr16:20702963-20717746	6022	-0.282241	16.7885	0.0209485
ENSMUSG00000053838	Nudcd3	NudC domain containing 3 [Source:MGI Symbol;Acc:MGI:2144158]	protein_coding,processed_transcript	chr11:6105690-6200415	6496	0.215406	16.7618	0.0210778
ENSMUSG00000037747	Phyhipl	phytanoyl-CoA hydroxylase interacting protein-like [Source:MGI Symbol;Acc:MGI:1918161]	protein_coding,retained_intron,processed_transcript	chr10:70557681-70655965	9732	-0.22734	16.6524	0.0216152
ENSMUSG00000009828	Ick	intestinal cell kinase [Source:MGI Symbol;Acc:MGI:1934157]	protein_coding,retained_intron,processed_transcript	chr9:78109191-78172107	11524	0.27049	16.6524	0.0216152
ENSMUSG00000025239	Limd1	LIM domains containing 1 [Source:MGI Symbol;Acc:MGI:1352502]	protein_coding	chr9:123478700-123521548	4849	0.339109	16.5645	0.0220571
ENSMUSG00000046546	Fam43a	family with sequence similarity 43, member A [Source:MGI Symbol;Acc:MGI:2676309]	protein_coding	chr16:30599722-30602797	3075	-0.382298	16.5617	0.0220715
ENSMUSG00000009418	Nav1	neuron navigator 1 [Source:MGI Symbol;Acc:MGI:2183683]	protein_coding,retained_intron,processed_transcript	chr1:135434579-135585355	12776	0.389936	16.5569	0.022096
ENSMUSG00000033022	Cdo1	cysteine dioxygenase 1, cytosolic [Source:MGI Symbol;Acc:MGI:105925]	protein_coding	chr18:46713204-46728342	1530	-0.3798	16.5299	0.0222335
ENSMUSG00000040606	Kazn	kazrin, periplakin interacting protein [Source:MGI Symbol;Acc:MGI:1918779]	protein_coding,retained_intron,processed_transcript	chr4:142102389-142239401	10721	-0.257994	16.5299	0.0222335
ENSMUSG00000000732	Icosl	icos ligand [Source:MGI Symbol;Acc:MGI:1354701]	protein_coding	chr10:78069359-78079525	2756	-0.468505	16.413	0.0228402
ENSMUSG00000050310	Rictor	RPTOR independent companion of MTOR, complex 2 [Source:MGI Symbol;Acc:MGI:1926007]	protein_coding	chr15:6708380-6800398	9311	0.169676	16.3854	0.0229856
ENSMUSG00000042055	Wdr11	WD repeat domain 11 [Source:MGI Symbol;Acc:MGI:1920230]	protein_coding,retained_intron,processed_transcript	chr7:129591862-129635738	10372	0.209858	16.382	0.0230036
ENSMUSG00000020908	Myh3	myosin, heavy polypeptide 3, skeletal muscle, embryonic [Source:MGI Symbol;Acc:MGI:1339709]	protein_coding	chr11:67078299-67102291	6057	0.494123	16.3383	0.0232366
ENSMUSG00000017144	Rnd3	Rho family GTPase 3 [Source:MGI Symbol;Acc:MGI:1921444]	protein_coding,retained_intron	chr2:51130437-51149111	4432	0.282151	16.3276	0.0232938
ENSMUSG00000032352	Lrrc1	leucine rich repeat containing 1 [Source:MGI Symbol;Acc:MGI:2442313]	protein_coding,retained_intron,nonsense_mediated_decay,processed_transcript	chr9:77430822-77544059	2751	-0.322604	16.3267	0.0232984
ENSMUSG00000044177	Wfikkn2	WAP, follistatin/kazal, immunoglobulin, kunitz and netrin domain containing 2 [Source:MGI Symbol;Acc:MGI:2669209]	protein_coding,processed_transcript	chr11:94235955-94246005	3827	0.499673	16.3233	0.0233167
ENSMUSG00000025372	Baiap2	brain-specific angiogenesis inhibitor 1-associated protein 2 [Source:MGI Symbol;Acc:MGI:2137336]	protein_coding,processed_transcript	chr11:119942762-120006782	4992	-0.292154	16.3113	0.0233812
ENSMUSG00000026893	Gca	grancalcin [Source:MGI Symbol;Acc:MGI:1918521]	protein_coding,processed_transcript	chr2:62664284-62694109	3409	0.349498	16.2937	0.0234763
ENSMUSG00000013076	Amotl1	angiomotin-like 1 [Source:MGI Symbol;Acc:MGI:1922973]	protein_coding,retained_intron	chr9:14541965-14615483	9798	-0.230947	16.2789	0.0235564
ENSMUSG00000031232	Magt1	magnesium transporter 1 [Source:MGI Symbol;Acc:MGI:1914325]	protein_coding	chrX:105968083-106011906	4672	-0.403219	16.2789	0.0235564
ENSMUSG00000022438	Parvb	parvin, beta [Source:MGI Symbol;Acc:MGI:2153063]	protein_coding,retained_intron,nonsense_mediated_decay,processed_transcript	chr15:84232042-84315688	4416	0.38978	16.2598	0.0236601
ENSMUSG00000022228	Zscan26	zinc finger and SCAN domain containing 26 [Source:MGI Symbol;Acc:MGI:3531417]	protein_coding	chr13:21442174-21453730	4371	0.20607	16.2222	0.0238662
ENSMUSG00000041625	Ggact	gamma-glutamylamine cyclotransferase [Source:MGI Symbol;Acc:MGI:2385008]	protein_coding	chr14:122816222-122913757	1988	0.238106	16.2052	0.0239595
ENSMUSG00000027276	Jag1	jagged 1 [Source:MGI Symbol;Acc:MGI:1095416]	protein_coding,retained_intron	chr2:137081455-137116644	5827	0.327233	16.202	0.0239771
ENSMUSG00000028558	Calr4	calreticulin 4 [Source:MGI Symbol;Acc:MGI:2140435]	protein_coding,processed_transcript	chr4:109234484-109254571	2522	-0.498664	16.1864	0.0240634
ENSMUSG00000021287	Xrcc3	X-ray repair complementing defective repair in Chinese hamster cells 3 [Source:MGI Symbol;Acc:MGI:1921585]	protein_coding,retained_intron,nonsense_mediated_decay,processed_transcript	chr12:111803191-111813873	2750	0.338724	16.159	0.0242157
ENSMUSG00000008575	Nfib	nuclear factor I/B [Source:MGI Symbol;Acc:MGI:103188]	protein_coding,retained_intron,processed_transcript	chr4:82290172-82705750	14957	0.231884	16.138	0.024333
ENSMUSG00000018347	Zkscan6	zinc finger with KRAB and SCAN domains 6 [Source:MGI Symbol;Acc:MGI:1289293]	protein_coding	chr11:65807174-65829239	2371	0.364865	16.1206	0.0244307
ENSMUSG00000030603	Psmc4	proteasome (prosome, macropain) 26S subunit, ATPase, 4 [Source:MGI Symbol;Acc:MGI:1346093]	protein_coding,retained_intron,processed_transcript	chr7:28041706-28050101	2169	0.179476	16.1108	0.0244861
ENSMUSG00000029151	Slc30a3	solute carrier family 30 (zinc transporter), member 3 [Source:MGI Symbol;Acc:MGI:1345280]	protein_coding,nonsense_mediated_decay	chr5:31086105-31108237	2834	-0.332008	16.1089	0.0244971
ENSMUSG00000071604	Fam189a2	family with sequence similarity 189, member A2 [Source:MGI Symbol;Acc:MGI:2685813]	protein_coding	chr19:23972750-24031019	2547	0.352652	16.1011	0.024541
ENSMUSG00000022358	Fbxo32	F-box protein 32 [Source:MGI Symbol;Acc:MGI:1914981]	protein_coding	chr15:58175878-58214892	6936	0.275125	16.0662	0.0247388
ENSMUSG00000024065	Ehd3	EH-domain containing 3 [Source:MGI Symbol;Acc:MGI:1928900]	protein_coding	chr17:73804840-73832093	3658	0.230932	15.9835	0.0252143
ENSMUSG00000073424	Cyp4f15	cytochrome P450, family 4, subfamily f, polypeptide 15 [Source:MGI Symbol;Acc:MGI:2146921]	protein_coding,retained_intron,processed_transcript	chr17:32685626-32703352	2282	-0.499557	15.9775	0.0252491
ENSMUSG00000022132	Cldn10	claudin 10 [Source:MGI Symbol;Acc:MGI:1913101]	protein_coding	chr14:118787870-118875489	2628	-0.302582	15.963	0.0253337
ENSMUSG00000020412	Ascc2	activating signal cointegrator 1 complex subunit 2 [Source:MGI Symbol;Acc:MGI:1922702]	protein_coding	chr11:4637746-4685699	4964	0.261802	15.9612	0.0253442
ENSMUSG00000013698	Pea15a	phosphoprotein enriched in astrocytes 15A [Source:MGI Symbol;Acc:MGI:104799]	protein_coding,retained_intron,processed_transcript	chr1:172196727-172206804	3861	-0.251828	15.9598	0.0253523
ENSMUSG00000037138	Aff3	AF4/FMR2 family, member 3 [Source:MGI Symbol;Acc:MGI:106927]	protein_coding,nonsense_mediated_decay,processed_transcript	chr1:38177325-38664955	6654	-0.228947	15.9464	0.0254306
ENSMUSG00000070369	Itgad	integrin, alpha D [Source:MGI Symbol;Acc:MGI:3578624]	protein_coding	chr7:128154375-128223816	4510	0.439889	15.8991	0.0257092
ENSMUSG00000037300	Ttc13	tetratricopeptide repeat domain 13 [Source:MGI Symbol;Acc:MGI:2384573]	protein_coding,retained_intron	chr8:124671334-124721983	10190	0.239702	15.8698	0.0258834
ENSMUSG00000076858	Trav3-4	T cell receptor alpha variable 3-4 [Source:MGI Symbol;Acc:MGI:2684925]	TR_V_gene	chr14:53776955-53777575	457	0.326998	15.8626	0.0259263
ENSMUSG00000028581	Laptm5	lysosomal-associated protein transmembrane 5 [Source:MGI Symbol;Acc:MGI:108046]	protein_coding,processed_transcript	chr4:130913124-130936141	3788	-0.384869	15.8176	0.0261961
ENSMUSG00000021831	Ero1l	ERO1-like (S. cerevisiae) [Source:MGI Symbol;Acc:MGI:1354385]	protein_coding	chr14:45283091-45318572	4413	0.244872	15.8165	0.0262029
ENSMUSG00000082292	Gm12250	predicted gene 12250 [Source:MGI Symbol;Acc:MGI:3649299]	processed_pseudogene	chr11:58183842-58190198	2702	0.433451	15.7929	0.0263459
ENSMUSG00000035298	Klhl35	kelch-like 35 [Source:MGI Symbol;Acc:MGI:1919434]	protein_coding,retained_intron,nonsense_mediated_decay	chr7:99466003-99474022	2572	0.461775	15.7929	0.0263459
ENSMUSG00000037771	Slc32a1	solute carrier family 32 (GABA vesicular transporter), member 1 [Source:MGI Symbol;Acc:MGI:1194488]	protein_coding	chr2:158610766-158615748	2797	-0.284787	15.7708	0.0264804
ENSMUSG00000031561	Tenm3	teneurin transmembrane protein 3 [Source:MGI Symbol;Acc:MGI:1345183]	protein_coding,processed_transcript	chr8:48227681-48674690	10851	0.22798	15.7458	0.0266329
ENSMUSG00000028392	Bspry	B-box and SPRY domain containing [Source:MGI Symbol;Acc:MGI:2177191]	protein_coding,nonsense_mediated_decay	chr4:62480052-62497298	2352	0.438739	15.6927	0.0269604
ENSMUSG00000074364	Ehd2	EH-domain containing 2 [Source:MGI Symbol;Acc:MGI:2154274]	protein_coding	chr7:15946976-15967567	5100	-0.436632	15.6776	0.0270548
ENSMUSG00000010175	Prox1	prospero homeobox 1 [Source:MGI Symbol;Acc:MGI:97772]	protein_coding	chr1:190118037-190170680	8323	0.237262	15.6776	0.0270548
ENSMUSG00000040771	Oard1	O-acyl-ADP-ribose deacylase 1 [Source:MGI Symbol;Acc:MGI:2146818]	protein_coding	chr17:48410013-48417266	1336	-0.351748	15.6309	0.0273472
ENSMUSG00000021466	Ptch1	patched homolog 1 [Source:MGI Symbol;Acc:MGI:105373]	protein_coding,retained_intron,nonsense_mediated_decay	chr13:63511532-63565520	4305	-0.309324	15.6296	0.0273553
ENSMUSG00000095098	Ccdc85b	coiled-coil domain containing 85B [Source:MGI Symbol;Acc:MGI:2147607]	protein_coding	chr19:5456788-5457397	609	-0.29557	15.6296	0.0273553
ENSMUSG00000037902	Sirpa	signal-regulatory protein alpha [Source:MGI Symbol;Acc:MGI:108563]	protein_coding,retained_intron,processed_transcript	chr2:129592834-129632228	4911	-0.180329	15.6207	0.0274116
ENSMUSG00000027931	Npr1	natriuretic peptide receptor 1 [Source:MGI Symbol;Acc:MGI:97371]	protein_coding,retained_intron,nonsense_mediated_decay,processed_transcript	chr3:90450590-90465866	4783	-0.495892	15.5933	0.0275851
ENSMUSG00000026185	Igfbp5	insulin-like growth factor binding protein 5 [Source:MGI Symbol;Acc:MGI:96440]	protein_coding,processed_transcript	chr1:72857931-72874884	6006	-0.38713	15.5555	0.027826
ENSMUSG00000068263	Efcc1	EF hand and coiled-coil domain containing 1 [Source:MGI Symbol;Acc:MGI:3611451]	protein_coding,retained_intron,processed_transcript	chr6:87730868-87755908	4053	-0.379438	15.5514	0.0278524
ENSMUSG00000022817	Itgb5	integrin beta 5 [Source:MGI Symbol;Acc:MGI:96614]	protein_coding,processed_transcript	chr16:33829664-33949153	3362	-0.287791	15.5409	0.0279197
ENSMUSG00000026435	Slc45a3	solute carrier family 45, member 3 [Source:MGI Symbol;Acc:MGI:1922082]	protein_coding,processed_transcript	chr1:131962966-131982963	3425	0.406142	15.5111	0.0281119
ENSMUSG00000036053	Fmnl2	formin-like 2 [Source:MGI Symbol;Acc:MGI:1918659]	protein_coding	chr2:52857859-53134202	6033	-0.216334	15.5111	0.0281119
ENSMUSG00000073555	Gm4951	predicted gene 4951 [Source:MGI Symbol;Acc:MGI:3644953]	protein_coding	chr18:60212079-60247820	2645	0.420928	15.4707	0.0283744
ENSMUSG00000047037	Nipa1	non imprinted in Prader-Willi/Angelman syndrome 1 homolog (human) [Source:MGI Symbol;Acc:MGI:2442058]	protein_coding	chr7:55977566-56019954	3183	-0.180237	15.4497	0.0285125
ENSMUSG00000029413	Naaa	N-acylethanolamine acid amidase [Source:MGI Symbol;Acc:MGI:1914361]	protein_coding,retained_intron	chr5:92257658-92278170	3721	-0.338697	15.4369	0.028596
ENSMUSG00000021835	Bmp4	bone morphogenetic protein 4 [Source:MGI Symbol;Acc:MGI:88180]	protein_coding,retained_intron	chr14:46383519-46390669	2224	0.486855	15.4208	0.0287024
ENSMUSG00000032327	Stra6	stimulated by retinoic acid gene 6 [Source:MGI Symbol;Acc:MGI:107742]	protein_coding,retained_intron	chr9:58063787-58153996	5829	-0.422803	15.4208	0.0287024
ENSMUSG00000035629	1700021K19Rik	RIKEN cDNA 1700021K19 gene [Source:MGI Symbol;Acc:MGI:1915160]	protein_coding,retained_intron,processed_transcript	chr16:32821702-32877766	7478	0.19982	15.4187	0.0287167
ENSMUSG00000003072	Atp5d	ATP synthase, H+ transporting, mitochondrial F1 complex, delta subunit [Source:MGI Symbol;Acc:MGI:1913293]	protein_coding,processed_transcript	chr10:80138631-80145818	1928	-0.210485	15.4165	0.028731
ENSMUSG00000027959	Sass6	spindle assembly 6 homolog (C. elegans) [Source:MGI Symbol;Acc:MGI:1920026]	protein_coding	chr3:116595007-116630984	4241	-0.354187	15.4165	0.028731
ENSMUSG00000042185	Nfrkb	nuclear factor related to kappa B binding protein [Source:MGI Symbol;Acc:MGI:2442410]	protein_coding,retained_intron,nonsense_mediated_decay	chr9:31386191-31421333	9953	0.310079	15.3902	0.0289058
ENSMUSG00000002475	Abhd3	abhydrolase domain containing 3 [Source:MGI Symbol;Acc:MGI:2147183]	protein_coding	chr18:10644410-10706771	1962	-0.294225	15.3902	0.0289058
ENSMUSG00000036644	Tbc1d9b	TBC1 domain family, member 9B [Source:MGI Symbol;Acc:MGI:1924045]	protein_coding,processed_transcript	chr11:50131395-50172785	6429	0.231385	15.3859	0.0289338
ENSMUSG00000053414	Hunk	hormonally upregulated Neu-associated kinase [Source:MGI Symbol;Acc:MGI:1347352]	protein_coding	chr16:90386396-90499553	5009	0.409699	15.3771	0.0289928
ENSMUSG00000043154	Ppp2r3a	protein phosphatase 2, regulatory subunit B'', alpha [Source:MGI Symbol;Acc:MGI:2442104]	protein_coding,retained_intron,processed_transcript	chr9:101104991-101251832	7358	0.222559	15.3338	0.0292832
ENSMUSG00000050315	Synpo2	synaptopodin 2 [Source:MGI Symbol;Acc:MGI:2153070]	protein_coding,processed_transcript	chr3:123076518-123236147	8582	-0.425247	15.3278	0.0293235
ENSMUSG00000046836	Brox	BRO1 domain and CAAX motif containing [Source:MGI Symbol;Acc:MGI:1918928]	protein_coding,retained_intron,nonsense_mediated_decay,processed_transcript	chr1:183276341-183297256	3531	0.249218	15.2568	0.0298073
ENSMUSG00000030513	Pcsk6	proprotein convertase subtilisin/kexin type 6 [Source:MGI Symbol;Acc:MGI:102897]	protein_coding,retained_intron	chr7:65861733-66050340	5144	-0.297885	15.2372	0.0299422
ENSMUSG00000026963	Tmem210	transmembrane protein 210 [Source:MGI Symbol;Acc:MGI:1925467]	protein_coding,processed_transcript	chr2:25288144-25289189	518	0.345939	15.2364	0.0299477
ENSMUSG00000015829	Tnr	tenascin R [Source:MGI Symbol;Acc:MGI:99516]	protein_coding,retained_intron	chr1:159737509-159924397	4424	0.274478	15.2166	0.0300846
mAtxn2	NA	NA	NA	chrMouseAtxn2:1-147463	147462	0.325402	15.1979	0.0302143
ENSMUSG00000040811	Eml2	echinoderm microtubule associated protein like 2 [Source:MGI Symbol;Acc:MGI:1919455]	protein_coding,retained_intron,nonsense_mediated_decay,processed_transcript	chr7:19176420-19206482	3540	-0.210205	15.1623	0.0304626
ENSMUSG00000033446	Lpar6	lysophosphatidic acid receptor 6 [Source:MGI Symbol;Acc:MGI:1914418]	protein_coding	chr14:73237890-73240358	2468	0.39382	15.1609	0.0304726
ENSMUSG00000029810	Tmem176b	transmembrane protein 176B [Source:MGI Symbol;Acc:MGI:1916348]	protein_coding	chr6:48833810-48841374	2049	-0.289842	15.1422	0.0306041
ENSMUSG00000033429	Mcee	methylmalonyl CoA epimerase [Source:MGI Symbol;Acc:MGI:1920974]	protein_coding	chr7:64392644-64412121	824	-0.376174	15.1422	0.0306041
ENSMUSG00000032560	Dnajc13	DnaJ (Hsp40) homolog, subfamily C, member 13 [Source:MGI Symbol;Acc:MGI:2676368]	protein_coding,retained_intron,nonsense_mediated_decay,processed_transcript	chr9:104151596-104262930	7697	0.172896	15.1124	0.0308147
ENSMUSG00000038773	Kdm3b	KDM3B lysine (K)-specific demethylase 3B [Source:MGI Symbol;Acc:MGI:1923356]	protein_coding	chr18:34777007-34839370	7112	0.226756	15.0669	0.0311391
ENSMUSG00000028488	Sh3gl2	SH3-domain GRB2-like 2 [Source:MGI Symbol;Acc:MGI:700009]	protein_coding	chr4:85205125-85639195	6551	-0.206977	15.0445	0.0313004
ENSMUSG00000036103	Colec12	collectin sub-family member 12 [Source:MGI Symbol;Acc:MGI:2152907]	protein_coding	chr18:9707647-9877995	3322	-0.455613	15.0227	0.0314579
ENSMUSG00000022718	Dgcr8	DiGeorge syndrome critical region gene 8 [Source:MGI Symbol;Acc:MGI:2151114]	protein_coding,retained_intron,processed_transcript	chr16:18253947-18289249	7286	0.219811	15.0178	0.0314932
ENSMUSG00000086662	BC046251	cDNA sequence BC046251 [Source:MGI Symbol;Acc:MGI:3039598]	lincRNA,retained_intron	chr7:65582030-65618884	5061	0.446992	15	0.0316227
ENSMUSG00000052397	Ezr	ezrin [Source:MGI Symbol;Acc:MGI:98931]	protein_coding,processed_transcript	chr17:6738040-6782784	3290	0.250498	14.9916	0.0316842
ENSMUSG00000036528	Ppfibp2	PTPRF interacting protein, binding protein 2 (liprin beta 2) [Source:MGI Symbol;Acc:MGI:894649]	protein_coding	chr7:107595050-107748582	4729	0.222493	14.9874	0.0317147
ENSMUSG00000029428	Stx2	syntaxin 2 [Source:MGI Symbol;Acc:MGI:108059]	protein_coding,retained_intron,processed_transcript	chr5:128984556-129008574	4164	0.314372	14.9673	0.031862
ENSMUSG00000044676	Zfp612	zinc finger protein 612 [Source:MGI Symbol;Acc:MGI:2443465]	protein_coding	chr8:110079763-110090181	2301	-0.301771	14.9673	0.031862
ENSMUSG00000017146	Brca1	breast cancer 1 [Source:MGI Symbol;Acc:MGI:104537]	protein_coding,retained_intron,nonsense_mediated_decay,processed_transcript	chr11:101488763-101551955	8476	0.374442	14.9473	0.0320087
ENSMUSG00000030101	Sumf1	sulfatase modifying factor 1 [Source:MGI Symbol;Acc:MGI:1889844]	protein_coding,retained_intron,processed_transcript	chr6:108107027-108185582	3405	0.291316	14.9309	0.0321301
ENSMUSG00000087064	Sap30bpos	SAP30 binding protein, opposite strand [Source:MGI Symbol;Acc:MGI:3650575]	antisense	chr11:115946449-115952105	2352	-0.407901	14.8884	0.0324456
ENSMUSG00000072620	Slfn2	schlafen 2 [Source:MGI Symbol;Acc:MGI:1313258]	protein_coding	chr11:83065111-83070678	1664	0.474539	14.8708	0.0325773
ENSMUSG00000087259	2610035D17Rik	RIKEN cDNA 2610035D17 gene [Source:MGI Symbol;Acc:MGI:1919636]	lincRNA	chr11:113043894-113201838	2121	0.354807	14.8708	0.0325773
ENSMUSG00000032087	Dscaml1	Down syndrome cell adhesion molecule like 1 [Source:MGI Symbol;Acc:MGI:2150309]	protein_coding	chr9:45430292-45753164	6336	0.37435	14.8495	0.032738
ENSMUSG00000032827	Ppp1r9a	protein phosphatase 1, regulatory (inhibitor) subunit 9A [Source:MGI Symbol;Acc:MGI:2442401]	protein_coding,retained_intron,nonsense_mediated_decay,processed_transcript	chr6:4902916-5165661	14531	0.157916	14.8385	0.0328208
ENSMUSG00000091549	Gm6548	predicted gene 6548 [Source:MGI Symbol;Acc:MGI:3644071]	processed_pseudogene	chr17:78850791-78851956	1165	0.460633	14.8385	0.0328208
ENSMUSG00000041205	Map6d1	MAP6 domain containing 1 [Source:MGI Symbol;Acc:MGI:3607784]	protein_coding	chr16:20233309-20241358	3273	-0.262526	14.8381	0.0328238
ENSMUSG00000021182	Ccdc88c	coiled-coil domain containing 88C [Source:MGI Symbol;Acc:MGI:1915589]	protein_coding	chr12:100912699-101028983	6313	0.328407	14.8278	0.0329021
ENSMUSG00000030788	Rnf141	ring finger protein 141 [Source:MGI Symbol;Acc:MGI:1914400]	protein_coding,retained_intron,nonsense_mediated_decay,processed_transcript	chr7:110800431-110844457	5861	-0.258452	14.7445	0.0335388
ENSMUSG00000023912	Slc25a27	solute carrier family 25, member 27 [Source:MGI Symbol;Acc:MGI:1921261]	protein_coding	chr17:43641899-43667015	2687	0.243918	14.7445	0.0335388
ENSMUSG00000032625	Thsd7a	thrombospondin, type I, domain containing 7A [Source:MGI Symbol;Acc:MGI:2685683]	protein_coding,retained_intron	chr6:12311609-12749410	13737	0.205722	14.7435	0.033547
ENSMUSG00000019359	Gdpd2	glycerophosphodiester phosphodiesterase domain containing 2 [Source:MGI Symbol;Acc:MGI:1918834]	protein_coding,retained_intron,processed_transcript	chrX:100729872-100738895	4609	-0.386747	14.7233	0.0337034
ENSMUSG00000041797	Abca9	ATP-binding cassette, sub-family A (ABC1), member 9 [Source:MGI Symbol;Acc:MGI:2386796]	protein_coding,processed_transcript	chr11:110100748-110168196	8048	-0.440595	14.6591	0.0342048
ENSMUSG00000040711	Sh3pxd2b	SH3 and PX domains 2B [Source:MGI Symbol;Acc:MGI:2442062]	protein_coding,retained_intron	chr11:32347819-32428173	9709	-0.329387	14.636	0.0343871
ENSMUSG00000030245	Golt1b	golgi transport 1 homolog B (S. cerevisiae) [Source:MGI Symbol;Acc:MGI:1914214]	protein_coding,processed_transcript	chr6:142387220-142403858	2818	0.247839	14.6289	0.034444
ENSMUSG00000000197	Nalcn	sodium leak channel, non-selective [Source:MGI Symbol;Acc:MGI:2444306]	protein_coding	chr14:123276640-123627144	7115	0.188009	14.5922	0.0347364
ENSMUSG00000091811	Inafm1	InaF motif containing 1 [Source:MGI Symbol;Acc:MGI:1913550]	protein_coding	chr7:16272013-16273692	1679	-0.341489	14.5757	0.0348685
ENSMUSG00000029544	Cabp1	calcium binding protein 1 [Source:MGI Symbol;Acc:MGI:1352750]	protein_coding,nonsense_mediated_decay,processed_transcript	chr5:115168688-115194381	2413	-0.228817	14.4731	0.0357017
ENSMUSG00000044352	Sowaha	sosondowah ankyrin repeat domain family member A [Source:MGI Symbol;Acc:MGI:2687280]	protein_coding	chr11:53476578-53480195	3617	-0.314153	14.4645	0.0357724
ENSMUSG00000046607	Hrk	harakiri, BCL2 interacting protein (contains only BH3 domain) [Source:MGI Symbol;Acc:MGI:1201608]	protein_coding,processed_transcript	chr5:118169763-118189478	5366	-0.455016	14.4481	0.0359079
ENSMUSG00000028036	Ptgfr	prostaglandin F receptor [Source:MGI Symbol;Acc:MGI:97796]	protein_coding,processed_transcript	chr3:151798917-151837630	4362	-0.451576	14.4214	0.0361294
ENSMUSG00000004894	Hapln2	hyaluronan and proteoglycan link protein 2 [Source:MGI Symbol;Acc:MGI:2137300]	protein_coding,retained_intron,nonsense_mediated_decay	chr3:88021749-88027583	2371	-0.259116	14.4162	0.0361726
ENSMUSG00000062397	Zfp706	zinc finger protein 706 [Source:MGI Symbol;Acc:MGI:1915286]	protein_coding	chr15:36997030-37007402	4413	-0.245536	14.3785	0.0364879
ENSMUSG00000066705	Fxyd6	FXYD domain-containing ion transport regulator 6 [Source:MGI Symbol;Acc:MGI:1890226]	protein_coding	chr9:45370184-45396158	1791	-0.264984	14.36	0.0366441
ENSMUSG00000040659	Efhd2	EF hand domain containing 2 [Source:MGI Symbol;Acc:MGI:106504]	protein_coding	chr4:141858141-141874920	2381	-0.293438	14.36	0.0366441
ENSMUSG00000019806	Aig1	androgen-induced 1 [Source:MGI Symbol;Acc:MGI:1913503]	protein_coding,retained_intron,processed_transcript	chr10:13647053-13868980	9196	0.225647	14.3353	0.0368524
ENSMUSG00000089847	Timm10b	translocase of inner mitochondrial membrane 10B [Source:MGI Symbol;Acc:MGI:1315196]	protein_coding,retained_intron,nonsense_mediated_decay,processed_transcript	chr7:105640055-105655748	4087	0.252262	14.3353	0.0368524
ENSMUSG00000026904	Slc4a10	solute carrier family 4, sodium bicarbonate cotransporter-like, member 10 [Source:MGI Symbol;Acc:MGI:2150150]	protein_coding,processed_transcript	chr2:62046461-62326730	6424	0.177217	14.3353	0.0368524
ENSMUSG00000045917	6330416G13Rik	RIKEN cDNA 6330416G13 gene [Source:MGI Symbol;Acc:MGI:1913920]	protein_coding,processed_transcript	chr4:63558780-63586357	3974	0.264939	14.3353	0.0368524
ENSMUSG00000028173	Wls	wntless homolog (Drosophila) [Source:MGI Symbol;Acc:MGI:1915401]	protein_coding	chr3:159839736-159935833	3304	0.327683	14.3181	0.0369992
ENSMUSG00000049154	Fam183b	family with sequence similarity 183, member B [Source:MGI Symbol;Acc:MGI:1922679]	protein_coding	chr11:58792796-58801960	567	-0.472427	14.3123	0.0370485
ENSMUSG00000028944	Prkag2	protein kinase, AMP-activated, gamma 2 non-catalytic subunit [Source:MGI Symbol;Acc:MGI:1336153]	protein_coding,retained_intron,processed_transcript	chr5:24862743-25100642	6480	-0.221489	14.3123	0.0370485
ENSMUSG00000038486	Sv2a	synaptic vesicle glycoprotein 2 a [Source:MGI Symbol;Acc:MGI:1927139]	protein_coding,retained_intron	chr3:96181150-96195521	4636	0.179069	14.2773	0.0373478
ENSMUSG00000025083	Afap1l2	actin filament associated protein 1-like 2 [Source:MGI Symbol;Acc:MGI:2147658]	protein_coding,retained_intron	chr19:56912360-57008228	5591	0.37454	14.1816	0.0381806
ENSMUSG00000000276	Dgke	diacylglycerol kinase, epsilon [Source:MGI Symbol;Acc:MGI:1889276]	protein_coding,nonsense_mediated_decay	chr11:89035178-89066850	8387	0.181493	14.1803	0.038192
ENSMUSG00000032402	Smad3	SMAD family member 3 [Source:MGI Symbol;Acc:MGI:1201674]	protein_coding,processed_transcript	chr9:63646766-63757994	5542	0.276971	14.1727	0.0382591
ENSMUSG00000019027	Dnah1	dynein, axonemal, heavy chain 1 [Source:MGI Symbol;Acc:MGI:107721]	protein_coding	chr14:31260374-31323896	12872	-0.397954	14.1704	0.0382793
ENSMUSG00000087651	1500009L16Rik	RIKEN cDNA 1500009L16 gene [Source:MGI Symbol;Acc:MGI:1917034]	protein_coding	chr10:83722864-83762761	1193	-0.374618	14.165	0.0383265
ENSMUSG00000075437	Gm11681	predicted gene 11681 [Source:MGI Symbol;Acc:MGI:3650778]	lincRNA	chr11:112792730-112799008	870	-0.400331	14.143	0.0385216
ENSMUSG00000004626	Stxbp2	syntaxin binding protein 2 [Source:MGI Symbol;Acc:MGI:107370]	protein_coding,retained_intron,processed_transcript	chr8:3630954-3643644	4159	0.413494	14.1406	0.0385427
ENSMUSG00000034842	Art3	ADP-ribosyltransferase 3 [Source:MGI Symbol;Acc:MGI:1202729]	protein_coding,processed_transcript	chr5:92331826-92414628	3932	-0.47047	14.0146	0.0396773
ENSMUSG00000024900	Cpt1a	carnitine palmitoyltransferase 1a, liver [Source:MGI Symbol;Acc:MGI:1098296]	protein_coding	chr19:3323300-3385732	4300	0.265967	13.9909	0.0398943
ENSMUSG00000070867	Trabd2b	TraB domain containing 2B [Source:MGI Symbol;Acc:MGI:3650152]	protein_coding	chr4:114406723-114615098	6617	-0.462117	13.9787	0.0400067
ENSMUSG00000025816	Sec61a2	Sec61, alpha subunit 2 (S. cerevisiae) [Source:MGI Symbol;Acc:MGI:1931071]	protein_coding,retained_intron,processed_transcript	chr2:5870986-5895432	3799	0.213365	13.9715	0.0400731
ENSMUSG00000040363	Bcor	BCL6 interacting corepressor [Source:MGI Symbol;Acc:MGI:1918708]	protein_coding	chrX:12036739-12160355	7190	0.285795	13.9597	0.0401818
ENSMUSG00000022783	Spag6	sperm associated antigen 6 [Source:MGI Symbol;Acc:MGI:1354388]	protein_coding,retained_intron,processed_transcript	chr16:16753015-16829456	4559	-0.400298	13.9569	0.0402079
ENSMUSG00000043131	Mob1a	MOB kinase activator 1A [Source:MGI Symbol;Acc:MGI:2442631]	protein_coding,nonsense_mediated_decay,processed_transcript	chr6:83326015-83343776	4794	-0.262246	13.9493	0.040278
ENSMUSG00000062391	4932435O22Rik	RIKEN cDNA 4932435O22 gene [Source:MGI Symbol;Acc:MGI:2442791]	lincRNA	chr11:114413400-114448860	3496	-0.422204	13.9384	0.0403791
ENSMUSG00000024187	Itfg3	integrin alpha FG-GAP repeat containing 3 [Source:MGI Symbol;Acc:MGI:2146854]	protein_coding,retained_intron	chr17:26211821-26244223	3981	0.23052	13.9368	0.0403941
ENSMUSG00000030935	Acsm3	acyl-CoA synthetase medium-chain family member 3 [Source:MGI Symbol;Acc:MGI:99538]	protein_coding,retained_intron	chr7:119760922-119787513	4936	-0.320834	13.8882	0.0408491
ENSMUSG00000027215	Cd82	CD82 antigen [Source:MGI Symbol;Acc:MGI:104651]	protein_coding,processed_transcript	chr2:93419110-93463140	3005	0.287687	13.8655	0.0410633
ENSMUSG00000045655	Fam216b	family with sequence similarity 216, member B [Source:MGI Symbol;Acc:MGI:2145738]	protein_coding,nonsense_mediated_decay	chr14:78081020-78089007	2323	-0.452024	13.8437	0.04127
ENSMUSG00000024769	Cdc42bpg	CDC42 binding protein kinase gamma (DMPK-like) [Source:MGI Symbol;Acc:MGI:2652845]	protein_coding,retained_intron	chr19:6306455-6325652	6099	0.395074	13.8223	0.041473
ENSMUSG00000025278	Flnb	filamin, beta [Source:MGI Symbol;Acc:MGI:2446089]	protein_coding	chr14:7817956-7951588	9100	0.307105	13.7778	0.0419002
ENSMUSG00000035208	Slfn8	schlafen 8 [Source:MGI Symbol;Acc:MGI:2672859]	protein_coding	chr11:83002157-83020810	4091	0.471939	13.7724	0.0419527
ENSMUSG00000060591	Ifitm2	interferon induced transmembrane protein 2 [Source:MGI Symbol;Acc:MGI:1933382]	protein_coding	chr7:140954838-140955961	627	-0.4442	13.7683	0.0419924
ENSMUSG00000032289	Thsd4	thrombospondin, type I, domain containing 4 [Source:MGI Symbol;Acc:MGI:2672033]	protein_coding,retained_intron,processed_transcript	chr9:59966930-60522046	13986	-0.428763	13.759	0.0420821
ENSMUSG00000051022	Hs3st1	heparan sulfate (glucosamine) 3-O-sulfotransferase 1 [Source:MGI Symbol;Acc:MGI:1201606]	protein_coding	chr5:39613934-39755475	2230	-0.277626	13.744	0.0422283
ENSMUSG00000048497	Mmgt2	membrane magnesium transporter 2 [Source:MGI Symbol;Acc:MGI:2448491]	protein_coding,retained_intron,processed_transcript	chr11:62648663-62666354	4898	-0.338904	13.7231	0.0424315
ENSMUSG00000098087	Gm17750	predicted gene, 17750 [Source:MGI Symbol;Acc:MGI:5009828]	lincRNA	chr13:84025296-84064772	529	0.469952	13.7231	0.0424315
ENSMUSG00000055415	Atp10b	ATPase, class V, type 10B [Source:MGI Symbol;Acc:MGI:2442688]	protein_coding,processed_transcript	chr11:43149876-43262285	9816	0.305393	13.68	0.0428546
ENSMUSG00000044447	Dock5	dedicator of cytokinesis 5 [Source:MGI Symbol;Acc:MGI:2652871]	protein_coding	chr14:67751927-67933572	10335	-0.215889	13.6786	0.042869
ENSMUSG00000055694	Gdf1	growth differentiation factor 1 [Source:MGI Symbol;Acc:MGI:95683]	protein_coding	chr8:70315774-70331592	2728	-0.300722	13.6698	0.0429551
ENSMUSG00000030341	Tnfrsf1a	tumor necrosis factor receptor superfamily, member 1a [Source:MGI Symbol;Acc:MGI:1314884]	protein_coding,retained_intron,nonsense_mediated_decay,processed_transcript	chr6:125349361-125362484	2591	-0.391712	13.6698	0.0429555
ENSMUSG00000053477	Tcf4	transcription factor 4 [Source:MGI Symbol;Acc:MGI:98506]	protein_coding,retained_intron,processed_transcript	chr18:69344145-69687967	12250	0.194872	13.6365	0.0432858
ENSMUSG00000032012	Pvrl1	poliovirus receptor-related 1 [Source:MGI Symbol;Acc:MGI:1926483]	protein_coding	chr9:43744575-43807454	5054	-0.395608	13.6147	0.0435041
ENSMUSG00000055917	Zfp277	zinc finger protein 277 [Source:MGI Symbol;Acc:MGI:1890393]	protein_coding	chr12:40315045-40445790	2454	0.327228	13.5939	0.0437127
ENSMUSG00000035686	Thrsp	thyroid hormone responsive [Source:MGI Symbol;Acc:MGI:109126]	protein_coding	chr7:97412937-97417730	1277	-0.350589	13.5939	0.0437127
ENSMUSG00000066571	4931406P16Rik	RIKEN cDNA 4931406P16 gene [Source:MGI Symbol;Acc:MGI:1924311]	protein_coding,processed_transcript	chr7:34236706-34313551	6437	-0.177964	13.5867	0.043785
ENSMUSG00000079355	Ackr4	atypical chemokine receptor 4 [Source:MGI Symbol;Acc:MGI:2181676]	protein_coding,processed_transcript	chr9:104098137-104126643	2109	0.4411	13.5867	0.043785
ENSMUSG00000038766	Gabpb2	GA repeat binding protein, beta 2 [Source:MGI Symbol;Acc:MGI:95612]	protein_coding,retained_intron,processed_transcript	chr3:95181765-95217916	15465	0.262764	13.5867	0.043785
ENSMUSG00000091405	Hist2h4	histone cluster 2, H4 [Source:MGI Symbol;Acc:MGI:2140113]	protein_coding	chr3:96261703-96263311	1608	-0.330446	13.5437	0.0442213
ENSMUSG00000021071	Trim9	tripartite motif-containing 9 [Source:MGI Symbol;Acc:MGI:2137354]	protein_coding	chr12:70244538-70347614	7424	-0.231914	13.5061	0.0446055
ENSMUSG00000024501	Dpysl3	dihydropyrimidinase-like 3 [Source:MGI Symbol;Acc:MGI:1349762]	protein_coding,processed_transcript	chr18:43320978-43438286	6265	0.171748	13.4828	0.0448459
ENSMUSG00000027488	Snta1	syntrophin, acidic 1 [Source:MGI Symbol;Acc:MGI:101772]	protein_coding,processed_transcript	chr2:154376312-154408099	3094	-0.279935	13.4739	0.0449375
ENSMUSG00000016356	Col20a1	collagen, type XX, alpha 1 [Source:MGI Symbol;Acc:MGI:1920618]	protein_coding,nonsense_mediated_decay	chr2:180986534-181017540	4193	0.467108	13.4659	0.0450207
ENSMUSG00000087408	Cers1	ceramide synthase 1 [Source:MGI Symbol;Acc:MGI:2136690]	protein_coding,retained_intron	chr8:70315786-70331587	3154	-0.297614	13.4647	0.0450333
ENSMUSG00000024526	Cidea	cell death-inducing DNA fragmentation factor, alpha subunit-like effector A [Source:MGI Symbol;Acc:MGI:1270845]	protein_coding	chr18:67343563-67367794	1164	-0.463379	13.4406	0.0452838
ENSMUSG00000093904	Tomm20	translocase of outer mitochondrial membrane 20 homolog (yeast) [Source:MGI Symbol;Acc:MGI:1915202]	protein_coding	chr8:126930663-126945921	4986	0.132089	13.4392	0.0452982
ENSMUSG00000015957	Wnt11	wingless-type MMTV integration site family, member 11 [Source:MGI Symbol;Acc:MGI:101948]	protein_coding,nonsense_mediated_decay	chr7:98835111-98855195	3633	-0.44818	13.4326	0.0453674
ENSMUSG00000018363	Smurf2	SMAD specific E3 ubiquitin protein ligase 2 [Source:MGI Symbol;Acc:MGI:1913563]	protein_coding,processed_transcript	chr11:106820065-106920715	6162	0.240782	13.4057	0.0456489
ENSMUSG00000032334	Loxl1	lysyl oxidase-like 1 [Source:MGI Symbol;Acc:MGI:106096]	protein_coding	chr9:58287722-58313212	3338	-0.460115	13.3857	0.0458594
ENSMUSG00000071172	Srsf3	serine/arginine-rich splicing factor 3 [Source:MGI Symbol;Acc:MGI:98285]	protein_coding,retained_intron,nonsense_mediated_decay	chr17:29032672-29043366	5109	0.239721	13.3545	0.0461904
ENSMUSG00000035279	Ssc5d	scavenger receptor cysteine rich family, 5 domains [Source:MGI Symbol;Acc:MGI:3606211]	protein_coding	chr7:4925843-4944821	4284	-0.453591	13.3386	0.0463599
ENSMUSG00000020886	Dlg4	discs, large homolog 4 (Drosophila) [Source:MGI Symbol;Acc:MGI:1277959]	protein_coding,retained_intron,nonsense_mediated_decay,processed_transcript	chr11:70017084-70045532	4982	-0.223765	13.3366	0.0463811
ENSMUSG00000037907	Ankrd13b	ankyrin repeat domain 13b [Source:MGI Symbol;Acc:MGI:2144501]	protein_coding,retained_intron	chr11:77470484-77489678	3839	-0.360413	13.3366	0.0463811
ENSMUSG00000023021	Cers5	ceramide synthase 5 [Source:MGI Symbol;Acc:MGI:1919199]	protein_coding,nonsense_mediated_decay	chr15:99733505-99772885	4919	0.240028	13.3366	0.0463811
ENSMUSG00000033595	Lgi3	leucine-rich repeat LGI family, member 3 [Source:MGI Symbol;Acc:MGI:2182619]	protein_coding	chr14:70530820-70538323	3180	0.22205	13.3366	0.0463811
ENSMUSG00000048644	Ctxn1	cortexin 1 [Source:MGI Symbol;Acc:MGI:88566]	protein_coding	chr8:4257647-4259274	1224	-0.453077	13.3197	0.0465614
ENSMUSG00000033029	1700088E04Rik	RIKEN cDNA 1700088E04 gene [Source:MGI Symbol;Acc:MGI:1920774]	protein_coding,nonsense_mediated_decay,processed_transcript	chr15:79134654-79141251	1253	-0.451651	13.3193	0.0465659
ENSMUSG00000023367	Tmem176a	transmembrane protein 176A [Source:MGI Symbol;Acc:MGI:1913308]	protein_coding	chr6:48841482-48845364	1119	-0.366521	13.3176	0.0465845
ENSMUSG00000064368	mt-Nd6	mitochondrially encoded NADH dehydrogenase 6 [Source:MGI Symbol;Acc:MGI:102495]	protein_coding	chrM:13551-14070	519	-0.386469	13.2969	0.0468064
ENSMUSG00000063297	Luzp2	leucine zipper protein 2 [Source:MGI Symbol;Acc:MGI:1889615]	protein_coding	chr7:54835958-55265366	1038	0.204828	13.2861	0.046924
ENSMUSG00000032305	Fam219b	family with sequence similarity 219, member B [Source:MGI Symbol;Acc:MGI:1925573]	protein_coding	chr9:57537527-57543187	3055	0.28808	13.2037	0.0478225
ENSMUSG00000027667	Zfp639	zinc finger protein 639 [Source:MGI Symbol;Acc:MGI:1915028]	protein_coding,retained_intron,processed_transcript	chr3:32515294-32520685	1458	0.262143	13.2037	0.0478225
ENSMUSG00000071550	Cfap44	cilia and flagella associated protein 44 [Source:MGI Symbol;Acc:MGI:1277238]	protein_coding,retained_intron,processed_transcript	chr16:44394795-44482428	8493	-0.380809	13.1885	0.0479897
ENSMUSG00000041235	Chd7	chromodomain helicase DNA binding protein 7 [Source:MGI Symbol;Acc:MGI:2444748]	protein_coding,retained_intron,processed_transcript	chr4:8690405-8867659	13786	0.249497	13.1885	0.0479897
ENSMUSG00000040212	Emp3	epithelial membrane protein 3 [Source:MGI Symbol;Acc:MGI:1098729]	protein_coding	chr7:45918022-45921426	972	-0.462076	13.1723	0.048169
ENSMUSG00000032470	Mras	muscle and microspikes RAS [Source:MGI Symbol;Acc:MGI:1100856]	protein_coding,retained_intron	chr9:99385421-99436881	4470	-0.188315	13.1478	0.0484414
ENSMUSG00000035314	Gdpd5	glycerophosphodiester phosphodiesterase domain containing 5 [Source:MGI Symbol;Acc:MGI:2686926]	protein_coding	chr7:99381548-99460983	3582	0.318001	13.1417	0.0485103
ENSMUSG00000067369	Trmt2b	TRM2 tRNA methyltransferase 2B [Source:MGI Symbol;Acc:MGI:2442530]	protein_coding,retained_intron,nonsense_mediated_decay	chrX:134222338-134276984	4648	0.222124	13.1149	0.0488101
ENSMUSG00000030423	Pop4	processing of precursor 4, ribonuclease P/MRP family, (S. cerevisiae) [Source:MGI Symbol;Acc:MGI:1913411]	protein_coding	chr7:38262819-38271348	1214	-0.306717	13.1109	0.0488546
ENSMUSG00000002617	Zfp40	zinc finger protein 40 [Source:MGI Symbol;Acc:MGI:99185]	protein_coding,processed_transcript	chr17:23173868-23193252	4482	0.251491	13.0678	0.0493421
ENSMUSG00000028645	Slc2a1	solute carrier family 2 (facilitated glucose transporter), member 1 [Source:MGI Symbol;Acc:MGI:95755]	protein_coding,nonsense_mediated_decay	chr4:119108710-119137330	2853	-0.261569	13.0667	0.0493544
ENSMUSG00000032018	Sc5d	sterol-C5-desaturase (fungal ERG3, delta-5-desaturase) homolog (S. cerevisae) [Source:MGI Symbol;Acc:MGI:1353611]	protein_coding	chr9:42254176-42264300	2328	-0.229316	13.0617	0.0494121
ENSMUSG00000086370	Ftx	Ftx transcript, Xist regulator (non-protein coding) [Source:MGI Symbol;Acc:MGI:1926128]	lincRNA	chrX:103560906-103623754	7598	0.281298	13.0617	0.0494121
ENSMUSG00000042286	Stab1	stabilin 1 [Source:MGI Symbol;Acc:MGI:2178742]	protein_coding,retained_intron,processed_transcript	chr14:31139012-31168641	10288	-0.453217	13.0389	0.0496723
ENSMUSG00000032184	Lysmd2	LysM, putative peptidoglycan-binding, domain containing 2 [Source:MGI Symbol;Acc:MGI:1917332]	protein_coding	chr9:75625731-75637773	1200	-0.244715	13.0159	0.049935
ENSMUSG00000038074	Fkbp14	FK506 binding protein 14 [Source:MGI Symbol;Acc:MGI:2387639]	protein_coding,retained_intron,nonsense_mediated_decay,processed_transcript	chr6:54577603-54597344	4185	0.282823	13.0114	0.0499879
ENSMUSG00000027848	Olfml3	olfactomedin-like 3 [Source:MGI Symbol;Acc:MGI:1914877]	protein_coding,retained_intron	chr3:103722221-103738001	4371	-0.435336	13.0114	0.0499879
ENSMUSG00000038115	Ano2	anoctamin 2 [Source:MGI Symbol;Acc:MGI:2387214]	protein_coding,retained_intron,nonsense_mediated_decay,processed_transcript	chr6:125690418-126040126	5385	-0.378082	13.0114	0.0499879
ENSMUSG00000070576	Mn1	meningioma 1 [Source:MGI Symbol;Acc:MGI:1261813]	protein_coding,processed_transcript	chr5:111417361-111457033	6940	-0.392437	12.9131	0.0511315
ENSMUSG00000042251	Pm20d1	peptidase M20 domain containing 1 [Source:MGI Symbol;Acc:MGI:2442939]	protein_coding,processed_transcript	chr1:131797380-131821473	4442	-0.426641	12.9131	0.0511315
ENSMUSG00000082536	Gm13456	predicted gene 13456 [Source:MGI Symbol;Acc:MGI:3651389]	processed_pseudogene	chr2:40555751-40557116	1365	0.391466	12.906	0.0512149
ENSMUSG00000038664	Herc1	hect (homologous to the E6-AP (UBE3A) carboxyl terminus) domain and RCC1 (CHC1)-like domain (RLD) 1 [Source:MGI Symbol;Acc:MGI:2384589]	protein_coding,retained_intron	chr9:66350449-66508775	27464	0.153113	12.9009	0.0512754
ENSMUSG00000097348	Rmst	rhabdomyosarcoma 2 associated transcript (non-coding RNA) [Source:MGI Symbol;Acc:MGI:1099806]	lincRNA	chr10:92071036-92165170	6940	-0.299974	12.8993	0.0512945
ENSMUSG00000031256	Cstf2	cleavage stimulation factor, 3' pre-RNA subunit 2 [Source:MGI Symbol;Acc:MGI:1343054]	protein_coding,retained_intron,processed_transcript	chrX:134059186-134086819	9180	0.152427	12.8993	0.0512945
ENSMUSG00000021239	Vsx2	visual system homeobox 2 [Source:MGI Symbol;Acc:MGI:88401]	protein_coding	chr12:84569761-84595461	3331	-0.404074	12.8921	0.0513793
ENSMUSG00000001098	Kctd10	potassium channel tetramerisation domain containing 10 [Source:MGI Symbol;Acc:MGI:2141207]	protein_coding,retained_intron,nonsense_mediated_decay,processed_transcript	chr5:114363566-114380515	4046	0.202334	12.8769	0.0515596
ENSMUSG00000090122	Kcne1l	potassium voltage-gated channel, Isk-related family, member 1-like, pseudogene [Source:MGI Symbol;Acc:MGI:1913490]	protein_coding	chrX:142304751-142306294	1543	0.369798	12.8688	0.0516554
ENSMUSG00000032118	Fez1	fasciculation and elongation protein zeta 1 (zygin I) [Source:MGI Symbol;Acc:MGI:2670976]	protein_coding,retained_intron,nonsense_mediated_decay	chr9:36821938-36878924	4029	-0.238496	12.8657	0.0516929
ENSMUSG00000071711	Mpst	mercaptopyruvate sulfurtransferase [Source:MGI Symbol;Acc:MGI:2179733]	protein_coding	chr15:78406711-78414002	1509	-0.328804	12.8537	0.0518357
ENSMUSG00000006418	Rnf114	ring finger protein 114 [Source:MGI Symbol;Acc:MGI:1933159]	protein_coding,nonsense_mediated_decay	chr2:167492644-167516173	3356	0.184397	12.8481	0.0519022
ENSMUSG00000035161	Ints6	integrator complex subunit 6 [Source:MGI Symbol;Acc:MGI:1202397]	protein_coding	chr14:62676329-62761112	4993	0.230982	12.7916	0.0525824
ENSMUSG00000016933	Plcg1	phospholipase C, gamma 1 [Source:MGI Symbol;Acc:MGI:97615]	protein_coding,retained_intron,nonsense_mediated_decay,processed_transcript	chr2:160731299-160775760	7857	0.233054	12.7862	0.0526481
ENSMUSG00000021488	Nsd1	nuclear receptor-binding SET-domain protein 1 [Source:MGI Symbol;Acc:MGI:1276545]	protein_coding	chr13:55209781-55318325	12784	0.154937	12.7822	0.052696
ENSMUSG00000022790	Igsf11	immunoglobulin superfamily, member 11 [Source:MGI Symbol;Acc:MGI:2388477]	protein_coding	chr16:38901470-39027159	3620	-0.255617	12.7822	0.052696
ENSMUSG00000036745	Ttll7	tubulin tyrosine ligase-like family, member 7 [Source:MGI Symbol;Acc:MGI:1918142]	protein_coding,retained_intron	chr3:146852366-146984009	8105	-0.192264	12.7631	0.0529285
ENSMUSG00000027605	Acss2	acyl-CoA synthetase short-chain family member 2 [Source:MGI Symbol;Acc:MGI:1890410]	protein_coding,retained_intron,nonsense_mediated_decay,processed_transcript	chr2:155517947-155585724	10163	-0.258812	12.7545	0.0530339
ENSMUSG00000025607	Copg2	coatomer protein complex, subunit gamma 2 [Source:MGI Symbol;Acc:MGI:1858683]	protein_coding,retained_intron,processed_transcript	chr6:30747553-30896794	4477	0.17106	12.7453	0.0531463
ENSMUSG00000025790	Slco3a1	solute carrier organic anion transporter family, member 3a1 [Source:MGI Symbol;Acc:MGI:1351867]	protein_coding,retained_intron,processed_transcript	chr7:74275418-74554780	8474	-0.237475	12.7453	0.0531463
ENSMUSG00000022707	Gbe1	glucan (1,4-alpha-), branching enzyme 1 [Source:MGI Symbol;Acc:MGI:1921435]	protein_coding,retained_intron	chr16:70313948-70569716	5352	0.260979	12.7453	0.0531463
ENSMUSG00000044948	Cfap43	cilia and flagella associated protein 43 [Source:MGI Symbol;Acc:MGI:1289258]	protein_coding,retained_intron,processed_transcript	chr19:47737560-47919287	6355	-0.418275	12.7453	0.0531463
ENSMUSG00000038526	Car14	carbonic anhydrase 14 [Source:MGI Symbol;Acc:MGI:1344341]	protein_coding,retained_intron	chr3:95897767-95904691	2543	-0.240479	12.7339	0.0532853
ENSMUSG00000055538	Zcchc24	zinc finger, CCHC domain containing 24 [Source:MGI Symbol;Acc:MGI:1919168]	protein_coding,retained_intron	chr14:25711639-25768856	4375	0.229493	12.7149	0.0535193
ENSMUSG00000009281	Rarres2	retinoic acid receptor responder (tazarotene induced) 2 [Source:MGI Symbol;Acc:MGI:1918910]	protein_coding	chr6:48569697-48572670	708	-0.447927	12.692	0.053802
ENSMUSG00000049881	2810025M15Rik	RIKEN cDNA 2810025M15 gene [Source:MGI Symbol;Acc:MGI:1917203]	TEC,transcribed_processed_pseudogene,processed_transcript	chr1:157412351-157420235	1193	0.396736	12.6615	0.054182
ENSMUSG00000090698	Apold1	apolipoprotein L domain containing 1 [Source:MGI Symbol;Acc:MGI:2685921]	protein_coding	chr6:134982000-134986836	3284	0.434477	12.6299	0.0545766
ENSMUSG00000032514	Ttc21a	tetratricopeptide repeat domain 21A [Source:MGI Symbol;Acc:MGI:1921302]	protein_coding,retained_intron	chr9:119937605-119967793	5388	-0.397388	12.6298	0.0545784
ENSMUSG00000056596	Trnp1	TMF1-regulated nuclear protein 1 [Source:MGI Symbol;Acc:MGI:1916789]	protein_coding,processed_transcript	chr4:133491099-133498550	1654	-0.221032	12.5964	0.0549996
ENSMUSG00000063952	Brpf3	bromodomain and PHD finger containing, 3 [Source:MGI Symbol;Acc:MGI:2146836]	protein_coding,retained_intron,processed_transcript	chr17:28801089-28838546	7194	0.308554	12.5841	0.055156
ENSMUSG00000027347	Rasgrp1	RAS guanyl releasing protein 1 [Source:MGI Symbol;Acc:MGI:1314635]	protein_coding,retained_intron,nonsense_mediated_decay	chr2:117279992-117343001	5600	-0.364208	12.5841	0.055156
ENSMUSG00000026618	Iars2	isoleucine-tRNA synthetase 2, mitochondrial [Source:MGI Symbol;Acc:MGI:1919586]	protein_coding,retained_intron,processed_transcript	chr1:185284725-185329396	8885	0.17114	12.5559	0.0555144
ENSMUSG00000030771	Micalcl	MICAL C-terminal like [Source:MGI Symbol;Acc:MGI:1918127]	protein_coding,retained_intron	chr7:112368307-112413104	3497	-0.451292	12.5388	0.0557341
ENSMUSG00000025646	Atrip	ATR interacting protein [Source:MGI Symbol;Acc:MGI:1925349]	protein_coding,retained_intron,nonsense_mediated_decay	chr9:109057932-109074124	5086	0.248898	12.5167	0.0560183
ENSMUSG00000074578	1500012F01Rik	RIKEN cDNA 1500012F01 gene [Source:MGI Symbol;Acc:MGI:1916199]	protein_coding,retained_intron,antisense	chr2:167062933-167065862	1901	0.36146	12.5167	0.0560183
ENSMUSG00000035486	Plk5	polo-like kinase 5 [Source:MGI Symbol;Acc:MGI:3026984]	protein_coding,retained_intron	chr10:80356458-80365489	2678	-0.390047	12.5079	0.0561313
ENSMUSG00000066043	Phactr4	phosphatase and actin regulator 4 [Source:MGI Symbol;Acc:MGI:2140327]	protein_coding,processed_transcript	chr4:132355922-132422489	4960	0.379064	12.4812	0.0564785
ENSMUSG00000025867	Cplx2	complexin 2 [Source:MGI Symbol;Acc:MGI:104726]	protein_coding	chr13:54371348-54383917	4928	-0.233281	12.4696	0.0566293
ENSMUSG00000003464	Pex19	peroxisomal biogenesis factor 19 [Source:MGI Symbol;Acc:MGI:1334458]	protein_coding,retained_intron	chr1:172126754-172136493	3815	0.253301	12.4696	0.0566293
ENSMUSG00000062822	4833420G17Rik	RIKEN cDNA 4833420G17 gene [Source:MGI Symbol;Acc:MGI:1914642]	protein_coding	chr13:119462758-119486117	2574	0.365847	12.4544	0.056828
ENSMUSG00000010492	Uckl1os	uridine-cytidine kinase 1-like 1, opposite strand [Source:MGI Symbol;Acc:MGI:3801877]	antisense	chr2:181578479-181585170	2522	-0.452445	12.44	0.0570162
ENSMUSG00000060147	Serpinb6a	serine (or cysteine) peptidase inhibitor, clade B, member 6a [Source:MGI Symbol;Acc:MGI:103123]	protein_coding,retained_intron,processed_transcript	chr13:33917917-34002794	5409	0.255919	12.433	0.0571084
ENSMUSG00000038843	Gcnt1	glucosaminyl (N-acetyl) transferase 1, core 2 [Source:MGI Symbol;Acc:MGI:95676]	protein_coding,retained_intron	chr19:17326140-17356667	5571	-0.438494	12.4314	0.05713
ENSMUSG00000021792	Fam213a	family with sequence similarity 213, member A [Source:MGI Symbol;Acc:MGI:1917814]	protein_coding,retained_intron	chr14:40993739-41013788	2948	-0.205439	12.4111	0.0573965
ENSMUSG00000029814	Igf2bp3	insulin-like growth factor 2 mRNA binding protein 3 [Source:MGI Symbol;Acc:MGI:1890359]	protein_coding	chr6:49085220-49214954	4344	0.289003	12.407	0.0574507
ENSMUSG00000020315	Sptbn1	spectrin beta, non-erythrocytic 1 [Source:MGI Symbol;Acc:MGI:98388]	protein_coding,retained_intron	chr11:30099394-30268175	17492	0.131461	12.407	0.0574512
ENSMUSG00000032050	Rdx	radixin [Source:MGI Symbol;Acc:MGI:97887]	protein_coding	chr9:52047149-52088737	4841	0.162069	12.407	0.0574512
ENSMUSG00000052139	Bre	brain and reproductive organ-expressed protein [Source:MGI Symbol;Acc:MGI:1333875]	protein_coding,retained_intron,nonsense_mediated_decay,processed_transcript	chr5:31697683-32084962	4781	0.211097	12.3906	0.0576684
ENSMUSG00000034579	Pla2g3	phospholipase A2, group III [Source:MGI Symbol;Acc:MGI:2444945]	protein_coding,retained_intron,nonsense_mediated_decay	chr11:3488283-3499350	4696	0.403602	12.3895	0.0576828
ENSMUSG00000021094	Dhrs7	dehydrogenase/reductase (SDR family) member 7 [Source:MGI Symbol;Acc:MGI:1913625]	protein_coding	chr12:72650355-72664828	1301	0.293339	12.3871	0.0577146
ENSMUSG00000075391	Gm13443	predicted gene 13443 [Source:MGI Symbol;Acc:MGI:3649615]	processed_pseudogene	chr2:35340360-35341316	956	-0.451049	12.3871	0.0577146
ENSMUSG00000027559	Car3	carbonic anhydrase 3 [Source:MGI Symbol;Acc:MGI:88270]	protein_coding,retained_intron	chr3:14863537-14872351	1507	-0.347606	12.3871	0.0577146
ENSMUSG00000052229	Gpr17	G protein-coupled receptor 17 [Source:MGI Symbol;Acc:MGI:3584514]	protein_coding	chr18:31942996-31949636	5195	-0.376323	12.3614	0.0580584
ENSMUSG00000079037	Prnp	prion protein [Source:MGI Symbol;Acc:MGI:97769]	protein_coding,processed_transcript	chr2:131909927-131938429	2343	-0.212771	12.3614	0.0580584
ENSMUSG00000067276	Capn6	calpain 6 [Source:MGI Symbol;Acc:MGI:1100850]	protein_coding,retained_intron	chrX:143802230-143827414	7795	0.434868	12.3521	0.0581828
ENSMUSG00000020271	Fbxw11	F-box and WD-40 domain protein 11 [Source:MGI Symbol;Acc:MGI:2144023]	protein_coding,nonsense_mediated_decay,processed_transcript	chr11:32642723-32746816	4327	0.164887	12.3518	0.0581866
ENSMUSG00000019883	Echdc1	enoyl Coenzyme A hydratase domain containing 1 [Source:MGI Symbol;Acc:MGI:1277169]	protein_coding,processed_transcript	chr10:29313165-29346661	3317	-0.255981	12.2966	0.05893
ENSMUSG00000024395	Lims2	LIM and senescent cell antigen like domains 2 [Source:MGI Symbol;Acc:MGI:2385067]	protein_coding	chr18:31931506-31958619	1688	-0.38826	12.2909	0.0590085
ENSMUSG00000018849	Wwc1	WW, C2 and coiled-coil domain containing 1 [Source:MGI Symbol;Acc:MGI:2388637]	protein_coding,processed_transcript	chr11:35838399-35980527	4960	-0.225324	12.2706	0.059284
ENSMUSG00000040102	Klhl42	kelch-like 42 [Source:MGI Symbol;Acc:MGI:2444786]	protein_coding	chr6:147091378-147112778	6267	0.205515	12.2579	0.0594579
ENSMUSG00000033460	Armcx1	armadillo repeat containing, X-linked 1 [Source:MGI Symbol;Acc:MGI:1925498]	protein_coding,processed_transcript	chrX:134717962-134721917	3227	0.186329	12.2579	0.0594579
ENSMUSG00000027498	Cstf1	cleavage stimulation factor, 3' pre-RNA, subunit 1 [Source:MGI Symbol;Acc:MGI:1914587]	protein_coding	chr2:172370680-172382448	3504	0.248346	12.2579	0.0594579
ENSMUSG00000068617	Efcab1	EF hand calcium binding domain 1 [Source:MGI Symbol;Acc:MGI:1914043]	protein_coding	chr16:14906636-14925879	2494	-0.374628	12.2432	0.0596597
ENSMUSG00000044788	Fads6	fatty acid desaturase domain family, member 6 [Source:MGI Symbol;Acc:MGI:3039592]	protein_coding,processed_transcript	chr11:115279621-115297663	6653	-0.218262	12.2218	0.0599547
ENSMUSG00000020536	Llgl1	lethal giant larvae homolog 1 (Drosophila) [Source:MGI Symbol;Acc:MGI:102682]	protein_coding,retained_intron	chr11:60699722-60714186	4862	-0.25002	12.2051	0.0601853
ENSMUSG00000026241	Nppc	natriuretic peptide type C [Source:MGI Symbol;Acc:MGI:97369]	protein_coding	chr1:86666292-86670573	1042	-0.367013	12.1907	0.0603851
ENSMUSG00000079056	Kcnip3	Kv channel interacting protein 3, calsenilin [Source:MGI Symbol;Acc:MGI:1929258]	protein_coding,processed_transcript	chr2:127456497-127522094	3546	-0.220369	12.1354	0.061159
ENSMUSG00000066151	Fkbp15	FK506 binding protein 15 [Source:MGI Symbol;Acc:MGI:2444782]	protein_coding,processed_transcript	chr4:62300341-62360548	7515	0.181889	12.1354	0.061159
ENSMUSG00000031785	Gpr56	G protein-coupled receptor 56 [Source:MGI Symbol;Acc:MGI:1340051]	protein_coding	chr8:94977108-95014208	3864	0.209887	12.0949	0.0617318
ENSMUSG00000070047	Fat1	FAT tumor suppressor homolog 1 (Drosophila) [Source:MGI Symbol;Acc:MGI:109168]	protein_coding,retained_intron,nonsense_mediated_decay	chr8:44950207-45052257	14627	0.135541	12.0903	0.0617968
ENSMUSG00000026319	2310035C23Rik	RIKEN cDNA 2310035C23 gene [Source:MGI Symbol;Acc:MGI:1922832]	protein_coding,retained_intron,nonsense_mediated_decay,processed_transcript	chr1:105663860-105755131	5406	0.184727	12.0767	0.061991
ENSMUSG00000020743	Mif4gd	MIF4G domain containing [Source:MGI Symbol;Acc:MGI:1916924]	protein_coding,processed_transcript	chr11:115607917-115612969	2010	0.291942	12.0649	0.0621594
ENSMUSG00000031755	Bbs2	Bardet-Biedl syndrome 2 (human) [Source:MGI Symbol;Acc:MGI:2135267]	protein_coding,processed_transcript	chr8:94067953-94098811	3194	0.238634	12.0286	0.0626821
ENSMUSG00000090386	Mir99ahg	Mir99a and Mirlet7c-1 host gene (non-protein coding) [Source:MGI Symbol;Acc:MGI:1919929]	TEC,lincRNA	chr16:77236316-77691403	14045	0.288824	12.0286	0.0626821
ENSMUSG00000026031	Cflar	CASP8 and FADD-like apoptosis regulator [Source:MGI Symbol;Acc:MGI:1336166]	protein_coding,retained_intron,processed_transcript	chr1:58711507-58758884	9478	0.262464	12.0286	0.0626821
ENSMUSG00000046470	Sox18	SRY (sex determining region Y)-box 18 [Source:MGI Symbol;Acc:MGI:103559]	protein_coding	chr2:181669835-181671640	1620	-0.43592	11.9878	0.0632733
ENSMUSG00000031918	Mtmr2	myotubularin related protein 2 [Source:MGI Symbol;Acc:MGI:1924366]	protein_coding,retained_intron,nonsense_mediated_decay,processed_transcript	chr9:13748409-13806481	4913	-0.1817	11.9763	0.0634412
ENSMUSG00000039318	Rab3gap2	RAB3 GTPase activating protein subunit 2 [Source:MGI Symbol;Acc:MGI:1916043]	protein_coding,retained_intron	chr1:185204167-185286743	6985	0.146225	11.9713	0.0635139
ENSMUSG00000027792	Bche	butyrylcholinesterase [Source:MGI Symbol;Acc:MGI:894278]	protein_coding,retained_intron,processed_transcript	chr3:73635807-73708415	6741	0.296204	11.8206	0.065757
ENSMUSG00000020790	Ankfy1	ankyrin repeat and FYVE domain containing 1 [Source:MGI Symbol;Acc:MGI:1337008]	protein_coding,retained_intron,nonsense_mediated_decay,processed_transcript	chr11:72690005-72772146	11332	0.170863	11.8126	0.0658774
ENSMUSG00000044033	Ccdc141	coiled-coil domain containing 141 [Source:MGI Symbol;Acc:MGI:1919735]	protein_coding,retained_intron,nonsense_mediated_decay,processed_transcript	chr2:77009901-77170636	11717	0.254193	11.8126	0.0658774
ENSMUSG00000028223	Decr1	2,4-dienoyl CoA reductase 1, mitochondrial [Source:MGI Symbol;Acc:MGI:1914710]	protein_coding,processed_transcript	chr4:15917239-15945507	3879	0.226016	11.8126	0.0658774
ENSMUSG00000042707	Dnali1	dynein, axonemal, light intermediate polypeptide 1 [Source:MGI Symbol;Acc:MGI:1922813]	protein_coding	chr4:125055337-125065703	2133	-0.44203	11.8126	0.0658774
ENSMUSG00000025702	March8	membrane-associated ring finger (C3HC4) 8 [Source:MGI Symbol;Acc:MGI:1919029]	protein_coding,retained_intron,processed_transcript	chr6:116338023-116409540	6536	0.202123	11.7963	0.0661254
ENSMUSG00000022312	Eif3h	eukaryotic translation initiation factor 3, subunit H [Source:MGI Symbol;Acc:MGI:1915385]	protein_coding	chr15:51786557-51865481	1253	-0.183172	11.7963	0.0661254
ENSMUSG00000092035	Peg10	paternally expressed 10 [Source:MGI Symbol;Acc:MGI:2157785]	protein_coding	chr6:4747305-4760517	6667	0.232043	11.7874	0.0662609
ENSMUSG00000091415	Ak9	adenylate kinase 9 [Source:MGI Symbol;Acc:MGI:2685080]	protein_coding	chr10:41303979-41434534	6959	-0.443061	11.772	0.0664961
ENSMUSG00000035941	Ibtk	inhibitor of Bruton agammaglobulinemia tyrosine kinase [Source:MGI Symbol;Acc:MGI:1918677]	protein_coding,retained_intron,nonsense_mediated_decay	chr9:85687360-85749334	5649	0.193393	11.772	0.0664961
ENSMUSG00000021998	Lcp1	lymphocyte cytosolic protein 1 [Source:MGI Symbol;Acc:MGI:104808]	protein_coding,retained_intron,processed_transcript	chr14:75131100-75230842	9504	0.274091	11.772	0.0664961
ENSMUSG00000062480	Acat3	acetyl-Coenzyme A acetyltransferase 3 [Source:MGI Symbol;Acc:MGI:109182]	protein_coding,retained_intron	chr17:12923832-12940402	2345	-0.377463	11.6995	0.0676167
ENSMUSG00000097333	Zfp87	zinc finger protein 87 [Source:MGI Symbol;Acc:MGI:107768]	protein_coding,nonsense_mediated_decay	chr13:67515780-67526177	2865	0.262019	11.6962	0.0676667
ENSMUSG00000097589	Dleu2	deleted in lymphocytic leukemia, 2 [Source:MGI Symbol;Acc:MGI:1934030]	TEC,lincRNA	chr14:61602838-61682373	11334	0.282414	11.6962	0.0676667
ENSMUSG00000043687	1190005I06Rik	RIKEN cDNA 1190005I06 gene [Source:MGI Symbol;Acc:MGI:1916168]	protein_coding,nonsense_mediated_decay	chr8:120608601-120647632	1083	-0.413559	11.6536	0.0683351
ENSMUSG00000030663	1110004F10Rik	RIKEN cDNA 1110004F10 gene [Source:MGI Symbol;Acc:MGI:1929274]	protein_coding,nonsense_mediated_decay	chr7:116093300-116105210	1495	0.208581	11.6422	0.0685146
ENSMUSG00000032846	Zswim6	zinc finger SWIM-type containing 6 [Source:MGI Symbol;Acc:MGI:1914513]	protein_coding	chr13:107724617-107890064	5456	0.203737	11.6333	0.0686541
ENSMUSG00000025592	Dach2	dachshund 2 (Drosophila) [Source:MGI Symbol;Acc:MGI:1890446]	protein_coding,retained_intron,processed_transcript	chrX:113297509-113836386	9868	0.409788	11.6312	0.0686884
ENSMUSG00000093553	Gm20633	predicted gene 20633 [Source:MGI Symbol;Acc:MGI:5313080]	antisense	chr3:96243549-96246380	2831	0.441116	11.6312	0.0686884
ENSMUSG00000037716	Ccdc33	coiled-coil domain containing 33 [Source:MGI Symbol;Acc:MGI:1922464]	protein_coding,retained_intron,processed_transcript	chr9:58028676-58118823	5342	-0.433542	11.6308	0.0686944
ENSMUSG00000068290	Ddrgk1	DDRGK domain containing 1 [Source:MGI Symbol;Acc:MGI:1924256]	protein_coding,retained_intron,nonsense_mediated_decay,processed_transcript	chr2:130653959-130664659	2084	-0.19354	11.6307	0.0686965
ENSMUSG00000020385	Clk4	CDC like kinase 4 [Source:MGI Symbol;Acc:MGI:1098551]	protein_coding,retained_intron,nonsense_mediated_decay	chr11:51261729-51281766	5797	0.227366	11.6186	0.0688875
ENSMUSG00000032468	Armc8	armadillo repeat containing 8 [Source:MGI Symbol;Acc:MGI:1921375]	protein_coding,retained_intron	chr9:99478390-99568899	4628	0.188109	11.6159	0.0689298
ENSMUSG00000052151	Ppap2c	phosphatidic acid phosphatase type 2C [Source:MGI Symbol;Acc:MGI:1354945]	protein_coding,nonsense_mediated_decay,processed_transcript	chr10:79526429-79533787	1645	0.356122	11.5971	0.0692287
ENSMUSG00000041571	Sepw1	selenoprotein W, muscle 1 [Source:MGI Symbol;Acc:MGI:1100878]	protein_coding	chr7:15917207-15922402	736	-0.255409	11.5971	0.0692287
ENSMUSG00000057143	Trim12c	tripartite motif-containing 12C [Source:MGI Symbol;Acc:MGI:4821183]	protein_coding	chr7:104338753-104353362	3740	0.4294	11.5971	0.0692287
ENSMUSG00000058690	Ccser2	coiled-coil serine rich 2 [Source:MGI Symbol;Acc:MGI:101859]	protein_coding,retained_intron,processed_transcript	chr14:36874935-36968777	8715	0.158591	11.5971	0.0692287
ENSMUSG00000041479	Syt15	synaptotagmin XV [Source:MGI Symbol;Acc:MGI:2442166]	protein_coding,retained_intron	chr14:34219594-34230421	5165	0.42257	11.59	0.0693421
ENSMUSG00000071847	Apcdd1	adenomatosis polyposis coli down-regulated 1 [Source:MGI Symbol;Acc:MGI:3513977]	protein_coding	chr18:62922326-62953195	2799	-0.383952	11.5825	0.0694632
ENSMUSG00000021245	Mlh3	mutL homolog 3 (E coli) [Source:MGI Symbol;Acc:MGI:1353455]	protein_coding	chr12:85234528-85270591	5446	0.243722	11.5754	0.0695754
ENSMUSG00000047910	Pcdhb16	protocadherin beta 16 [Source:MGI Symbol;Acc:MGI:2136752]	protein_coding	chr18:37477767-37483035	5268	0.258204	11.5754	0.0695754
ENSMUSG00000021377	Dek	DEK oncogene (DNA binding) [Source:MGI Symbol;Acc:MGI:1926209]	protein_coding,processed_transcript	chr13:47084774-47106201	3089	-0.193714	11.5364	0.0702036
ENSMUSG00000084399	Gm15666	predicted gene 15666 [Source:MGI Symbol;Acc:MGI:3783108]	processed_pseudogene	chr10:105506215-105507139	774	0.400967	11.5359	0.0702124
ENSMUSG00000031722	Hp	haptoglobin [Source:MGI Symbol;Acc:MGI:96211]	protein_coding	chr8:109575129-109579172	1343	-0.302545	11.5345	0.0702344
ENSMUSG00000028706	Nsun4	NOL1/NOP2/Sun domain family, member 4 [Source:MGI Symbol;Acc:MGI:1919431]	protein_coding,retained_intron,nonsense_mediated_decay,processed_transcript	chr4:116032841-116053876	3254	0.291982	11.5106	0.0706213
ENSMUSG00000047250	Ptgs1	prostaglandin-endoperoxide synthase 1 [Source:MGI Symbol;Acc:MGI:97797]	protein_coding,processed_transcript	chr2:36230425-36252272	3884	-0.31724	11.4853	0.0710342
ENSMUSG00000036641	Ccdc148	coiled-coil domain containing 148 [Source:MGI Symbol;Acc:MGI:3039583]	protein_coding,processed_transcript	chr2:58821696-59160683	9274	-0.284667	11.4842	0.0710524
ENSMUSG00000045095	Magi1	membrane associated guanylate kinase, WW and PDZ domain containing 1 [Source:MGI Symbol;Acc:MGI:1203522]	protein_coding	chr6:93675454-94283322	7701	0.132719	11.478	0.0711538
ENSMUSG00000031207	Msn	moesin [Source:MGI Symbol;Acc:MGI:97167]	protein_coding,processed_transcript	chrX:96096041-96168552	6327	-0.226909	11.4541	0.0715465
ENSMUSG00000001225	Slc26a3	solute carrier family 26, member 3 [Source:MGI Symbol;Acc:MGI:107181]	protein_coding,retained_intron,nonsense_mediated_decay	chr12:31390870-31473917	6369	-0.436986	11.4345	0.0718699
ENSMUSG00000037143	Cfap61	cilia and flagella associated protein 61 [Source:MGI Symbol;Acc:MGI:1926024]	protein_coding,retained_intron,processed_transcript	chr2:145934783-146215039	10606	-0.398097	11.4266	0.072002
ENSMUSG00000031661	Nkd1	naked cuticle 1 homolog (Drosophila) [Source:MGI Symbol;Acc:MGI:2135954]	protein_coding	chr8:88521343-88594887	4459	-0.301338	11.4037	0.0723826
ENSMUSG00000026418	Tnni1	troponin I, skeletal, slow 1 [Source:MGI Symbol;Acc:MGI:105073]	protein_coding,processed_transcript	chr1:135783064-135810989	1708	0.418849	11.4031	0.0723915
ENSMUSG00000020160	Meis1	Meis homeobox 1 [Source:MGI Symbol;Acc:MGI:104717]	protein_coding,retained_intron,nonsense_mediated_decay,processed_transcript	chr11:18880429-19018958	9465	0.193324	11.3986	0.0724662
ENSMUSG00000040794	C1qtnf4	C1q and tumor necrosis factor related protein 4 [Source:MGI Symbol;Acc:MGI:1914695]	protein_coding	chr2:90885859-90890525	1290	-0.281136	11.3906	0.0726007
ENSMUSG00000038522	AI317395	expressed sequence AI317395 [Source:MGI Symbol;Acc:MGI:2143575]	protein_coding,processed_transcript	chr10:40001574-40025268	2729	-0.424791	11.3677	0.0729838
ENSMUSG00000041375	Ccdc9	coiled-coil domain containing 9 [Source:MGI Symbol;Acc:MGI:1921443]	protein_coding,retained_intron,nonsense_mediated_decay,processed_transcript	chr7:16274041-16286795	5507	-0.286	11.3564	0.0731748
ENSMUSG00000022808	Snx4	sorting nexin 4 [Source:MGI Symbol;Acc:MGI:1916400]	protein_coding	chr16:33251455-33299562	2442	0.205437	11.3564	0.0731748
ENSMUSG00000050587	Lrrc4c	leucine rich repeat containing 4C [Source:MGI Symbol;Acc:MGI:2442636]	protein_coding	chr2:96318168-97631666	4626	0.153152	11.3466	0.0733394
ENSMUSG00000018774	Cd68	CD68 antigen [Source:MGI Symbol;Acc:MGI:88342]	protein_coding,processed_transcript	chr11:69664212-69666153	1257	-0.420414	11.3462	0.0733466
ENSMUSG00000011960	Ccnt1	cyclin T1 [Source:MGI Symbol;Acc:MGI:1328363]	protein_coding,retained_intron,nonsense_mediated_decay,processed_transcript	chr15:98538688-98570923	9157	0.179098	11.3454	0.0733607
ENSMUSG00000090942	F830016B08Rik	RIKEN cDNA F830016B08 gene [Source:MGI Symbol;Acc:MGI:3588218]	protein_coding	chr18:60293379-60303016	3297	0.333995	11.3181	0.0738222
ENSMUSG00000073538	E330020D12Rik	Riken cDNA E330020D12 gene [Source:MGI Symbol;Acc:MGI:3761270]	lincRNA,retained_intron,processed_transcript	chr1:153404826-153408429	1956	-0.372861	11.3038	0.0740655
ENSMUSG00000026944	Abca2	ATP-binding cassette, sub-family A (ABC1), member 2 [Source:MGI Symbol;Acc:MGI:99606]	protein_coding,processed_transcript	chr2:25428702-25448540	8346	0.237771	11.2823	0.0744338
ENSMUSG00000069662	Marcks	myristoylated alanine rich protein kinase C substrate [Source:MGI Symbol;Acc:MGI:96907]	protein_coding	chr10:37133374-37138920	4048	0.221169	11.2674	0.07469
ENSMUSG00000053536	Cstf2t	cleavage stimulation factor, 3' pre-RNA subunit 2, tau [Source:MGI Symbol;Acc:MGI:1932622]	protein_coding	chr19:31082840-31086590	3750	0.197998	11.2674	0.07469
ENSMUSG00000032939	Nup93	nucleoporin 93 [Source:MGI Symbol;Acc:MGI:1919055]	protein_coding	chr8:94214596-94315066	2882	0.234364	11.2651	0.07473
ENSMUSG00000027346	Gpcpd1	glycerophosphocholine phosphodiesterase GDE1 homolog (S. cerevisiae) [Source:MGI Symbol;Acc:MGI:104898]	protein_coding,retained_intron,nonsense_mediated_decay,processed_transcript	chr2:132529081-132587729	7289	0.193181	11.2641	0.0747464
ENSMUSG00000046731	Kctd11	potassium channel tetramerisation domain containing 11 [Source:MGI Symbol;Acc:MGI:2448712]	protein_coding	chr11:69878264-69880985	2721	-0.433664	11.2632	0.0747613
ENSMUSG00000019987	Arg1	arginase, liver [Source:MGI Symbol;Acc:MGI:88070]	protein_coding	chr10:24915207-24927470	1476	0.362534	11.2526	0.0749444
ENSMUSG00000054162	Spock3	sparc/osteonectin, cwcv and kazal-like domains proteoglycan 3 [Source:MGI Symbol;Acc:MGI:1920152]	protein_coding,retained_intron,processed_transcript	chr8:62951008-63357103	6046	-0.298049	11.2242	0.0754366
ENSMUSG00000089917	Uckl1	uridine-cytidine kinase 1-like 1 [Source:MGI Symbol;Acc:MGI:1915806]	protein_coding,retained_intron,nonsense_mediated_decay,processed_transcript	chr2:181569148-181584892	4629	0.249167	11.2099	0.0756858
ENSMUSG00000024844	Banf1	barrier to autointegration factor 1 [Source:MGI Symbol;Acc:MGI:1346330]	protein_coding	chr19:5364640-5366645	820	-0.306028	11.1824	0.0761666
ENSMUSG00000021453	Gadd45g	growth arrest and DNA-damage-inducible 45 gamma [Source:MGI Symbol;Acc:MGI:1346325]	protein_coding,retained_intron	chr13:51846677-51848468	1173	-0.331685	11.1756	0.0762851
ENSMUSG00000021585	Cast	calpastatin [Source:MGI Symbol;Acc:MGI:1098236]	protein_coding	chr13:74694285-74807921	2894	0.249803	11.1756	0.0762851
ENSMUSG00000006154	Eps8l1	EPS8-like 1 [Source:MGI Symbol;Acc:MGI:1914675]	protein_coding,retained_intron,nonsense_mediated_decay,processed_transcript	chr7:4460673-4479404	4953	0.40541	11.1756	0.0762851
ENSMUSG00000053153	Spag16	sperm associated antigen 16 [Source:MGI Symbol;Acc:MGI:1913972]	protein_coding,processed_transcript	chr1:69826987-70725132	5153	-0.430737	11.1756	0.0762851
ENSMUSG00000037857	Nufip2	nuclear fragile X mental retardation protein interacting protein 2 [Source:MGI Symbol;Acc:MGI:1915814]	protein_coding,processed_transcript	chr11:77686154-77741921	5792	0.155735	11.1337	0.077024
ENSMUSG00000003934	Efnb3	ephrin B3 [Source:MGI Symbol;Acc:MGI:109196]	protein_coding	chr11:69554091-69560205	3183	-0.218454	11.1261	0.0771602
ENSMUSG00000062591	Tubb4a	tubulin, beta 4A class IVA [Source:MGI Symbol;Acc:MGI:107848]	protein_coding	chr17:57080065-57087782	2228	-0.243293	11.1244	0.0771897
ENSMUSG00000022123	Scel	sciellin [Source:MGI Symbol;Acc:MGI:1891228]	protein_coding	chr14:103513340-103613346	3053	0.395027	11.111	0.0774284
ENSMUSG00000062169	Cnih4	cornichon homolog 4 (Drosophila) [Source:MGI Symbol;Acc:MGI:1925828]	protein_coding,retained_intron,processed_transcript	chr1:181150930-181168994	3574	0.214712	11.0972	0.077675
ENSMUSG00000047671	Tctex1d4	Tctex1 domain containing 4 [Source:MGI Symbol;Acc:MGI:3045358]	protein_coding	chr4:117126793-117128738	1111	-0.376781	11.0919	0.0777696
ENSMUSG00000090247	Bloc1s1	biogenesis of lysosomal organelles complex-1, subunit 1 [Source:MGI Symbol;Acc:MGI:1195276]	protein_coding,retained_intron,processed_transcript	chr10:128917881-128924035	1288	-0.249463	11.0761	0.0780539
ENSMUSG00000054091	1810037I17Rik	RIKEN cDNA 1810037I17 gene [Source:MGI Symbol;Acc:MGI:1914954]	protein_coding	chr3:122924361-122926193	1010	-0.31329	11.0761	0.0780539
ENSMUSG00000064280	Ccdc146	coiled-coil domain containing 146 [Source:MGI Symbol;Acc:MGI:1922422]	protein_coding,retained_intron,processed_transcript	chr5:21292960-21424677	4366	-0.43193	11.0752	0.0780688
ENSMUSG00000032349	Elovl5	ELOVL family member 5, elongation of long chain fatty acids (yeast) [Source:MGI Symbol;Acc:MGI:1916051]	protein_coding,retained_intron	chr9:77917363-77984519	3522	-0.232745	11.0752	0.0780688
ENSMUSG00000066152	Slc31a2	solute carrier family 31, member 2 [Source:MGI Symbol;Acc:MGI:1333844]	protein_coding	chr4:62262561-62298411	2033	0.314807	11.068	0.0781988
ENSMUSG00000030102	Itpr1	inositol 1,4,5-trisphosphate receptor 1 [Source:MGI Symbol;Acc:MGI:96623]	protein_coding	chr6:108213117-108551109	9848	0.17829	11.0614	0.0783175
ENSMUSG00000030022	Adamts9	a disintegrin-like and metallopeptidase (reprolysin type) with thrombospondin type 1 motif, 9 [Source:MGI Symbol;Acc:MGI:1916320]	protein_coding,retained_intron,processed_transcript	chr6:92772698-92943492	12527	-0.295998	11.0499	0.0785262
ENSMUSG00000056962	Jmjd6	jumonji domain containing 6 [Source:MGI Symbol;Acc:MGI:1858910]	protein_coding,retained_intron,nonsense_mediated_decay	chr11:116837431-116843449	4698	0.235169	11.049	0.0785424
ENSMUSG00000030137	Tuba8	tubulin, alpha 8 [Source:MGI Symbol;Acc:MGI:1858225]	protein_coding	chr6:121210733-121226854	2225	-0.352483	11.049	0.0785424
ENSMUSG00000030342	Cd9	CD9 antigen [Source:MGI Symbol;Acc:MGI:88348]	protein_coding,retained_intron,processed_transcript	chr6:125460265-125494791	2044	-0.342874	11.049	0.0785424
ENSMUSG00000092009	Myh15	myosin, heavy chain 15 [Source:MGI Symbol;Acc:MGI:3643515]	protein_coding	chr16:49057485-49199104	6340	-0.431253	11.0345	0.0788047
ENSMUSG00000040033	Stat2	signal transducer and activator of transcription 2 [Source:MGI Symbol;Acc:MGI:103039]	protein_coding	chr10:128270575-128292849	4397	0.313163	11.0303	0.0788803
ENSMUSG00000020592	Sdc1	syndecan 1 [Source:MGI Symbol;Acc:MGI:1349162]	protein_coding,retained_intron,processed_transcript	chr12:8771322-8793715	3809	-0.431034	11.0303	0.0788803
ENSMUSG00000033717	Adra2a	adrenergic receptor, alpha 2a [Source:MGI Symbol;Acc:MGI:87934]	protein_coding	chr19:54045181-54048982	3801	-0.289588	11.0303	0.0788803
ENSMUSG00000026851	BC005624	cDNA sequence BC005624 [Source:MGI Symbol;Acc:MGI:2385132]	protein_coding,retained_intron	chr2:30972832-30982201	2624	-0.182174	11.0303	0.0788803
ENSMUSG00000038685	Rtel1	regulator of telomere elongation helicase 1 [Source:MGI Symbol;Acc:MGI:2139369]	protein_coding,retained_intron,nonsense_mediated_decay,processed_transcript	chr2:181319738-181356616	6496	0.277999	11.0298	0.0788894
ENSMUSG00000037315	Jade3	jade family PHD finger 3 [Source:MGI Symbol;Acc:MGI:2148019]	protein_coding,retained_intron	chrX:20425687-20519939	5084	0.343226	11.0245	0.0789859
ENSMUSG00000022262	Dnah5	dynein, axonemal, heavy chain 5 [Source:MGI Symbol;Acc:MGI:107718]	protein_coding	chr15:28203751-28472045	15630	-0.392199	11.0245	0.0789859
ENSMUSG00000040264	Gbp5	guanylate binding protein 5 [Source:MGI Symbol;Acc:MGI:2429943]	protein_coding	chr3:142496933-142522344	3021	0.43048	11.0024	0.0793887
ENSMUSG00000058317	Ube2e2	ubiquitin-conjugating enzyme E2E 2 [Source:MGI Symbol;Acc:MGI:2384997]	protein_coding,retained_intron,nonsense_mediated_decay,processed_transcript	chr14:18573574-18894267	4671	-0.195255	10.9809	0.0797826
ENSMUSG00000022682	Rrn3	RRN3 RNA polymerase I transcription factor homolog (yeast) [Source:MGI Symbol;Acc:MGI:1925255]	protein_coding	chr16:13780698-13814840	3597	0.148972	10.9594	0.0801796
ENSMUSG00000043099	Hic1	hypermethylated in cancer 1 [Source:MGI Symbol;Acc:MGI:1338010]	protein_coding,processed_transcript	chr11:75164564-75169519	3750	-0.413387	10.9534	0.0802903
ENSMUSG00000068245	Phf11d	PHD finger protein 11D [Source:MGI Symbol;Acc:MGI:1277133]	protein_coding,retained_intron	chr14:59347406-59365470	4498	0.379285	10.9534	0.0802903
ENSMUSG00000030786	Itgam	integrin alpha M [Source:MGI Symbol;Acc:MGI:96607]	protein_coding,nonsense_mediated_decay	chr7:128062639-128128160	6377	-0.288633	10.9529	0.0802998
ENSMUSG00000029467	Atp2a2	ATPase, Ca++ transporting, cardiac muscle, slow twitch 2 [Source:MGI Symbol;Acc:MGI:88110]	protein_coding	chr5:122442701-122502225	5293	-0.148865	10.9324	0.0806792
ENSMUSG00000031431	Tsc22d3	TSC22 domain family, member 3 [Source:MGI Symbol;Acc:MGI:1196284]	protein_coding,retained_intron,processed_transcript	chrX:140539527-140600659	4341	-0.268513	10.906	0.0811701
ENSMUSG00000040249	Lrp1	low density lipoprotein receptor-related protein 1 [Source:MGI Symbol;Acc:MGI:96828]	protein_coding,retained_intron,nonsense_mediated_decay	chr10:127538160-127621148	17717	-0.219513	10.9048	0.0811931
ENSMUSG00000040649	Rimklb	ribosomal modification protein rimK-like family member B [Source:MGI Symbol;Acc:MGI:1918325]	protein_coding,nonsense_mediated_decay,processed_transcript	chr6:122447295-122486313	5299	-0.213678	10.9048	0.0811931
ENSMUSG00000052353	Cemip	cell migration inducing protein, hyaluronan binding [Source:MGI Symbol;Acc:MGI:2443629]	protein_coding,retained_intron	chr7:83932856-84086502	12232	-0.381501	10.9048	0.0811931
ENSMUSG00000049734	Trex1	three prime repair exonuclease 1 [Source:MGI Symbol;Acc:MGI:1328317]	protein_coding	chr9:109057932-109060338	1314	0.316686	10.9048	0.0811931
ENSMUSG00000024381	Bin1	bridging integrator 1 [Source:MGI Symbol;Acc:MGI:108092]	protein_coding	chr18:32377216-32435736	2451	-0.151061	10.9048	0.0811931
ENSMUSG00000090125	Pou3f1	POU domain, class 3, transcription factor 1 [Source:MGI Symbol;Acc:MGI:101896]	protein_coding	chr4:124657645-124660655	3010	-0.420333	10.9048	0.0811931
ENSMUSG00000047307	Pcdhb13	protocadherin beta 13 [Source:MGI Symbol;Acc:MGI:2136748]	protein_coding	chr18:37442516-37446209	3693	0.389734	10.8994	0.0812948
ENSMUSG00000073514	Dok6	docking protein 6 [Source:MGI Symbol;Acc:MGI:3639495]	protein_coding,retained_intron	chr18:89301081-89769528	5146	-0.241285	10.8972	0.0813347
ENSMUSG00000038914	Dido1	death inducer-obliterator 1 [Source:MGI Symbol;Acc:MGI:1344352]	protein_coding,processed_transcript	chr2:180657963-180709999	13307	0.174811	10.87	0.0818463
ENSMUSG00000035310	Lin54	lin-54 homolog (C. elegans) [Source:MGI Symbol;Acc:MGI:2140902]	protein_coding,retained_intron,nonsense_mediated_decay	chr5:100441917-100500639	5820	-0.245998	10.8638	0.0819625
ENSMUSG00000032076	Cadm1	cell adhesion molecule 1 [Source:MGI Symbol;Acc:MGI:1889272]	protein_coding,retained_intron,processed_transcript	chr9:47530172-47857637	9684	0.15536	10.8638	0.0819625
ENSMUSG00000057133	Chd6	chromodomain helicase DNA binding protein 6 [Source:MGI Symbol;Acc:MGI:1918639]	protein_coding,retained_intron,processed_transcript	chr2:160946977-161109075	19093	0.1617	10.8638	0.0819625
ENSMUSG00000051041	Olfml1	olfactomedin-like 1 [Source:MGI Symbol;Acc:MGI:2679264]	protein_coding	chr7:107567445-107591094	1685	-0.339944	10.8637	0.0819655
ENSMUSG00000043313	Pcdhb19	protocadherin beta 19 [Source:MGI Symbol;Acc:MGI:2136757]	protein_coding	chr18:37496996-37504127	7131	0.245154	10.8568	0.0820948
ENSMUSG00000027660	Skil	SKI-like [Source:MGI Symbol;Acc:MGI:106203]	protein_coding,retained_intron	chr3:31095057-31122577	9694	0.164334	10.8294	0.0826147
ENSMUSG00000044034	Npb	neuropeptide B [Source:MGI Symbol;Acc:MGI:2387153]	protein_coding	chr11:120608476-120609093	542	0.417151	10.804	0.0831007
ENSMUSG00000093077	NA	NA	NA	chr5:146261002-146261084	82	-0.412022	10.804	0.0831007
ENSMUSG00000042195	Slc35f2	solute carrier family 35, member F2 [Source:MGI Symbol;Acc:MGI:1919272]	protein_coding	chr9:53771534-53818161	2568	0.375625	10.804	0.0831007
ENSMUSG00000068696	Gpr88	G-protein coupled receptor 88 [Source:MGI Symbol;Acc:MGI:1927653]	protein_coding	chr3:116249653-116253484	3450	-0.420559	10.804	0.0831007
ENSMUSG00000039683	Sdk1	sidekick homolog 1 (chicken) [Source:MGI Symbol;Acc:MGI:2444413]	protein_coding,retained_intron	chr5:141241489-142215586	11087	-0.329686	10.7532	0.0840778
ENSMUSG00000037683	Armc3	armadillo repeat containing 3 [Source:MGI Symbol;Acc:MGI:1918132]	protein_coding	chr2:19199301-19310241	2830	-0.417143	10.7532	0.0840778
ENSMUSG00000080811	Gm14513	predicted gene 14513 [Source:MGI Symbol;Acc:MGI:3648369]	processed_pseudogene	chrX:11684001-11684124	123	-0.300122	10.7375	0.0843813
ENSMUSG00000022710	Usp7	ubiquitin specific peptidase 7 [Source:MGI Symbol;Acc:MGI:2182061]	protein_coding,retained_intron,nonsense_mediated_decay,processed_transcript	chr16:8689594-8792308	7766	0.126735	10.725	0.0846262
ENSMUSG00000037578	Pkd2l1	polycystic kidney disease 2-like 1 [Source:MGI Symbol;Acc:MGI:1352448]	protein_coding,retained_intron	chr19:44147636-44192442	3530	0.329949	10.725	0.0846262
ENSMUSG00000047992	Fam69c	family with sequence similarity 69, member C [Source:MGI Symbol;Acc:MGI:3041188]	protein_coding,processed_transcript	chr18:84720018-84740436	2662	0.414886	10.725	0.0846262
ENSMUSG00000090399	Nav1	neuron navigator 1 [Source:MGI Symbol;Acc:MGI:2183683]	lincRNA	chr1:135606446-135688105	1645	0.423807	10.7185	0.0847525
ENSMUSG00000051590	Map3k19	mitogen-activated protein kinase kinase kinase 19 [Source:MGI Symbol;Acc:MGI:1203481]	protein_coding	chr1:127815270-127840290	3936	-0.341515	10.7037	0.0850409
ENSMUSG00000038991	Txndc5	thioredoxin domain containing 5 [Source:MGI Symbol;Acc:MGI:2145316]	protein_coding,retained_intron	chr13:38500272-38528824	4298	-0.178425	10.7027	0.0850617
ENSMUSG00000022771	Ppil2	peptidylprolyl isomerase (cyclophilin)-like 2 [Source:MGI Symbol;Acc:MGI:2447857]	protein_coding,retained_intron,processed_transcript	chr16:17086554-17111257	6171	0.159329	10.7027	0.0850617
ENSMUSG00000038271	Iffo1	intermediate filament family orphan 1 [Source:MGI Symbol;Acc:MGI:2444516]	protein_coding,retained_intron,nonsense_mediated_decay,processed_transcript	chr6:125145240-125161782	5691	0.221024	10.6998	0.0851186
ENSMUSG00000032092	Mpzl2	myelin protein zero-like 2 [Source:MGI Symbol;Acc:MGI:1289160]	protein_coding	chr9:45042424-45054015	3107	-0.327908	10.6954	0.0852042
ENSMUSG00000038126	Mphosph9	M-phase phosphoprotein 9 [Source:MGI Symbol;Acc:MGI:2443138]	protein_coding,retained_intron,nonsense_mediated_decay,processed_transcript	chr5:124250958-124327972	8544	0.241149	10.6925	0.0852601
ENSMUSG00000089665	Fcor	Foxo1 corepressor [Source:MGI Symbol;Acc:MGI:1915484]	antisense	chr8:3671187-3672336	366	0.421785	10.683	0.0854479
ENSMUSG00000043671	Dpy19l3	dpy-19-like 3 (C. elegans) [Source:MGI Symbol;Acc:MGI:2443952]	protein_coding,retained_intron,nonsense_mediated_decay,processed_transcript	chr7:35685164-35754454	11173	0.278546	10.6552	0.0859962
ENSMUSG00000041798	Gck	glucokinase [Source:MGI Symbol;Acc:MGI:1270854]	protein_coding	chr11:5900819-5950081	3033	-0.401816	10.636	0.0863778
ENSMUSG00000048126	Col6a3	collagen, type VI, alpha 3 [Source:MGI Symbol;Acc:MGI:88461]	protein_coding,retained_intron	chr1:90765922-90843971	11963	-0.422308	10.636	0.0863778
ENSMUSG00000097892	Gm26801	predicted gene, 26801 [Source:MGI Symbol;Acc:MGI:5477295]	antisense	chr1:177429046-177443270	1219	0.292976	10.636	0.0863778
ENSMUSG00000005716	Pvalb	parvalbumin [Source:MGI Symbol;Acc:MGI:97821]	protein_coding	chr15:78191113-78206400	1041	-0.209095	10.6212	0.0866717
ENSMUSG00000031767	Nudt7	nudix (nucleoside diphosphate linked moiety X)-type motif 7 [Source:MGI Symbol;Acc:MGI:1914778]	protein_coding	chr8:114133556-114152312	3191	0.329729	10.5866	0.0873649
ENSMUSG00000029120	Ppp2r2c	protein phosphatase 2, regulatory subunit B, gamma [Source:MGI Symbol;Acc:MGI:2442660]	protein_coding,processed_transcript	chr5:36868512-36955078	4450	-0.140032	10.5655	0.0877904
ENSMUSG00000025905	Oprk1	opioid receptor, kappa 1 [Source:MGI Symbol;Acc:MGI:97439]	protein_coding,retained_intron	chr1:5588492-5606131	6841	-0.311893	10.5655	0.0877904
ENSMUSG00000026311	Asb1	ankyrin repeat and SOCS box-containing 1 [Source:MGI Symbol;Acc:MGI:1929735]	protein_coding,processed_transcript	chr1:91540564-91559590	6072	0.209794	10.5655	0.0877904
ENSMUSG00000097919	Gm27021	predicted gene, 27021 [Source:MGI Symbol;Acc:MGI:5504136]	protein_coding	chr8:120608785-120668079	758	-0.378906	10.5465	0.0881767
ENSMUSG00000025241	Fyco1	FYVE and coiled-coil domain containing 1 [Source:MGI Symbol;Acc:MGI:107277]	protein_coding,retained_intron	chr9:123789509-123851899	8058	0.216177	10.5402	0.0883036
ENSMUSG00000032596	Uba7	ubiquitin-like modifier activating enzyme 7 [Source:MGI Symbol;Acc:MGI:1349462]	protein_coding,retained_intron,nonsense_mediated_decay,processed_transcript	chr9:107975504-107984060	6692	0.416663	10.5175	0.0887662
ENSMUSG00000032492	Pth1r	parathyroid hormone 1 receptor [Source:MGI Symbol;Acc:MGI:97801]	protein_coding	chr9:110722087-110743686	2484	-0.325861	10.5175	0.0887662
ENSMUSG00000027775	Mfsd1	major facilitator superfamily domain containing 1 [Source:MGI Symbol;Acc:MGI:1914118]	protein_coding,processed_transcript	chr3:67582767-67604231	2978	0.239745	10.5175	0.0887662
ENSMUSG00000051344	Plekhm3	pleckstrin homology domain containing, family M, member 3 [Source:MGI Symbol;Acc:MGI:2443627]	protein_coding,retained_intron,nonsense_mediated_decay,processed_transcript	chr1:64785982-64956824	10826	0.214494	10.5137	0.0888452
ENSMUSG00000034771	Tle2	transducin-like enhancer of split 2, homolog of Drosophila E(spl) [Source:MGI Symbol;Acc:MGI:104635]	protein_coding,retained_intron	chr10:81574560-81590845	6221	-0.371624	10.4927	0.0892744
ENSMUSG00000025856	Pdgfa	platelet derived growth factor, alpha [Source:MGI Symbol;Acc:MGI:97527]	protein_coding,processed_transcript	chr5:138976013-138997370	3119	-0.218769	10.4927	0.0892744
ENSMUSG00000011958	Bnip2	BCL2/adenovirus E1B interacting protein 2 [Source:MGI Symbol;Acc:MGI:109327]	protein_coding,retained_intron,nonsense_mediated_decay,processed_transcript	chr9:69989465-70008317	3455	0.207219	10.4739	0.0896619
ENSMUSG00000021109	Hif1a	hypoxia inducible factor 1, alpha subunit [Source:MGI Symbol;Acc:MGI:106918]	protein_coding,retained_intron,processed_transcript	chr12:73901374-73947530	5896	-0.143668	10.4677	0.0897913
ENSMUSG00000070436	Serpinh1	serine (or cysteine) peptidase inhibitor, clade H, member 1 [Source:MGI Symbol;Acc:MGI:88283]	protein_coding	chr7:99345374-99353230	2435	-0.362321	10.4411	0.090343
ENSMUSG00000021411	Pxdc1	PX domain containing 1 [Source:MGI Symbol;Acc:MGI:1914145]	protein_coding,nonsense_mediated_decay	chr13:34627839-34652681	2103	-0.360221	10.4324	0.0905229
ENSMUSG00000032291	Crabp1	cellular retinoic acid binding protein I [Source:MGI Symbol;Acc:MGI:88490]	protein_coding	chr9:54764747-54773110	802	-0.353546	10.4254	0.0906696
ENSMUSG00000039031	Arhgap18	Rho GTPase activating protein 18 [Source:MGI Symbol;Acc:MGI:1921160]	protein_coding,processed_transcript	chr10:26753420-26918648	3884	0.254463	10.4193	0.0907976
ENSMUSG00000026739	Bmi1	Bmi1 polycomb ring finger oncogene [Source:MGI Symbol;Acc:MGI:88174]	protein_coding,processed_transcript	chr2:18677017-18686629	3974	0.201441	10.4193	0.0907976
ENSMUSG00000028096	Gpr89	G protein-coupled receptor 89 [Source:MGI Symbol;Acc:MGI:1914799]	protein_coding,retained_intron,nonsense_mediated_decay,processed_transcript	chr3:96868280-96905346	5365	0.216877	10.4067	0.0910599
ENSMUSG00000024944	Arl2	ADP-ribosylation factor-like 2 [Source:MGI Symbol;Acc:MGI:1928393]	protein_coding,retained_intron	chr19:6134373-6141406	2891	-0.191441	10.3955	0.0912962
ENSMUSG00000027546	Atp9a	ATPase, class II, type 9A [Source:MGI Symbol;Acc:MGI:1330826]	protein_coding,retained_intron,processed_transcript	chr2:168634437-168742409	5917	0.206814	10.3955	0.0912962
ENSMUSG00000020962	Gtf2a1	general transcription factor II A, 1 [Source:MGI Symbol;Acc:MGI:1933277]	protein_coding,retained_intron	chr12:91555915-91590487	5587	0.201766	10.3875	0.0914639
ENSMUSG00000026385	Dbi	diazepam binding inhibitor [Source:MGI Symbol;Acc:MGI:94865]	protein_coding,retained_intron,nonsense_mediated_decay,processed_transcript	chr1:120113279-120121078	1422	-0.268918	10.3861	0.091493
ENSMUSG00000074925	Ptar1	protein prenyltransferase alpha subunit repeat containing 1 [Source:MGI Symbol;Acc:MGI:1921875]	protein_coding	chr19:23687399-23721129	2064	0.252146	10.3861	0.091493
ENSMUSG00000025597	Klhl4	kelch-like 4 [Source:MGI Symbol;Acc:MGI:2442829]	protein_coding	chrX:114474332-114560829	3584	-0.264909	10.3662	0.0919128
ENSMUSG00000059422	Gm8116	predicted gene 8116 [Source:MGI Symbol;Acc:MGI:3648797]	processed_pseudogene	chr9:78820422-78821892	1470	-0.361114	10.3662	0.0919128
ENSMUSG00000052373	Mpp3	membrane protein, palmitoylated 3 (MAGUK p55 subfamily member 3) [Source:MGI Symbol;Acc:MGI:1328354]	protein_coding,retained_intron,processed_transcript	chr11:101999651-102028461	9385	-0.261745	10.362	0.092002
ENSMUSG00000030956	Fam53b	family with sequence similarity 53, member B [Source:MGI Symbol;Acc:MGI:1925188]	protein_coding,processed_transcript	chr7:132712081-132813886	6911	-0.235087	10.3547	0.0921564
ENSMUSG00000049571	Cfap46	cilia and flagella associated protein 46 [Source:MGI Symbol;Acc:MGI:2444387]	protein_coding,retained_intron,nonsense_mediated_decay	chr7:139638777-139683817	5275	-0.374186	10.3446	0.092371
ENSMUSG00000097800	B230344G16Rik	RIKEN cDNA B230344G16 gene [Source:MGI Symbol;Acc:MGI:3642312]	lincRNA	chr11:115988051-115993715	2024	-0.403486	10.3352	0.0925729
ENSMUSG00000024268	Celf4	CUGBP, Elav-like family member 4 [Source:MGI Symbol;Acc:MGI:1932407]	protein_coding	chr18:25477631-25753983	3995	-0.147808	10.322	0.0928543
ENSMUSG00000031930	Wwp2	WW domain containing E3 ubiquitin protein ligase 2 [Source:MGI Symbol;Acc:MGI:1914144]	protein_coding	chr8:107436397-107558594	4280	0.191539	10.3099	0.0931137
ENSMUSG00000024378	Stard4	StAR-related lipid transfer (START) domain containing 4 [Source:MGI Symbol;Acc:MGI:2156764]	protein_coding,retained_intron	chr18:33199354-33213862	5586	-0.249606	10.2818	0.0937167
ENSMUSG00000030203	Dusp16	dual specificity phosphatase 16 [Source:MGI Symbol;Acc:MGI:1917936]	protein_coding,retained_intron,processed_transcript	chr6:134715472-134792625	7650	0.210149	10.2795	0.0937661
ENSMUSG00000040972	Igsf21	immunoglobulin superfamily, member 21 [Source:MGI Symbol;Acc:MGI:2681842]	protein_coding	chr4:140026845-140246784	1979	-0.308158	10.2738	0.0938908
ENSMUSG00000027009	Itga4	integrin alpha 4 [Source:MGI Symbol;Acc:MGI:96603]	protein_coding,processed_transcript	chr2:79255425-79333123	13978	0.301386	10.2565	0.0942659
ENSMUSG00000039960	Rhou	ras homolog gene family, member U [Source:MGI Symbol;Acc:MGI:1916831]	protein_coding,retained_intron	chr8:123653928-123663884	3806	-0.197947	10.2465	0.0944818
ENSMUSG00000021892	Sh3bp5	SH3-domain binding protein 5 (BTK-associated) [Source:MGI Symbol;Acc:MGI:1344391]	protein_coding,nonsense_mediated_decay,processed_transcript	chr14:31359879-31436078	3194	0.198155	10.2388	0.0946503
ENSMUSG00000025795	Rassf3	Ras association (RalGDS/AF-6) domain family member 3 [Source:MGI Symbol;Acc:MGI:2179722]	protein_coding	chr10:121410349-121476250	3425	-0.251809	10.2385	0.094656
ENSMUSG00000042269	Fam92b	family with sequence similarity 92, member B [Source:MGI Symbol;Acc:MGI:3588213]	protein_coding,retained_intron	chr8:120166396-120177466	1395	-0.39271	10.2324	0.0947905
ENSMUSG00000025931	Paqr8	progestin and adipoQ receptor family member VIII [Source:MGI Symbol;Acc:MGI:1921479]	protein_coding	chr1:20890621-20938755	4543	-0.209151	10.2258	0.0949333
ENSMUSG00000058997	Vwa8	von Willebrand factor A domain containing 8 [Source:MGI Symbol;Acc:MGI:1919008]	protein_coding	chr14:78849177-79202310	6928	0.157217	10.2052	0.0953849
ENSMUSG00000048978	Nrsn1	neurensin 1 [Source:MGI Symbol;Acc:MGI:894662]	protein_coding,processed_transcript	chr13:25252039-25270502	2677	-0.203715	10.2008	0.0954826
ENSMUSG00000028801	Stpg1	sperm tail PG rich repeat containing 1 [Source:MGI Symbol;Acc:MGI:1926056]	protein_coding,processed_transcript	chr4:135494789-135537803	3054	-0.384646	10.1883	0.0957565
ENSMUSG00000020541	Tom1l1	target of myb1-like 1 (chicken) [Source:MGI Symbol;Acc:MGI:1919193]	protein_coding,retained_intron,processed_transcript	chr11:90643464-90688366	7749	-0.247663	10.1727	0.0961018
ENSMUSG00000036353	P2ry12	purinergic receptor P2Y, G-protein coupled 12 [Source:MGI Symbol;Acc:MGI:1918089]	protein_coding	chr3:59216270-59262831	2379	-0.259714	10.1637	0.0963005
ENSMUSG00000032667	Pon2	paraoxonase 2 [Source:MGI Symbol;Acc:MGI:106687]	protein_coding,retained_intron,processed_transcript	chr6:5264146-5298455	4655	0.185134	10.1393	0.0968442
ENSMUSG00000025175	Fn3k	fructosamine 3 kinase [Source:MGI Symbol;Acc:MGI:1926834]	protein_coding	chr11:121434912-121450491	4399	-0.279448	10.1383	0.0968659
ENSMUSG00000022247	Brix1	BRX1, biogenesis of ribosomes, homolog (S. cerevisiae) [Source:MGI Symbol;Acc:MGI:1915082]	protein_coding,nonsense_mediated_decay	chr15:10474778-10485947	2731	-0.229263	10.0899	0.097951
ENSMUSG00000025138	Sirt7	sirtuin 7 [Source:MGI Symbol;Acc:MGI:2385849]	protein_coding,retained_intron,processed_transcript	chr11:120618371-120625240	5148	0.277988	10.0797	0.0981806
ENSMUSG00000051146	Camk2n2	calcium/calmodulin-dependent protein kinase II inhibitor 2 [Source:MGI Symbol;Acc:MGI:1920297]	protein_coding	chr16:20619214-20621287	1291	-0.200684	10.0797	0.0981806
ENSMUSG00000042229	Rabif	RAB interacting factor [Source:MGI Symbol;Acc:MGI:2138605]	protein_coding	chr1:134494659-134507882	1957	0.25928	10.0797	0.0981806
ENSMUSG00000026307	Scly	selenocysteine lyase [Source:MGI Symbol;Acc:MGI:1355310]	protein_coding,retained_intron,nonsense_mediated_decay,processed_transcript	chr1:91298337-91321075	4549	-0.305472	10.0672	0.0984636
ENSMUSG00000002504	Slc9a3r2	solute carrier family 9 (sodium/hydrogen exchanger), member 3 regulator 2 [Source:MGI Symbol;Acc:MGI:1890662]	protein_coding	chr17:24639281-24650305	2257	-0.190707	10.0596	0.0986364
ENSMUSG00000010362	Rdm1	RAD52 motif 1 [Source:MGI Symbol;Acc:MGI:1913849]	protein_coding,retained_intron,nonsense_mediated_decay,processed_transcript	chr11:101627194-101636100	1575	0.399073	10.0557	0.0987249
ENSMUSG00000002329	Mdp1	magnesium-dependent phosphatase 1 [Source:MGI Symbol;Acc:MGI:1915131]	protein_coding	chr14:55657878-55660508	1733	0.226238	10.0355	0.0991858
ENSMUSG00000010529	Gm266	predicted gene 266 [Source:MGI Symbol;Acc:MGI:2685112]	protein_coding	chr12:111484610-111485823	1213	-0.412267	9.99978	0.100005
ENSMUSG00000044921	Rassf9	Ras association (RalGDS/AF-6) domain family (N-terminal) member 9 [Source:MGI Symbol;Acc:MGI:2384307]	protein_coding	chr10:102512221-102546560	2118	-0.409248	9.99968	0.100007
ENSMUSG00000042115	Klhdc8a	kelch domain containing 8A [Source:MGI Symbol;Acc:MGI:2442630]	protein_coding	chr1:132298625-132307357	4269	-0.27177	9.99968	0.100007
ENSMUSG00000034910	Pygo1	pygopus 1 [Source:MGI Symbol;Acc:MGI:1919385]	protein_coding	chr9:72925644-72952181	7916	-0.19498	9.98409	0.100367
ENSMUSG00000015478	Rnf5	ring finger protein 5 [Source:MGI Symbol;Acc:MGI:1860076]	protein_coding,retained_intron	chr17:34601090-34603690	1483	-0.30369	9.97979	0.100466
ENSMUSG00000020053	Igf1	insulin-like growth factor 1 [Source:MGI Symbol;Acc:MGI:96432]	protein_coding	chr10:87858264-87937042	9904	-0.398168	9.9407	0.101375
ENSMUSG00000001415	Smg5	Smg-5 homolog, nonsense mediated mRNA decay factor (C. elegans) [Source:MGI Symbol;Acc:MGI:2447364]	protein_coding,retained_intron,nonsense_mediated_decay,processed_transcript	chr3:88336259-88362337	4447	0.16514	9.93981	0.101396
ENSMUSG00000028150	Rorc	RAR-related orphan receptor gamma [Source:MGI Symbol;Acc:MGI:104856]	protein_coding	chr3:94372793-94398276	3559	-0.344352	9.93981	0.101396
ENSMUSG00000031504	Rab20	RAB20, member RAS oncogene family [Source:MGI Symbol;Acc:MGI:102789]	protein_coding	chr8:11453391-11478638	1446	0.387583	9.92873	0.101655
ENSMUSG00000068036	Mllt4	myeloid/lymphoid or mixed-lineage leukemia (trithorax homolog, Drosophila); translocated to, 4 [Source:MGI Symbol;Acc:MGI:1314653]	protein_coding,retained_intron,processed_transcript	chr17:13760538-13906150	10223	0.152526	9.90986	0.102097
ENSMUSG00000026946	Nmi	N-myc (and STAT) interactor [Source:MGI Symbol;Acc:MGI:1928368]	protein_coding,retained_intron	chr2:51948486-51973494	2001	0.38323	9.9022	0.102277
ENSMUSG00000028270	Gbp2	guanylate binding protein 2 [Source:MGI Symbol;Acc:MGI:102772]	protein_coding,nonsense_mediated_decay	chr3:142620601-142638008	2516	0.401833	9.89548	0.102436
ENSMUSG00000028552	Eps15	epidermal growth factor receptor pathway substrate 15 [Source:MGI Symbol;Acc:MGI:104583]	protein_coding,retained_intron,nonsense_mediated_decay,processed_transcript	chr4:109280267-109387817	6931	-0.17972	9.89387	0.102474
ENSMUSG00000048347	Pcdhb18	protocadherin beta 18 [Source:MGI Symbol;Acc:MGI:2136756]	protein_coding	chr18:37489464-37494503	5039	0.240942	9.88907	0.102587
ENSMUSG00000038280	Ostm1	osteopetrosis associated transmembrane protein 1 [Source:MGI Symbol;Acc:MGI:2655574]	protein_coding,retained_intron,processed_transcript	chr10:42583821-42702459	7211	0.211474	9.8597	0.103283
ENSMUSG00000042770	Hebp1	heme binding protein 1 [Source:MGI Symbol;Acc:MGI:1333880]	protein_coding	chr6:135137518-135168215	1061	-0.338233	9.8597	0.103283
ENSMUSG00000000214	Th	tyrosine hydroxylase [Source:MGI Symbol;Acc:MGI:98735]	protein_coding,nonsense_mediated_decay	chr7:142892751-142931128	2364	-0.390094	9.8597	0.103283
ENSMUSG00000022032	Scara5	scavenger receptor class A, member 5 (putative) [Source:MGI Symbol;Acc:MGI:1918395]	protein_coding,processed_transcript	chr14:65666402-65764826	6093	-0.411486	9.8597	0.103283
ENSMUSG00000025997	Ikzf2	IKAROS family zinc finger 2 [Source:MGI Symbol;Acc:MGI:1342541]	protein_coding,retained_intron	chr1:69531213-69685960	9417	0.311404	9.81999	0.104232
ENSMUSG00000033227	Wnt6	wingless-type MMTV integration site family, member 6 [Source:MGI Symbol;Acc:MGI:98960]	protein_coding,retained_intron	chr1:74771891-74785319	2068	-0.347128	9.81999	0.104232
ENSMUSG00000090326	Dthd1	death domain containing 1 [Source:MGI Symbol;Acc:MGI:4937018]	protein_coding	chr5:62813822-62888308	2427	-0.356054	9.81999	0.104232
ENSMUSG00000023827	Agpat4	1-acylglycerol-3-phosphate O-acyltransferase 4 (lysophosphatidic acid acyltransferase, delta) [Source:MGI Symbol;Acc:MGI:1915512]	protein_coding,retained_intron,nonsense_mediated_decay,processed_transcript	chr17:12118703-12219645	2701	-0.258868	9.81912	0.104253
ENSMUSG00000026199	Ankzf1	ankyrin repeat and zinc finger domain containing 1 [Source:MGI Symbol;Acc:MGI:1098746]	protein_coding,retained_intron,nonsense_mediated_decay	chr1:75192150-75199387	5142	0.250225	9.81912	0.104253
ENSMUSG00000035539	E230008N13Rik	RIKEN cDNA E230008N13 gene [Source:MGI Symbol;Acc:MGI:2685871]	protein_coding,processed_transcript	chr4:45890302-45950774	5292	-0.407538	9.79978	0.104718
ENSMUSG00000037627	Rgs22	regulator of G-protein signalling 22 [Source:MGI Symbol;Acc:MGI:3613651]	protein_coding,retained_intron	chr15:36009478-36140400	4654	-0.389687	9.78621	0.105046
ENSMUSG00000038987	1700019L03Rik	RIKEN cDNA 1700019L03 gene [Source:MGI Symbol;Acc:MGI:2447809]	protein_coding,retained_intron	chr2:32777380-32784428	1779	-0.380256	9.78583	0.105055
ENSMUSG00000037992	Rara	retinoic acid receptor, alpha [Source:MGI Symbol;Acc:MGI:97856]	protein_coding,processed_transcript	chr11:98927817-98974942	4365	-0.389715	9.76097	0.105658
ENSMUSG00000031446	Cul4a	cullin 4A [Source:MGI Symbol;Acc:MGI:1914487]	protein_coding,retained_intron,nonsense_mediated_decay,processed_transcript	chr8:13105620-13147940	6408	0.171088	9.75198	0.105877
ENSMUSG00000082286	Pisd-ps1	phosphatidylserine decarboxylase, pseudogene 1 [Source:MGI Symbol;Acc:MGI:3842428]	transcribed_unprocessed_pseudogene,processed_transcript	chr11:3125903-3131004	1757	0.31301	9.73939	0.106184
ENSMUSG00000054364	Rhob	ras homolog gene family, member B [Source:MGI Symbol;Acc:MGI:107949]	protein_coding	chr12:8497762-8499985	2223	-0.219745	9.72882	0.106443
ENSMUSG00000051951	Xkr4	X Kell blood group precursor related family member 4 [Source:MGI Symbol;Acc:MGI:3528744]	protein_coding,processed_transcript	chr1:3205900-3671498	6094	0.200827	9.71165	0.106865
ENSMUSG00000026203	Dnajb2	DnaJ (Hsp40) homolog, subfamily B, member 2 [Source:MGI Symbol;Acc:MGI:1928739]	protein_coding,retained_intron,nonsense_mediated_decay	chr1:75236464-75244804	1253	-0.190747	9.68503	0.107522
ENSMUSG00000068205	Macrod2	MACRO domain containing 2 [Source:MGI Symbol;Acc:MGI:1920149]	protein_coding,retained_intron,processed_transcript	chr2:140395308-142392966	10308	0.183456	9.68503	0.107522
ENSMUSG00000028172	Tacr3	tachykinin receptor 3 [Source:MGI Symbol;Acc:MGI:892968]	protein_coding	chr3:134829006-134934581	3764	-0.248871	9.68503	0.107522
ENSMUSG00000057722	Lepr	leptin receptor [Source:MGI Symbol;Acc:MGI:104993]	protein_coding,processed_transcript	chr4:101717403-101815352	7049	-0.400327	9.66624	0.107988
ENSMUSG00000020300	Cpeb4	cytoplasmic polyadenylation element binding protein 4 [Source:MGI Symbol;Acc:MGI:1914829]	protein_coding	chr11:31872210-31935634	6369	0.162254	9.6482	0.108438
ENSMUSG00000022510	Trp63	transformation related protein 63 [Source:MGI Symbol;Acc:MGI:1330810]	protein_coding	chr16:25683762-25892102	8391	-0.384796	9.62867	0.108926
ENSMUSG00000026131	Dst	dystonin [Source:MGI Symbol;Acc:MGI:104627]	protein_coding,retained_intron,processed_transcript	chr1:33908224-34308652	37510	0.182448	9.62769	0.108951
ENSMUSG00000021474	Sfxn1	sideroflexin 1 [Source:MGI Symbol;Acc:MGI:2137677]	protein_coding	chr13:54071844-54108346	2811	0.230382	9.62661	0.108978
ENSMUSG00000034209	Rasl10a	RAS-like, family 10, member A [Source:MGI Symbol;Acc:MGI:1922918]	protein_coding,processed_transcript	chr11:5058127-5060385	1413	-0.377575	9.61078	0.109376
ENSMUSG00000001270	Ckb	creatine kinase, brain [Source:MGI Symbol;Acc:MGI:88407]	protein_coding	chr12:111669354-111672338	1478	-0.301354	9.61078	0.109376
ENSMUSG00000005397	Nid1	nidogen 1 [Source:MGI Symbol;Acc:MGI:97342]	protein_coding	chr13:13437601-13512275	6046	-0.407749	9.61078	0.109376
ENSMUSG00000028245	Nsmaf	neutral sphingomyelinase (N-SMase) activation associated factor [Source:MGI Symbol;Acc:MGI:1341864]	protein_coding,retained_intron,processed_transcript	chr4:6396206-6454271	8368	0.159924	9.61078	0.109376
ENSMUSG00000028988	Ctnnbip1	catenin beta interacting protein 1 [Source:MGI Symbol;Acc:MGI:1915756]	protein_coding	chr4:149518235-149566437	2792	-0.197101	9.61078	0.109376
ENSMUSG00000097456	Gm16958	predicted gene, 16958 [Source:MGI Symbol;Acc:MGI:4439882]	lincRNA	chr3:127161304-127168288	1834	-0.338478	9.61078	0.109376
ENSMUSG00000020611	Gna13	guanine nucleotide binding protein, alpha 13 [Source:MGI Symbol;Acc:MGI:95768]	protein_coding	chr11:109362830-109401369	6421	-0.152788	9.58489	0.11003
ENSMUSG00000029655	N4bp2l2	NEDD4 binding protein 2-like 2 [Source:MGI Symbol;Acc:MGI:2687207]	protein_coding,retained_intron,processed_transcript	chr5:150608006-150665612	12262	0.159658	9.58489	0.11003
ENSMUSG00000022971	Ifnar2	interferon (alpha and beta) receptor 2 [Source:MGI Symbol;Acc:MGI:1098243]	protein_coding	chr16:91372782-91405589	3329	0.235445	9.58489	0.11003
ENSMUSG00000026088	Mitd1	MIT, microtubule interacting and transport, domain containing 1 [Source:MGI Symbol;Acc:MGI:1916278]	protein_coding,retained_intron,processed_transcript	chr1:37874800-37890411	2929	0.298996	9.58489	0.11003
ENSMUSG00000024759	Atl3	atlastin GTPase 3 [Source:MGI Symbol;Acc:MGI:1924270]	protein_coding	chr19:7494039-7538608	6698	0.256064	9.58489	0.11003
ENSMUSG00000028073	Pear1	platelet endothelial aggregation receptor 1 [Source:MGI Symbol;Acc:MGI:1920432]	protein_coding,retained_intron,nonsense_mediated_decay	chr3:87747889-87824306	6781	-0.40709	9.58489	0.11003
ENSMUSG00000066026	Dhrs3	dehydrogenase/reductase (SDR family) member 3 [Source:MGI Symbol;Acc:MGI:1315215]	protein_coding,retained_intron,nonsense_mediated_decay,processed_transcript	chr4:144892826-144928209	2927	-0.333878	9.58489	0.11003
ENSMUSG00000026172	Bcs1l	BCS1-like (yeast) [Source:MGI Symbol;Acc:MGI:1914071]	protein_coding,retained_intron	chr1:74588288-74592443	2192	-0.269206	9.58242	0.110093
ENSMUSG00000032724	Abtb2	ankyrin repeat and BTB (POZ) domain containing 2 [Source:MGI Symbol;Acc:MGI:2139365]	protein_coding,processed_transcript	chr2:103566309-103718423	6032	0.270051	9.57703	0.110229
ENSMUSG00000042532	Golga7b	golgi autoantigen, golgin subfamily a, 7B [Source:MGI Symbol;Acc:MGI:1918396]	protein_coding	chr19:42247573-42270348	2988	-0.19881	9.57373	0.110313
ENSMUSG00000022270	Fam134b	family with sequence similarity 134, member B [Source:MGI Symbol;Acc:MGI:1913520]	protein_coding	chr15:25843263-25973687	3346	0.174997	9.56899	0.110434
ENSMUSG00000044072	Eml6	echinoderm microtubule associated protein like 6 [Source:MGI Symbol;Acc:MGI:2442895]	protein_coding,retained_intron,nonsense_mediated_decay	chr11:29743047-30026033	9279	0.159538	9.55846	0.110702
ENSMUSG00000029188	Slc34a2	solute carrier family 34 (sodium phosphate), member 2 [Source:MGI Symbol;Acc:MGI:1342284]	protein_coding,retained_intron	chr5:53038081-53071664	5011	0.352115	9.55786	0.110717
ENSMUSG00000040548	Tex2	testis expressed gene 2 [Source:MGI Symbol;Acc:MGI:102465]	protein_coding	chr11:106502146-106613423	5576	-0.160453	9.52903	0.111454
ENSMUSG00000034501	Pcnxl4	pecanex-like 4 (Drosophila) [Source:MGI Symbol;Acc:MGI:1914958]	protein_coding	chr12:72536356-72580213	4420	0.181231	9.5286	0.111465
ENSMUSG00000038042	Ptpdc1	protein tyrosine phosphatase domain containing 1 [Source:MGI Symbol;Acc:MGI:2145430]	protein_coding	chr13:48577872-48625573	4310	0.176765	9.5286	0.111465
ENSMUSG00000097441	Gm26633	predicted gene, 26633 [Source:MGI Symbol;Acc:MGI:5477127]	lincRNA	chr7:79018052-79053323	3256	0.375797	9.5286	0.111465
ENSMUSG00000073125	Xlr3b	X-linked lymphocyte-regulated 3B [Source:MGI Symbol;Acc:MGI:109505]	protein_coding,retained_intron	chrX:73192206-73202930	3780	0.325909	9.5286	0.111465
ENSMUSG00000033066	Gas7	growth arrest specific 7 [Source:MGI Symbol;Acc:MGI:1202388]	protein_coding,processed_transcript	chr11:67455436-67688990	11342	-0.204867	9.50811	0.111992
ENSMUSG00000030401	Rtn2	reticulon 2 (Z-band associated protein) [Source:MGI Symbol;Acc:MGI:107612]	protein_coding	chr7:19282661-19296164	2034	-0.173667	9.50452	0.112085
ENSMUSG00000094732	1500015L24Rik	RIKEN cDNA 1500015L24 gene [Source:MGI Symbol;Acc:MGI:1916244]	lincRNA	chr19:20405287-20422787	780	0.379699	9.50154	0.112162
ENSMUSG00000063659	Zbtb18	zinc finger and BTB domain containing 18 [Source:MGI Symbol;Acc:MGI:1353609]	protein_coding,processed_transcript	chr1:177444660-177450760	5102	0.168914	9.46904	0.113004
ENSMUSG00000038633	Degs1	degenerative spermatocyte homolog 1 (Drosophila) [Source:MGI Symbol;Acc:MGI:1097711]	protein_coding,retained_intron	chr1:182275771-182282804	2591	-0.211185	9.46904	0.113004
ENSMUSG00000032038	St3gal4	ST3 beta-galactoside alpha-2,3-sialyltransferase 4 [Source:MGI Symbol;Acc:MGI:1316743]	protein_coding	chr9:35046578-35116810	2029	-0.255107	9.46204	0.113187
ENSMUSG00000039552	Rsph4a	radial spoke head 4 homolog A (Chlamydomonas) [Source:MGI Symbol;Acc:MGI:3027894]	protein_coding	chr10:33905110-33916021	3650	-0.373329	9.46086	0.113218
ENSMUSG00000046160	Olig1	oligodendrocyte transcription factor 1 [Source:MGI Symbol;Acc:MGI:1355334]	protein_coding	chr16:91269768-91271939	2171	0.182598	9.46086	0.113218
ENSMUSG00000024576	Csnk1a1	casein kinase 1, alpha 1 [Source:MGI Symbol;Acc:MGI:1934950]	protein_coding,retained_intron,processed_transcript	chr18:61555273-61590061	10502	0.13376	9.45174	0.113456
ENSMUSG00000059108	Ifitm6	interferon induced transmembrane protein 6 [Source:MGI Symbol;Acc:MGI:2686976]	protein_coding	chr7:141015811-141016892	541	-0.332841	9.43252	0.113959
ENSMUSG00000037573	Tob1	transducer of ErbB-2.1 [Source:MGI Symbol;Acc:MGI:1349721]	protein_coding	chr11:94211453-94215495	2288	-0.215095	9.3924	0.115017
ENSMUSG00000028284	Map3k7	mitogen-activated protein kinase kinase kinase 7 [Source:MGI Symbol;Acc:MGI:1346877]	protein_coding,processed_transcript	chr4:31964096-32023467	6423	0.172734	9.3924	0.115017
ENSMUSG00000035896	Rnase1	ribonuclease, RNase A family, 1 (pancreatic) [Source:MGI Symbol;Acc:MGI:97919]	protein_coding	chr14:51145001-51146767	970	-0.339168	9.3924	0.115017
ENSMUSG00000017724	Etv4	ets variant 4 [Source:MGI Symbol;Acc:MGI:99423]	protein_coding,processed_transcript	chr11:101769741-101785371	3104	0.32382	9.36362	0.115781
ENSMUSG00000097730	Gm26588	predicted gene, 26588 [Source:MGI Symbol;Acc:MGI:5477082]	lincRNA	chr6:88716423-88724501	4356	0.403359	9.34799	0.116199
ENSMUSG00000078451	Ppil6	peptidylprolyl isomerase (cyclophilin)-like 6 [Source:MGI Symbol;Acc:MGI:1920325]	protein_coding	chr10:41490438-41514284	1066	-0.384582	9.33771	0.116474
ENSMUSG00000045083	Lingo2	leucine rich repeat and Ig domain containing 2 [Source:MGI Symbol;Acc:MGI:2442298]	protein_coding,processed_transcript	chr4:35706646-36951747	8297	0.194032	9.33771	0.116474
ENSMUSG00000055862	Izumo4	IZUMO family member 4 [Source:MGI Symbol;Acc:MGI:1918814]	protein_coding	chr10:80702692-80705382	938	0.283387	9.32592	0.11679
ENSMUSG00000050608	Minos1	mitochondrial inner membrane organizing system 1 [Source:MGI Symbol;Acc:MGI:1913628]	protein_coding,processed_transcript	chr4:139101813-139131113	2766	-0.269404	9.30867	0.117255
ENSMUSG00000062040	Zfp27	zinc finger protein 27 [Source:MGI Symbol;Acc:MGI:99174]	protein_coding,processed_transcript	chr7:29893332-29906572	4224	0.237591	9.30769	0.117282
ENSMUSG00000035048	Anapc13	anaphase promoting complex subunit 13 [Source:MGI Symbol;Acc:MGI:1916260]	protein_coding,retained_intron	chr9:102626295-102634241	405	-0.269882	9.30769	0.117282
ENSMUSG00000003166	Dgcr2	DiGeorge syndrome critical region gene 2 [Source:MGI Symbol;Acc:MGI:892866]	protein_coding,retained_intron,processed_transcript	chr16:17839481-17894145	6638	0.175331	9.30769	0.117282
ENSMUSG00000071398	2410004P03Rik	RIKEN cDNA 2410004P03 gene [Source:MGI Symbol;Acc:MGI:1920917]	protein_coding	chr12:17004957-17011727	1798	-0.387582	9.30177	0.117442
ENSMUSG00000041415	Dicer1	dicer 1, ribonuclease type III [Source:MGI Symbol;Acc:MGI:2177178]	protein_coding	chr12:104687741-104751952	9851	0.21484	9.30177	0.117442
ENSMUSG00000031976	Urb2	URB2 ribosome biogenesis 2 homolog (S. cerevisiae) [Source:MGI Symbol;Acc:MGI:2681124]	protein_coding,nonsense_mediated_decay	chr8:124021507-124048505	6153	0.207585	9.30177	0.117442
ENSMUSG00000052372	Il1rapl1	interleukin 1 receptor accessory protein-like 1 [Source:MGI Symbol;Acc:MGI:2687319]	protein_coding	chrX:86740869-88115645	9342	0.228986	9.30177	0.117442
ENSMUSG00000022762	Ncam2	neural cell adhesion molecule 2 [Source:MGI Symbol;Acc:MGI:97282]	protein_coding	chr16:81200696-81624285	6162	0.163666	9.30177	0.117442
ENSMUSG00000040752	Myh6	myosin, heavy polypeptide 6, cardiac muscle, alpha [Source:MGI Symbol;Acc:MGI:97255]	protein_coding,retained_intron	chr14:54941920-54966927	6407	-0.198508	9.30177	0.117442
ENSMUSG00000043592	Unc5cl	unc-5 homolog C (C. elegans)-like [Source:MGI Symbol;Acc:MGI:1923839]	protein_coding,nonsense_mediated_decay	chr17:48454900-48539714	3224	-0.332102	9.30177	0.117442
ENSMUSG00000055296	Tmem245	transmembrane protein 245 [Source:MGI Symbol;Acc:MGI:2445107]	protein_coding,processed_transcript	chr4:56866922-56947437	17090	0.16364	9.29422	0.117646
ENSMUSG00000035164	Zc3h12c	zinc finger CCCH type containing 12C [Source:MGI Symbol;Acc:MGI:3026959]	protein_coding	chr9:52111984-52168111	6133	0.216076	9.29072	0.117741
ENSMUSG00000051527	Usp29	ubiquitin specific peptidase 29 [Source:MGI Symbol;Acc:MGI:1888998]	protein_coding	chr7:6961159-6963769	2610	-0.205282	9.28312	0.117947
ENSMUSG00000021120	Pigh	phosphatidylinositol glycan anchor biosynthesis, class H [Source:MGI Symbol;Acc:MGI:99463]	protein_coding	chr12:79080672-79089670	2349	0.282175	9.23685	0.119211
ENSMUSG00000046500	Fam19a4	family with sequence similarity 19, member A4 [Source:MGI Symbol;Acc:MGI:2444563]	protein_coding	chr6:96831208-97060411	2182	-0.356908	9.23685	0.119211
ENSMUSG00000032224	Fam81a	family with sequence similarity 81, member A [Source:MGI Symbol;Acc:MGI:1924136]	protein_coding,retained_intron	chr9:70089309-70142560	3598	-0.234694	9.22977	0.119405
ENSMUSG00000019927	Ube2d1	ubiquitin-conjugating enzyme E2D 1 [Source:MGI Symbol;Acc:MGI:2384911]	protein_coding,retained_intron	chr10:71254979-71285262	4371	-0.24672	9.22182	0.119624
ENSMUSG00000032064	Dixdc1	DIX domain containing 1 [Source:MGI Symbol;Acc:MGI:2679721]	protein_coding,retained_intron,processed_transcript	chr9:50662751-50739517	9971	0.14294	9.20551	0.120074
ENSMUSG00000017679	Ttpal	tocopherol (alpha) transfer protein-like [Source:MGI Symbol;Acc:MGI:1923330]	protein_coding,retained_intron,nonsense_mediated_decay	chr2:163602313-163619013	5951	0.196372	9.20551	0.120074
ENSMUSG00000029605	Oas1b	2'-5' oligoadenylate synthetase 1B [Source:MGI Symbol;Acc:MGI:97430]	protein_coding,processed_transcript,polymorphic_pseudogene	chr5:120812634-120824163	1992	0.357619	9.19104	0.120475
ENSMUSG00000040229	Gpr34	G protein-coupled receptor 34 [Source:MGI Symbol;Acc:MGI:1346334]	protein_coding	chrX:13632088-13640858	2090	-0.33296	9.17459	0.120932
ENSMUSG00000073633	Fbxo36	F-box protein 36 [Source:MGI Symbol;Acc:MGI:1289192]	protein_coding,processed_transcript	chr1:84839840-84900487	2148	-0.390421	9.15089	0.121594
ENSMUSG00000031610	Scrg1	scrapie responsive gene 1 [Source:MGI Symbol;Acc:MGI:1328308]	protein_coding	chr8:57455922-57477585	700	0.311767	9.12785	0.122241
ENSMUSG00000028923	Necap2	NECAP endocytosis associated 2 [Source:MGI Symbol;Acc:MGI:1913397]	protein_coding,retained_intron,nonsense_mediated_decay,processed_transcript	chr4:141066511-141078357	3095	-0.240128	9.1206	0.122445
ENSMUSG00000034168	Irf2bpl	interferon regulatory factor 2 binding protein-like [Source:MGI Symbol;Acc:MGI:2442463]	protein_coding	chr12:86880702-86884814	4112	-0.269954	9.1024	0.122959
ENSMUSG00000031365	Zfp275	zinc finger protein 275 [Source:MGI Symbol;Acc:MGI:1350985]	protein_coding,retained_intron	chrX:73342620-73359080	6745	0.172132	9.1024	0.122959
ENSMUSG00000000753	Serpinf1	serine (or cysteine) peptidase inhibitor, clade F, member 1 [Source:MGI Symbol;Acc:MGI:108080]	protein_coding,retained_intron,nonsense_mediated_decay	chr11:75409768-75422701	2359	-0.31354	9.09789	0.123087
ENSMUSG00000091476	Gm16432	predicted gene 16432 [Source:MGI Symbol;Acc:MGI:3645414]	protein_coding,nonsense_mediated_decay,processed_transcript	chr1:177991434-178048291	1663	-0.398232	9.08882	0.123344
ENSMUSG00000025888	Casp1	caspase 1 [Source:MGI Symbol;Acc:MGI:96544]	protein_coding	chr9:5298516-5307265	1497	0.374029	9.06792	0.123939
ENSMUSG00000025153	Fasn	fatty acid synthase [Source:MGI Symbol;Acc:MGI:95485]	protein_coding,retained_intron	chr11:120805939-120824178	9849	-0.225719	9.06751	0.123951
ENSMUSG00000049739	Zfp646	zinc finger protein 646 [Source:MGI Symbol;Acc:MGI:3665412]	protein_coding	chr7:127876795-127885996	6727	0.196578	9.06751	0.123951
ENSMUSG00000075602	Ly6a	lymphocyte antigen 6 complex, locus A [Source:MGI Symbol;Acc:MGI:107527]	protein_coding	chr15:74994877-74997634	819	0.342618	9.06751	0.123951
ENSMUSG00000020483	Dynll2	dynein light chain LC8-type 2 [Source:MGI Symbol;Acc:MGI:1915347]	protein_coding,nonsense_mediated_decay	chr11:87979524-87987533	2736	-0.261469	9.06251	0.124093
ENSMUSG00000027312	Atrn	attractin [Source:MGI Symbol;Acc:MGI:1341628]	protein_coding,retained_intron	chr2:130906494-131030333	13208	0.128033	9.06044	0.124153
ENSMUSG00000034343	Ube2f	ubiquitin-conjugating enzyme E2F (putative) [Source:MGI Symbol;Acc:MGI:1915171]	protein_coding,retained_intron	chr1:91250310-91288877	4624	0.201059	9.05562	0.12429
ENSMUSG00000027405	Nop56	NOP56 ribonucleoprotein [Source:MGI Symbol;Acc:MGI:1914384]	protein_coding,retained_intron,nonsense_mediated_decay	chr2:130274429-130279313	4099	0.188071	9.02405	0.125197
ENSMUSG00000051359	Ncald	neurocalcin delta [Source:MGI Symbol;Acc:MGI:1196326]	protein_coding,processed_transcript	chr15:37366174-37792570	6987	0.183764	9.02324	0.125221
ENSMUSG00000023243	Kcnk5	potassium channel, subfamily K, member 5 [Source:MGI Symbol;Acc:MGI:1336175]	protein_coding	chr14:20140057-20181782	3364	-0.390067	9.02186	0.12526
ENSMUSG00000022292	Rrm2b	ribonucleotide reductase M2 B (TP53 inducible) [Source:MGI Symbol;Acc:MGI:2155865]	protein_coding,retained_intron,nonsense_mediated_decay	chr15:37923951-37961318	6437	0.165803	9.01382	0.125493
ENSMUSG00000029434	Vps33a	vacuolar protein sorting 33A (yeast) [Source:MGI Symbol;Acc:MGI:1924823]	protein_coding	chr5:123528763-123573015	4107	0.168499	9.01152	0.125559
ENSMUSG00000046432	Ngfrap1	nerve growth factor receptor (TNFRSF16) associated protein 1 [Source:MGI Symbol;Acc:MGI:1338016]	protein_coding	chrX:136270252-136271978	973	-0.168821	9.01152	0.125559
ENSMUSG00000027524	Edn3	endothelin 3 [Source:MGI Symbol;Acc:MGI:95285]	protein_coding,retained_intron,processed_transcript	chr2:174760618-174784042	4113	-0.394646	9.00913	0.125628
ENSMUSG00000089768	Tmsb15b1	thymosin beta 15b1 [Source:MGI Symbol;Acc:MGI:3843059]	protein_coding	chrX:136974021-136976874	439	0.382613	9.00756	0.125673
ENSMUSG00000026399	Cd55	CD55 antigen [Source:MGI Symbol;Acc:MGI:104850]	protein_coding,retained_intron,processed_transcript	chr1:130439026-130462744	4853	-0.251262	9.00413	0.125773
ENSMUSG00000027472	Pdrg1	p53 and DNA damage regulated 1 [Source:MGI Symbol;Acc:MGI:1915809]	protein_coding,retained_intron,nonsense_mediated_decay,processed_transcript	chr2:153008889-153015427	2443	0.242035	8.99082	0.126159
ENSMUSG00000006378	Gcat	glycine C-acetyltransferase (2-amino-3-ketobutyrate-coenzyme A ligase) [Source:MGI Symbol;Acc:MGI:1349389]	protein_coding	chr15:79030873-79043558	3851	-0.292894	8.98473	0.126336
ENSMUSG00000024990	Rbp4	retinol binding protein 4, plasma [Source:MGI Symbol;Acc:MGI:97879]	protein_coding	chr19:38116619-38125321	1297	-0.394788	8.96282	0.126975
ENSMUSG00000033965	Slc16a2	solute carrier family 16 (monocarboxylic acid transporters), member 2 [Source:MGI Symbol;Acc:MGI:1203732]	protein_coding,retained_intron	chrX:103697413-103821965	4244	-0.279615	8.95251	0.127277
ENSMUSG00000047963	Stbd1	starch binding domain 1 [Source:MGI Symbol;Acc:MGI:1261768]	protein_coding	chr5:92603050-92606579	1985	-0.396176	8.94929	0.127371
ENSMUSG00000021028	Mbip	MAP3K12 binding inhibitory protein 1 [Source:MGI Symbol;Acc:MGI:1918320]	protein_coding	chr12:56328305-56345894	1509	0.257055	8.94525	0.12749
ENSMUSG00000021879	Dnah12	dynein, axonemal, heavy chain 12 [Source:MGI Symbol;Acc:MGI:107720]	protein_coding	chr14:26693273-26891703	11097	-0.361341	8.94006	0.127642
ENSMUSG00000024502	Jakmip2	janus kinase and microtubule interacting protein 2 [Source:MGI Symbol;Acc:MGI:1923467]	protein_coding	chr18:43531407-43687773	3511	0.165177	8.94006	0.127642
ENSMUSG00000090086	AI480526	expressed sequence AI480526 [Source:MGI Symbol;Acc:MGI:2140910]	lincRNA	chr5:123133722-123141666	4725	0.342215	8.93526	0.127783
ENSMUSG00000003526	Prodh	proline dehydrogenase [Source:MGI Symbol;Acc:MGI:97770]	protein_coding,nonsense_mediated_decay,processed_transcript	chr16:18060356-18090203	3461	-0.312854	8.93526	0.127783
ENSMUSG00000022724	Mina	myc induced nuclear antigen [Source:MGI Symbol;Acc:MGI:1914264]	protein_coding,retained_intron	chr16:59471774-59492461	5290	0.283362	8.93526	0.127783
ENSMUSG00000026433	Rab29	RAB29, member RAS oncogene family [Source:MGI Symbol;Acc:MGI:2385107]	protein_coding,retained_intron,nonsense_mediated_decay	chr1:131867223-131872887	1350	-0.362314	8.93526	0.127783
ENSMUSG00000037860	Aim2	absent in melanoma 2 [Source:MGI Symbol;Acc:MGI:2686159]	protein_coding,processed_transcript	chr1:173350878-173466040	3501	0.394814	8.93526	0.127783
ENSMUSG00000033705	Stard9	START domain containing 9 [Source:MGI Symbol;Acc:MGI:3045258]	protein_coding,retained_intron,nonsense_mediated_decay,processed_transcript	chr2:120629125-120731897	19410	0.268437	8.93526	0.127783
ENSMUSG00000079304	4933413G19Rik	RIKEN cDNA 4933413G19 gene [Source:MGI Symbol;Acc:MGI:1918399]	protein_coding,processed_transcript	chr6:128375455-128385144	1875	-0.344377	8.93167	0.127889
ENSMUSG00000041771	Slc24a4	solute carrier family 24 (sodium/potassium/calcium exchanger), member 4 [Source:MGI Symbol;Acc:MGI:2447362]	protein_coding	chr12:102128732-102267091	4522	-0.309873	8.92767	0.128007
ENSMUSG00000021010	Npas3	neuronal PAS domain protein 3 [Source:MGI Symbol;Acc:MGI:1351610]	protein_coding	chr12:53248676-54072175	5879	-0.232505	8.92638	0.128045
ENSMUSG00000013997	Nit1	nitrilase 1 [Source:MGI Symbol;Acc:MGI:1350916]	protein_coding,retained_intron	chr1:171338007-171345646	4932	0.249243	8.88763	0.129192
ENSMUSG00000085028	Slc2a4rg-ps	Slc2a4 regulator, pseudogene [Source:MGI Symbol;Acc:MGI:3651388]	processed_transcript,unitary_pseudogene	chr2:181384249-181387586	2976	0.358597	8.86843	0.129765
ENSMUSG00000056629	Fkbp2	FK506 binding protein 2 [Source:MGI Symbol;Acc:MGI:95542]	protein_coding	chr19:6977740-6980461	663	-0.206532	8.86554	0.129851
ENSMUSG00000055436	Srsf11	serine/arginine-rich splicing factor 11 [Source:MGI Symbol;Acc:MGI:1916457]	protein_coding,retained_intron,nonsense_mediated_decay	chr3:158010472-158036639	7135	0.162373	8.86552	0.129852
ENSMUSG00000034235	Usp54	ubiquitin specific peptidase 54 [Source:MGI Symbol;Acc:MGI:1926037]	protein_coding,retained_intron	chr14:20548911-20618354	8921	0.178439	8.86376	0.129905
ENSMUSG00000036834	Plch1	phospholipase C, eta 1 [Source:MGI Symbol;Acc:MGI:2683547]	protein_coding,retained_intron	chr3:63696233-63899472	8637	0.170455	8.84867	0.130356
ENSMUSG00000021065	Fut8	fucosyltransferase 8 [Source:MGI Symbol;Acc:MGI:1858901]	protein_coding	chr12:77238103-77476338	3543	-0.198933	8.84798	0.130377
ENSMUSG00000072407	Gm6419	predicted gene 6419 [Source:MGI Symbol;Acc:MGI:3647564]	processed_pseudogene	chr10:74862987-74863419	432	0.393949	8.82937	0.130937
ENSMUSG00000001761	Smo	smoothened homolog (Drosophila) [Source:MGI Symbol;Acc:MGI:108075]	protein_coding	chr6:29735693-29761365	3779	-0.229067	8.82937	0.130937
ENSMUSG00000039252	Lgi2	leucine-rich repeat LGI family, member 2 [Source:MGI Symbol;Acc:MGI:2180196]	protein_coding	chr5:52537863-52566303	1950	-0.169176	8.81848	0.131266
ENSMUSG00000030232	Aebp2	AE binding protein 2 [Source:MGI Symbol;Acc:MGI:1338038]	protein_coding,processed_transcript	chr6:140622448-140678472	8111	0.204526	8.81848	0.131266
ENSMUSG00000020641	Rsad2	radical S-adenosyl methionine domain containing 2 [Source:MGI Symbol;Acc:MGI:1929628]	protein_coding,nonsense_mediated_decay,processed_transcript	chr12:26442752-26456452	4328	0.393505	8.81745	0.131297
ENSMUSG00000062209	Erbb4	v-erb-a erythroblastic leukemia viral oncogene homolog 4 (avian) [Source:MGI Symbol;Acc:MGI:104771]	protein_coding,retained_intron,processed_transcript	chr1:68032185-69108059	12355	0.187726	8.81745	0.131297
ENSMUSG00000087054	Gm12405	predicted gene 12405 [Source:MGI Symbol;Acc:MGI:3649392]	antisense	chr4:41642184-41643077	660	-0.293716	8.81554	0.131355
ENSMUSG00000024621	Csf1r	colony stimulating factor 1 receptor [Source:MGI Symbol;Acc:MGI:1339758]	protein_coding	chr18:61105571-61132149	4885	-0.212842	8.81417	0.131396
ENSMUSG00000053111	Fank1	fibronectin type 3 and ankyrin repeat domains 1 [Source:MGI Symbol;Acc:MGI:1914180]	protein_coding	chr7:133776860-133881532	2138	-0.387066	8.80726	0.131606
ENSMUSG00000032554	Trf	transferrin [Source:MGI Symbol;Acc:MGI:98821]	protein_coding,retained_intron,nonsense_mediated_decay	chr9:103204000-103230444	3310	-0.271198	8.80726	0.131606
ENSMUSG00000089824	Rbm12	RNA binding motif protein 12 [Source:MGI Symbol;Acc:MGI:1922960]	protein_coding	chr2:156091957-156111978	6689	0.206902	8.79445	0.131994
ENSMUSG00000032434	Cmtm6	CKLF-like MARVEL transmembrane domain containing 6 [Source:MGI Symbol;Acc:MGI:2447165]	protein_coding	chr9:114731202-114749343	3352	-0.268567	8.76596	0.132863
ENSMUSG00000027940	Tpm3	tropomyosin 3, gamma [Source:MGI Symbol;Acc:MGI:1890149]	protein_coding,retained_intron,processed_transcript	chr3:90072648-90100902	6085	0.251311	8.76596	0.132863
ENSMUSG00000020108	Ddit4	DNA-damage-inducible transcript 4 [Source:MGI Symbol;Acc:MGI:1921997]	protein_coding	chr10:59949674-59951770	1685	-0.274031	8.76578	0.132868
ENSMUSG00000039385	Cdh6	cadherin 6 [Source:MGI Symbol;Acc:MGI:107435]	protein_coding	chr15:13034199-13173639	2632	0.292476	8.76292	0.132956
ENSMUSG00000021957	Tkt	transketolase [Source:MGI Symbol;Acc:MGI:105992]	protein_coding,retained_intron,nonsense_mediated_decay,processed_transcript	chr14:30548358-30574722	6533	-0.157886	8.7556	0.13318
ENSMUSG00000032519	Slc25a38	solute carrier family 25, member 38 [Source:MGI Symbol;Acc:MGI:2384782]	protein_coding,nonsense_mediated_decay,processed_transcript	chr9:120110373-120124504	2747	0.271208	8.75284	0.133265
ENSMUSG00000062661	Ncs1	neuronal calcium sensor 1 [Source:MGI Symbol;Acc:MGI:109166]	protein_coding,nonsense_mediated_decay	chr2:31245822-31295989	4653	-0.200006	8.74908	0.13338
ENSMUSG00000027350	Chgb	chromogranin B [Source:MGI Symbol;Acc:MGI:88395]	protein_coding	chr2:132781277-132795079	2740	-0.174676	8.74486	0.13351
ENSMUSG00000019907	Ppp1r12a	protein phosphatase 1, regulatory (inhibitor) subunit 12A [Source:MGI Symbol;Acc:MGI:1309528]	protein_coding	chr10:108162399-108277575	3403	0.149345	8.73487	0.133818
ENSMUSG00000031775	Pllp	plasma membrane proteolipid [Source:MGI Symbol;Acc:MGI:1915051]	protein_coding	chr8:94674894-94696242	1889	-0.240483	8.73487	0.133818
ENSMUSG00000056116	H2-T22	histocompatibility 2, T region locus 22 [Source:MGI Symbol;Acc:MGI:95956]	protein_coding,retained_intron,nonsense_mediated_decay	chr17:36037127-36042747	3414	0.293501	8.72959	0.13398
ENSMUSG00000029622	Arpc1b	actin related protein 2/3 complex, subunit 1B [Source:MGI Symbol;Acc:MGI:1343142]	protein_coding,retained_intron,processed_transcript	chr5:145114214-145130705	5103	0.331434	8.72809	0.134027
ENSMUSG00000032839	Trpc1	transient receptor potential cation channel, subfamily C, member 1 [Source:MGI Symbol;Acc:MGI:109528]	protein_coding,retained_intron,nonsense_mediated_decay	chr9:95706626-95750358	3014	0.208845	8.72809	0.134027
ENSMUSG00000039646	Vasn	vasorin [Source:MGI Symbol;Acc:MGI:2177651]	protein_coding,processed_transcript	chr16:4639940-4650802	3007	-0.298835	8.72809	0.134027
ENSMUSG00000032254	Kif23	kinesin family member 23 [Source:MGI Symbol;Acc:MGI:1919069]	protein_coding	chr9:61917279-61946799	3423	-0.345993	8.72809	0.134027
ENSMUSG00000020695	Mrc2	mannose receptor, C type 2 [Source:MGI Symbol;Acc:MGI:107818]	protein_coding,retained_intron,processed_transcript	chr11:105292642-105351139	6674	-0.391197	8.72631	0.134082
ENSMUSG00000076435	Acsf2	acyl-CoA synthetase family member 2 [Source:MGI Symbol;Acc:MGI:2388287]	protein_coding,processed_transcript	chr11:94557101-94601871	3432	-0.302503	8.71711	0.134366
ENSMUSG00000030259	Rassf8	Ras association (RalGDS/AF-6) domain family (N-terminal) member 8 [Source:MGI Symbol;Acc:MGI:1918573]	protein_coding	chr6:145746747-145821079	5559	0.172152	8.67757	0.135595
ENSMUSG00000025745	Hadha	hydroxyacyl-Coenzyme A dehydrogenase/3-ketoacyl-Coenzyme A thiolase/enoyl-Coenzyme A hydratase (trifunctional protein), alpha subunit [Source:MGI Symbol;Acc:MGI:2135593]	protein_coding,retained_intron,processed_transcript	chr5:30118300-30155162	5341	0.186654	8.67697	0.135614
ENSMUSG00000003549	Ercc1	excision repair cross-complementing rodent repair deficiency, complementation group 1 [Source:MGI Symbol;Acc:MGI:95412]	protein_coding,retained_intron,nonsense_mediated_decay,processed_transcript	chr7:19344777-19356524	3111	0.250545	8.67697	0.135614
ENSMUSG00000074643	Cpne1	copine I [Source:MGI Symbol;Acc:MGI:2386621]	protein_coding,retained_intron,nonsense_mediated_decay,processed_transcript	chr2:156071844-156111959	6096	0.197569	8.67697	0.135614
ENSMUSG00000073002	Vamp5	vesicle-associated membrane protein 5 [Source:MGI Symbol;Acc:MGI:1858622]	protein_coding	chr6:72368048-72380468	1648	-0.381298	8.66657	0.135939
ENSMUSG00000031990	Jam3	junction adhesion molecule 3 [Source:MGI Symbol;Acc:MGI:1933825]	protein_coding	chr9:27097384-27155421	2539	0.226492	8.66655	0.135939
ENSMUSG00000042834	Nrep	neuronal regeneration related protein [Source:MGI Symbol;Acc:MGI:99444]	protein_coding	chr18:33437018-33464029	2513	-0.218427	8.66655	0.135939
ENSMUSG00000051435	Fhad1	forkhead-associated (FHA) phosphopeptide binding domain 1 [Source:MGI Symbol;Acc:MGI:1920323]	protein_coding,retained_intron,processed_transcript	chr4:141890437-142015082	6141	-0.338942	8.66655	0.135939
ENSMUSG00000059810	Rgs3	regulator of G-protein signaling 3 [Source:MGI Symbol;Acc:MGI:1354734]	protein_coding,retained_intron,processed_transcript	chr4:62559846-62703018	9818	0.267891	8.66082	0.136119
ENSMUSG00000029361	Nos1	nitric oxide synthase 1, neuronal [Source:MGI Symbol;Acc:MGI:97360]	protein_coding,nonsense_mediated_decay,processed_transcript	chr5:117781031-117958840	11151	-0.213521	8.65261	0.136376
ENSMUSG00000026504	Sdccag8	serologically defined colon cancer antigen 8 [Source:MGI Symbol;Acc:MGI:1924066]	protein_coding,retained_intron,nonsense_mediated_decay,processed_transcript	chr1:176814659-177020437	4129	0.239236	8.63805	0.136834
ENSMUSG00000046079	Lrrc8d	leucine rich repeat containing 8D [Source:MGI Symbol;Acc:MGI:1922368]	protein_coding,retained_intron,processed_transcript	chr5:105699968-105832436	12573	0.248893	8.63209	0.137022
ENSMUSG00000020070	Rufy2	RUN and FYVE domain-containing 2 [Source:MGI Symbol;Acc:MGI:1917682]	protein_coding,retained_intron,nonsense_mediated_decay	chr10:62980222-63017210	8108	0.166515	8.623	0.137309
ENSMUSG00000056854	Pou3f4	POU domain, class 3, transcription factor 4 [Source:MGI Symbol;Acc:MGI:101894]	protein_coding	chrX:110814389-110815571	1182	0.372839	8.62286	0.137314
ENSMUSG00000073530	Pappa2	pappalysin 2 [Source:MGI Symbol;Acc:MGI:3051647]	protein_coding,retained_intron,processed_transcript	chr1:158711726-158980490	10294	-0.389791	8.62284	0.137314
ENSMUSG00000015202	Cnksr3	Cnksr family member 3 [Source:MGI Symbol;Acc:MGI:2674130]	protein_coding	chr10:7119062-7212237	3837	0.280807	8.61752	0.137483
ENSMUSG00000010066	Cacna2d2	calcium channel, voltage-dependent, alpha 2/delta subunit 2 [Source:MGI Symbol;Acc:MGI:1929813]	protein_coding,retained_intron,processed_transcript	chr9:107399611-107529346	6054	-0.21108	8.61752	0.137483
ENSMUSG00000001281	Itgb7	integrin beta 7 [Source:MGI Symbol;Acc:MGI:96616]	protein_coding	chr15:102215994-102231935	2743	-0.371013	8.61727	0.137491
ENSMUSG00000041548	Hspb8	heat shock protein 8 [Source:MGI Symbol;Acc:MGI:2135756]	protein_coding,processed_transcript	chr5:116408490-116422864	1950	-0.217866	8.59928	0.138061
ENSMUSG00000028803	Nipal3	NIPA-like domain containing 3 [Source:MGI Symbol;Acc:MGI:1921802]	protein_coding,nonsense_mediated_decay,processed_transcript	chr4:135446136-135495038	7180	0.190766	8.5973	0.138124
ENSMUSG00000037111	Setd7	SET domain containing (lysine methyltransferase) 7 [Source:MGI Symbol;Acc:MGI:1920501]	protein_coding,retained_intron	chr3:51515318-51560878	7790	0.127872	8.58327	0.138571
ENSMUSG00000097622	A330033J07Rik	RIKEN cDNA A330033J07 gene [Source:MGI Symbol;Acc:MGI:2444369]	lincRNA	chr13:48044230-48262623	4456	-0.359611	8.58056	0.138658
ENSMUSG00000020486	Sept4	septin 4 [Source:MGI Symbol;Acc:MGI:1270156]	protein_coding,retained_intron,processed_transcript	chr11:87568902-87590539	3563	0.174816	8.58046	0.138661
ENSMUSG00000053581	Zfand2a	zinc finger, AN1-type domain 2A [Source:MGI Symbol;Acc:MGI:2140729]	protein_coding,processed_transcript	chr5:139471210-139484549	3407	0.181434	8.58046	0.138661
ENSMUSG00000007613	Tgfbr1	transforming growth factor, beta receptor I [Source:MGI Symbol;Acc:MGI:98728]	protein_coding,processed_transcript	chr4:47353221-47414931	6534	-0.203098	8.58046	0.138661
ENSMUSG00000059796	Eif4a1	eukaryotic translation initiation factor 4A1 [Source:MGI Symbol;Acc:MGI:95303]	protein_coding,retained_intron,nonsense_mediated_decay,processed_transcript	chr11:69666935-69672423	4334	0.216015	8.56684	0.139096
ENSMUSG00000090639	Gm20425	predicted gene 20425 [Source:MGI Symbol;Acc:MGI:5141890]	protein_coding	chr9:103190207-103230307	3028	-0.267304	8.56684	0.139096
ENSMUSG00000063558	Aox1	aldehyde oxidase 1 [Source:MGI Symbol;Acc:MGI:88035]	protein_coding,retained_intron	chr1:58029930-58106413	8690	-0.264856	8.56684	0.139096
ENSMUSG00000039765	Cc2d2a	coiled-coil and C2 domain containing 2A [Source:MGI Symbol;Acc:MGI:1924487]	protein_coding,retained_intron,processed_transcript	chr5:43662378-43740972	6776	0.178344	8.55752	0.139395
ENSMUSG00000028064	Sema4a	sema domain, immunoglobulin domain (Ig), transmembrane domain (TM) and short cytoplasmic domain, (semaphorin) 4A [Source:MGI Symbol;Acc:MGI:107560]	protein_coding,retained_intron,nonsense_mediated_decay,processed_transcript	chr3:88435958-88461182	5050	-0.249868	8.55752	0.139395
ENSMUSG00000044933	Sstr3	somatostatin receptor 3 [Source:MGI Symbol;Acc:MGI:98329]	protein_coding	chr15:78537014-78544345	3928	-0.345445	8.55659	0.139425
ENSMUSG00000036856	Wnt4	wingless-type MMTV integration site family, member 4 [Source:MGI Symbol;Acc:MGI:98957]	protein_coding	chr4:137277488-137299726	4194	-0.383285	8.55473	0.139485
ENSMUSG00000018167	Stard3	START domain containing 3 [Source:MGI Symbol;Acc:MGI:1929618]	protein_coding,processed_transcript	chr11:98358367-98381112	3557	-0.224933	8.54956	0.139651
ENSMUSG00000031673	Cdh11	cadherin 11 [Source:MGI Symbol;Acc:MGI:99217]	protein_coding	chr8:102632994-102785111	4216	0.205153	8.54059	0.13994
ENSMUSG00000055065	Ddx17	DEAD (Asp-Glu-Ala-Asp) box polypeptide 17 [Source:MGI Symbol;Acc:MGI:1914290]	protein_coding	chr15:79527706-79546741	4761	0.123495	8.54059	0.13994
ENSMUSG00000059361	Nrsn2	neurensin 2 [Source:MGI Symbol;Acc:MGI:2684969]	protein_coding	chr2:152368754-152376638	1455	-0.289178	8.54059	0.13994
ENSMUSG00000027831	Veph1	ventricular zone expressed PH domain-containing 1 [Source:MGI Symbol;Acc:MGI:1920039]	protein_coding,retained_intron,processed_transcript	chr3:66053557-66296837	7086	0.326247	8.54059	0.13994
ENSMUSG00000045294	Insig1	insulin induced gene 1 [Source:MGI Symbol;Acc:MGI:1916289]	protein_coding	chr5:28071362-28078662	2697	-0.234004	8.53022	0.140274
ENSMUSG00000048304	Slitrk3	SLIT and NTRK-like family, member 3 [Source:MGI Symbol;Acc:MGI:2679447]	protein_coding	chr3:73048125-73056943	3731	0.216535	8.52065	0.140584
ENSMUSG00000039347	Atp6v0e2	ATPase, H+ transporting, lysosomal V0 subunit E2 [Source:MGI Symbol;Acc:MGI:1923502]	protein_coding	chr6:48537568-48541798	1832	0.168907	8.51916	0.140632
ENSMUSG00000025727	A930017K11Rik	RIKEN cDNA A930017K11 gene [Source:MGI Symbol;Acc:MGI:2442713]	protein_coding	chr17:25946386-25952565	2539	-0.292828	8.50974	0.140937
ENSMUSG00000021592	Arsk	arylsulfatase K [Source:MGI Symbol;Acc:MGI:1924291]	protein_coding,retained_intron,processed_transcript	chr13:76060421-76098660	5681	-0.264059	8.47788	0.141975
ENSMUSG00000074219	Gm10644	predicted gene 10644 [Source:MGI Symbol;Acc:MGI:3704314]	protein_coding	chr8:83932328-83955205	2798	0.378156	8.47788	0.141975
ENSMUSG00000035382	Pcsk7	proprotein convertase subtilisin/kexin type 7 [Source:MGI Symbol;Acc:MGI:107421]	protein_coding	chr9:45906568-45929692	3784	0.219155	8.47788	0.141975
ENSMUSG00000045005	Fzd5	frizzled homolog 5 (Drosophila) [Source:MGI Symbol;Acc:MGI:108571]	protein_coding	chr1:64730559-64737750	6912	0.335378	8.47529	0.14206
ENSMUSG00000022759	Lrrc74b	leucine rich repeat containing 74B [Source:MGI Symbol;Acc:MGI:1921935]	protein_coding,processed_transcript	chr16:17544464-17561247	3941	-0.368757	8.47084	0.142205
ENSMUSG00000034848	Ttc21b	tetratricopeptide repeat domain 21B [Source:MGI Symbol;Acc:MGI:1920918]	protein_coding,retained_intron	chr2:66184326-66256617	9282	0.186241	8.46954	0.142248
ENSMUSG00000020814	Mxra7	matrix-remodelling associated 7 [Source:MGI Symbol;Acc:MGI:1914872]	protein_coding,nonsense_mediated_decay	chr11:116803061-116828046	2391	-0.25853	8.46527	0.142388
ENSMUSG00000091705	H2-Q2	histocompatibility 2, Q region locus 2 [Source:MGI Symbol;Acc:MGI:95931]	protein_coding	chr17:35342241-35346762	2181	-0.380306	8.45923	0.142586
ENSMUSG00000026170	Cyp27a1	cytochrome P450, family 27, subfamily a, polypeptide 1 [Source:MGI Symbol;Acc:MGI:88594]	protein_coding,retained_intron	chr1:74713573-74737890	1890	-0.184293	8.45516	0.14272
ENSMUSG00000024556	Me2	malic enzyme 2, NAD(+)-dependent, mitochondrial [Source:MGI Symbol;Acc:MGI:2147351]	protein_coding	chr18:73770039-73815392	2455	0.22897	8.45516	0.14272
ENSMUSG00000084067	Gm14269	predicted gene 14269 [Source:MGI Symbol;Acc:MGI:3650060]	processed_pseudogene	chr2:170463513-170463819	306	0.385642	8.45192	0.142826
ENSMUSG00000032182	Yipf2	Yip1 domain family, member 2 [Source:MGI Symbol;Acc:MGI:1922016]	protein_coding	chr9:21588708-21592831	2150	0.240762	8.4511	0.142853
ENSMUSG00000019872	Smpdl3a	sphingomyelin phosphodiesterase, acid-like 3A [Source:MGI Symbol;Acc:MGI:1931437]	protein_coding,processed_transcript	chr10:57794334-57811830	2065	0.216473	8.44555	0.143036
ENSMUSG00000020538	Srebf1	sterol regulatory element binding transcription factor 1 [Source:MGI Symbol;Acc:MGI:107606]	protein_coding,processed_transcript	chr11:60199088-60222581	5634	0.243881	8.44555	0.143036
ENSMUSG00000043621	Ubxn10	UBX domain protein 10 [Source:MGI Symbol;Acc:MGI:2443123]	protein_coding,nonsense_mediated_decay,processed_transcript	chr4:138709836-138737167	4564	-0.370566	8.44478	0.143061
ENSMUSG00000020585	Laptm4a	lysosomal-associated protein transmembrane 4A [Source:MGI Symbol;Acc:MGI:108017]	protein_coding	chr12:8921663-8938742	1773	-0.165458	8.43374	0.143425
ENSMUSG00000087177	E130307A14Rik	RIKEN cDNA E130307A14 gene [Source:MGI Symbol;Acc:MGI:3036287]	processed_transcript	chr10:39621411-39732007	7141	0.248801	8.42567	0.143692
ENSMUSG00000047394	Odf3b	outer dense fiber of sperm tails 3B [Source:MGI Symbol;Acc:MGI:1917363]	protein_coding	chr15:89377449-89379254	1039	-0.383298	8.42567	0.143692
ENSMUSG00000026825	Dnm1	dynamin 1 [Source:MGI Symbol;Acc:MGI:107384]	protein_coding,retained_intron,nonsense_mediated_decay,processed_transcript	chr2:32308470-32353329	5240	-0.17803	8.42567	0.143692
ENSMUSG00000041596	Nlrp5-ps	NLR family, pyrin domain containing 5, pseudogene [Source:MGI Symbol;Acc:MGI:5010941]	transcribed_unprocessed_pseudogene,processed_transcript	chr7:14530653-14622478	3842	-0.381111	8.41321	0.144105
ENSMUSG00000072955	Tmsb15l	thymosin beta 15b like [Source:MGI Symbol;Acc:MGI:3026988]	protein_coding	chrX:136954987-136976869	816	0.380459	8.41321	0.144105
ENSMUSG00000027582	Zgpat	zinc finger, CCCH-type with G patch domain [Source:MGI Symbol;Acc:MGI:2449939]	protein_coding,retained_intron,nonsense_mediated_decay	chr2:181364927-181383628	5624	0.17764	8.41321	0.144105
ENSMUSG00000005148	Klf5	Kruppel-like factor 5 [Source:MGI Symbol;Acc:MGI:1338056]	protein_coding	chr14:99298690-99313405	1721	-0.352333	8.41321	0.144105
ENSMUSG00000072969	Armcx5	armadillo repeat containing, X-linked 5 [Source:MGI Symbol;Acc:MGI:2148026]	protein_coding,retained_intron	chrX:135742732-135747322	4247	0.16466	8.40907	0.144243
ENSMUSG00000021871	Pnp	purine-nucleoside phosphorylase [Source:MGI Symbol;Acc:MGI:97365]	protein_coding	chr14:50944301-50965237	3085	-0.286654	8.40669	0.144321
ENSMUSG00000067869	Tcea1-ps1	transcription elongation factor A (SII) 1, pseudogene 1 [Source:MGI Symbol;Acc:MGI:1861432]	processed_pseudogene	chr15:90882614-90883518	904	-0.373399	8.40643	0.14433
ENSMUSG00000065265	Gm23455	predicted gene, 23455 [Source:MGI Symbol;Acc:MGI:5453232]	snoRNA	chr9:15316488-15316588	100	0.338668	8.40338	0.144432
ENSMUSG00000000738	Spg7	spastic paraplegia 7 homolog (human) [Source:MGI Symbol;Acc:MGI:2385906]	protein_coding,retained_intron,nonsense_mediated_decay,processed_transcript	chr8:123062941-123097760	4188	0.18029	8.40185	0.144482
ENSMUSG00000028832	Stmn1	stathmin 1 [Source:MGI Symbol;Acc:MGI:96739]	protein_coding,processed_transcript	chr4:134468319-134473843	1922	-0.278275	8.39005	0.144875
ENSMUSG00000049422	Chchd10	coiled-coil-helix-coiled-coil-helix domain containing 10 [Source:MGI Symbol;Acc:MGI:2143558]	protein_coding	chr10:75935572-75937725	939	-0.187201	8.36221	0.145807
ENSMUSG00000005320	Fgfr4	fibroblast growth factor receptor 4 [Source:MGI Symbol;Acc:MGI:95525]	protein_coding,retained_intron,processed_transcript	chr13:55152639-55168759	3542	0.341117	8.35725	0.145974
ENSMUSG00000024070	Prkd3	protein kinase D3 [Source:MGI Symbol;Acc:MGI:1922542]	protein_coding,retained_intron,processed_transcript	chr17:78949404-79020816	11017	0.201054	8.34888	0.146255
ENSMUSG00000033342	Lppr5	lipid phosphate phosphatase-related protein type 5 [Source:MGI Symbol;Acc:MGI:1923019]	protein_coding	chr3:117575226-117689507	4294	0.211018	8.34888	0.146255
ENSMUSG00000028294	1700003M02Rik	RIKEN cDNA 1700003M02 gene [Source:MGI Symbol;Acc:MGI:1916579]	protein_coding,nonsense_mediated_decay,processed_transcript	chr4:34688558-34730206	2484	-0.383299	8.34888	0.146255
ENSMUSG00000040562	Gstm2	glutathione S-transferase, mu 2 [Source:MGI Symbol;Acc:MGI:95861]	protein_coding,retained_intron	chr3:107981701-107986453	1679	-0.31174	8.34888	0.146255
ENSMUSG00000020181	Nav3	neuron navigator 3 [Source:MGI Symbol;Acc:MGI:2183703]	protein_coding,retained_intron,processed_transcript	chr10:109682659-110000219	9304	0.175994	8.34558	0.146367
ENSMUSG00000032057	4833427G06Rik	RIKEN cDNA 4833427G06 gene [Source:MGI Symbol;Acc:MGI:1921013]	protein_coding	chr9:51081312-51102078	775	-0.300744	8.34403	0.146419
ENSMUSG00000035248	Zcchc6	zinc finger, CCHC domain containing 6 [Source:MGI Symbol;Acc:MGI:2387179]	protein_coding	chr13:59771878-59823147	5551	0.150664	8.32906	0.146924
ENSMUSG00000043587	Pxylp1	2-phosphoxylose phosphatase 1 [Source:MGI Symbol;Acc:MGI:2442444]	protein_coding,retained_intron,processed_transcript	chr9:96823343-96892669	4412	-0.273732	8.32906	0.146924
ENSMUSG00000032215	Rsl24d1	ribosomal L24 domain containing 1 [Source:MGI Symbol;Acc:MGI:2681840]	protein_coding,nonsense_mediated_decay	chr9:73113425-73123333	1716	0.286295	8.31831	0.147289
ENSMUSG00000025871	4833439L19Rik	RIKEN cDNA 4833439L19 gene [Source:MGI Symbol;Acc:MGI:1921162]	protein_coding,retained_intron,processed_transcript	chr13:54551217-54565435	3187	-0.170396	8.29072	0.148227
ENSMUSG00000003316	Glg1	golgi apparatus protein 1 [Source:MGI Symbol;Acc:MGI:104967]	protein_coding,nonsense_mediated_decay	chr8:111154420-111259216	7090	0.158157	8.29072	0.148227
ENSMUSG00000031239	Itm2a	integral membrane protein 2A [Source:MGI Symbol;Acc:MGI:107706]	protein_coding	chrX:107397098-107403376	1744	-0.274667	8.29072	0.148227
ENSMUSG00000027242	Wdr76	WD repeat domain 76 [Source:MGI Symbol;Acc:MGI:1926186]	protein_coding,retained_intron	chr2:121506722-121544860	6305	0.33927	8.29072	0.148227
ENSMUSG00000041309	Nkx6-2	NK6 homeobox 2 [Source:MGI Symbol;Acc:MGI:1352738]	protein_coding,nonsense_mediated_decay	chr7:139579376-139582797	1906	-0.256566	8.28584	0.148394
ENSMUSG00000027351	Spred1	sprouty protein with EVH-1 domain 1, related sequence [Source:MGI Symbol;Acc:MGI:2150016]	protein_coding	chr2:117121373-117182279	6784	-0.183095	8.28331	0.14848
ENSMUSG00000026333	Gin1	gypsy retrotransposon integrase 1 [Source:MGI Symbol;Acc:MGI:2182036]	protein_coding,retained_intron,nonsense_mediated_decay,processed_transcript	chr1:97770171-97793709	3868	-0.296375	8.26388	0.149146
ENSMUSG00000033557	Fam20b	family with sequence similarity 20, member B [Source:MGI Symbol;Acc:MGI:2443990]	protein_coding,retained_intron,processed_transcript	chr1:156678544-156719001	8389	0.141579	8.25686	0.149387
ENSMUSG00000049957	Ccdc137	coiled-coil domain containing 137 [Source:MGI Symbol;Acc:MGI:1914541]	protein_coding,retained_intron,processed_transcript	chr11:120458114-120464358	3803	0.212422	8.25463	0.149464
ENSMUSG00000097789	Gm2115	predicted gene 2115 [Source:MGI Symbol;Acc:MGI:3780284]	lincRNA	chr7:84528974-84578337	1840	0.230135	8.25416	0.14948
ENSMUSG00000027273	Snap25	synaptosomal-associated protein 25 [Source:MGI Symbol;Acc:MGI:98331]	protein_coding,retained_intron	chr2:136713452-136782428	6791	-0.172207	8.2479	0.149696
ENSMUSG00000029247	Paics	phosphoribosylaminoimidazole carboxylase, phosphoribosylaminoribosylaminoimidazole, succinocarboxamide synthetase [Source:MGI Symbol;Acc:MGI:1914304]	protein_coding,retained_intron,nonsense_mediated_decay	chr5:76951306-76967509	3139	-0.206728	8.24771	0.149703
ENSMUSG00000063428	Ddo	D-aspartate oxidase [Source:MGI Symbol;Acc:MGI:1925528]	protein_coding	chr10:40630010-40649931	3000	-0.254609	8.24257	0.14988
ENSMUSG00000011256	Adam19	a disintegrin and metallopeptidase domain 19 (meltrin beta) [Source:MGI Symbol;Acc:MGI:105377]	protein_coding,retained_intron,processed_transcript	chr11:46055991-46147343	7115	-0.261618	8.24257	0.14988
ENSMUSG00000079277	Hoxd3	homeobox D3 [Source:MGI Symbol;Acc:MGI:96207]	protein_coding,retained_intron	chr2:74711928-74748274	6627	0.25192	8.24022	0.149961
ENSMUSG00000063646	Jakmip1	janus kinase and microtubule interacting protein 1 [Source:MGI Symbol;Acc:MGI:1923321]	protein_coding,retained_intron,processed_transcript	chr5:37028334-37148001	6233	-0.169928	8.23028	0.150305
ENSMUSG00000032060	Cryab	crystallin, alpha B [Source:MGI Symbol;Acc:MGI:88516]	protein_coding	chr9:50752757-50756633	1185	-0.231287	8.22426	0.150513
ENSMUSG00000064052	Gm5089	predicted gene 5089 [Source:MGI Symbol;Acc:MGI:3644731]	protein_coding	chr14:122434853-122451115	2008	0.223435	8.21859	0.15071
ENSMUSG00000028104	Polr3gl	polymerase (RNA) III (DNA directed) polypeptide G like [Source:MGI Symbol;Acc:MGI:1917120]	protein_coding,retained_intron	chr3:96577871-96594181	1597	-0.274479	8.21216	0.150933
ENSMUSG00000046818	Ddit4l	DNA-damage-inducible transcript 4-like [Source:MGI Symbol;Acc:MGI:1920534]	protein_coding,processed_transcript	chr3:137621611-137628333	2916	-0.362311	8.20996	0.15101
ENSMUSG00000026349	Ccnt2	cyclin T2 [Source:MGI Symbol;Acc:MGI:1920199]	protein_coding,retained_intron,processed_transcript	chr1:127774163-127808061	12345	0.157953	8.20909	0.15104
ENSMUSG00000024248	Cox7a2l	cytochrome c oxidase subunit VIIa polypeptide 2-like [Source:MGI Symbol;Acc:MGI:106015]	protein_coding	chr17:83501918-83514333	1147	0.244658	8.20272	0.151261
ENSMUSG00000008763	Man1a2	mannosidase, alpha, class 1A, member 2 [Source:MGI Symbol;Acc:MGI:104676]	protein_coding,processed_transcript	chr3:100562207-100685503	7969	0.139092	8.20272	0.151261
ENSMUSG00000027963	Extl2	exostoses (multiple)-like 2 [Source:MGI Symbol;Acc:MGI:1889574]	protein_coding,processed_transcript	chr3:116007461-116029016	3446	0.125177	8.20272	0.151261
ENSMUSG00000028465	Tln1	talin 1 [Source:MGI Symbol;Acc:MGI:1099832]	protein_coding,processed_transcript	chr4:43531518-43562691	9801	0.178553	8.20272	0.151261
ENSMUSG00000029708	Gcc1	golgi coiled coil 1 [Source:MGI Symbol;Acc:MGI:1921625]	protein_coding	chr6:28416090-28428390	5287	0.193618	8.19896	0.151392
ENSMUSG00000003949	Hlf	hepatic leukemia factor [Source:MGI Symbol;Acc:MGI:96108]	protein_coding,processed_transcript	chr11:90336535-90390895	6681	-0.260222	8.16209	0.152683
ENSMUSG00000010461	Eya4	eyes absent 4 homolog (Drosophila) [Source:MGI Symbol;Acc:MGI:1337104]	protein_coding	chr10:23104167-23349895	4192	0.34265	8.15857	0.152807
ENSMUSG00000041264	Uspl1	ubiquitin specific peptidase like 1 [Source:MGI Symbol;Acc:MGI:2442342]	protein_coding,retained_intron,nonsense_mediated_decay,processed_transcript	chr5:149184349-149215434	6648	0.196304	8.15327	0.152994
ENSMUSG00000021662	Arhgef28	Rho guanine nucleotide exchange factor (GEF) 28 [Source:MGI Symbol;Acc:MGI:1346016]	protein_coding	chr13:97898594-98206165	6259	0.144845	8.12663	0.153935
ENSMUSG00000029094	Afap1	actin filament associated protein 1 [Source:MGI Symbol;Acc:MGI:1917542]	protein_coding,processed_transcript	chr5:35893318-36003923	8543	0.232648	8.12663	0.153935
ENSMUSG00000036022	Fam122b	family with sequence similarity 122, member B [Source:MGI Symbol;Acc:MGI:1926005]	protein_coding,processed_transcript	chrX:53243414-53269805	4409	0.304128	8.12663	0.153935
ENSMUSG00000017830	Dhx58	DEXH (Asp-Glu-X-His) box polypeptide 58 [Source:MGI Symbol;Acc:MGI:1931560]	protein_coding,processed_transcript	chr11:100694883-100704271	3272	0.378886	8.12255	0.15408
ENSMUSG00000028949	Smarcd3	SWI/SNF related, matrix associated, actin dependent regulator of chromatin, subfamily d, member 3 [Source:MGI Symbol;Acc:MGI:1914243]	protein_coding,retained_intron	chr5:24590817-24602012	4545	-0.16881	8.12255	0.15408
ENSMUSG00000001918	Slc1a5	solute carrier family 1 (neutral amino acid transporter), member 5 [Source:MGI Symbol;Acc:MGI:105305]	protein_coding,retained_intron,processed_transcript	chr7:16781345-16798274	4156	-0.379722	8.12255	0.15408
ENSMUSG00000033170	Card10	caspase recruitment domain family, member 10 [Source:MGI Symbol;Acc:MGI:2146012]	protein_coding,processed_transcript	chr15:78775137-78803042	4952	-0.353266	8.12255	0.15408
ENSMUSG00000073650	Catip	ciliogenesis associated TTC17 interacting protein [Source:MGI Symbol;Acc:MGI:2685062]	protein_coding,retained_intron	chr1:74362107-74369321	2102	-0.379235	8.12255	0.15408
ENSMUSG00000046876	Atxn1	ataxin 1 [Source:MGI Symbol;Acc:MGI:104783]	protein_coding	chr13:45549757-45964991	10605	-0.165275	8.10425	0.15473
ENSMUSG00000039358	Drd5	dopamine receptor D5 [Source:MGI Symbol;Acc:MGI:94927]	protein_coding	chr5:38319508-38322310	2802	-0.370265	8.08625	0.155373
ENSMUSG00000028289	Epha7	Eph receptor A7 [Source:MGI Symbol;Acc:MGI:95276]	protein_coding,processed_transcript	chr4:28813130-28967499	9884	0.207989	8.08393	0.155456
ENSMUSG00000044716	Dok7	docking protein 7 [Source:MGI Symbol;Acc:MGI:3584043]	protein_coding,retained_intron	chr5:35056812-35087839	4228	0.247184	8.07979	0.155604
ENSMUSG00000036598	Ccdc113	coiled-coil domain containing 113 [Source:MGI Symbol;Acc:MGI:3606076]	protein_coding	chr8:95534099-95558888	1271	-0.37762	8.07979	0.155604
ENSMUSG00000026977	March7	membrane-associated ring finger (C3HC4) 7 [Source:MGI Symbol;Acc:MGI:1931053]	protein_coding,processed_transcript	chr2:60209886-60250676	10391	0.141266	8.07979	0.155604
ENSMUSG00000006611	Hfe	hemochromatosis [Source:MGI Symbol;Acc:MGI:109191]	protein_coding	chr13:23702033-23710854	3572	0.304221	8.06761	0.156041
ENSMUSG00000017969	Ptgis	prostaglandin I2 (prostacyclin) synthase [Source:MGI Symbol;Acc:MGI:1097156]	protein_coding,retained_intron	chr2:167191804-167240604	2567	-0.369924	8.04392	0.156895
ENSMUSG00000027995	Tlr2	toll-like receptor 2 [Source:MGI Symbol;Acc:MGI:1346060]	protein_coding	chr3:83836272-83841767	3013	-0.360908	8.04371	0.156902
ENSMUSG00000047996	Prrg1	proline rich Gla (G-carboxyglutamic acid) 1 [Source:MGI Symbol;Acc:MGI:1917364]	protein_coding,retained_intron,processed_transcript	chrX:78449612-78583896	11614	0.212894	8.0405	0.157018
ENSMUSG00000024787	Snx15	sorting nexin 15 [Source:MGI Symbol;Acc:MGI:1916274]	protein_coding,retained_intron,processed_transcript	chr19:6119398-6128304	2184	-0.2759	8.03956	0.157052
ENSMUSG00000039899	Fgl2	fibrinogen-like protein 2 [Source:MGI Symbol;Acc:MGI:103266]	protein_coding	chr5:21372641-21378374	3788	-0.271072	8.02612	0.157539
ENSMUSG00000042190	Cmklr1	chemokine-like receptor 1 [Source:MGI Symbol;Acc:MGI:109603]	protein_coding,processed_transcript	chr5:113612353-113650426	3408	-0.371088	8.02377	0.157624
ENSMUSG00000054693	Adam10	a disintegrin and metallopeptidase domain 10 [Source:MGI Symbol;Acc:MGI:109548]	protein_coding,retained_intron,nonsense_mediated_decay	chr9:70678996-70780229	4913	-0.180969	8.0223	0.157678
ENSMUSG00000032624	Eml4	echinoderm microtubule associated protein like 4 [Source:MGI Symbol;Acc:MGI:1926048]	protein_coding	chr17:83350930-83480361	5445	0.167861	8.0223	0.157678
ENSMUSG00000027087	Itgav	integrin alpha V [Source:MGI Symbol;Acc:MGI:96608]	protein_coding,retained_intron,processed_transcript	chr2:83724396-83806916	10744	0.134764	8.01799	0.157834
ENSMUSG00000077323	Rnu11	U11 small nuclear RNA [Source:MGI Symbol;Acc:MGI:2148804]	snRNA	chr4:132270079-132270213	134	-0.369801	8.01471	0.157953
ENSMUSG00000039103	Nexn	nexilin [Source:MGI Symbol;Acc:MGI:1916060]	protein_coding	chr3:152236985-152266320	2562	-0.297705	8.00695	0.158236
ENSMUSG00000026558	Uck2	uridine-cytidine kinase 2 [Source:MGI Symbol;Acc:MGI:1931744]	protein_coding,nonsense_mediated_decay,processed_transcript	chr1:167226089-167285127	1331	0.272698	8.00418	0.158337
ENSMUSG00000024642	Tle4	transducin-like enhancer of split 4, homolog of Drosophila E(spl) [Source:MGI Symbol;Acc:MGI:104633]	protein_coding	chr19:14448071-14598051	4640	0.165165	7.99218	0.158775
ENSMUSG00000003153	Slc2a3	solute carrier family 2 (facilitated glucose transporter), member 3 [Source:MGI Symbol;Acc:MGI:95757]	protein_coding,retained_intron,nonsense_mediated_decay	chr6:122727808-122801640	7245	0.146301	7.99142	0.158803
ENSMUSG00000047242	Taf9b	TAF9B RNA polymerase II, TATA box binding protein (TBP)-associated factor [Source:MGI Symbol;Acc:MGI:3039562]	protein_coding	chrX:106206882-106221158	3158	0.205561	7.99142	0.158803
ENSMUSG00000029595	Lhx5	LIM homeobox protein 5 [Source:MGI Symbol;Acc:MGI:107792]	protein_coding	chr5:120431769-120441455	2850	-0.328828	7.98846	0.158911
ENSMUSG00000022831	Hcls1	hematopoietic cell specific Lyn substrate 1 [Source:MGI Symbol;Acc:MGI:104568]	protein_coding,retained_intron,nonsense_mediated_decay	chr16:36934982-36963212	2525	-0.350281	7.97558	0.159383
ENSMUSG00000025133	Ints4	integrator complex subunit 4 [Source:MGI Symbol;Acc:MGI:1917164]	protein_coding	chr7:97480955-97541397	3243	0.158266	7.97103	0.15955
ENSMUSG00000036790	Slitrk2	SLIT and NTRK-like family, member 2 [Source:MGI Symbol;Acc:MGI:2679449]	protein_coding	chrX:66649317-66661393	8080	0.171585	7.96551	0.159753
ENSMUSG00000026799	Med27	mediator complex subunit 27 [Source:MGI Symbol;Acc:MGI:1916225]	protein_coding,retained_intron,processed_transcript	chr2:29346818-29524793	3310	0.236582	7.96195	0.159884
ENSMUSG00000049588	Ccdc69	coiled-coil domain containing 69 [Source:MGI Symbol;Acc:MGI:1196234]	protein_coding	chr11:55049730-55078131	1848	0.369976	7.96126	0.159909
ENSMUSG00000061815	Rufy4	RUN and FYVE domain containing 4 [Source:MGI Symbol;Acc:MGI:3588214]	protein_coding	chr1:74125540-74148223	2329	-0.195888	7.95325	0.160204
ENSMUSG00000036503	Rnf13	ring finger protein 13 [Source:MGI Symbol;Acc:MGI:1346341]	protein_coding	chr3:57736065-57835233	2676	-0.236354	7.94016	0.160688
ENSMUSG00000030064	Frmd4b	FERM domain containing 4B [Source:MGI Symbol;Acc:MGI:2141794]	protein_coding,retained_intron,processed_transcript	chr6:97286866-97617541	11521	0.198459	7.93631	0.160831
ENSMUSG00000055541	Lair1	leukocyte-associated Ig-like receptor 1 [Source:MGI Symbol;Acc:MGI:105492]	protein_coding,nonsense_mediated_decay	chr7:4007072-4063204	3760	-0.2735	7.9232	0.161317
ENSMUSG00000008090	Fgfrl1	fibroblast growth factor receptor-like 1 [Source:MGI Symbol;Acc:MGI:2150920]	protein_coding	chr5:108694228-108706950	2656	-0.264221	7.92247	0.161344
ENSMUSG00000031802	Phxr4	per-hexamer repeat gene 4 [Source:MGI Symbol;Acc:MGI:104522]	protein_coding	chr9:13431360-13432736	1376	0.374852	7.92247	0.161344
ENSMUSG00000024087	Cyp1b1	cytochrome P450, family 1, subfamily b, polypeptide 1 [Source:MGI Symbol;Acc:MGI:88590]	protein_coding	chr17:79706952-79715041	5128	-0.356827	7.92247	0.161344
ENSMUSG00000037447	Arid5a	AT rich interactive domain 5A (MRF1-like) [Source:MGI Symbol;Acc:MGI:2443039]	protein_coding,retained_intron,nonsense_mediated_decay,processed_transcript	chr1:36307732-36324029	7700	-0.255209	7.92247	0.161344
ENSMUSG00000020101	4632428N05Rik	RIKEN cDNA 4632428N05 gene [Source:MGI Symbol;Acc:MGI:1921298]	protein_coding,retained_intron,processed_transcript	chr10:60346850-60372684	5014	-0.239733	7.91578	0.161593
ENSMUSG00000050821	Fam131a	family with sequence similarity 131, member A [Source:MGI Symbol;Acc:MGI:1925658]	protein_coding	chr16:20693281-20703048	2853	-0.18403	7.90915	0.16184
ENSMUSG00000021259	Cyp46a1	cytochrome P450, family 46, subfamily a, polypeptide 1 [Source:MGI Symbol;Acc:MGI:1341877]	protein_coding	chr12:108334376-108362231	2119	-0.259979	7.90146	0.162126
ENSMUSG00000059772	Slx1b	SLX1 structure-specific endonuclease subunit homolog B (S. cerevisiae) [Source:MGI Symbol;Acc:MGI:1915220]	protein_coding,retained_intron,nonsense_mediated_decay	chr7:126689467-126695784	3521	0.264142	7.90146	0.162126
ENSMUSG00000078591	Hs3st4	heparan sulfate (glucosamine) 3-O-sulfotransferase 4 [Source:MGI Symbol;Acc:MGI:1333792]	protein_coding	chr7:123982868-124398989	3189	-0.259075	7.89757	0.162272
ENSMUSG00000041688	Amot	angiomotin [Source:MGI Symbol;Acc:MGI:108440]	protein_coding,retained_intron	chrX:145446424-145505181	8402	-0.171694	7.88461	0.162757
ENSMUSG00000022548	Apod	apolipoprotein D [Source:MGI Symbol;Acc:MGI:88056]	protein_coding,retained_intron	chr16:31296191-31314808	2577	0.196166	7.88461	0.162757
ENSMUSG00000098206	A430106G13Rik	RIKEN cDNA A430106G13 gene [Source:MGI Symbol;Acc:MGI:2443823]	lincRNA	chr1:137966530-137969918	3388	0.371043	7.88461	0.162757
ENSMUSG00000024580	Grpel2	GrpE-like 2, mitochondrial [Source:MGI Symbol;Acc:MGI:1334416]	protein_coding	chr18:61712439-61726331	4030	0.233509	7.88461	0.162757
ENSMUSG00000020887	A230052G05Rik	RIKEN cDNA A230052G05 gene [Source:MGI Symbol;Acc:MGI:3045239]	protein_coding	chr8:70863126-70865428	2302	-0.306017	7.87677	0.163051
ENSMUSG00000029174	Tbc1d1	TBC1 domain family, member 1 [Source:MGI Symbol;Acc:MGI:1889508]	protein_coding,retained_intron,processed_transcript	chr5:64159450-64351486	7140	0.203425	7.87476	0.163126
ENSMUSG00000018322	Tomm34	translocase of outer mitochondrial membrane 34 [Source:MGI Symbol;Acc:MGI:1914395]	protein_coding,retained_intron	chr2:164053539-164071169	3040	0.155969	7.87476	0.163126
ENSMUSG00000040298	Btbd16	BTB (POZ) domain containing 16 [Source:MGI Symbol;Acc:MGI:3045247]	protein_coding	chr7:130774068-130825897	3432	-0.306684	7.87476	0.163126
ENSMUSG00000020121	Srgap1	SLIT-ROBO Rho GTPase activating protein 1 [Source:MGI Symbol;Acc:MGI:2152936]	protein_coding,retained_intron,processed_transcript	chr10:121780990-122047315	9132	-0.20558	7.87211	0.163226
ENSMUSG00000022048	Dpysl2	dihydropyrimidinase-like 2 [Source:MGI Symbol;Acc:MGI:1349763]	protein_coding	chr14:66802863-66868688	4520	-0.106078	7.86312	0.163564
ENSMUSG00000018820	Zfyve27	zinc finger, FYVE domain containing 27 [Source:MGI Symbol;Acc:MGI:1919602]	protein_coding,retained_intron	chr19:42163950-42194590	8623	0.189036	7.86312	0.163564
ENSMUSG00000021288	Klc1	kinesin light chain 1 [Source:MGI Symbol;Acc:MGI:107978]	protein_coding,retained_intron,processed_transcript	chr12:111758848-111807844	4070	0.129707	7.86094	0.163646
ENSMUSG00000024038	Ndufv3	NADH dehydrogenase (ubiquinone) flavoprotein 3 [Source:MGI Symbol;Acc:MGI:1890894]	protein_coding,processed_transcript	chr17:31520114-31531321	1575	0.1509	7.84625	0.164201
ENSMUSG00000025034	Trim8	tripartite motif-containing 8 [Source:MGI Symbol;Acc:MGI:1933302]	protein_coding	chr19:46501647-46516444	3230	-0.249624	7.84435	0.164272
ENSMUSG00000092624	Gm3654	predicted gene 3654 [Source:MGI Symbol;Acc:MGI:3781830]	unprocessed_pseudogene	chr7:8282126-8288934	909	-0.234397	7.8443	0.164275
ENSMUSG00000038967	Pdk2	pyruvate dehydrogenase kinase, isoenzyme 2 [Source:MGI Symbol;Acc:MGI:1343087]	protein_coding,processed_transcript	chr11:95026257-95041354	3163	-0.285868	7.82294	0.165084
ENSMUSG00000030058	Copg1	coatomer protein complex, subunit gamma 1 [Source:MGI Symbol;Acc:MGI:1858696]	protein_coding,retained_intron,processed_transcript	chr6:87887813-87913595	10905	0.115952	7.79938	0.165982
ENSMUSG00000005501	Usp40	ubiquitin specific peptidase 40 [Source:MGI Symbol;Acc:MGI:2443184]	protein_coding,retained_intron,nonsense_mediated_decay	chr1:87945120-88008551	5049	0.223553	7.79938	0.165982
ENSMUSG00000003604	Aven	apoptosis, caspase activation inhibitor [Source:MGI Symbol;Acc:MGI:1921518]	protein_coding,processed_transcript	chr2:112492963-112634573	5001	-0.252429	7.79938	0.165982
ENSMUSG00000028339	Col15a1	collagen, type XV, alpha 1 [Source:MGI Symbol;Acc:MGI:88449]	protein_coding,processed_transcript	chr4:47208160-47313167	6349	-0.364917	7.79938	0.165982
ENSMUSG00000001441	Npepps	aminopeptidase puromycin sensitive [Source:MGI Symbol;Acc:MGI:1101358]	protein_coding,retained_intron,nonsense_mediated_decay,processed_transcript	chr11:97205841-97280638	7206	-0.119213	7.79002	0.166341
ENSMUSG00000022044	Stmn4	stathmin-like 4 [Source:MGI Symbol;Acc:MGI:1931224]	protein_coding,retained_intron,processed_transcript	chr14:66344295-66361680	1916	-0.27499	7.77406	0.166953
ENSMUSG00000022454	Nell2	NEL-like 2 [Source:MGI Symbol;Acc:MGI:1858510]	protein_coding	chr15:95219450-95528706	3388	0.169609	7.76829	0.167175
ENSMUSG00000003528	Slc25a1	solute carrier family 25 (mitochondrial carrier, citrate transporter), member 1 [Source:MGI Symbol;Acc:MGI:1345283]	protein_coding,retained_intron	chr16:17925210-17928219	2176	-0.208816	7.76829	0.167175
ENSMUSG00000056501	Cebpb	CCAAT/enhancer binding protein (C/EBP), beta [Source:MGI Symbol;Acc:MGI:88373]	protein_coding	chr2:167688914-167690418	1504	-0.368645	7.76829	0.167175
ENSMUSG00000033308	Dpyd	dihydropyrimidine dehydrogenase [Source:MGI Symbol;Acc:MGI:2139667]	protein_coding,retained_intron	chr3:118562128-119432918	8040	0.254198	7.76353	0.167358
ENSMUSG00000001819	Hoxd13	homeobox D13 [Source:MGI Symbol;Acc:MGI:96205]	protein_coding	chr2:74668309-74671599	2483	0.2811	7.76332	0.167366
ENSMUSG00000026872	Zeb2	zinc finger E-box binding homeobox 2 [Source:MGI Symbol;Acc:MGI:1344407]	protein_coding,retained_intron,processed_transcript	chr2:44983633-45117395	19659	-0.110847	7.75833	0.167559
ENSMUSG00000052298	Cdc42se2	CDC42 small effector 2 [Source:MGI Symbol;Acc:MGI:1919979]	protein_coding,processed_transcript	chr11:54717455-54787675	3661	0.177938	7.74967	0.167893
ENSMUSG00000045817	Zfp36l2	zinc finger protein 36, C3H type-like 2 [Source:MGI Symbol;Acc:MGI:107945]	protein_coding	chr17:84183930-84187947	3530	-0.318653	7.74967	0.167893
ENSMUSG00000058396	Gpr182	G protein-coupled receptor 182 [Source:MGI Symbol;Acc:MGI:109545]	protein_coding	chr10:127747275-127751732	3954	-0.298025	7.74967	0.167893
ENSMUSG00000044350	Lacc1	laccase (multicopper oxidoreductase) domain containing 1 [Source:MGI Symbol;Acc:MGI:2445077]	protein_coding,retained_intron	chr14:77024199-77036904	3644	-0.329822	7.74376	0.168122
ENSMUSG00000027882	Stxbp3a	syntaxin binding protein 3A [Source:MGI Symbol;Acc:MGI:107362]	protein_coding,retained_intron	chr3:108793175-108840526	5340	-0.190223	7.74271	0.168162
ENSMUSG00000029477	Morn3	MORN repeat containing 3 [Source:MGI Symbol;Acc:MGI:1922140]	protein_coding,nonsense_mediated_decay	chr5:123035768-123047016	1353	-0.289085	7.73572	0.168433
ENSMUSG00000052516	Robo2	roundabout homolog 2 (Drosophila) [Source:MGI Symbol;Acc:MGI:1890110]	protein_coding,retained_intron,processed_transcript	chr16:73892305-74411825	16516	0.135425	7.73163	0.168592
ENSMUSG00000031996	Aplp2	amyloid beta (A4) precursor-like protein 2 [Source:MGI Symbol;Acc:MGI:88047]	protein_coding	chr9:31149556-31211815	3694	0.1625	7.73157	0.168594
ENSMUSG00000055723	Rras2	related RAS viral (r-ras) oncogene homolog 2 [Source:MGI Symbol;Acc:MGI:1914172]	protein_coding	chr7:114046784-114117781	2272	-0.306597	7.72018	0.169037
ENSMUSG00000044229	Nxpe4	neurexophilin and PC-esterase domain family, member 4 [Source:MGI Symbol;Acc:MGI:1924792]	protein_coding	chr9:48362040-48400025	3173	0.309027	7.71431	0.169266
ENSMUSG00000000942	Hoxa4	homeobox A4 [Source:MGI Symbol;Acc:MGI:96176]	protein_coding	chr6:52189670-52191753	1594	-0.345627	7.69699	0.169942
ENSMUSG00000021072	Tmx1	thioredoxin-related transmembrane protein 1 [Source:MGI Symbol;Acc:MGI:1919986]	protein_coding,retained_intron,nonsense_mediated_decay	chr12:70453094-70468040	3299	0.1876	7.69589	0.169985
ENSMUSG00000073902	Gm1966	predicted gene 1966 [Source:MGI Symbol;Acc:MGI:3584360]	unprocessed_pseudogene	chr7:106601242-106604035	2793	0.306185	7.69544	0.170003
ENSMUSG00000033444	Specc1l	sperm antigen with calponin homology and coiled-coil domains 1-like [Source:MGI Symbol;Acc:MGI:1921642]	protein_coding	chr10:75212072-75312399	6075	0.140591	7.69238	0.170122
ENSMUSG00000093559	Gm20705	predicted gene 20705 [Source:MGI Symbol;Acc:MGI:5313152]	sense_intronic	chr6:99384606-99388499	1921	0.326599	7.67698	0.170727
ENSMUSG00000041633	Kctd12b	potassium channel tetramerisation domain containing 12b [Source:MGI Symbol;Acc:MGI:2444667]	protein_coding	chrX:153685153-153696391	4906	0.287312	7.67698	0.170727
ENSMUSG00000071392	Ect2l	epithelial cell transforming sequence 2 oncogene-like [Source:MGI Symbol;Acc:MGI:3641723]	protein_coding	chr10:18129021-18210890	2900	-0.341727	7.66829	0.171069
ENSMUSG00000073988	Ttpa	tocopherol (alpha) transfer protein [Source:MGI Symbol;Acc:MGI:1354168]	protein_coding	chr4:20007937-20030785	3488	-0.338743	7.66002	0.171395
ENSMUSG00000043531	Sorcs1	VPS10 domain receptor protein SORCS 1 [Source:MGI Symbol;Acc:MGI:1929666]	protein_coding	chr19:50143300-50678646	8317	0.1687	7.65684	0.17152
ENSMUSG00000023826	Park2	Parkinson disease (autosomal recessive, juvenile) 2, parkin [Source:MGI Symbol;Acc:MGI:1355296]	protein_coding,retained_intron,processed_transcript	chr17:11067124-11635446	872	0.341443	7.65661	0.17153
ENSMUSG00000036093	Arl5a	ADP-ribosylation factor-like 5A [Source:MGI Symbol;Acc:MGI:1922673]	protein_coding,retained_intron	chr2:52397950-52424901	5409	0.164966	7.64596	0.171951
ENSMUSG00000038534	Osbpl7	oxysterol binding protein-like 7 [Source:MGI Symbol;Acc:MGI:1918490]	protein_coding,retained_intron,processed_transcript	chr11:97050627-97068904	5920	-0.219204	7.64546	0.171971
ENSMUSG00000030268	Bcat1	branched chain aminotransferase 1, cytosolic [Source:MGI Symbol;Acc:MGI:104861]	protein_coding,processed_transcript	chr6:144993834-145076184	9322	0.13095	7.64371	0.17204
ENSMUSG00000079021	NA	NA	NA	chr2:140650915-140671450	737	0.357407	7.63969	0.172199
ENSMUSG00000052688	5430435G22Rik	RIKEN cDNA 5430435G22 gene [Source:MGI Symbol;Acc:MGI:2442295]	protein_coding,processed_transcript	chr1:131688694-131713542	2727	-0.360754	7.63882	0.172234
ENSMUSG00000026975	Dph7	diphthamine biosynethesis 7 [Source:MGI Symbol;Acc:MGI:1914478]	protein_coding,retained_intron,nonsense_mediated_decay	chr2:24962399-24972163	2365	0.250176	7.63882	0.172234
ENSMUSG00000020263	Appl2	adaptor protein, phosphotyrosine interaction, PH domain and leucine zipper containing 2 [Source:MGI Symbol;Acc:MGI:2384914]	protein_coding,retained_intron,nonsense_mediated_decay,processed_transcript	chr10:83600032-83648738	5949	-0.178622	7.63823	0.172257
ENSMUSG00000018983	E2f2	E2F transcription factor 2 [Source:MGI Symbol;Acc:MGI:1096341]	protein_coding,processed_transcript	chr4:136172393-136196057	4882	0.36947	7.63538	0.17237
ENSMUSG00000045667	Smtnl2	smoothelin-like 2 [Source:MGI Symbol;Acc:MGI:2442764]	protein_coding,processed_transcript	chr11:72389163-72411713	3815	-0.361723	7.63015	0.172578
ENSMUSG00000022203	Efs	embryonal Fyn-associated substrate [Source:MGI Symbol;Acc:MGI:105311]	protein_coding	chr14:54916542-54926788	3571	-0.256298	7.62908	0.172621
ENSMUSG00000061436	Hipk2	homeodomain interacting protein kinase 2 [Source:MGI Symbol;Acc:MGI:1314872]	protein_coding,retained_intron,processed_transcript	chr6:38694389-38876165	8836	0.271643	7.61074	0.173351
ENSMUSG00000028668	Tceb3	transcription elongation factor B (SIII), polypeptide 3 [Source:MGI Symbol;Acc:MGI:1351315]	protein_coding	chr4:136003367-136021763	4708	0.154347	7.60636	0.173526
ENSMUSG00000052221	Ppp1r36	protein phosphatase 1, regulatory subunit 36 [Source:MGI Symbol;Acc:MGI:2684916]	protein_coding	chr12:76417598-76439473	1435	-0.35877	7.60043	0.173763
ENSMUSG00000040690	Col16a1	collagen, type XVI, alpha 1 [Source:MGI Symbol;Acc:MGI:1095396]	protein_coding,retained_intron,nonsense_mediated_decay,processed_transcript	chr4:130047839-130099283	6750	0.228961	7.59449	0.174001
ENSMUSG00000054723	Vmac	vimentin-type intermediate filament associated coiled-coil protein [Source:MGI Symbol;Acc:MGI:2146912]	protein_coding	chr17:56713931-56717699	2276	0.29218	7.5937	0.174032
ENSMUSG00000030120	Mlf2	myeloid leukemia factor 2 [Source:MGI Symbol;Acc:MGI:1353554]	protein_coding	chr6:124931387-124936138	1533	-0.146787	7.56989	0.174989
ENSMUSG00000001794	Capns1	calpain, small subunit 1 [Source:MGI Symbol;Acc:MGI:88266]	protein_coding,retained_intron,processed_transcript	chr7:30186941-30195164	2397	0.187664	7.56989	0.174989
ENSMUSG00000048602	Morc2b	microrchidia 2B [Source:MGI Symbol;Acc:MGI:3045293]	protein_coding	chr17:33135587-33139683	4096	0.275094	7.56989	0.174989
ENSMUSG00000027298	Tyro3	TYRO3 protein tyrosine kinase 3 [Source:MGI Symbol;Acc:MGI:104294]	protein_coding,retained_intron,processed_transcript	chr2:119797732-119818104	6198	-0.21185	7.56989	0.174989
ENSMUSG00000086503	Xist	inactive X specific transcripts [Source:MGI Symbol;Acc:MGI:98974]	lincRNA	chrX:103460374-103483217	17900	0.254016	7.56096	0.175349
ENSMUSG00000089996	Tmsb15b2	thymosin beta 15b2 [Source:MGI Symbol;Acc:MGI:3843061]	protein_coding	chrX:136955264-136975497	550	0.361488	7.55733	0.175496
ENSMUSG00000037656	Slc20a2	solute carrier family 20, member 2 [Source:MGI Symbol;Acc:MGI:97851]	protein_coding	chr8:22476699-22569607	3649	-0.168169	7.5513	0.17574
ENSMUSG00000022146	Osmr	oncostatin M receptor [Source:MGI Symbol;Acc:MGI:1330819]	protein_coding,retained_intron	chr15:6813576-6874969	12113	-0.309737	7.5513	0.17574
ENSMUSG00000022231	Sema5a	sema domain, seven thrombospondin repeats (type 1 and type 1-like), transmembrane domain (TM) and short cytoplasmic domain, (semaphorin) 5A [Source:MGI Symbol;Acc:MGI:107556]	protein_coding	chr15:32244812-32696341	10809	0.208708	7.5513	0.17574
ENSMUSG00000030125	Lrrc23	leucine rich repeat containing 23 [Source:MGI Symbol;Acc:MGI:1315192]	protein_coding,retained_intron	chr6:124769862-124779727	1734	-0.361015	7.53387	0.176446
ENSMUSG00000019326	Aoc3	amine oxidase, copper containing 3 [Source:MGI Symbol;Acc:MGI:1306797]	protein_coding	chr11:101330604-101341938	4621	-0.242151	7.50046	0.177809
ENSMUSG00000030982	9030624J02Rik	RIKEN cDNA 9030624J02 gene [Source:MGI Symbol;Acc:MGI:1918767]	protein_coding,retained_intron,processed_transcript	chr7:118740225-118842966	8969	0.141782	7.48697	0.178362
ENSMUSG00000008855	Hdac5	histone deacetylase 5 [Source:MGI Symbol;Acc:MGI:1333784]	protein_coding,retained_intron,nonsense_mediated_decay,processed_transcript	chr11:102194431-102230166	8780	-0.177729	7.47328	0.178925
ENSMUSG00000060735	Rxfp3	relaxin family peptide receptor 3 [Source:MGI Symbol;Acc:MGI:2441827]	protein_coding	chr15:11033716-11037968	4252	-0.356052	7.47328	0.178925
ENSMUSG00000022885	St6gal1	beta galactoside alpha 2,6 sialyltransferase 1 [Source:MGI Symbol;Acc:MGI:108470]	protein_coding,processed_transcript	chr16:23224739-23360350	4916	-0.199006	7.46869	0.179114
ENSMUSG00000036646	Man1b1	mannosidase, alpha, class 1B, member 1 [Source:MGI Symbol;Acc:MGI:2684954]	protein_coding,processed_transcript	chr2:25332337-25352212	5391	0.16399	7.43912	0.180338
ENSMUSG00000037805	Rpl10a	ribosomal protein L10A [Source:MGI Symbol;Acc:MGI:1343877]	protein_coding,retained_intron,nonsense_mediated_decay	chr17:28328470-28331032	2349	0.350262	7.43576	0.180478
ENSMUSG00000046242	1600029I14Rik	RIKEN cDNA 1600029I14 gene [Source:MGI Symbol;Acc:MGI:1917047]	transcribed_unprocessed_pseudogene,processed_transcript	chr9:99456242-99474751	1458	-0.332217	7.43576	0.180478
ENSMUSG00000007987	Ift22	intraflagellar transport 22 [Source:MGI Symbol;Acc:MGI:1914536]	protein_coding	chr5:136908149-136913244	911	-0.205943	7.433	0.180592
ENSMUSG00000023019	Gpd1	glycerol-3-phosphate dehydrogenase 1 (soluble) [Source:MGI Symbol;Acc:MGI:95679]	protein_coding,retained_intron	chr15:99717514-99725005	2961	-0.220267	7.42593	0.180887
ENSMUSG00000048537	Phldb1	pleckstrin homology-like domain, family B, member 1 [Source:MGI Symbol;Acc:MGI:2143230]	protein_coding,retained_intron,nonsense_mediated_decay,processed_transcript	chr9:44686303-44735198	7179	0.217418	7.41011	0.181547
ENSMUSG00000057054	Inca1	inhibitor of CDK, cyclin A1 interacting protein 1 [Source:MGI Symbol;Acc:MGI:2144284]	protein_coding	chr11:70688360-70700155	1377	-0.36038	7.39964	0.181985
ENSMUSG00000040219	Ttc12	tetratricopeptide repeat domain 12 [Source:MGI Symbol;Acc:MGI:2444588]	protein_coding,retained_intron	chr9:49436962-49486225	4545	-0.304151	7.39229	0.182293
ENSMUSG00000016946	Kctd5	potassium channel tetramerisation domain containing 5 [Source:MGI Symbol;Acc:MGI:1916509]	protein_coding,processed_transcript	chr17:24047733-24073485	2751	-0.232038	7.38855	0.182451
ENSMUSG00000017221	Psmd3	proteasome (prosome, macropain) 26S subunit, non-ATPase, 3 [Source:MGI Symbol;Acc:MGI:98858]	protein_coding,retained_intron	chr11:98682553-98695979	4967	-0.175344	7.38806	0.182471
ENSMUSG00000030757	Zkscan2	zinc finger with KRAB and SCAN domains 2 [Source:MGI Symbol;Acc:MGI:2444060]	protein_coding	chr7:123479515-123500449	4695	0.289468	7.38222	0.182717
ENSMUSG00000048038	4932418E24Rik	RIKEN cDNA 4932418E24 gene [Source:MGI Symbol;Acc:MGI:3045295]	protein_coding	chr2:26271645-26294557	3265	-0.361676	7.38222	0.182717
ENSMUSG00000078670	Fam174b	family with sequence similarity 174, member B [Source:MGI Symbol;Acc:MGI:3698178]	protein_coding	chr7:73740306-73776919	2678	-0.278048	7.37934	0.182838
ENSMUSG00000068099	1500009C09Rik	RIKEN cDNA 1500009C09 gene [Source:MGI Symbol;Acc:MGI:1923755]	protein_coding	chr15:82252396-82260753	1904	-0.285246	7.36311	0.183522
ENSMUSG00000078350	Smim1	small integral membrane protein 1 [Source:MGI Symbol;Acc:MGI:1916109]	protein_coding,processed_transcript	chr4:154020469-154026230	5761	-0.189168	7.35558	0.183841
ENSMUSG00000075225	Ccdc162	coiled-coil domain containing 162 [Source:MGI Symbol;Acc:MGI:1923223]	protein_coding,retained_intron,processed_transcript	chr10:41538845-41709300	5572	-0.353368	7.35469	0.183879
ENSMUSG00000040723	Rcsd1	RCSD domain containing 1 [Source:MGI Symbol;Acc:MGI:2676394]	protein_coding,retained_intron,processed_transcript	chr1:165648944-165708094	2670	-0.356579	7.32257	0.185243
ENSMUSG00000033307	Mif	macrophage migration inhibitory factor [Source:MGI Symbol;Acc:MGI:96982]	protein_coding	chr10:75859352-75860250	554	-0.218335	7.31524	0.185556
ENSMUSG00000073565	Prr16	proline rich 16 [Source:MGI Symbol;Acc:MGI:1918623]	protein_coding	chr18:51117897-51304641	2224	-0.292939	7.31524	0.185556
ENSMUSG00000026632	Tatdn3	TatD DNase domain containing 3 [Source:MGI Symbol;Acc:MGI:1916222]	protein_coding,retained_intron	chr1:191045825-191062932	2786	0.262291	7.30732	0.185895
ENSMUSG00000079055	Slc8a3	solute carrier family 8 (sodium/calcium exchanger), member 3 [Source:MGI Symbol;Acc:MGI:107976]	protein_coding,retained_intron	chr12:81197914-81333180	5332	-0.124354	7.30108	0.186162
ENSMUSG00000074207	Adh1	alcohol dehydrogenase 1 (class I) [Source:MGI Symbol;Acc:MGI:87921]	protein_coding,retained_intron,nonsense_mediated_decay,processed_transcript	chr3:138260990-138290698	2233	-0.354379	7.30108	0.186162
ENSMUSG00000024960	Plcb3	phospholipase C, beta 3 [Source:MGI Symbol;Acc:MGI:104778]	protein_coding	chr19:6953713-6969759	4201	-0.255014	7.28796	0.186726
ENSMUSG00000039058	Ak5	adenylate kinase 5 [Source:MGI Symbol;Acc:MGI:2677491]	protein_coding	chr3:152462814-152668140	3103	-0.204801	7.28694	0.186769
ENSMUSG00000015354	Pcolce2	procollagen C-endopeptidase enhancer 2 [Source:MGI Symbol;Acc:MGI:1923727]	protein_coding,processed_transcript	chr9:95637600-95698096	4625	0.22406	7.27555	0.18726
ENSMUSG00000029359	Tesc	tescalcin [Source:MGI Symbol;Acc:MGI:1930803]	protein_coding,retained_intron,nonsense_mediated_decay,processed_transcript	chr5:118027742-118061878	1591	-0.262875	7.2638	0.187767
ENSMUSG00000057738	Sptan1	spectrin alpha, non-erythrocytic 1 [Source:MGI Symbol;Acc:MGI:98386]	protein_coding,retained_intron,processed_transcript	chr2:29965559-30031451	11428	0.100089	7.26298	0.187803
ENSMUSG00000021969	Zdhhc20	zinc finger, DHHC domain containing 20 [Source:MGI Symbol;Acc:MGI:1923215]	protein_coding	chr14:57832701-57890262	5173	-0.181482	7.25472	0.18816
ENSMUSG00000056091	St3gal5	ST3 beta-galactoside alpha-2,3-sialyltransferase 5 [Source:MGI Symbol;Acc:MGI:1339963]	protein_coding,processed_transcript	chr6:72097612-72154570	2448	-0.25475	7.25389	0.188196
ENSMUSG00000039246	Lyplal1	lysophospholipase-like 1 [Source:MGI Symbol;Acc:MGI:2385115]	protein_coding,processed_transcript	chr1:186087730-186117310	1578	-0.333179	7.25354	0.188211
ENSMUSG00000026434	Nucks1	nuclear casein kinase and cyclin-dependent kinase substrate 1 [Source:MGI Symbol;Acc:MGI:1934811]	protein_coding,retained_intron	chr1:131910457-131936321	6096	0.105572	7.24759	0.18847
ENSMUSG00000004071	Cdip1	cell death inducing Trp53 target 1 [Source:MGI Symbol;Acc:MGI:1913876]	protein_coding,retained_intron	chr16:4750347-4790292	5746	0.133514	7.22097	0.189628
ENSMUSG00000025982	Sf3b1	splicing factor 3b, subunit 1 [Source:MGI Symbol;Acc:MGI:1932339]	protein_coding,retained_intron,nonsense_mediated_decay,processed_transcript	chr1:54985168-55027478	6192	0.127623	7.21833	0.189744
ENSMUSG00000030220	Arhgdib	Rho, GDP dissociation inhibitor (GDI) beta [Source:MGI Symbol;Acc:MGI:101940]	protein_coding	chr6:136923522-136941899	1839	-0.345678	7.20678	0.190249
ENSMUSG00000035179	Ppp1r32	protein phosphatase 1, regulatory subunit 32 [Source:MGI Symbol;Acc:MGI:1915002]	protein_coding	chr19:10474256-10482897	1458	-0.361184	7.20279	0.190424
ENSMUSG00000021994	Wnt5a	wingless-type MMTV integration site family, member 5A [Source:MGI Symbol;Acc:MGI:98958]	protein_coding,processed_transcript	chr14:28504749-28527447	7822	-0.25691	7.18828	0.191061
ENSMUSG00000035413	Tmem98	transmembrane protein 98 [Source:MGI Symbol;Acc:MGI:1923457]	protein_coding	chr11:80810174-80822033	1633	0.253762	7.18301	0.191293
ENSMUSG00000034757	Tmub2	transmembrane and ubiquitin-like domain containing 2 [Source:MGI Symbol;Acc:MGI:1919303]	protein_coding,processed_transcript	chr11:102284930-102289237	2544	0.167698	7.17718	0.19155
ENSMUSG00000025588	Nat1	N-acetyl transferase 1 [Source:MGI Symbol;Acc:MGI:97279]	protein_coding	chr8:67490757-67492104	1347	-0.358686	7.17718	0.19155
ENSMUSG00000024413	Npc1	Niemann-Pick type C1 [Source:MGI Symbol;Acc:MGI:1097712]	protein_coding,retained_intron,processed_transcript	chr18:12189692-12236400	10725	0.155916	7.17718	0.19155
ENSMUSG00000052336	Cx3cr1	chemokine (C-X3-C motif) receptor 1 [Source:MGI Symbol;Acc:MGI:1333815]	protein_coding	chr9:119901615-120068283	3742	-0.222942	7.17667	0.191572
ENSMUSG00000042428	Mgat3	mannoside acetylglucosaminyltransferase 3 [Source:MGI Symbol;Acc:MGI:104532]	protein_coding	chr15:80173720-80215519	4665	-0.167936	7.17667	0.191572
ENSMUSG00000033722	BC034090	cDNA sequence BC034090 [Source:MGI Symbol;Acc:MGI:2672904]	protein_coding,retained_intron,processed_transcript	chr1:155212473-155232724	3780	0.238505	7.17667	0.191572
ENSMUSG00000026167	Wnt10a	wingless-type MMTV integration site family, member 10A [Source:MGI Symbol;Acc:MGI:108071]	protein_coding	chr1:74791515-74804179	2468	-0.337714	7.1724	0.191761
ENSMUSG00000004897	Hdgf	hepatoma-derived growth factor [Source:MGI Symbol;Acc:MGI:1194494]	protein_coding,retained_intron,nonsense_mediated_decay,processed_transcript	chr3:87906320-87916132	2873	-0.190041	7.17071	0.191835
ENSMUSG00000027840	Wnt2b	wingless-type MMTV integration site family, member 2B [Source:MGI Symbol;Acc:MGI:1261834]	protein_coding	chr3:104944804-104961709	3573	-0.342241	7.17027	0.191855
ENSMUSG00000035158	Mitf	microphthalmia-associated transcription factor [Source:MGI Symbol;Acc:MGI:104554]	protein_coding,retained_intron,nonsense_mediated_decay,processed_transcript	chr6:97807057-98021349	6215	0.198014	7.15441	0.192557
ENSMUSG00000020409	Slu7	SLU7 splicing factor homolog (S. cerevisiae) [Source:MGI Symbol;Acc:MGI:2385598]	protein_coding,processed_transcript	chr11:43433743-43447981	4050	-0.232306	7.14095	0.193154
ENSMUSG00000007415	Gatad1	GATA zinc finger domain containing 1 [Source:MGI Symbol;Acc:MGI:1914460]	protein_coding	chr5:3632931-3647934	4125	-0.156602	7.14073	0.193164
ENSMUSG00000041617	Ccdc74a	coiled-coil domain containing 74A [Source:MGI Symbol;Acc:MGI:1919565]	protein_coding,retained_intron,nonsense_mediated_decay	chr16:17646469-17650738	2289	-0.254818	7.13729	0.193318
ENSMUSG00000020926	Adam11	a disintegrin and metallopeptidase domain 11 [Source:MGI Symbol;Acc:MGI:1098667]	protein_coding,processed_transcript	chr11:102761438-102780262	5669	-0.223973	7.13441	0.193446
ENSMUSG00000025969	Nrp2	neuropilin 2 [Source:MGI Symbol;Acc:MGI:1100492]	protein_coding,retained_intron	chr1:62703284-62818695	9509	-0.157833	7.13441	0.193446
ENSMUSG00000046862	Pramef8	PRAME family member 8 [Source:MGI Symbol;Acc:MGI:2140473]	protein_coding,processed_transcript	chr4:143412425-143421091	4176	0.218679	7.13441	0.193446
ENSMUSG00000020532	Acaca	acetyl-Coenzyme A carboxylase alpha [Source:MGI Symbol;Acc:MGI:108451]	protein_coding,retained_intron,processed_transcript	chr11:84129671-84401651	10147	0.181699	7.11043	0.194517
ENSMUSG00000038866	Zcchc2	zinc finger, CCHC domain containing 2 [Source:MGI Symbol;Acc:MGI:2444114]	protein_coding,nonsense_mediated_decay	chr1:105990405-106034074	6759	0.203545	7.10203	0.194894
ENSMUSG00000041828	Abca8a	ATP-binding cassette, sub-family A (ABC1), member 8a [Source:MGI Symbol;Acc:MGI:2386846]	protein_coding,processed_transcript	chr11:110025633-110095978	6272	-0.272578	7.08804	0.195522
ENSMUSG00000023044	Csad	cysteine sulfinic acid decarboxylase [Source:MGI Symbol;Acc:MGI:2180098]	protein_coding	chr15:102176997-102189043	2265	0.236507	7.08804	0.195522
ENSMUSG00000038347	Tcte2	t-complex-associated testis expressed 2 [Source:MGI Symbol;Acc:MGI:98641]	protein_coding,nonsense_mediated_decay,processed_transcript	chr17:13482552-13761825	8301	0.308548	7.06595	0.196519
ENSMUSG00000038146	Notch3	notch 3 [Source:MGI Symbol;Acc:MGI:99460]	protein_coding	chr17:32120819-32166880	8044	-0.287746	7.0607	0.196757
ENSMUSG00000039476	Prrx2	paired related homeobox 2 [Source:MGI Symbol;Acc:MGI:98218]	protein_coding,retained_intron	chr2:30834971-30881241	1951	-0.328655	7.0607	0.196757
ENSMUSG00000062729	Ppox	protoporphyrinogen oxidase [Source:MGI Symbol;Acc:MGI:104968]	protein_coding,retained_intron,processed_transcript	chr1:171275989-171281186	4515	0.266963	7.05117	0.197189
ENSMUSG00000038173	Enpp6	ectonucleotide pyrophosphatase/phosphodiesterase 6 [Source:MGI Symbol;Acc:MGI:2445171]	protein_coding,retained_intron	chr8:46986924-47094895	4413	0.264084	7.04203	0.197604
ENSMUSG00000027429	Sec23b	SEC23B (S. cerevisiae) [Source:MGI Symbol;Acc:MGI:1350925]	protein_coding,processed_transcript	chr2:144556228-144590749	6302	0.146533	7.03876	0.197753
ENSMUSG00000021694	Ercc8	excision repaiross-complementing rodent repair deficiency, complementation group 8 [Source:MGI Symbol;Acc:MGI:1919241]	protein_coding,retained_intron,nonsense_mediated_decay	chr13:108158730-108195364	7657	0.252119	7.03376	0.197981
ENSMUSG00000028164	Manba	mannosidase, beta A, lysosomal [Source:MGI Symbol;Acc:MGI:88175]	protein_coding,retained_intron,nonsense_mediated_decay,processed_transcript	chr3:135485610-135571404	6971	0.218462	7.03376	0.197981
ENSMUSG00000093273	Mir3064	microRNA 3064 [Source:MGI Symbol;Acc:MGI:4834237]	miRNA	chr11:106782692-106782759	67	0.332171	7.02844	0.198224
ENSMUSG00000001847	Rac1	RAS-related C3 botulinum substrate 1 [Source:MGI Symbol;Acc:MGI:97845]	protein_coding,processed_transcript	chr5:143505477-143528036	2652	-0.125421	7.02203	0.198517
ENSMUSG00000066979	Bub3	budding uninhibited by benzimidazoles 3 homolog (S. cerevisiae) [Source:MGI Symbol;Acc:MGI:1343463]	protein_coding	chr7:131560390-131571898	2055	0.173226	7.02203	0.198517
ENSMUSG00000002580	Mien1	migration and invasion enhancer 1 [Source:MGI Symbol;Acc:MGI:1913678]	protein_coding	chr11:98437707-98438991	747	-0.231777	7.01475	0.19885
ENSMUSG00000026389	Steap3	STEAP family member 3 [Source:MGI Symbol;Acc:MGI:1915678]	protein_coding	chr1:120190756-120272705	5715	-0.3322	7.0073	0.199191
ENSMUSG00000003644	Rps6ka1	ribosomal protein S6 kinase polypeptide 1 [Source:MGI Symbol;Acc:MGI:104558]	protein_coding,retained_intron,processed_transcript	chr4:133847289-133887797	4258	-0.261187	7.0073	0.199191
ENSMUSG00000036327	Qsox2	quiescin Q6 sulfhydryl oxidase 2 [Source:MGI Symbol;Acc:MGI:2387194]	protein_coding	chr2:26208636-26237525	4644	0.196583	7.00647	0.199229
ENSMUSG00000078794	Dact3	dapper homolog 3, antagonist of beta-catenin (xenopus) [Source:MGI Symbol;Acc:MGI:3654828]	protein_coding	chr7:16875316-16887301	2828	-0.20467	7.00539	0.199279
ENSMUSG00000043020	Wdr63	WD repeat domain 63 [Source:MGI Symbol;Acc:MGI:3045269]	protein_coding,processed_transcript	chr3:146040525-146108130	3311	-0.350006	7.00539	0.199279
ENSMUSG00000020878	Lrrc46	leucine rich repeat containing 46 [Source:MGI Symbol;Acc:MGI:1916547]	protein_coding	chr11:97034601-97041407	1336	-0.310316	6.98757	0.200098
ENSMUSG00000066693	Gm7493	predicted gene 7493 [Source:MGI Symbol;Acc:MGI:3643471]	processed_pseudogene	chr1:8962995-8963621	626	0.228657	6.96181	0.201288
ENSMUSG00000004633	Chn2	chimerin 2 [Source:MGI Symbol;Acc:MGI:1917243]	protein_coding,processed_transcript	chr6:54039553-54301810	5745	0.187501	6.95919	0.20141
ENSMUSG00000008435	Rdh13	retinol dehydrogenase 13 (all-trans and 9-cis) [Source:MGI Symbol;Acc:MGI:1918732]	protein_coding,retained_intron,processed_transcript	chr7:4424769-4445649	6595	0.228496	6.95919	0.20141
ENSMUSG00000057246	BC051142	cDNA sequence BC051142 [Source:MGI Symbol;Acc:MGI:3039565]	protein_coding,retained_intron,processed_transcript	chr17:34398819-34460734	3397	0.356459	6.95396	0.201653
ENSMUSG00000010830	Kdelr3	KDEL (Lys-Asp-Glu-Leu) endoplasmic reticulum protein retention receptor 3 [Source:MGI Symbol;Acc:MGI:2145953]	protein_coding	chr15:79516407-79527739	1414	-0.329773	6.95396	0.201653
ENSMUSG00000015568	Lpl	lipoprotein lipase [Source:MGI Symbol;Acc:MGI:96820]	protein_coding,retained_intron,nonsense_mediated_decay,processed_transcript	chr8:68880490-68907448	6810	-0.257916	6.93886	0.202355
ENSMUSG00000021327	Zkscan3	zinc finger with KRAB and SCAN domains 3 [Source:MGI Symbol;Acc:MGI:1919989]	protein_coding,processed_transcript	chr13:21387012-21402755	7817	0.208414	6.93614	0.202482
ENSMUSG00000041959	S100a10	S100 calcium binding protein A10 (calpactin) [Source:MGI Symbol;Acc:MGI:1339468]	protein_coding,retained_intron	chr3:93555079-93564643	1212	-0.21962	6.93047	0.202746
ENSMUSG00000026728	Vim	vimentin [Source:MGI Symbol;Acc:MGI:98932]	protein_coding,retained_intron	chr2:13573926-13582826	2335	-0.296185	6.92576	0.202966
ENSMUSG00000024908	Ppp6r3	protein phosphatase 6, regulatory subunit 3 [Source:MGI Symbol;Acc:MGI:1921807]	protein_coding	chr19:3454932-3575749	4952	0.129223	6.91559	0.203442
ENSMUSG00000028890	Mtf1	metal response element binding transcription factor 1 [Source:MGI Symbol;Acc:MGI:101786]	protein_coding,retained_intron	chr4:124802103-124849800	8907	-0.188374	6.89564	0.204379
ENSMUSG00000022098	Bmp1	bone morphogenetic protein 1 [Source:MGI Symbol;Acc:MGI:88176]	protein_coding	chr14:70474556-70520260	3757	-0.229594	6.87587	0.205311
ENSMUSG00000053166	Cdh22	cadherin 22 [Source:MGI Symbol;Acc:MGI:1341843]	protein_coding,nonsense_mediated_decay	chr2:165111506-165234853	3702	-0.263976	6.87416	0.205392
ENSMUSG00000033730	Egr3	early growth response 3 [Source:MGI Symbol;Acc:MGI:1306780]	protein_coding	chr14:70077444-70080157	1416	-0.273375	6.87416	0.205392
ENSMUSG00000046402	Rbp1	retinol binding protein 1, cellular [Source:MGI Symbol;Acc:MGI:97876]	protein_coding	chr9:98422960-98446551	2628	-0.355159	6.87245	0.205473
ENSMUSG00000030287	Itpr2	inositol 1,4,5-triphosphate receptor 2 [Source:MGI Symbol;Acc:MGI:99418]	protein_coding,retained_intron,processed_transcript	chr6:146108298-146502223	13484	0.179047	6.86677	0.205742
ENSMUSG00000024404	Riok3	RIO kinase 3 [Source:MGI Symbol;Acc:MGI:1914128]	protein_coding	chr18:12128849-12157367	3661	0.145868	6.86677	0.205742
ENSMUSG00000092448	Gm20387	predicted gene 20387 [Source:MGI Symbol;Acc:MGI:5141852]	processed_transcript	chr6:110639752-110645916	1783	0.3529	6.85482	0.206309
ENSMUSG00000023966	Rsph9	radial spoke head 9 homolog (Chlamydomonas) [Source:MGI Symbol;Acc:MGI:1922814]	protein_coding,retained_intron	chr17:46122034-46144216	1602	-0.34868	6.85482	0.206309
ENSMUSG00000025532	Crcp	calcitonin gene-related peptide-receptor component protein [Source:MGI Symbol;Acc:MGI:1100818]	protein_coding,processed_transcript	chr5:130029289-130060789	1579	0.203294	6.84649	0.206705
ENSMUSG00000024371	C2	complement component 2 (within H-2S) [Source:MGI Symbol;Acc:MGI:88226]	protein_coding,retained_intron,processed_transcript	chr17:34856411-34898265	4777	-0.32323	6.84649	0.206705
ENSMUSG00000037217	Syn1	synapsin I [Source:MGI Symbol;Acc:MGI:98460]	protein_coding	chrX:20860510-20921004	3299	-0.228497	6.84271	0.206885
ENSMUSG00000056938	Acbd4	acyl-Coenzyme A binding domain containing 4 [Source:MGI Symbol;Acc:MGI:1914381]	protein_coding,retained_intron,nonsense_mediated_decay,processed_transcript	chr11:103101681-103112200	2937	-0.227234	6.83392	0.207304
ENSMUSG00000039963	Ccdc40	coiled-coil domain containing 40 [Source:MGI Symbol;Acc:MGI:2443893]	protein_coding,retained_intron,processed_transcript	chr11:119228571-119265236	6031	-0.292145	6.83392	0.207304
ENSMUSG00000030708	Dnajb13	DnaJ (Hsp40) related, subfamily B, member 13 [Source:MGI Symbol;Acc:MGI:1916637]	protein_coding,processed_transcript	chr7:100503017-100514960	1430	-0.33378	6.83392	0.207304
ENSMUSG00000028011	Tdo2	tryptophan 2,3-dioxygenase [Source:MGI Symbol;Acc:MGI:1928486]	protein_coding,retained_intron,processed_transcript	chr3:81957089-81975750	3429	0.318026	6.82836	0.20757
ENSMUSG00000038732	Mboat1	membrane bound O-acyltransferase domain containing 1 [Source:MGI Symbol;Acc:MGI:2387184]	protein_coding,processed_transcript	chr13:30136497-30246717	3474	-0.275487	6.82008	0.207966
ENSMUSG00000042029	Ncapg2	non-SMC condensin II complex, subunit G2 [Source:MGI Symbol;Acc:MGI:1923294]	protein_coding	chr12:116405401-116463531	6604	-0.268797	6.81901	0.208017
ENSMUSG00000020522	Mfap3	microfibrillar-associated protein 3 [Source:MGI Symbol;Acc:MGI:1924068]	protein_coding,retained_intron	chr11:57518663-57533815	5801	0.201718	6.81637	0.208143
ENSMUSG00000038213	Tapbpl	TAP binding protein-like [Source:MGI Symbol;Acc:MGI:2384853]	protein_coding	chr6:125223932-125231860	2352	0.30627	6.81637	0.208143
ENSMUSG00000026991	Pkp4	plakophilin 4 [Source:MGI Symbol;Acc:MGI:109281]	protein_coding,nonsense_mediated_decay,processed_transcript	chr2:59160849-59355208	5707	-0.102182	6.81637	0.208143
ENSMUSG00000059974	Ntm	neurotrimin [Source:MGI Symbol;Acc:MGI:2446259]	protein_coding,retained_intron,processed_transcript	chr9:28994749-29963141	8079	-0.155623	6.81287	0.208311
ENSMUSG00000031292	Cdkl5	cyclin-dependent kinase-like 5 [Source:MGI Symbol;Acc:MGI:1278336]	protein_coding	chrX:160784307-160994702	3484	0.170667	6.80604	0.208639
ENSMUSG00000035929	H2-Q4	histocompatibility 2, Q region locus 4 [Source:MGI Symbol;Acc:MGI:95933]	protein_coding,retained_intron	chr17:35379616-35385290	2596	0.352457	6.78356	0.209722
ENSMUSG00000026470	Stx6	syntaxin 6 [Source:MGI Symbol;Acc:MGI:1926235]	protein_coding,retained_intron,nonsense_mediated_decay,processed_transcript	chr1:155158702-155203517	2459	0.150441	6.78107	0.209842
ENSMUSG00000023153	Tmem52	transmembrane protein 52 [Source:MGI Symbol;Acc:MGI:1916921]	protein_coding,retained_intron	chr4:155469113-155470858	1157	-0.341697	6.78107	0.209842
ENSMUSG00000021273	Fdft1	farnesyl diphosphate farnesyl transferase 1 [Source:MGI Symbol;Acc:MGI:102706]	protein_coding	chr14:63145152-63177793	2860	-0.173442	6.77014	0.210371
ENSMUSG00000001300	Efnb2	ephrin B2 [Source:MGI Symbol;Acc:MGI:105097]	protein_coding	chr8:8617433-8660773	4324	-0.314001	6.76361	0.210687
ENSMUSG00000055676	Gm5069	predicted pseudogene 5069 [Source:MGI Symbol;Acc:MGI:3644516]	transcribed_processed_pseudogene,processed_transcript	chr1:180326969-180330550	1328	-0.314997	6.76361	0.210687
ENSMUSG00000028967	Errfi1	ERBB receptor feedback inhibitor 1 [Source:MGI Symbol;Acc:MGI:1921405]	protein_coding,processed_transcript	chr4:150853918-150868892	3582	-0.182906	6.76361	0.210687
ENSMUSG00000021032	Ngb	neuroglobin [Source:MGI Symbol;Acc:MGI:2151886]	protein_coding	chr12:87097530-87102539	1723	-0.298921	6.75512	0.2111
ENSMUSG00000039037	St6galnac5	ST6 (alpha-N-acetyl-neuraminyl-2,3-beta-galactosyl-1,3)-N-acetylgalactosaminide alpha-2,6-sialyltransferase 5 [Source:MGI Symbol;Acc:MGI:1349471]	protein_coding,processed_transcript	chr3:152817080-152982246	6002	-0.249191	6.75105	0.211298
ENSMUSG00000061731	Ext1	exostoses (multiple) 1 [Source:MGI Symbol;Acc:MGI:894663]	protein_coding,retained_intron,nonsense_mediated_decay	chr15:53064037-53346159	8077	0.166122	6.74842	0.211426
ENSMUSG00000004267	Eno2	enolase 2, gamma neuronal [Source:MGI Symbol;Acc:MGI:95394]	protein_coding,retained_intron,processed_transcript	chr6:124760052-124769673	4705	-0.123858	6.74177	0.21175
ENSMUSG00000035623	Rsf1	remodeling and spacing factor 1 [Source:MGI Symbol;Acc:MGI:2682305]	protein_coding,retained_intron,processed_transcript	chr7:97579895-97692782	12635	0.143635	6.74177	0.21175
ENSMUSG00000028480	Glipr2	GLI pathogenesis-related 2 [Source:MGI Symbol;Acc:MGI:1917770]	protein_coding	chr4:43957400-43979118	2320	-0.268771	6.74177	0.21175
ENSMUSG00000066456	Hmgn3	high mobility group nucleosomal binding domain 3 [Source:MGI Symbol;Acc:MGI:2138069]	protein_coding,retained_intron,nonsense_mediated_decay,processed_transcript	chr9:83109947-83146685	1844	0.229696	6.73693	0.211986
ENSMUSG00000026546	Cfap45	cilia and flagella associated protein 45 [Source:MGI Symbol;Acc:MGI:1919120]	protein_coding,retained_intron	chr1:172521043-172545870	2580	-0.350497	6.73693	0.211986
ENSMUSG00000028148	Them5	thioesterase superfamily member 5 [Source:MGI Symbol;Acc:MGI:1913448]	protein_coding	chr3:94342098-94347352	1540	-0.253449	6.72856	0.212395
ENSMUSG00000020946	Gosr2	golgi SNAP receptor complex member 2 [Source:MGI Symbol;Acc:MGI:1927204]	protein_coding,processed_transcript	chr11:103676848-103697898	3266	0.141081	6.72752	0.212446
ENSMUSG00000051855	Mest	mesoderm specific transcript [Source:MGI Symbol;Acc:MGI:96968]	protein_coding,retained_intron,processed_transcript	chr6:30723546-30748455	3935	0.24046	6.71764	0.212929
ENSMUSG00000022129	Dct	dopachrome tautomerase [Source:MGI Symbol;Acc:MGI:102563]	protein_coding	chr14:118012791-118052246	2261	0.312747	6.70731	0.213437
ENSMUSG00000067567	Hdac8	histone deacetylase 8 [Source:MGI Symbol;Acc:MGI:1917565]	protein_coding,retained_intron,nonsense_mediated_decay,processed_transcript	chrX:102284638-102505359	4839	-0.193243	6.70606	0.213498
ENSMUSG00000081534	Slc48a1	solute carrier family 48 (heme transporter), member 1 [Source:MGI Symbol;Acc:MGI:1914989]	protein_coding,nonsense_mediated_decay	chr15:97784354-97792692	2690	-0.156342	6.70216	0.21369
ENSMUSG00000071042	Rasgrp3	RAS, guanyl releasing protein 3 [Source:MGI Symbol;Acc:MGI:3028579]	protein_coding	chr17:75435904-75529043	4921	-0.219035	6.69399	0.214092
ENSMUSG00000042351	Grap2	GRB2-related adaptor protein 2 [Source:MGI Symbol;Acc:MGI:1333842]	protein_coding	chr15:80623504-80650559	3158	-0.302164	6.69076	0.214252
ENSMUSG00000038059	Smim3	small integral membrane protein 3 [Source:MGI Symbol;Acc:MGI:1917088]	protein_coding	chr18:60474192-60501983	1984	-0.289854	6.68335	0.214618
ENSMUSG00000031104	Rab33a	RAB33A, member RAS oncogene family [Source:MGI Symbol;Acc:MGI:109493]	protein_coding	chrX:48519284-48530232	1158	0.259067	6.67742	0.214911
ENSMUSG00000035506	Slc12a8	solute carrier family 12 (potassium/chloride transporters), member 8 [Source:MGI Symbol;Acc:MGI:2443672]	protein_coding,processed_transcript	chr16:33517327-33664135	4444	-0.33811	6.67742	0.214911
ENSMUSG00000047721	Bola2	bolA-like 2 (E. coli) [Source:MGI Symbol;Acc:MGI:1913412]	protein_coding,retained_intron,processed_transcript	chr7:126695400-126697058	1658	-0.20447	6.67498	0.215031
ENSMUSG00000025647	Shisa5	shisa family member 5 [Source:MGI Symbol;Acc:MGI:1915044]	protein_coding	chr9:109038564-109057724	3204	0.206746	6.67342	0.215109
ENSMUSG00000020716	Nf1	neurofibromatosis 1 [Source:MGI Symbol;Acc:MGI:97306]	protein_coding,retained_intron,processed_transcript	chr11:79339692-79581612	15820	0.0945175	6.66606	0.215473
ENSMUSG00000006369	Fbln1	fibulin 1 [Source:MGI Symbol;Acc:MGI:95487]	protein_coding,processed_transcript	chr15:85205948-85286535	4368	-0.330214	6.66606	0.215473
ENSMUSG00000061802	Armc4	armadillo repeat containing 4 [Source:MGI Symbol;Acc:MGI:1922184]	protein_coding	chr18:7088232-7297901	3477	-0.346357	6.66275	0.215638
ENSMUSG00000040852	Plekhh2	pleckstrin homology domain containing, family H (with MyTH4 domain) member 2 [Source:MGI Symbol;Acc:MGI:2146813]	protein_coding	chr17:84511894-84622142	6886	0.310144	6.65303	0.216121
ENSMUSG00000031070	Mrgprf	MAS-related GPR, member F [Source:MGI Symbol;Acc:MGI:2384823]	protein_coding	chr7:145300827-145309557	2214	-0.288986	6.65303	0.216121
ENSMUSG00000029455	Aldh2	aldehyde dehydrogenase 2, mitochondrial [Source:MGI Symbol;Acc:MGI:99600]	protein_coding,retained_intron	chr5:121566026-121593824	4704	-0.176017	6.64887	0.216328
ENSMUSG00000029647	Pan3	PAN3 polyA specific ribonuclease subunit homolog (S. cerevisiae) [Source:MGI Symbol;Acc:MGI:1919837]	protein_coding,retained_intron,nonsense_mediated_decay,processed_transcript	chr5:147430160-147548502	7316	0.156455	6.64887	0.216328
ENSMUSG00000019139	Isyna1	myo-inositol 1-phosphate synthase A1 [Source:MGI Symbol;Acc:MGI:1919030]	protein_coding	chr8:70594480-70597288	1836	-0.316113	6.64887	0.216328
ENSMUSG00000045062	Pcdhb7	protocadherin beta 7 [Source:MGI Symbol;Acc:MGI:2136741]	protein_coding	chr18:37341701-37345207	3506	0.320563	6.64887	0.216328
ENSMUSG00000002100	Mybpc3	myosin binding protein C, cardiac [Source:MGI Symbol;Acc:MGI:102844]	protein_coding	chr2:91118143-91136516	4163	-0.329901	6.64045	0.216748
ENSMUSG00000057134	Ado	2-aminoethanethiol (cysteamine) dioxygenase [Source:MGI Symbol;Acc:MGI:2685083]	protein_coding	chr10:67544511-67548955	4444	0.183292	6.63645	0.216948
ENSMUSG00000020376	Rnf130	ring finger protein 130 [Source:MGI Symbol;Acc:MGI:1891717]	protein_coding,processed_transcript	chr11:50025345-50104758	1558	-0.160523	6.63645	0.216948
ENSMUSG00000034472	Rasd2	RASD family, member 2 [Source:MGI Symbol;Acc:MGI:1922391]	protein_coding	chr8:75213943-75224113	3176	-0.262265	6.63645	0.216948
ENSMUSG00000038026	Kcnj9	potassium inwardly-rectifying channel, subfamily J, member 9 [Source:MGI Symbol;Acc:MGI:108007]	protein_coding,retained_intron	chr1:172321032-172329263	3270	-0.220565	6.63645	0.216948
ENSMUSG00000014504	Srp19	signal recognition particle 19 [Source:MGI Symbol;Acc:MGI:1913634]	protein_coding,retained_intron,nonsense_mediated_decay,processed_transcript	chr18:34330846-34336599	3630	-0.226176	6.63645	0.216948
ENSMUSG00000050875	A730017C20Rik	RIKEN cDNA A730017C20 gene [Source:MGI Symbol;Acc:MGI:2442934]	protein_coding,retained_intron,nonsense_mediated_decay	chr18:59062247-59076962	5347	0.222768	6.63645	0.216948
ENSMUSG00000039048	Foxred1	FAD-dependent oxidoreductase domain containing 1 [Source:MGI Symbol;Acc:MGI:2446262]	protein_coding,retained_intron,nonsense_mediated_decay	chr9:35204205-35211055	4064	0.203853	6.63285	0.217128
ENSMUSG00000026761	Orc4	origin recognition complex, subunit 4 [Source:MGI Symbol;Acc:MGI:1347043]	protein_coding,processed_transcript	chr2:48902823-48950277	7458	0.177215	6.63151	0.217195
ENSMUSG00000057335	Cep170	centrosomal protein 170 [Source:MGI Symbol;Acc:MGI:1918348]	protein_coding,retained_intron,nonsense_mediated_decay,processed_transcript	chr1:176733652-176807124	6930	0.119218	6.61457	0.218044
ENSMUSG00000056737	Capg	capping protein (actin filament), gelsolin-like [Source:MGI Symbol;Acc:MGI:1098259]	protein_coding,retained_intron	chr6:72544390-72562983	2529	-0.350225	6.61128	0.218209
ENSMUSG00000052707	Tnrc6a	trinucleotide repeat containing 6a [Source:MGI Symbol;Acc:MGI:2385292]	protein_coding	chr7:123123884-123195288	8471	0.188791	6.61128	0.218209
ENSMUSG00000080893	Gm15920	predicted gene 15920 [Source:MGI Symbol;Acc:MGI:3801934]	processed_pseudogene	chr5:130188394-130188796	402	-0.195567	6.6031	0.21862
ENSMUSG00000062203	Gspt1	G1 to S phase transition 1 [Source:MGI Symbol;Acc:MGI:1316728]	protein_coding,retained_intron	chr16:11219291-11254270	4297	-0.123636	6.6031	0.21862
ENSMUSG00000021536	Adcy2	adenylate cyclase 2 [Source:MGI Symbol;Acc:MGI:99676]	protein_coding	chr13:68620042-68999541	4211	-0.142417	6.60252	0.218649
ENSMUSG00000030917	Tmem159	transmembrane protein 159 [Source:MGI Symbol;Acc:MGI:1925752]	protein_coding,retained_intron	chr7:120102375-120120992	1926	0.257106	6.5947	0.219043
ENSMUSG00000072214	Sept5	septin 5 [Source:MGI Symbol;Acc:MGI:1195461]	protein_coding	chr16:18621810-18629938	2127	-0.204835	6.59213	0.219173
ENSMUSG00000026134	Prim2	DNA primase, p58 subunit [Source:MGI Symbol;Acc:MGI:97758]	protein_coding,retained_intron	chr1:33453810-33669786	1965	0.248504	6.583	0.219634
ENSMUSG00000038400	Pmepa1	prostate transmembrane protein, androgen induced 1 [Source:MGI Symbol;Acc:MGI:1929600]	protein_coding,retained_intron	chr2:173224457-173276533	4913	-0.241784	6.583	0.219634
ENSMUSG00000043460	Elfn2	leucine rich repeat and fibronectin type III, extracellular 2 [Source:MGI Symbol;Acc:MGI:3608416]	protein_coding	chr15:78670021-78718113	4846	0.242674	6.58194	0.219688
ENSMUSG00000092558	Med20	mediator complex subunit 20 [Source:MGI Symbol;Acc:MGI:1929648]	protein_coding,retained_intron	chr17:47611581-47624418	7324	0.194731	6.56493	0.22055
ENSMUSG00000026980	Ly75	lymphocyte antigen 75 [Source:MGI Symbol;Acc:MGI:106662]	protein_coding	chr2:60292102-60383303	6905	0.342222	6.5489	0.221366
ENSMUSG00000066797	Zfp648	zinc finger protein 648 [Source:MGI Symbol;Acc:MGI:2685049]	protein_coding	chr1:154201186-154205674	1877	0.258211	6.54847	0.221387
ENSMUSG00000022892	App	amyloid beta (A4) precursor protein [Source:MGI Symbol;Acc:MGI:88059]	protein_coding	chr16:84954439-85173707	3128	-0.142018	6.54634	0.221496
ENSMUSG00000074657	Kif5a	kinesin family member 5A [Source:MGI Symbol;Acc:MGI:109564]	protein_coding	chr10:127225695-127263363	6310	0.182609	6.546	0.221513
ENSMUSG00000060477	Irak2	interleukin-1 receptor-associated kinase 2 [Source:MGI Symbol;Acc:MGI:2429603]	protein_coding,processed_transcript	chr6:113638466-113695009	4194	-0.220116	6.54455	0.221588
ENSMUSG00000039678	Tbc1d13	TBC1 domain family, member 13 [Source:MGI Symbol;Acc:MGI:2385326]	protein_coding,retained_intron,nonsense_mediated_decay,processed_transcript	chr2:30133745-30152013	4719	0.159463	6.54455	0.221588
ENSMUSG00000040964	Arhgef10l	Rho guanine nucleotide exchange factor (GEF) 10-like [Source:MGI Symbol;Acc:MGI:1920004]	protein_coding,retained_intron,nonsense_mediated_decay	chr4:140514484-140666012	5693	-0.171778	6.54455	0.221588
ENSMUSG00000025150	Cbr2	carbonyl reductase 2 [Source:MGI Symbol;Acc:MGI:107200]	protein_coding,retained_intron	chr11:120729488-120732114	1327	-0.266988	6.54277	0.221678
ENSMUSG00000028851	Nudc	nuclear distribution gene C homolog (Aspergillus) [Source:MGI Symbol;Acc:MGI:106014]	protein_coding,processed_transcript	chr4:133532541-133545996	1425	-0.170369	6.53526	0.222062
ENSMUSG00000066129	Kndc1	kinase non-catalytic C-lobe domain (KIND) containing 1 [Source:MGI Symbol;Acc:MGI:1923734]	protein_coding,retained_intron	chr7:139894695-139941537	7731	0.190295	6.53359	0.222147
ENSMUSG00000091471	Gm20538	predicted gene 20538 [Source:MGI Symbol;Acc:MGI:5142003]	protein_coding	chr19:44543721-44552831	225	-0.224615	6.53147	0.222256
ENSMUSG00000045731	Pnoc	prepronociceptin [Source:MGI Symbol;Acc:MGI:105308]	protein_coding	chr14:65400672-65425472	2157	-0.301152	6.52878	0.222393
ENSMUSG00000040495	Chrm4	cholinergic receptor, muscarinic 4 [Source:MGI Symbol;Acc:MGI:88399]	protein_coding	chr2:91922188-91929829	2768	-0.340409	6.52645	0.222513
ENSMUSG00000020395	Itk	IL2 inducible T cell kinase [Source:MGI Symbol;Acc:MGI:96621]	protein_coding,retained_intron	chr11:46325149-46389515	5354	0.321426	6.52412	0.222632
ENSMUSG00000034154	Ino80	INO80 homolog (S. cerevisiae) [Source:MGI Symbol;Acc:MGI:1915392]	protein_coding,retained_intron	chr2:119373041-119477687	6803	0.195893	6.52412	0.222632
ENSMUSG00000052040	Klf13	Kruppel-like factor 13 [Source:MGI Symbol;Acc:MGI:1354948]	protein_coding,retained_intron	chr7:63886350-63938915	6396	-0.199479	6.52223	0.222729
ENSMUSG00000032295	Man2c1	mannosidase, alpha, class 2C, member 1 [Source:MGI Symbol;Acc:MGI:1920994]	protein_coding,retained_intron,nonsense_mediated_decay,processed_transcript	chr9:57130689-57142722	7052	0.162995	6.52223	0.222729
ENSMUSG00000024981	Acsl5	acyl-CoA synthetase long-chain family member 5 [Source:MGI Symbol;Acc:MGI:1919129]	protein_coding	chr19:55253368-55296627	3150	0.158403	6.52223	0.222729
ENSMUSG00000000402	Egfl6	EGF-like-domain, multiple 6 [Source:MGI Symbol;Acc:MGI:1858599]	protein_coding	chrX:166523006-166585720	2704	-0.253993	6.51579	0.22306
ENSMUSG00000058056	Palld	palladin, cytoskeletal associated protein [Source:MGI Symbol;Acc:MGI:1919583]	protein_coding,retained_intron	chr8:61513245-61902690	8479	0.300549	6.51555	0.223072
ENSMUSG00000037999	Arap2	ArfGAP with RhoGAP domain, ankyrin repeat and PH domain 2 [Source:MGI Symbol;Acc:MGI:2684416]	protein_coding,retained_intron,nonsense_mediated_decay	chr5:62602444-62766198	8716	-0.185629	6.51273	0.223217
ENSMUSG00000041696	Rasl12	RAS-like, family 12 [Source:MGI Symbol;Acc:MGI:1918034]	protein_coding	chr9:65398487-65414853	3877	0.344165	6.51273	0.223217
ENSMUSG00000095440	Fignl2	fidgetin-like 2 [Source:MGI Symbol;Acc:MGI:3646919]	protein_coding	chr15:101050193-101054399	4206	-0.346298	6.51273	0.223217
ENSMUSG00000060675	Pla2g16	phospholipase A2, group XVI [Source:MGI Symbol;Acc:MGI:2179715]	protein_coding	chr19:7557458-7588545	6396	-0.157702	6.51273	0.223217
ENSMUSG00000089762	Ier5l	immediate early response 5-like [Source:MGI Symbol;Acc:MGI:1919750]	protein_coding	chr2:30472647-30474199	1552	-0.347075	6.51273	0.223217
ENSMUSG00000028617	Lrrc42	leucine rich repeat containing 42 [Source:MGI Symbol;Acc:MGI:1925059]	protein_coding,retained_intron	chr4:107233513-107253532	2139	0.254642	6.51273	0.223217
ENSMUSG00000044172	Ptx4	pentraxin 4 [Source:MGI Symbol;Acc:MGI:1915759]	protein_coding	chr17:25120759-25125268	1582	-0.288709	6.51273	0.223217
ENSMUSG00000032086	Bace1	beta-site APP cleaving enzyme 1 [Source:MGI Symbol;Acc:MGI:1346542]	protein_coding,retained_intron,nonsense_mediated_decay,processed_transcript	chr9:45838579-45864399	6348	-0.142467	6.49986	0.22388
ENSMUSG00000000202	Btbd17	BTB (POZ) domain containing 17 [Source:MGI Symbol;Acc:MGI:1919264]	protein_coding,processed_transcript	chr11:114791216-114795945	3187	-0.310511	6.48993	0.224392
ENSMUSG00000026153	Fam135a	family with sequence similarity 135, member A [Source:MGI Symbol;Acc:MGI:1915437]	protein_coding,retained_intron,nonsense_mediated_decay	chr1:24010757-24100341	6467	0.183396	6.48113	0.224847
ENSMUSG00000036550	Cnot1	CCR4-NOT transcription complex, subunit 1 [Source:MGI Symbol;Acc:MGI:2442402]	protein_coding	chr8:95719450-95807462	8390	0.120422	6.47475	0.225178
ENSMUSG00000034973	Dopey1	dopey family member 1 [Source:MGI Symbol;Acc:MGI:1289294]	protein_coding,retained_intron,nonsense_mediated_decay	chr9:86485406-86555806	8933	0.109486	6.47475	0.225178
ENSMUSG00000030225	Dera	2-deoxyribose-5-phosphate aldolase homolog (C. elegans) [Source:MGI Symbol;Acc:MGI:1913762]	protein_coding	chr6:137754541-137837891	1742	0.335168	6.47357	0.225239
ENSMUSG00000051579	Tceal8	transcription elongation factor A (SII)-like 8 [Source:MGI Symbol;Acc:MGI:1913934]	protein_coding	chrX:136168983-136172342	2563	0.197656	6.46847	0.225504
ENSMUSG00000037110	Ralgapa2	Ral GTPase activating protein, alpha subunit 2 (catalytic) [Source:MGI Symbol;Acc:MGI:3036245]	protein_coding,retained_intron,nonsense_mediated_decay,processed_transcript	chr2:146239878-146512026	18352	0.16503	6.46309	0.225783
ENSMUSG00000068394	Cep152	centrosomal protein 152 [Source:MGI Symbol;Acc:MGI:2139083]	protein_coding	chr2:125563087-125625113	5768	0.281296	6.4596	0.225964
ENSMUSG00000037708	BC061194	cDNA sequence BC061194 [Source:MGI Symbol;Acc:MGI:3040687]	protein_coding	chr2:18699022-18750413	2531	0.259097	6.4596	0.225964
ENSMUSG00000043091	Tuba1c	tubulin, alpha 1C [Source:MGI Symbol;Acc:MGI:1095409]	protein_coding	chr15:99029890-99038105	1977	-0.176423	6.4596	0.225964
ENSMUSG00000054256	Msi1	musashi RNA-binding protein 1 [Source:MGI Symbol;Acc:MGI:107376]	protein_coding,retained_intron,processed_transcript	chr5:115429598-115455698	5800	-0.25242	6.45159	0.226382
ENSMUSG00000006638	Abhd1	abhydrolase domain containing 1 [Source:MGI Symbol;Acc:MGI:1931013]	retained_intron,processed_transcript	chr5:30950065-30955091	1758	0.339814	6.44969	0.226481
ENSMUSG00000024521	Pmaip1	phorbol-12-myristate-13-acetate-induced protein 1 [Source:MGI Symbol;Acc:MGI:1930146]	protein_coding	chr18:66458603-66465550	2646	0.344086	6.43795	0.227093
ENSMUSG00000045671	Spred2	sprouty-related, EVH1 domain containing 2 [Source:MGI Symbol;Acc:MGI:2150019]	protein_coding	chr11:19924374-20024026	4619	-0.233185	6.43525	0.227235
ENSMUSG00000005262	Ufd1l	ubiquitin fusion degradation 1 like [Source:MGI Symbol;Acc:MGI:109353]	protein_coding,retained_intron,nonsense_mediated_decay,processed_transcript	chr16:18811778-18835261	4336	0.149153	6.43525	0.227235
ENSMUSG00000051223	Bzw1	basic leucine zipper and W2 domains 1 [Source:MGI Symbol;Acc:MGI:1914132]	protein_coding,nonsense_mediated_decay	chr1:58393135-58406548	2833	0.143302	6.43525	0.227235
ENSMUSG00000036962	Cfap221	cilia and flagella associated protein 221 [Source:MGI Symbol;Acc:MGI:2684947]	protein_coding	chr1:119923340-119997234	2915	-0.282363	6.43525	0.227235
ENSMUSG00000071337	Tia1	cytotoxic granule-associated RNA binding protein 1 [Source:MGI Symbol;Acc:MGI:107914]	protein_coding,retained_intron,nonsense_mediated_decay,processed_transcript	chr6:86404218-86433403	12945	0.177153	6.43468	0.227265
ENSMUSG00000022769	Sdf2l1	stromal cell-derived factor 2-like 1 [Source:MGI Symbol;Acc:MGI:2149842]	protein_coding	chr16:17130137-17132383	1108	-0.316239	6.4265	0.227693
ENSMUSG00000000686	Abhd15	abhydrolase domain containing 15 [Source:MGI Symbol;Acc:MGI:1914727]	protein_coding	chr11:77515120-77538607	3035	-0.330563	6.4265	0.227693
ENSMUSG00000080538	Gm25541	predicted gene, 25541 [Source:MGI Symbol;Acc:MGI:5455318]	snRNA	chr2:27539804-27539930	126	-0.285567	6.4265	0.227693
ENSMUSG00000074981	Dcdc5	doublecortin domain containing 5 [Source:MGI Symbol;Acc:MGI:3045363]	retained_intron,processed_transcript,unitary_pseudogene	chr2:106003335-106406151	8170	-0.338889	6.4147	0.228312
ENSMUSG00000082361	Btc	betacellulin, epidermal growth factor family member [Source:MGI Symbol;Acc:MGI:99439]	protein_coding	chr5:91357260-91402994	2876	-0.344422	6.40956	0.228583
ENSMUSG00000097097	5033426O07Rik	RIKEN cDNA 5033426O07 gene [Source:MGI Symbol;Acc:MGI:1923251]	lincRNA	chr8:121198713-121201835	2066	0.274268	6.4087	0.228628
ENSMUSG00000068522	Aard	alanine and arginine rich domain containing protein [Source:MGI Symbol;Acc:MGI:2181621]	protein_coding	chr15:52040106-52045722	1348	-0.267823	6.4087	0.228628
ENSMUSG00000014867	Surf4	surfeit gene 4 [Source:MGI Symbol;Acc:MGI:98445]	protein_coding,nonsense_mediated_decay	chr2:26920039-26933928	3281	0.15847	6.4087	0.228628
ENSMUSG00000019889	Ptprk	protein tyrosine phosphatase, receptor type, K [Source:MGI Symbol;Acc:MGI:103310]	protein_coding	chr10:28074819-28597397	6177	-0.161474	6.40869	0.228629
ENSMUSG00000052273	Dnah3	dynein, axonemal, heavy chain 3 [Source:MGI Symbol;Acc:MGI:2683040]	protein_coding	chr7:119922716-120095177	12252	-0.293363	6.40869	0.228629
ENSMUSG00000031736	Crnde	colorectal neoplasia differentially expressed (non-protein coding) [Source:MGI Symbol;Acc:MGI:1918546]	lincRNA	chr8:92326037-92356120	2012	0.345348	6.40869	0.228629
ENSMUSG00000024019	Cmtr1	cap methyltransferase 1 [Source:MGI Symbol;Acc:MGI:1921407]	protein_coding,retained_intron,processed_transcript	chr17:29549798-29705979	8086	0.140941	6.40869	0.228629
ENSMUSG00000027702	Lrrc34	leucine rich repeat containing 34 [Source:MGI Symbol;Acc:MGI:1919077]	protein_coding	chr3:30624266-30647869	1891	-0.287547	6.39766	0.22921
ENSMUSG00000059898	Dsc3	desmocollin 3 [Source:MGI Symbol;Acc:MGI:1194993]	protein_coding	chr18:19960929-20002097	5305	-0.344537	6.38811	0.229715
ENSMUSG00000055150	Zfp78	zinc finger protein 78 [Source:MGI Symbol;Acc:MGI:107783]	protein_coding	chr7:6371363-6379491	1539	0.334785	6.37139	0.230601
ENSMUSG00000028487	Bnc2	basonuclin 2 [Source:MGI Symbol;Acc:MGI:2443805]	protein_coding,retained_intron,nonsense_mediated_decay,processed_transcript	chr4:84275094-84675275	8174	-0.241883	6.37139	0.230601
ENSMUSG00000022805	Maats1	MYCBP-associated, testis expressed 1 [Source:MGI Symbol;Acc:MGI:2443598]	protein_coding,processed_transcript	chr16:38297753-38342143	4534	-0.341251	6.3679	0.230786
ENSMUSG00000040860	Crocc	ciliary rootlet coiled-coil, rootletin [Source:MGI Symbol;Acc:MGI:3529431]	protein_coding,retained_intron	chr4:141016636-141060550	8266	-0.247662	6.36614	0.23088
ENSMUSG00000039219	Arid4b	AT rich interactive domain 4B (RBP1-like) [Source:MGI Symbol;Acc:MGI:2137512]	protein_coding,processed_transcript	chr13:14063231-14199603	13702	0.119444	6.34616	0.231944
ENSMUSG00000030505	Prmt3	protein arginine N-methyltransferase 3 [Source:MGI Symbol;Acc:MGI:1919224]	protein_coding,nonsense_mediated_decay,processed_transcript	chr7:49778345-49858265	3361	0.192213	6.34616	0.231944
ENSMUSG00000031293	Rs1	retinoschisis (X-linked, juvenile) 1 (human) [Source:MGI Symbol;Acc:MGI:1336189]	protein_coding,processed_transcript	chrX:160768012-160799663	5840	0.331125	6.34616	0.231944
ENSMUSG00000015377	Dennd6b	DENN/MADD domain containing 6B [Source:MGI Symbol;Acc:MGI:1916690]	protein_coding	chr15:89182216-89196474	4607	0.216006	6.34442	0.232037
ENSMUSG00000026657	Frmd4a	FERM domain containing 4A [Source:MGI Symbol;Acc:MGI:1919850]	protein_coding,retained_intron,nonsense_mediated_decay,processed_transcript	chr2:4017716-4614043	23350	0.173446	6.34291	0.232118
ENSMUSG00000073491	Pydc4	pyrin domain containing 4 [Source:MGI Symbol;Acc:MGI:3695276]	protein_coding,retained_intron,processed_transcript	chr1:173566283-173599274	6839	0.231286	6.34291	0.232118
ENSMUSG00000032612	Usp4	ubiquitin specific peptidase 4 (proto-oncogene) [Source:MGI Symbol;Acc:MGI:98905]	protein_coding,retained_intron,nonsense_mediated_decay,processed_transcript	chr9:108347830-108392529	3668	0.135194	6.33396	0.232597
ENSMUSG00000078160	Gm16503	predicted gene 16503 [Source:MGI Symbol;Acc:MGI:3642127]	protein_coding	chr4:147540217-147543500	3283	0.343412	6.32194	0.233241
ENSMUSG00000002102	Psmc3	proteasome (prosome, macropain) 26S subunit, ATPase 3 [Source:MGI Symbol;Acc:MGI:1098754]	protein_coding,nonsense_mediated_decay,processed_transcript	chr2:91054008-91066369	2607	0.128485	6.30897	0.233939
ENSMUSG00000026634	Angel2	angel homolog 2 (Drosophila) [Source:MGI Symbol;Acc:MGI:1196310]	protein_coding,retained_intron,nonsense_mediated_decay,processed_transcript	chr1:190925111-190946962	5590	0.165037	6.29194	0.234858
ENSMUSG00000002688	Prkd1	protein kinase D1 [Source:MGI Symbol;Acc:MGI:99879]	protein_coding	chr12:50341230-50649223	3778	0.23677	6.28539	0.235213
ENSMUSG00000032329	Hmg20a	high mobility group 20A [Source:MGI Symbol;Acc:MGI:1914117]	protein_coding	chr9:56418643-56496884	3691	0.211574	6.28539	0.235213
ENSMUSG00000031012	Cask	calcium/calmodulin-dependent serine protein kinase (MAGUK family) [Source:MGI Symbol;Acc:MGI:1309489]	protein_coding,retained_intron,processed_transcript	chrX:13517079-13851367	9145	0.139158	6.28539	0.235213
ENSMUSG00000001768	Rin2	Ras and Rab interactor 2 [Source:MGI Symbol;Acc:MGI:1921280]	protein_coding,nonsense_mediated_decay,processed_transcript	chr2:145784733-145887616	5399	-0.217323	6.28466	0.235253
ENSMUSG00000000440	Pparg	peroxisome proliferator activated receptor gamma [Source:MGI Symbol;Acc:MGI:97747]	protein_coding	chr6:115361220-115490401	1984	-0.342679	6.27176	0.235952
ENSMUSG00000022711	Pmm2	phosphomannomutase 2 [Source:MGI Symbol;Acc:MGI:1859214]	protein_coding,retained_intron,processed_transcript	chr16:8637673-8657531	4519	0.233759	6.27176	0.235952
ENSMUSG00000017760	Ctsa	cathepsin A [Source:MGI Symbol;Acc:MGI:97748]	protein_coding,retained_intron,processed_transcript	chr2:164832872-164841032	4715	-0.156061	6.26681	0.236221
ENSMUSG00000029752	Asns	asparagine synthetase [Source:MGI Symbol;Acc:MGI:1350929]	protein_coding,retained_intron,processed_transcript	chr6:7675168-7693254	2735	0.122013	6.26222	0.236471
ENSMUSG00000037395	Rcor3	REST corepressor 3 [Source:MGI Symbol;Acc:MGI:2441920]	protein_coding,retained_intron,nonsense_mediated_decay,processed_transcript	chr1:192098655-192138010	3681	0.214498	6.25971	0.236608
ENSMUSG00000094870	Zfp131	zinc finger protein 131 [Source:MGI Symbol;Acc:MGI:1919715]	protein_coding	chr13:119765186-119790805	3067	0.176633	6.25846	0.236676
ENSMUSG00000017418	Arl5b	ADP-ribosylation factor-like 5B [Source:MGI Symbol;Acc:MGI:1923119]	protein_coding,retained_intron,nonsense_mediated_decay	chr2:15049394-15082456	7230	0.140248	6.25846	0.236676
ENSMUSG00000028413	B4galt1	UDP-Gal:betaGlcNAc beta 1,4- galactosyltransferase, polypeptide 1 [Source:MGI Symbol;Acc:MGI:95705]	protein_coding	chr4:40804601-40854005	4234	-0.322024	6.25241	0.237006
ENSMUSG00000007617	Homer1	homer homolog 1 (Drosophila) [Source:MGI Symbol;Acc:MGI:1347345]	protein_coding	chr13:93303756-93404129	10502	0.184825	6.24582	0.237366
ENSMUSG00000061186	Sfmbt2	Scm-like with four mbt domains 2 [Source:MGI Symbol;Acc:MGI:2447794]	protein_coding,processed_transcript	chr2:10370509-10595253	9128	0.23088	6.23448	0.237986
ENSMUSG00000032180	Tmed1	transmembrane emp24 domain containing 1 [Source:MGI Symbol;Acc:MGI:106201]	protein_coding	chr9:21507379-21510186	1487	0.286661	6.22931	0.23827
ENSMUSG00000036854	Hspb6	heat shock protein, alpha-crystallin-related, B6 [Source:MGI Symbol;Acc:MGI:2685325]	protein_coding,processed_transcript	chr7:30552177-30555443	2299	-0.340245	6.22069	0.238743
ENSMUSG00000031893	Tsnaxip1	translin-associated factor X (Tsnax) interacting protein 1 [Source:MGI Symbol;Acc:MGI:1919486]	protein_coding	chr8:105827743-105844676	2210	-0.321731	6.22069	0.238743
ENSMUSG00000015745	Plekho1	pleckstrin homology domain containing, family O member 1 [Source:MGI Symbol;Acc:MGI:1914470]	protein_coding,retained_intron	chr3:95988428-95996001	2172	-0.199827	6.21764	0.238911
ENSMUSG00000059923	Grb2	growth factor receptor bound protein 2 [Source:MGI Symbol;Acc:MGI:95805]	protein_coding	chr11:115644044-115708597	2916	-0.147309	6.21312	0.23916
ENSMUSG00000004032	Gstm5	glutathione S-transferase, mu 5 [Source:MGI Symbol;Acc:MGI:1309466]	protein_coding,nonsense_mediated_decay	chr3:107895820-107898686	1278	-0.199736	6.21277	0.239179
ENSMUSG00000059213	Ddn	dendrin [Source:MGI Symbol;Acc:MGI:108101]	protein_coding	chr15:98803781-98807925	3740	-0.339461	6.20467	0.239626
ENSMUSG00000018841	Rad51d	RAD51 homolog D [Source:MGI Symbol;Acc:MGI:1261809]	protein_coding,nonsense_mediated_decay	chr11:82876433-82890614	3714	0.189081	6.1965	0.240077
ENSMUSG00000045312	Lhfpl2	lipoma HMGIC fusion partner-like 2 [Source:MGI Symbol;Acc:MGI:2145236]	protein_coding,retained_intron,processed_transcript	chr13:94057795-94195409	8276	0.186813	6.18804	0.240545
ENSMUSG00000054199	Gon4l	gon-4-like (C.elegans) [Source:MGI Symbol;Acc:MGI:1917579]	protein_coding	chr3:88835230-88910103	7564	0.210794	6.18804	0.240545
ENSMUSG00000041084	Ostc	oligosaccharyltransferase complex subunit [Source:MGI Symbol;Acc:MGI:1913607]	protein_coding	chr3:130695920-130709444	1058	0.212745	6.18804	0.240545
ENSMUSG00000084989	E030010N08Rik	RIKEN cDNA E030010N08 gene [Source:MGI Symbol;Acc:MGI:3045962]	protein_coding	chr1:93215898-93231072	3134	-0.289347	6.18804	0.240545
ENSMUSG00000079363	Gbp4	guanylate binding protein 4 [Source:MGI Symbol;Acc:MGI:97072]	protein_coding	chr5:105115766-105139586	4538	0.327743	6.1851	0.240707
ENSMUSG00000037703	Lzts3	leucine zipper, putative tumor suppressor family member 3 [Source:MGI Symbol;Acc:MGI:2656976]	protein_coding	chr2:130632838-130642803	4252	-0.186397	6.17781	0.241112
ENSMUSG00000037608	Bclaf1	BCL2-associated transcription factor 1 [Source:MGI Symbol;Acc:MGI:1917580]	protein_coding,retained_intron,nonsense_mediated_decay	chr10:20312468-20342501	5454	0.131906	6.16444	0.241855
ENSMUSG00000020519	Sap30l	SAP30-like [Source:MGI Symbol;Acc:MGI:1354709]	protein_coding	chr11:57801636-57810217	1151	-0.17802	6.16444	0.241855
ENSMUSG00000035112	Wnk4	WNK lysine deficient protein kinase 4 [Source:MGI Symbol;Acc:MGI:1917097]	protein_coding,nonsense_mediated_decay	chr11:101260566-101277409	4148	-0.331381	6.16444	0.241855
ENSMUSG00000022708	Zbtb20	zinc finger and BTB domain containing 20 [Source:MGI Symbol;Acc:MGI:1929213]	protein_coding,retained_intron,processed_transcript	chr16:42875880-43642602	30730	0.15395	6.15324	0.24248
ENSMUSG00000061353	Cxcl12	chemokine (C-X-C motif) ligand 12 [Source:MGI Symbol;Acc:MGI:103556]	protein_coding,retained_intron	chr6:117168534-117181367	8176	-0.325975	6.15158	0.242573
ENSMUSG00000022439	Parvg	parvin, gamma [Source:MGI Symbol;Acc:MGI:2158329]	protein_coding,nonsense_mediated_decay,processed_transcript	chr15:84324025-84342978	3090	-0.332399	6.15158	0.242573
ENSMUSG00000027475	Kif3b	kinesin family member 3B [Source:MGI Symbol;Acc:MGI:107688]	protein_coding	chr2:153291412-153333390	5635	0.126491	6.15158	0.242573
ENSMUSG00000028804	Csmd2	CUB and Sushi multiple domains 2 [Source:MGI Symbol;Acc:MGI:2386401]	protein_coding,retained_intron,processed_transcript	chr4:127987856-128552733	10006	0.221098	6.15158	0.242573
ENSMUSG00000039633	Lonrf1	LON peptidase N-terminal domain and ring finger 1 [Source:MGI Symbol;Acc:MGI:3609241]	protein_coding	chr8:36216063-36249516	3930	-0.286558	6.14796	0.242775
ENSMUSG00000051236	Msrb3	methionine sulfoxide reductase B3 [Source:MGI Symbol;Acc:MGI:2443538]	protein_coding,processed_transcript	chr10:120781095-120899101	4048	0.264704	6.14016	0.243212
ENSMUSG00000093674	Rpl41	ribosomal protein L41 [Source:MGI Symbol;Acc:MGI:1915195]	protein_coding,retained_intron	chr10:128548113-128549305	1168	0.163904	6.1385	0.243305
ENSMUSG00000036435	Exoc1	exocyst complex component 1 [Source:MGI Symbol;Acc:MGI:2445020]	protein_coding,retained_intron,processed_transcript	chr5:76529310-76570294	9158	0.129544	6.1385	0.243305
ENSMUSG00000074221	Zfp568	zinc finger protein 568 [Source:MGI Symbol;Acc:MGI:2142347]	protein_coding	chr7:29983954-30028282	7183	0.250429	6.12702	0.243949
ENSMUSG00000033713	Foxn3	forkhead box N3 [Source:MGI Symbol;Acc:MGI:1918625]	protein_coding,retained_intron,processed_transcript	chr12:99194979-99450111	4651	-0.155823	6.11875	0.244414
ENSMUSG00000037712	Fermt2	fermitin family homolog 2 (Drosophila) [Source:MGI Symbol;Acc:MGI:2385001]	protein_coding,processed_transcript	chr14:45458791-45530118	3746	-0.143334	6.11875	0.244414
ENSMUSG00000038172	Ttc39b	tetratricopeptide repeat domain 39B [Source:MGI Symbol;Acc:MGI:1917113]	protein_coding,retained_intron,processed_transcript	chr4:83220299-83324255	10199	0.164462	6.11147	0.244823
ENSMUSG00000036964	Trim17	tripartite motif-containing 17 [Source:MGI Symbol;Acc:MGI:1861440]	protein_coding	chr11:58954684-58973098	3736	-0.18874	6.11017	0.244897
ENSMUSG00000010755	Cars	cysteinyl-tRNA synthetase [Source:MGI Symbol;Acc:MGI:1351477]	protein_coding,retained_intron,processed_transcript	chr7:143557229-143600090	4639	0.146814	6.11017	0.244897
ENSMUSG00000045636	Mtus1	mitochondrial tumor suppressor 1 [Source:MGI Symbol;Acc:MGI:2142572]	protein_coding,retained_intron,processed_transcript	chr8:40990913-41133726	10078	-0.146762	6.10796	0.245021
ENSMUSG00000037106	Fer1l6	fer-1-like 6 (C. elegans) [Source:MGI Symbol;Acc:MGI:3645398]	protein_coding,retained_intron,processed_transcript	chr15:58510047-58665092	8053	-0.303148	6.10626	0.245117
ENSMUSG00000026697	Myoc	myocilin [Source:MGI Symbol;Acc:MGI:1202864]	protein_coding	chr1:162639149-162649693	2079	-0.291886	6.10142	0.245391
ENSMUSG00000060224	Pyroxd2	pyridine nucleotide-disulphide oxidoreductase domain 2 [Source:MGI Symbol;Acc:MGI:1921830]	protein_coding	chr19:42725857-42752775	3119	-0.333128	6.10142	0.245391
ENSMUSG00000029208	Guf1	GUF1 GTPase homolog (S. cerevisiae) [Source:MGI Symbol;Acc:MGI:2140726]	protein_coding,retained_intron,nonsense_mediated_decay	chr5:69556923-69575972	9114	0.149767	6.10037	0.24545
ENSMUSG00000073867	AA474408	expressed sequence AA474408 [Source:MGI Symbol;Acc:MGI:3034216]	protein_coding	chr7:110057986-110061325	3339	-0.334224	6.09886	0.245535
ENSMUSG00000018583	G3bp1	GTPase activating protein (SH3 domain) binding protein 1 [Source:MGI Symbol;Acc:MGI:1351465]	protein_coding,processed_transcript	chr11:55469684-55504838	7064	0.143433	6.09743	0.245616
ENSMUSG00000004044	Ptrf	polymerase I and transcript release factor [Source:MGI Symbol;Acc:MGI:1277968]	protein_coding,processed_transcript	chr11:100956732-100970887	3587	-0.337331	6.09743	0.245616
ENSMUSG00000038708	Golga4	golgi autoantigen, golgin subfamily a, 4 [Source:MGI Symbol;Acc:MGI:1859646]	protein_coding	chr9:118506317-118582522	7535	0.13841	6.09743	0.245616
ENSMUSG00000002372	Ranbp3	RAN binding protein 3 [Source:MGI Symbol;Acc:MGI:1919060]	protein_coding	chr17:56673224-56711769	2511	0.182184	6.09743	0.245616
ENSMUSG00000040533	Matn1	matrilin 1, cartilage matrix protein [Source:MGI Symbol;Acc:MGI:106591]	protein_coding	chr4:130944384-130955475	2001	0.273379	6.09743	0.245616
ENSMUSG00000039956	Mrap	melanocortin 2 receptor accessory protein [Source:MGI Symbol;Acc:MGI:1924287]	protein_coding,processed_transcript	chr16:90738323-90749785	1464	-0.222007	6.09743	0.245616
ENSMUSG00000018398	Sept8	septin 8 [Source:MGI Symbol;Acc:MGI:894310]	protein_coding,processed_transcript	chr11:53519256-53549565	6087	-0.137912	6.08902	0.246092
ENSMUSG00000031683	Lsm6	LSM6 homolog, U6 small nuclear RNA associated (S. cerevisiae) [Source:MGI Symbol;Acc:MGI:1925901]	protein_coding,retained_intron	chr8:78804864-78821140	4076	-0.184576	6.08902	0.246092
ENSMUSG00000005510	Ndufs3	NADH dehydrogenase (ubiquinone) Fe-S protein 3 [Source:MGI Symbol;Acc:MGI:1915599]	protein_coding,processed_transcript	chr2:90894633-90904827	2178	0.171509	6.08623	0.24625
ENSMUSG00000041729	Coro2b	coronin, actin binding protein, 2B [Source:MGI Symbol;Acc:MGI:2444283]	protein_coding,retained_intron	chr9:62419491-62537044	5919	-0.255118	6.0799	0.24661
ENSMUSG00000055210	Foxd2	forkhead box D2 [Source:MGI Symbol;Acc:MGI:1347471]	protein_coding	chr4:114906279-114908898	2619	-0.225785	6.07487	0.246895
ENSMUSG00000030894	Tpp1	tripeptidyl peptidase I [Source:MGI Symbol;Acc:MGI:1336194]	protein_coding	chr7:105744846-105752207	3494	-0.173816	6.06932	0.247211
ENSMUSG00000022698	Naa50	N(alpha)-acetyltransferase 50, NatE catalytic subunit [Source:MGI Symbol;Acc:MGI:1919367]	protein_coding	chr16:44139829-44163366	4648	-0.180393	6.04987	0.248321
ENSMUSG00000026171	Rnf25	ring finger protein 25 [Source:MGI Symbol;Acc:MGI:1890215]	protein_coding,retained_intron,nonsense_mediated_decay	chr1:74593747-74601397	2181	0.185002	6.04945	0.248345
ENSMUSG00000025531	Chm	choroidermia [Source:MGI Symbol;Acc:MGI:892979]	protein_coding,processed_transcript	chrX:113040594-113185517	6778	0.166262	6.0474	0.248462
ENSMUSG00000062070	Pgk1	phosphoglycerate kinase 1 [Source:MGI Symbol;Acc:MGI:97555]	protein_coding,retained_intron,nonsense_mediated_decay	chrX:106187099-106203699	2244	0.297081	6.03487	0.24918
ENSMUSG00000021194	Chga	chromogranin A [Source:MGI Symbol;Acc:MGI:88394]	protein_coding	chr12:102554968-102565027	1882	-0.162181	6.03475	0.249187
ENSMUSG00000052430	Bmpr1b	bone morphogenetic protein receptor, type 1B [Source:MGI Symbol;Acc:MGI:107191]	protein_coding,nonsense_mediated_decay	chr3:141837135-142169425	5962	-0.204324	6.03475	0.249187
ENSMUSG00000097431	Gm26782	predicted gene, 26782 [Source:MGI Symbol;Acc:MGI:5477276]	lincRNA	chr14:50870363-50879003	2650	0.280716	6.02979	0.249471
ENSMUSG00000012819	Cdh23	cadherin 23 (otocadherin) [Source:MGI Symbol;Acc:MGI:1890219]	protein_coding,retained_intron,processed_transcript	chr10:60302747-60696490	16939	-0.228771	6.02095	0.24998
ENSMUSG00000021069	Pygl	liver glycogen phosphorylase [Source:MGI Symbol;Acc:MGI:97829]	protein_coding,retained_intron,processed_transcript	chr12:70190810-70231488	3828	-0.28709	6.0168	0.250219
ENSMUSG00000021725	Parp8	poly (ADP-ribose) polymerase family, member 8 [Source:MGI Symbol;Acc:MGI:1098713]	protein_coding	chr13:116854823-117025516	3088	0.171701	6.0168	0.250219
ENSMUSG00000060988	Galnt13	UDP-N-acetyl-alpha-D-galactosamine:polypeptide N-acetylgalactosaminyltransferase 13 [Source:MGI Symbol;Acc:MGI:2139447]	protein_coding	chr2:54436316-55118309	7810	0.189433	6.0168	0.250219
ENSMUSG00000028990	Lzic	leucine zipper and CTNNBIP1 domain containing [Source:MGI Symbol;Acc:MGI:1916401]	protein_coding,processed_transcript	chr4:149485228-149496668	1866	0.248057	6.01585	0.250274
ENSMUSG00000029440	Psmd9	proteasome (prosome, macropain) 26S subunit, non-ATPase, 9 [Source:MGI Symbol;Acc:MGI:1914401]	protein_coding,processed_transcript	chr5:123228189-123250131	4562	0.195256	6.00334	0.250996
[truncated: 14,704 more rows]
