# Supplementary material for: ALS-associated genes in SCA2 mouse spinal cord transcriptomes
Source: Hum Mol Genet. 2020 Apr 20;29(10):1658–72. doi: 10.1093/hmg/ddaa072 (PMC7322574; doi:10.1093/hmg/ddaa072)
Supplement: Supplementary_Table_2_ddaa072 [file supplementary_table_2_ddaa072.xlsx]

## Sheet: TG-Sal_vs_WT-Sal
id	gene_name	biotype	chromosome	start	description	human_homolog	baseMean	log2FoldChange	lfcSE	stat	pvalue	padj
ENSMUSG00000024810	Il33	protein_coding	19	29925114	interleukin 33	IL33	1589.49	-2.02461	0.0778494	-26.0067	4.1573e-149	6.83917e-145
ENSMUSG00000004558	Ndrg2	protein_coding	14	51905271	N-myc downstream regulated gene 2	NDRG2	12643.3	-1.108	0.0478358	-23.1626	1.08435e-118	8.91928e-115
ENSMUSG00000026473	Glul	protein_coding	1	153899944	glutamate-ammonia ligase (glutamine synthetase)	GLUL	16449.6	-1.07863	0.0518191	-20.8154	3.14126e-96	1.72256e-92
ENSMUSG00000027562	Car2	protein_coding	3	14886273	carbonic anhydrase 2	CA2	7114.8	-1.67252	0.0818018	-20.446	6.52416e-93	2.68322e-89
ENSMUSG00000030029	Lrig1	protein_coding	6	94604529	leucine-rich repeats and immunoglobulin-like domains 1	LRIG1	2700.57	-0.951174	0.0475755	-19.9929	6.34424e-89	2.08738e-85
ENSMUSG00000031980	Agt	protein_coding	8	124556534	angiotensinogen (serpin peptidase inhibitor, clade A, member 8)	AGT	2065.46	-2.21327	0.11714	-18.8942	1.27263e-79	3.48934e-76
ENSMUSG00000044734	Serpinb1a	protein_coding	13	32842092	serine (or cysteine) peptidase inhibitor, clade B, member 1a	SERPINB1	944.697	-2.25059	0.121799	-18.4779	3.11173e-76	7.31302e-73
ENSMUSG00000028626	Col9a2	protein_coding	4	121039385	collagen, type IX, alpha 2	COL9A2	641.491	2.01344	0.109394	18.4054	1.18883e-75	2.44468e-72
ENSMUSG00000030428	Ttyh1	protein_coding	7	4119408	tweety family member 1	TTYH1	4382.15	-1.2078	0.0664498	-18.1762	7.96775e-74	1.45642e-70
ENSMUSG00000007097	Atp1a2	protein_coding	1	172271709	ATPase, Na+/K+ transporting, alpha 2 polypeptide	ATP1A2	32574	-0.762987	0.0440794	-17.3094	3.99793e-67	6.57699e-64
ENSMUSG00000036560	Lgi4	protein_coding	7	31059342	leucine-rich repeat LGI family, member 4	LGI4	683.415	-1.57837	0.0916702	-17.2179	1.94979e-66	2.91601e-63
ENSMUSG00000050953	Gja1	protein_coding	10	56377300	gap junction protein, alpha 1	GJA1	5290.11	-1.18631	0.0702201	-16.8941	4.96849e-64	6.81139e-61
ENSMUSG00000005089	Slc1a2	protein_coding	2	102658659	solute carrier family 1 (glial high affinity glutamate transporter), member 2	SLC1A2	28059.6	-1.42282	0.0864434	-16.4596	7.15948e-61	9.06005e-58
ENSMUSG00000045092	S1pr1	protein_coding	3	115710433	sphingosine-1-phosphate receptor 1	S1PR1	1667.63	-0.871681	0.0538775	-16.179	7.09937e-59	8.34226e-56
ENSMUSG00000058135	Gstm1	protein_coding	3	108012255	glutathione S-transferase, mu 1	GSTM5	1321.45	-0.935572	0.0595745	-15.7042	1.41474e-55	1.55159e-52
ENSMUSG00000037071	Scd1	protein_coding	19	44394451	stearoyl-Coenzyme A desaturase 1	SCD	7744.8	-1.12803	0.0731391	-15.4231	1.14447e-53	1.17673e-50
ENSMUSG00000030307	Slc6a11	protein_coding	6	114131241	solute carrier family 6 (neurotransmitter transporter, GABA), member 11	SLC6A11	3565.64	-1.06428	0.0717799	-14.827	9.79626e-50	9.4799e-47
ENSMUSG00000054252	Fgfr3	protein_coding	5	33721674	fibroblast growth factor receptor 3	FGFR3	3333.96	-0.858437	0.0579814	-14.8054	1.3519e-49	1.23556e-46
ENSMUSG00000006522	Itih3	protein_coding	14	30908573	inter-alpha trypsin inhibitor, heavy chain 3	ITIH3	3848.98	-1.36349	0.0922222	-14.7848	1.83627e-49	1.58992e-46
ENSMUSG00000039701	Usp53	protein_coding	3	122931493	ubiquitin specific peptidase 53	USP53	1949.25	-1.10568	0.0758489	-14.5774	3.91155e-48	3.21744e-45
ENSMUSG00000024978	Gpam	protein_coding	19	55069734	glycerol-3-phosphate acyltransferase, mitochondrial	GPAM	1875.7	-0.738123	0.0518028	-14.2487	4.56508e-46	3.5762e-43
ENSMUSG00000003974	Grm3	protein_coding	5	9485541	glutamate receptor, metabotropic 3	GRM3	927.924	-1.00507	0.0721671	-13.927	4.34145e-44	3.24642e-41
ENSMUSG00000031983	2310022B05Rik	protein_coding	8	124635756	RIKEN cDNA 2310022B05 gene	C1orf198	593.408	-1.24612	0.0906491	-13.7466	5.33507e-43	3.81597e-40
ENSMUSG00000038077	Kcna6	protein_coding	6	126708329	potassium voltage-gated channel, shaker-related, subfamily, member 6	KCNA6	1502.6	-0.772748	0.0563335	-13.7174	7.99033e-43	5.47704e-40
ENSMUSG00000027858	Tspan2	protein_coding	3	102734529	tetraspanin 2	TSPAN2	2833.18	-1.12974	0.082801	-13.6441	2.18966e-42	1.44088e-39
ENSMUSG00000022323	Rida	protein_coding	15	34484021	reactive intermediate imine deaminase A homolog	RIDA	1359.67	-1.09079	0.0816875	-13.3532	1.13421e-40	7.17649e-38
ENSMUSG00000045404	Kcnk13	protein_coding	12	99964499	potassium channel, subfamily K, member 13	KCNK13	346.407	-1.67623	0.125758	-13.329	1.5694e-40	9.5623e-38
ENSMUSG00000045664	Cdc42ep2	protein_coding	19	5917556	CDC42 effector protein (Rho GTPase binding) 2	CDC42EP2	430.911	-1.28666	0.0978458	-13.1498	1.70583e-39	9.88403e-37
ENSMUSG00000093183	Gm25687	misc_RNA	4	54468352	predicted gene, 25687		272.196	1.3859	0.105406	13.1482	1.74237e-39	9.88403e-37
ENSMUSG00000020774	Aspa	protein_coding	11	73304992	aspartoacylase	ASPA	1612.11	-1.31502	0.100771	-13.0496	6.38965e-39	3.50387e-36
ENSMUSG00000001467	Cyp51	protein_coding	5	4081145	cytochrome P450, family 51	CYP51A1	3086.13	-0.917145	0.0707662	-12.9602	2.05689e-38	1.09155e-35
ENSMUSG00000044519	Zfp488	protein_coding	14	33967070	zinc finger protein 488	ZNF488	109.36	1.88794	0.147351	12.8125	1.39507e-37	7.17199e-35
ENSMUSG00000004347	Pde1c	protein_coding	6	56069804	phosphodiesterase 1C	PDE1C	1175.19	0.684739	0.0534747	12.8049	1.53924e-37	7.67335e-35
ENSMUSG00000064246	Chil1	protein_coding	1	134182176	chitinase-like 1	CHI3L1	425.18	-1.53705	0.120492	-12.7564	2.87008e-37	1.3887e-34
ENSMUSG00000020591	Ntsr2	protein_coding	12	16653470	neurotensin receptor 2	NTSR2	1174.63	-0.903376	0.0716463	-12.6088	1.88796e-36	8.87394e-34
ENSMUSG00000020734	Grin2c	protein_coding	11	115249169	glutamate receptor, ionotropic, NMDA2C (epsilon 3)	GRIN2C	189.114	-1.33977	0.107404	-12.4741	1.0342e-35	4.72602e-33
ENSMUSG00000010663	Fads1	protein_coding	19	10182888	fatty acid desaturase 1	FADS1	2828.46	-0.801299	0.065043	-12.3195	7.11138e-35	3.16187e-32
ENSMUSG00000060284	Sp7	protein_coding	15	102356609	Sp7 transcription factor 7	SP7	42.2117	-2.26323	0.183924	-12.3053	8.48391e-35	3.67286e-32
ENSMUSG00000024411	Aqp4	protein_coding	18	15389394	aquaporin 4	AQP4	12792.7	-0.933553	0.0760682	-12.2726	1.27147e-34	5.36334e-32
ENSMUSG00000025584	Pde8a	protein_coding	7	81213596	phosphodiesterase 8A	PDE8A	457.86	-1.13754	0.0931286	-12.2147	2.59363e-34	1.06669e-31
ENSMUSG00000019437	Tlcd1	protein_coding	11	78176711	TLC domain containing 1	TLCD1	379.14	-1.08937	0.0900583	-12.0963	1.10488e-33	4.43326e-31
ENSMUSG00000022122	Ednrb	protein_coding	14	103814625	endothelin receptor type B	EDNRB	1816.94	-1.35747	0.113079	-12.0046	3.36088e-33	1.31642e-30
ENSMUSG00000004902	Slc25a18	protein_coding	6	120773578	solute carrier family 25 (mitochondrial carrier), member 18	SLC25A18	873.767	-0.863273	0.0719572	-11.997	3.68213e-33	1.40871e-30
ENSMUSG00000022191	Drosha	protein_coding	15	12824815	drosha, ribonuclease type III	DROSHA	892.161	-0.912236	0.0760965	-11.9879	4.11337e-33	1.53793e-30
ENSMUSG00000030111	A2m	protein_coding	6	121635376	alpha-2-macroglobulin	A2M	1940.63	-1.34898	0.112736	-11.9659	5.36117e-33	1.95993e-30
ENSMUSG00000002985	Apoe	protein_coding	7	19696109	apolipoprotein E	APOE	19266.2	-0.730847	0.0614318	-11.8969	1.22844e-32	4.39328e-30
ENSMUSG00000024665	Fads2	protein_coding	19	10064164	fatty acid desaturase 2	FADS2	1316.16	-0.804976	0.0683621	-11.7752	5.24046e-32	1.83427e-29
ENSMUSG00000019232	Etnppl	protein_coding	3	130617448	ethanolamine phosphate phospholyase	ETNPPL	617.86	-2.16552	0.18798	-11.5199	1.04709e-30	3.5887e-28
ENSMUSG00000044788	Fads6	protein_coding	11	115279622	fatty acid desaturase domain family, member 6	FADS6	1208.67	-0.716242	0.0630962	-11.3516	7.28292e-30	2.44513e-27
ENSMUSG00000031765	Mt1	protein_coding	8	94179082	metallothionein 1	MT1A	2348.2	-1.05023	0.0928056	-11.3164	1.08795e-29	3.57957e-27
ENSMUSG00000006205	Htra1	protein_coding	7	130936111	HtrA serine peptidase 1	HTRA1	2737.54	-0.688448	0.061144	-11.2595	2.08026e-29	6.71028e-27
ENSMUSG00000067786	Nnat	protein_coding	2	157560078	neuronatin	NNAT	752.98	-1.37666	0.122391	-11.248	2.36772e-29	7.49065e-27
ENSMUSG00000060961	Slc4a4	protein_coding	5	88886818	solute carrier family 4 (anion exchanger), member 4	SLC4A4	6903.34	-0.868093	0.0777182	-11.1697	5.73435e-29	1.77992e-26
ENSMUSG00000028128	F3	protein_coding	3	121723537	coagulation factor III	F3	572.791	-0.958473	0.0861194	-11.1296	9.00591e-29	2.74363e-26
ENSMUSG00000039323	Igfbp2	protein_coding	1	72824503	insulin-like growth factor binding protein 2	IGFBP2	941.429	1.50421	0.135602	11.0928	1.35972e-28	3.99441e-26
ENSMUSG00000048038	Ccdc187	protein_coding	2	26243469	coiled-coil domain containing 187	CCDC187	134.85	-1.26633	0.114154	-11.0932	1.35426e-28	3.99441e-26
ENSMUSG00000015766	Eps8	protein_coding	6	137477245	epidermal growth factor receptor pathway substrate 8	EPS8	1042.64	-0.60808	0.0550932	-11.0373	2.52507e-28	7.2877e-26
ENSMUSG00000029309	Sparcl1	protein_coding	5	104079111	SPARC-like 1	SPARCL1	66890.7	-0.67064	0.060782	-11.0335	2.63335e-28	7.46918e-26
ENSMUSG00000017390	Aldoc	protein_coding	11	78322968	aldolase C, fructose-bisphosphate	ALDOC	24953	-0.670584	0.0613183	-10.9361	7.74512e-28	2.15957e-25
ENSMUSG00000027375	Mal	protein_coding	2	127633226	myelin and lymphocyte protein, T cell differentiation protein	MAL	10885.2	-1.04289	0.0955747	-10.9118	1.01216e-27	2.77516e-25
ENSMUSG00000026608	Kctd3	protein_coding	1	188971095	potassium channel tetramerisation domain containing 3	KCTD3	1672.22	-0.762144	0.0699241	-10.8996	1.15783e-27	3.12254e-25
ENSMUSG00000008035	Mid1ip1	protein_coding	X	10715013	Mid1 interacting protein 1 (gastrulation specific G12-like (zebrafish))	MID1IP1	2108.08	-0.674775	0.0625748	-10.7835	4.11953e-27	1.09307e-24
ENSMUSG00000020604	Arsg	protein_coding	11	109473374	arylsulfatase G	ARSG	2052.47	-1.12183	0.105343	-10.6493	1.75759e-26	4.58954e-24
ENSMUSG00000033579	Fa2h	protein_coding	8	111345135	fatty acid 2-hydroxylase	FA2H	606.356	-1.15459	0.108465	-10.6448	1.84438e-26	4.74093e-24
ENSMUSG00000033720	Sfxn5	protein_coding	6	85213049	sideroflexin 5	SFXN5	3533.37	-0.694963	0.0654051	-10.6255	2.26762e-26	5.73918e-24
ENSMUSG00000020333	Acsl6	protein_coding	11	54303798	acyl-CoA synthetase long-chain family member 6	ACSL6	6226.42	-0.3936	0.0370591	-10.6209	2.38358e-26	5.94125e-24
ENSMUSG00000030096	Slc6a6	protein_coding	6	91684053	solute carrier family 6 (neurotransmitter transporter, taurine), member 6	SLC6A6	1057.83	-0.57635	0.055221	-10.4372	1.67749e-25	4.11886e-23
ENSMUSG00000044986	Tst	protein_coding	15	78399556	thiosulfate sulfurtransferase, mitochondrial	TST	633.505	-0.960864	0.0925603	-10.381	3.02732e-25	7.32389e-23
ENSMUSG00000033904	Ccp110	protein_coding	7	118712552	centriolar coiled coil protein 110	CCP110	2285.69	-0.619001	0.0596836	-10.3714	3.34648e-25	7.9787e-23
ENSMUSG00000032228	Tcf12	protein_coding	9	71842688	transcription factor 12	TCF12	2300.94	0.594489	0.0575882	10.3231	5.54091e-25	1.30219e-22
ENSMUSG00000025537	Phkg1	protein_coding	5	129863421	phosphorylase kinase gamma 1	PHKG1	433.407	-0.857277	0.0833448	-10.2859	8.15713e-25	1.89004e-22
ENSMUSG00000031762	Mt2	protein_coding	8	94172664	metallothionein 2	MT2A	684.362	-1.16911	0.115822	-10.0941	5.86802e-24	1.34076e-21
ENSMUSG00000049493	Pls1	protein_coding	9	95752642	plastin 1 (I-isoform)	PLS1	954.759	-0.861916	0.0859073	-10.0331	1.09046e-23	2.45741e-21
ENSMUSG00000050063	Klk6	protein_coding	7	43824499	kallikrein related-peptidase 6	KLK6	2142.63	-1.79156	0.178778	-10.0211	1.23095e-23	2.73653e-21
ENSMUSG00000020733	Slc9a3r1	protein_coding	11	115163341	solute carrier family 9 (sodium/hydrogen exchanger), member 3 regulator 1	SLC9A3R1	557.245	-0.744616	0.0746804	-9.97069	2.04795e-23	4.4921e-21
ENSMUSG00000102234	Gm37885	antisense	1	182484179	predicted gene, 37885		81.2294	-1.50191	0.151286	-9.92763	3.15676e-23	6.83314e-21
ENSMUSG00000052544	St6galnac3	protein_coding	3	153198266	ST6 (alpha-N-acetyl-neuraminyl-2,3-beta-galactosyl-1,3)-N-acetylgalactosaminide alpha-2,6-sialyltransferase 3	ST6GALNAC3	516.442	-0.793442	0.0799577	-9.92328	3.29754e-23	7.04249e-21
ENSMUSG00000064945	Rny3	misc_RNA	6	47781624	RNA, Y3 small cytoplasmic (associated with Ro protein)		3922.61	-1.22635	0.123599	-9.92203	3.33909e-23	7.04249e-21
ENSMUSG00000031373	Car5b	protein_coding	X	163976822	carbonic anhydrase 5b, mitochondrial	CA5B	151.636	-1.32165	0.133498	-9.90018	4.15531e-23	8.65305e-21
ENSMUSG00000002055	Spag5	protein_coding	11	78301529	sperm associated antigen 5	SPAG5	369.591	-0.824171	0.0836509	-9.85251	6.68535e-23	1.37476e-20
ENSMUSG00000026834	Acvr1c	protein_coding	2	58267453	activin A receptor, type IC	ACVR1C	270.275	-0.96649	0.0982617	-9.83587	7.88828e-23	1.6021e-20
ENSMUSG00000034000	Neu4	protein_coding	1	94020451	sialidase 4	NEU4	608.869	1.29451	0.132702	9.75507	1.75482e-22	3.52056e-20
ENSMUSG00000026519	Tmem63a	protein_coding	1	180942344	transmembrane protein 63a	TMEM63A	1773.37	-0.855333	0.0887872	-9.63352	5.77183e-22	1.14401e-19
ENSMUSG00000035131	Brinp3	protein_coding	1	146494760	bone morphogenetic protein/retinoic acid inducible neural specific 3	BRINP3	1145.96	0.568193	0.0592787	9.58511	9.23632e-22	1.80889e-19
ENSMUSG00000059336	Slc14a1	protein_coding	18	78100091	solute carrier family 14 (urea transporter), member 1	SLC14A1	631.011	-0.792196	0.0838349	-9.44947	3.40545e-21	6.59094e-19
ENSMUSG00000040254	Sema3d	protein_coding	5	12383385	sema domain, immunoglobulin domain (Ig), short basic domain, secreted, (semaphorin) 3D	SEMA3D	581.376	0.929232	0.0985345	9.43052	4.08071e-21	7.80602e-19
ENSMUSG00000062078	Qk	protein_coding	17	10206471	quaking	QKI	15136.9	-0.702668	0.0746172	-9.41698	4.64263e-21	8.77883e-19
ENSMUSG00000024347	Psd2	protein_coding	18	35964830	pleckstrin and Sec7 domain containing 2	PSD2	1905.95	-0.633093	0.0673615	-9.39844	5.5379e-21	1.03527e-18
ENSMUSG00000002190	Clgn	protein_coding	8	83389867	calmegin	CLGN	922.07	-0.897599	0.0959153	-9.35825	8.10696e-21	1.49851e-18
ENSMUSG00000039533	Mmd2	protein_coding	5	142562358	monocyte to macrophage differentiation-associated 2	MMD2	2778.89	-0.74456	0.0798929	-9.31948	1.16915e-20	2.13707e-18
ENSMUSG00000026697	Myoc	protein_coding	1	162639155	myocilin	MYOC	99.959	-1.71562	0.186028	-9.2224	2.90511e-20	5.25186e-18
ENSMUSG00000027187	Cat	protein_coding	2	103453849	catalase	CAT	2051.34	-0.592534	0.0643623	-9.20623	3.37777e-20	6.03997e-18
ENSMUSG00000028927	Padi2	protein_coding	4	140906344	peptidyl arginine deiminase, type II	PADI2	2673.26	-1.38131	0.150234	-9.19441	3.77064e-20	6.66997e-18
ENSMUSG00000024462	Gabbr1	protein_coding	17	37045966	gamma-aminobutyric acid (GABA) B receptor, 1	GABBR1	7845.72	-0.408695	0.0445091	-9.1823	4.21993e-20	7.38533e-18
ENSMUSG00000034663	Bmp2k	protein_coding	5	96997689	BMP2 inducible kinase	BMP2K	983.954	-0.640965	0.0698804	-9.17231	4.62988e-20	8.01749e-18
ENSMUSG00000028399	Ptprd	protein_coding	4	75941238	protein tyrosine phosphatase, receptor type, D	PTPRD	8857.83	-0.563439	0.0617434	-9.12549	7.14117e-20	1.22374e-17
ENSMUSG00000025006	Sorbs1	protein_coding	19	40295049	sorbin and SH3 domain containing 1	SORBS1	1103.41	-0.714832	0.0784857	-9.1078	8.40665e-20	1.42575e-17
ENSMUSG00000017009	Sdc4	protein_coding	2	164424247	syndecan 4	SDC4	2791.28	-0.438206	0.0482413	-9.08364	1.04999e-19	1.76259e-17
ENSMUSG00000036872	Abcc12	protein_coding	8	86482260	ATP-binding cassette, sub-family C (CFTR/MRP), member 12	ABCC12	64.7998	-1.51499	0.167028	-9.07031	1.18675e-19	1.97204e-17
ENSMUSG00000024164	C3	protein_coding	17	57203970	complement component 3	C3	1670.82	-1.70997	0.189308	-9.03273	1.67438e-19	2.75452e-17
ENSMUSG00000060012	Kif13b	protein_coding	14	64652531	kinesin family member 13B	KIF13B	1797.64	-0.596388	0.066095	-9.02319	1.82685e-19	2.9756e-17
ENSMUSG00000027070	Lrp2	protein_coding	2	69424340	low density lipoprotein receptor-related protein 2	LRP2	77.4938	-1.43602	0.159654	-8.99452	2.3726e-19	3.82663e-17
ENSMUSG00000048022	Tmem229a	protein_coding	6	24951141	transmembrane protein 229A	TMEM229A	2796.2	-0.655853	0.074035	-8.8587	8.09534e-19	1.29298e-16
ENSMUSG00000021364	Elovl2	protein_coding	13	41182495	elongation of very long chain fatty acids (FEN1/Elo2, SUR4/Elo3, yeast)-like 2	ELOVL2	475.202	0.705573	0.0797948	8.84234	9.37318e-19	1.46958e-16
ENSMUSG00000075289	Carns1	protein_coding	19	4164324	carnosine synthase 1	CARNS1	598.03	-1.01847	0.115182	-8.84227	9.37971e-19	1.46958e-16
ENSMUSG00000025203	Scd2	protein_coding	19	44293676	stearoyl-Coenzyme A desaturase 2	SCD	37753.8	-0.76675	0.0870716	-8.80597	1.29728e-18	2.01335e-16
ENSMUSG00000031381	Piga	protein_coding	X	164419787	phosphatidylinositol glycan anchor biosynthesis, class A	PIGA	354.605	-0.878062	0.0998692	-8.79212	1.46767e-18	2.25651e-16
ENSMUSG00000031425	Plp1	protein_coding	X	136822671	proteolipid protein (myelin) 1	PLP1	105387	-1.23335	0.140493	-8.77878	1.6525e-18	2.51716e-16
ENSMUSG00000046229	Scand1	protein_coding	2	156311847	SCAN domain-containing 1	SCAND1	294.599	0.928966	0.106023	8.76193	1.91943e-18	2.89693e-16
ENSMUSG00000038074	Fkbp14	protein_coding	6	54577604	FK506 binding protein 14	FKBP14	398.458	0.721783	0.0825054	8.74831	2.16565e-18	3.23883e-16
ENSMUSG00000030495	Slc7a10	protein_coding	7	35186385	solute carrier family 7 (cationic amino acid transporter, y+ system), member 10	SLC7A10	948.621	-0.633372	0.0725859	-8.72582	2.64247e-18	3.91633e-16
ENSMUSG00000032883	Acsl3	protein_coding	1	78657825	acyl-CoA synthetase long-chain family member 3	ACSL3	5820.39	-0.666183	0.0767178	-8.68355	3.83594e-18	5.63438e-16
ENSMUSG00000006390	Elovl1	protein_coding	4	118428093	elongation of very long chain fatty acids (FEN1/Elo2, SUR4/Elo3, yeast)-like 1	ELOVL1	513.073	-0.774646	0.0898557	-8.621	6.63734e-18	9.66291e-16
ENSMUSG00000064341	mt-Nd1	protein_coding	MT	2751	mitochondrially encoded NADH dehydrogenase 1	ND1	40144.4	-0.722686	0.0838944	-8.61423	7.0412e-18	1.01609e-15
ENSMUSG00000030849	Fgfr2	protein_coding	7	130162451	fibroblast growth factor receptor 2	FGFR2	3118.54	-0.744908	0.0866113	-8.60059	7.9309e-18	1.13453e-15
ENSMUSG00000044338	Aplnr	protein_coding	2	85136225	apelin receptor	APLNR	457.037	-1.62112	0.189408	-8.55889	1.13961e-17	1.61618e-15
ENSMUSG00000034210	Efcab14	protein_coding	4	115737744	EF-hand calcium binding domain 14	EFCAB14	2300.13	-0.771636	0.0903927	-8.53649	1.38366e-17	1.94551e-15
ENSMUSG00000002274	Metrn	protein_coding	17	25794571	meteorin, glial cell differentiation regulator	METRN	1236.15	-0.722372	0.0847508	-8.52348	1.54828e-17	2.15854e-15
ENSMUSG00000028542	Slc6a9	protein_coding	4	117834506	solute carrier family 6 (neurotransmitter transporter, glycine), member 9	SLC6A9	2310.1	-0.700596	0.0824161	-8.50072	1.88415e-17	2.60472e-15
ENSMUSG00000075217	4833423E24Rik	protein_coding	2	85483594	RIKEN cDNA 4833423E24 gene		247.076	-1.49114	0.1756	-8.49168	2.03673e-17	2.79219e-15
ENSMUSG00000020263	Appl2	protein_coding	10	83600033	adaptor protein, phosphotyrosine interaction, PH domain and leucine zipper containing 2	APPL2	1944.51	-0.317851	0.0374483	-8.48772	2.10729e-17	2.86504e-15
ENSMUSG00000041205	Map6d1	protein_coding	16	20233310	MAP6 domain containing 1	MAP6D1	792.28	-0.686152	0.0811624	-8.45406	2.81346e-17	3.79379e-15
ENSMUSG00000069808	Fam57a	protein_coding	11	76179671	family with sequence similarity 57, member A	FAM57A	330.809	-0.762719	0.0906164	-8.41701	3.86213e-17	5.16552e-15
ENSMUSG00000040055	Gjb6	protein_coding	14	57123303	gap junction protein, beta 6	GJB6	1280.39	-0.742173	0.0888002	-8.35778	6.39077e-17	8.4786e-15
ENSMUSG00000029307	Dmp1	protein_coding	5	104202613	dentin matrix protein 1	DMP1	126.872	-1.17255	0.140609	-8.33905	7.48917e-17	9.85634e-15
ENSMUSG00000031349	Nsdhl	protein_coding	X	72918557	NAD(P) dependent steroid dehydrogenase-like	NSDHL	576.955	-0.572975	0.0687905	-8.32927	8.13412e-17	1.06202e-14
ENSMUSG00000021136	Smoc1	protein_coding	12	81026808	SPARC related modular calcium binding 1	SMOC1	290.62	1.01587	0.122135	8.31761	8.97524e-17	1.16261e-14
ENSMUSG00000030605	Mfge8	protein_coding	7	79133768	milk fat globule-EGF factor 8 protein	MFGE8	519.03	-0.877526	0.105868	-8.28887	1.14327e-16	1.46936e-14
ENSMUSG00000020932	Gfap	protein_coding	11	102887336	glial fibrillary acidic protein	GFAP	23377.4	-1.45849	0.17608	-8.28309	1.20022e-16	1.5306e-14
ENSMUSG00000032854	Ugt8a	protein_coding	3	125865271	UDP galactosyltransferase 8A	UGT8	7117.45	-0.867291	0.104778	-8.27742	1.25875e-16	1.59289e-14
ENSMUSG00000008734	Gprc5b	protein_coding	7	118972047	G protein-coupled receptor, family C, group 5, member B	GPRC5B	4945.69	-0.5537	0.0669914	-8.26524	1.3941e-16	1.73745e-14
ENSMUSG00000074794	Arrdc3	protein_coding	13	80883384	arrestin domain containing 3	ARRDC3	3832.47	-0.753444	0.0911563	-8.2654	1.39225e-16	1.73745e-14
ENSMUSG00000059325	Hopx	protein_coding	5	77086988	HOP homeobox	HOPX	1223.35	-0.931391	0.112777	-8.25871	1.4726e-16	1.80967e-14
ENSMUSG00000075415	Fnbp1	protein_coding	2	31026206	formin binding protein 1	FNBP1	2395.74	-0.653365	0.0791134	-8.25859	1.47405e-16	1.80967e-14
ENSMUSG00000020732	Rab37	protein_coding	11	115091431	RAB37, member RAS oncogene family	RAB37	878.339	-1.12716	0.136724	-8.24408	1.66435e-16	2.02816e-14
ENSMUSG00000022037	Clu	protein_coding	14	65968483	clusterin	CLU	8920.29	-0.523677	0.0635902	-8.23518	1.79283e-16	2.16866e-14
ENSMUSG00000079470	Utp14b	protein_coding	1	78658038	UTP14B small subunit processome component	UTP14C	955.22	-0.688497	0.0837001	-8.22576	1.9396e-16	2.32907e-14
ENSMUSG00000024039	Cbs	protein_coding	17	31612623	cystathionine beta-synthase	CBS	360.99	-0.853276	0.103795	-8.22077	2.02196e-16	2.41038e-14
ENSMUSG00000025931	Paqr8	protein_coding	1	20890606	progestin and adipoQ receptor family member VIII	PAQR8	4929.02	-0.536839	0.0653459	-8.21534	2.11555e-16	2.50381e-14
ENSMUSG00000005087	Cd44	protein_coding	2	102811141	CD44 antigen	CD44	314.684	-1.16769	0.142331	-8.20405	2.32417e-16	2.73107e-14
ENSMUSG00000021798	Ldb3	protein_coding	14	34526699	LIM domain binding 3	LDB3	167.974	-0.899852	0.110122	-8.17138	3.04877e-16	3.55711e-14
ENSMUSG00000030406	Gipr	protein_coding	7	19156061	gastric inhibitory polypeptide receptor	GIPR	36.893	-1.51269	0.185165	-8.16942	3.09877e-16	3.58999e-14
ENSMUSG00000033491	Prss35	protein_coding	9	86743649	protease, serine 35	PRSS35	67.445	-1.30445	0.159736	-8.16628	3.18045e-16	3.65885e-14
ENSMUSG00000054226	Tprkb	protein_coding	6	85911865	Tp53rk binding protein	TPRKB	1099.6	-0.627386	0.0768973	-8.15875	3.38514e-16	3.86728e-14
ENSMUSG00000028944	Prkag2	protein_coding	5	24862744	protein kinase, AMP-activated, gamma 2 non-catalytic subunit	PRKAG2	774.52	-0.514041	0.0632208	-8.13088	4.26183e-16	4.83527e-14
ENSMUSG00000021697	Depdc1b	protein_coding	13	108316332	DEP domain containing 1B	DEPDC1B	56.9488	-1.48653	0.183228	-8.113	4.93863e-16	5.56476e-14
ENSMUSG00000027273	Snap25	protein_coding	2	136713453	synaptosomal-associated protein 25	SNAP25	33044	-0.335069	0.0413391	-8.10538	5.25819e-16	5.88452e-14
ENSMUSG00000014599	Csf1	protein_coding	3	107741048	colony stimulating factor 1 (macrophage)	CSF1	685.022	-0.612804	0.0758827	-8.07567	6.71086e-16	7.45948e-14
ENSMUSG00000027200	Sema6d	protein_coding	2	124089969	sema domain, transmembrane domain (TM), and cytoplasmic domain, (semaphorin) 6D	SEMA6D	2852.25	-0.507044	0.0628663	-8.06544	7.29733e-16	8.05694e-14
ENSMUSG00000048148	Nwd1	protein_coding	8	72646711	NACHT and WD repeat domain containing 1	NWD1	1306.9	-0.751097	0.093373	-8.04405	8.6918e-16	9.53259e-14
ENSMUSG00000010095	Slc3a2	protein_coding	19	8706882	solute carrier family 3 (activators of dibasic and neutral amino acid transport), member 2	SLC3A2	1325.93	-0.49774	0.0619295	-8.0372	9.19133e-16	1.00137e-13
ENSMUSG00000038855	Itpkb	protein_coding	1	180330485	inositol 1,4,5-trisphosphate 3-kinase B	ITPKB	2142.61	-0.622415	0.0775393	-8.02708	9.98161e-16	1.08031e-13
ENSMUSG00000027574	Nkain4	protein_coding	2	180934772	Na+/K+ transporting ATPase interacting 4	NKAIN4	254.499	-0.77472	0.0965328	-8.02546	1.01148e-15	1.08757e-13
ENSMUSG00000036469	March1	protein_coding	8	65617900	membrane-associated ring finger (C3HC4) 1	MARCH1	753.497	0.555166	0.0692879	8.01246	1.12441e-15	1.20115e-13
ENSMUSG00000043496	Tril	protein_coding	6	53815468	TLR4 interactor with leucine-rich repeats	TRIL	1284.9	-0.569179	0.0711039	-8.0049	1.19566e-15	1.26902e-13
ENSMUSG00000033039	Micall1	protein_coding	15	79108972	microtubule associated monooxygenase, calponin and LIM domain containing -like 1	MICALL1	1124.34	-0.615969	0.077295	-7.96907	1.5987e-15	1.68591e-13
ENSMUSG00000028273	Pdlim5	protein_coding	3	142239590	PDZ and LIM domain 5	PDLIM5	1326.06	0.589623	0.0742414	7.94197	1.99001e-15	2.0852e-13
ENSMUSG00000028328	Tmod1	protein_coding	4	46038935	tropomodulin 1	TMOD1	356.729	-0.848209	0.107477	-7.89203	2.97308e-15	3.09558e-13
ENSMUSG00000023913	Pla2g7	protein_coding	17	43568098	phospholipase A2, group VII (platelet-activating factor acetylhydrolase, plasma)	PLA2G7	4524.57	-0.442107	0.0560618	-7.88605	3.11889e-15	3.22698e-13
ENSMUSG00000025867	Cplx2	protein_coding	13	54371349	complexin 2	CPLX2	2199.47	-0.490775	0.0623261	-7.87432	3.42591e-15	3.52248e-13
ENSMUSG00000036570	Fxyd1	protein_coding	7	31051678	FXYD domain-containing ion transport regulator 1	FXYD1	397.809	-0.752795	0.0957097	-7.8654	3.67926e-15	3.75947e-13
ENSMUSG00000032412	Atp1b3	protein_coding	9	96332655	ATPase, Na+/K+ transporting, beta 3 polypeptide	ATP1B3	2227.25	-0.395912	0.0504434	-7.84863	4.20609e-15	4.27125e-13
ENSMUSG00000055044	Pdlim1	protein_coding	19	40221173	PDZ and LIM domain 1 (elfin)	PDLIM1	83.0933	-1.16392	0.148346	-7.84596	4.29654e-15	4.33634e-13
ENSMUSG00000026255	Efhd1	protein_coding	1	87264363	EF hand domain containing 1	EFHD1	788.168	-0.87121	0.111227	-7.8327	4.77519e-15	4.79004e-13
ENSMUSG00000015806	Qdpr	protein_coding	5	45434021	quinoid dihydropteridine reductase	QDPR	4194.79	-0.794136	0.10179	-7.80174	6.1058e-15	6.08767e-13
ENSMUSG00000006517	Mvd	protein_coding	8	122433601	mevalonate (diphospho) decarboxylase	MVD	424.697	-0.841215	0.107927	-7.79432	6.47561e-15	6.41748e-13
ENSMUSG00000069662	Marcks	protein_coding	10	37133375	myristoylated alanine rich protein kinase C substrate	MARCKS	2604.63	0.590713	0.0760884	7.7635	8.26149e-15	8.13831e-13
ENSMUSG00000020520	Galnt10	protein_coding	11	57645442	UDP-N-acetyl-alpha-D-galactosamine:polypeptide N-acetylgalactosaminyltransferase 10	GALNT10	522.578	0.734816	0.0947796	7.75289	8.9822e-15	8.79561e-13
ENSMUSG00000029622	Arpc1b	protein_coding	5	145114215	actin related protein 2/3 complex, subunit 1B	ARPC1B	439.013	0.911889	0.117777	7.7425	9.74777e-15	9.48879e-13
ENSMUSG00000067276	Capn6	protein_coding	X	143802231	calpain 6	CAPN6	64.9335	1.30369	0.168987	7.71478	1.21194e-14	1.1728e-12
ENSMUSG00000062908	Acadm	protein_coding	3	153922357	acyl-Coenzyme A dehydrogenase, medium chain	ACADM	764.816	0.455061	0.0591286	7.69613	1.40251e-14	1.34928e-12
ENSMUSG00000021709	Erbin	protein_coding	13	103818787	Erbb2 interacting protein	ERBIN	5646.1	-0.594941	0.0773569	-7.69086	1.46149e-14	1.39785e-12
ENSMUSG00000003585	Sec14l2	protein_coding	11	4097039	SEC14-like lipid binding 2	SEC14L2	715.363	-0.49184	0.0640418	-7.67999	1.59097e-14	1.51289e-12
ENSMUSG00000018427	Ypel2	protein_coding	11	86936425	yippee-like 2 (Drosophila)	YPEL2	891.13	-0.542193	0.0706435	-7.67505	1.65352e-14	1.56334e-12
ENSMUSG00000018593	Sparc	protein_coding	11	55394500	secreted acidic cysteine rich glycoprotein	SPARC	13158.6	-0.437705	0.0574763	-7.6154	2.62872e-14	2.47115e-12
ENSMUSG00000091712	Sec14l5	protein_coding	16	5147109	SEC14-like lipid binding 5	SEC14L5	451.783	-0.641924	0.0843155	-7.61336	2.67059e-14	2.49625e-12
ENSMUSG00000001036	Epn2	protein_coding	11	61517249	epsin 2	EPN2	2485.54	-0.475259	0.0624773	-7.60691	2.80735e-14	2.60925e-12
ENSMUSG00000041423	Paqr6	protein_coding	3	88364584	progestin and adipoQ receptor family member VI	PAQR6	340.888	-0.841233	0.110781	-7.59365	3.11027e-14	2.87455e-12
ENSMUSG00000042251	Pm20d1	protein_coding	1	131797381	peptidase M20 domain containing 1	PM20D1	150.094	-1.07314	0.141466	-7.58589	3.30216e-14	3.03485e-12
ENSMUSG00000093930	Hmgcs1	protein_coding	13	119690462	3-hydroxy-3-methylglutaryl-Coenzyme A synthase 1	HMGCS1	9476.3	-0.7707	0.101796	-7.57101	3.70339e-14	3.38469e-12
ENSMUSG00000060716	Plekhh1	protein_coding	12	79029163	pleckstrin homology domain containing, family H (with MyTH4 domain) member 1	PLEKHH1	2385.31	-0.646838	0.0855313	-7.56259	3.95113e-14	3.59116e-12
ENSMUSG00000021253	Tgfb3	protein_coding	12	86056744	transforming growth factor, beta 3	TGFB3	449.227	-0.987875	0.130673	-7.55991	4.03346e-14	3.64585e-12
ENSMUSG00000036046	5031439G07Rik	protein_coding	15	84943936	RIKEN cDNA 5031439G07 gene	KIAA0930	3196.24	-0.464914	0.061543	-7.5543	4.21114e-14	3.78565e-12
ENSMUSG00000022636	Alcam	protein_coding	16	52248996	activated leukocyte cell adhesion molecule	ALCAM	3251.33	0.383376	0.0508347	7.54161	4.6421e-14	4.15039e-12
ENSMUSG00000024104	Fam21	protein_coding	6	116208038	family with sequence similarity 21		4079.27	-0.316478	0.0420091	-7.53356	4.93762e-14	4.39075e-12
ENSMUSG00000073982	Rhog	protein_coding	7	102239123	ras homolog family member G	RHOG	268.153	-1.05359	0.14022	-7.51385	5.74129e-14	5.07796e-12
ENSMUSG00000026701	Prdx6	protein_coding	1	161240112	peroxiredoxin 6	PRDX6	5092.72	-0.514522	0.0685188	-7.50921	5.94867e-14	5.23324e-12
ENSMUSG00000006301	Tmbim1	protein_coding	1	74288247	transmembrane BAX inhibitor motif containing 1	TMBIM1	1478.38	-0.670987	0.089542	-7.49355	6.70373e-14	5.86612e-12
ENSMUSG00000061718	Ppp1r1b	protein_coding	11	98348404	protein phosphatase 1, regulatory (inhibitor) subunit 1B	PPP1R1B	317.14	-1.03397	0.138048	-7.48994	6.89052e-14	5.99767e-12
ENSMUSG00000036949	Slc39a12	protein_coding	2	14388316	solute carrier family 39 (zinc transporter), member 12	SLC39A12	2805.11	-0.449306	0.060262	-7.45587	8.92766e-14	7.72994e-12
ENSMUSG00000024654	Asrgl1	protein_coding	19	9109868	asparaginase like 1	ASRGL1	3765.72	-0.441583	0.0593606	-7.439	1.01452e-13	8.73814e-12
ENSMUSG00000031066	Usp11	protein_coding	X	20703906	ubiquitin specific peptidase 11	USP11	2446.74	0.340532	0.0457965	7.43577	1.03959e-13	8.90744e-12
ENSMUSG00000097428	AW047730	processed_transcript	3	88200623	expressed sequence AW047730		286.452	-0.718351	0.0966379	-7.43343	1.05816e-13	9.01959e-12
ENSMUSG00000037625	Cldn11	protein_coding	3	31149920	claudin 11	CLDN11	5305.89	-0.88622	0.119303	-7.42833	1.09975e-13	9.32573e-12
ENSMUSG00000021703	Serinc5	protein_coding	13	92611138	serine incorporator 5	SERINC5	3082.54	0.564221	0.0759957	7.42438	1.13309e-13	9.55922e-12
ENSMUSG00000044037	Als2cl	protein_coding	9	110879870	ALS2 C-terminal like	ALS2CL	326.48	-0.690524	0.0933956	-7.39353	1.42976e-13	1.20005e-11
ENSMUSG00000003644	Rps6ka1	protein_coding	4	133847290	ribosomal protein S6 kinase polypeptide 1	RPS6KA1	376.799	-0.582242	0.0787661	-7.39203	1.446e-13	1.20752e-11
ENSMUSG00000020099	Unc5b	protein_coding	10	60762610	unc-5 netrin receptor B	UNC5B	902.112	-0.690462	0.0937786	-7.36269	1.80247e-13	1.4976e-11
ENSMUSG00000029602	Rasal1	protein_coding	5	120648812	RAS protein activator like 1 (GAP1 like)	RASAL1	117.026	-1.22065	0.166376	-7.33671	2.18912e-13	1.80971e-11
ENSMUSG00000030352	Tspan9	protein_coding	6	127961396	tetraspanin 9	TSPAN9	1228.36	-0.625259	0.0852944	-7.3306	2.29133e-13	1.88473e-11
ENSMUSG00000029621	Arpc1a	protein_coding	5	145083830	actin related protein 2/3 complex, subunit 1A	ARPC1A	2136.81	0.425976	0.0581223	7.32897	2.31928e-13	1.89823e-11
ENSMUSG00000027605	Acss2	protein_coding	2	155517948	acyl-CoA synthetase short-chain family member 2	ACSS2	1748.92	-0.491837	0.0673379	-7.30402	2.79302e-13	2.26345e-11
ENSMUSG00000032320	Rcn2	protein_coding	9	56041845	reticulocalbin 2	RCN2	3264.61	-0.575885	0.0788449	-7.30403	2.7928e-13	2.26345e-11
ENSMUSG00000040957	Cables1	protein_coding	18	11839220	CDK5 and Abl enzyme substrate 1	CABLES1	342.375	-0.593874	0.0814107	-7.29479	2.99123e-13	2.41219e-11
ENSMUSG00000035469	Rcbtb1	protein_coding	14	59201209	regulator of chromosome condensation (RCC1) and BTB (POZ) domain containing protein 1	RCBTB1	1851.45	-0.600156	0.0822865	-7.2935	3.02014e-13	2.42363e-11
ENSMUSG00000025128	Bhlhe22	protein_coding	3	18054174	basic helix-loop-helix family, member e22	BHLHE22	200.683	0.776003	0.106414	7.29233	3.0465e-13	2.43291e-11
ENSMUSG00000037509	Arhgef4	protein_coding	1	34678188	Rho guanine nucleotide exchange factor (GEF) 4	ARHGEF4	4957.14	-0.303892	0.0417231	-7.28354	3.25177e-13	2.58429e-11
ENSMUSG00000055027	Smyd1	protein_coding	6	71213940	SET and MYND domain containing 1	SMYD1	125.82	-1.16328	0.159927	-7.27385	3.49387e-13	2.75013e-11
ENSMUSG00000110633	RP23-459B8.2	lincRNA	8	96371727			146.56	-1.40105	0.192607	-7.27417	3.48544e-13	2.75013e-11
ENSMUSG00000022500	Litaf	protein_coding	16	10959275	LPS-induced TN factor	LITAF	952.996	-0.77279	0.10724	-7.20618	5.75443e-13	4.50791e-11
ENSMUSG00000073418	C4b	protein_coding	17	34728380	complement component 4B (Chido blood group)	C4A	1319.14	-0.857041	0.119111	-7.19533	6.2312e-13	4.85323e-11
ENSMUSG00000075590	Nrbp2	protein_coding	15	76085595	nuclear receptor binding protein 2	NRBP2	1235.16	-0.632279	0.0878798	-7.19482	6.25423e-13	4.85323e-11
ENSMUSG00000064370	mt-Cytb	protein_coding	MT	14145	mitochondrially encoded cytochrome b	CYTB	26442.9	-0.629453	0.0875458	-7.18998	6.47986e-13	5.0047e-11
ENSMUSG00000021143	Pacs2	protein_coding	12	113014508	phosphofurin acidic cluster sorting protein 2	PACS2	3955.65	-0.599001	0.0833429	-7.18719	6.61375e-13	5.08424e-11
ENSMUSG00000007872	Id3	protein_coding	4	136143497	inhibitor of DNA binding 3	ID3	391.372	-0.658143	0.0917948	-7.16972	7.51504e-13	5.75023e-11
ENSMUSG00000015970	Chdh	protein_coding	14	30009023	choline dehydrogenase	CHDH	382.414	0.770513	0.107554	7.16397	7.83709e-13	5.96889e-11
ENSMUSG00000020411	Nipal4	protein_coding	11	46148155	NIPA-like domain containing 4	NIPAL4	457.682	-0.840562	0.117514	-7.15288	8.49742e-13	6.44199e-11
ENSMUSG00000030513	Pcsk6	protein_coding	7	65861734	proprotein convertase subtilisin/kexin type 6	PCSK6	662.504	-0.729494	0.102015	-7.15088	8.62227e-13	6.50665e-11
ENSMUSG00000075012	Fjx1	protein_coding	2	102449366	four jointed box 1 (Drosophila)	FJX1	435.212	-0.692372	0.0970617	-7.13332	9.79779e-13	7.35997e-11
ENSMUSG00000021750	Fam107a	protein_coding	14	8296274	family with sequence similarity 107, member A	FAM107A	1871.56	-0.580927	0.0819919	-7.08517	1.3887e-12	1.02908e-10
ENSMUSG00000026830	Ermn	protein_coding	2	58045113	ermin, ERM-like protein	ERMN	6926.98	-0.732449	0.10336	-7.08637	1.37679e-12	1.02908e-10
ENSMUSG00000038702	Dsel	protein_coding	1	111858702	dermatan sulfate epimerase-like	DSEL	896.526	0.597346	0.0843038	7.08563	1.38417e-12	1.02908e-10
ENSMUSG00000021792	Fam213a	protein_coding	14	40993740	family with sequence similarity 213, member A	FAM213A	1786.15	-0.476813	0.0673081	-7.08404	1.40014e-12	1.0329e-10
ENSMUSG00000026778	Prkcq	protein_coding	2	11172108	protein kinase C, theta	PRKCQ	946.166	0.752897	0.10634	7.08011	1.44036e-12	1.05783e-10
ENSMUSG00000025089	Gfra1	protein_coding	19	58235604	glial cell line derived neurotrophic factor family receptor alpha 1	GFRA1	1765.15	0.56132	0.0792968	7.07873	1.45486e-12	1.06373e-10
ENSMUSG00000028639	Ybx1	protein_coding	4	119277981	Y box protein 1	YBX1	746.533	0.436787	0.0617356	7.07514	1.49303e-12	1.08681e-10
ENSMUSG00000037013	Ss18	protein_coding	18	14624198	synovial sarcoma translocation, Chromosome 18	SS18	779.144	0.549406	0.0777558	7.06579	1.5971e-12	1.15744e-10
ENSMUSG00000087278	A930006I01Rik	lincRNA	2	103338601	RIKEN cDNA A930006I01 gene		22.9576	-1.34137	0.190128	-7.05511	1.72465e-12	1.2444e-10
ENSMUSG00000027570	Col9a3	protein_coding	2	180597790	collagen, type IX, alpha 3	COL9A3	515.21	0.7011	0.0994261	7.05147	1.77036e-12	1.2718e-10
ENSMUSG00000051497	Kcnj16	protein_coding	11	110968033	potassium inwardly-rectifying channel, subfamily J, member 16	KCNJ16	1250.89	-0.570851	0.0809937	-7.04809	1.81388e-12	1.2974e-10
ENSMUSG00000020576	Nbas	protein_coding	12	13269127	neuroblastoma amplified sequence	NBAS	2796.76	-0.263048	0.0373381	-7.04501	1.85443e-12	1.32066e-10
ENSMUSG00000054619	Mettl7a1	protein_coding	15	100304817	methyltransferase like 7A1	METTL7A	582.547	-0.516139	0.0733541	-7.03626	1.97467e-12	1.40023e-10
ENSMUSG00000022351	Sqle	protein_coding	15	59315077	squalene epoxidase	SQLE	2023.06	-0.489201	0.0695407	-7.03474	1.9963e-12	1.40949e-10
ENSMUSG00000038668	Lpar1	protein_coding	4	58435255	lysophosphatidic acid receptor 1	LPAR1	2716.22	-0.702923	0.0999392	-7.03351	2.01401e-12	1.41592e-10
ENSMUSG00000025352	Gdf11	protein_coding	10	128882295	growth differentiation factor 11	GDF11	815.152	-0.440692	0.0629774	-6.99762	2.60347e-12	1.82254e-10
ENSMUSG00000000184	Ccnd2	protein_coding	6	127125162	cyclin D2	CCND2	627.6	0.831248	0.118801	6.997	2.61496e-12	1.82282e-10
ENSMUSG00000031111	Igsf1	protein_coding	X	49782536	immunoglobulin superfamily, member 1	IGSF1	285.236	-0.847664	0.121358	-6.98481	2.85247e-12	1.98e-10
ENSMUSG00000021959	Lats2	protein_coding	14	57642077	large tumor suppressor 2	LATS2	643.042	0.523536	0.0749781	6.98252	2.89934e-12	2.00165e-10
ENSMUSG00000030317	Timp4	protein_coding	6	115241892	tissue inhibitor of metalloproteinase 4	TIMP4	978.745	-0.446295	0.0639198	-6.9821	2.90799e-12	2.00165e-10
ENSMUSG00000048458	Fam212b	protein_coding	3	105704599	family with sequence similarity 212, member B	FAM212B	211.151	0.785266	0.112614	6.97308	3.10071e-12	2.1254e-10
ENSMUSG00000047557	Lxn	protein_coding	3	67457998	latexin	LXN	712.846	-0.598861	0.0859087	-6.9709	3.14922e-12	2.1497e-10
ENSMUSG00000024899	Papss2	protein_coding	19	32620005	3'-phosphoadenosine 5'-phosphosulfate synthase 2	PAPSS2	147.69	-0.796924	0.114396	-6.96637	3.25233e-12	2.21091e-10
ENSMUSG00000063531	Sema3e	protein_coding	5	14025276	sema domain, immunoglobulin domain (Ig), short basic domain, secreted, (semaphorin) 3E	SEMA3E	393.848	0.627934	0.0902488	6.95782	3.45589e-12	2.33962e-10
ENSMUSG00000042686	Jph1	protein_coding	1	16964560	junctophilin 1	JPH1	279.056	-0.693329	0.0998701	-6.94231	3.85751e-12	2.5902e-10
ENSMUSG00000064373	Selenop	protein_coding	15	3268547	selenoprotein P	SELENOP	10326.9	-0.476291	0.0686051	-6.9425	3.85233e-12	2.5902e-10
ENSMUSG00000028347	Tmeff1	protein_coding	4	48585174	transmembrane protein with EGF-like and two follistatin-like domains 1	TMEFF1	2307.99	-0.63301	0.0912138	-6.93985	3.92512e-12	2.62489e-10
ENSMUSG00000038264	Sema7a	protein_coding	9	57940112	sema domain, immunoglobulin domain (Ig), and GPI membrane anchor, (semaphorin) 7A	SEMA7A	1521.66	-0.602027	0.0867761	-6.9377	3.98533e-12	2.65436e-10
ENSMUSG00000052397	Ezr	protein_coding	17	6738041	ezrin	EZR	653.594	0.69424	0.100118	6.93423	4.08454e-12	2.70947e-10
ENSMUSG00000028558	Calr4	protein_coding	4	109234485	calreticulin 4	CALR4P	51.0757	-1.1386	0.164351	-6.9279	4.27137e-12	2.82202e-10
ENSMUSG00000084566	Gm26477	misc_RNA	12	90981225	predicted gene, 26477		16.0412	1.33262	0.19244	6.92487	4.36384e-12	2.87158e-10
ENSMUSG00000020570	Sypl	protein_coding	12	32953891	synaptophysin-like protein	SYPL1	1442.86	-0.794677	0.114901	-6.91619	4.63953e-12	3.04083e-10
ENSMUSG00000059456	Ptk2b	protein_coding	14	66153257	PTK2 protein tyrosine kinase 2 beta	PTK2B	93.4048	-0.969743	0.140676	-6.89347	5.44474e-12	3.55442e-10
ENSMUSG00000025809	Itgb1	protein_coding	8	128685654	integrin beta 1 (fibronectin receptor beta)	ITGB1	2771.74	0.325325	0.0472771	6.88124	5.93329e-12	3.85804e-10
ENSMUSG00000006344	Ggt5	protein_coding	10	75589340	gamma-glutamyltransferase 5	GGT5	52.1066	-1.2754	0.186118	-6.85262	7.25091e-12	4.69625e-10
ENSMUSG00000027447	Cst3	protein_coding	2	148871722	cystatin C	CST3	12085.6	-0.427853	0.0624505	-6.85108	7.32968e-12	4.72865e-10
ENSMUSG00000020231	Dip2a	protein_coding	10	76259429	disco interacting protein 2 homolog A	DIP2A	3343.13	-0.468539	0.0684117	-6.84881	7.44662e-12	4.78532e-10
ENSMUSG00000002475	Abhd3	protein_coding	18	10644411	abhydrolase domain containing 3	ABHD3	1600.94	-0.495285	0.0723313	-6.84746	7.51737e-12	4.81199e-10
ENSMUSG00000042826	Fgf11	protein_coding	11	69796068	fibroblast growth factor 11	FGF11	565.008	-0.539911	0.0789182	-6.84141	7.84195e-12	5.00031e-10
ENSMUSG00000042246	Tmc7	protein_coding	7	118535841	transmembrane channel-like gene family 7	TMC7	618.678	-0.579794	0.0847627	-6.8402	7.9082e-12	5.02308e-10
ENSMUSG00000066113	Adamtsl1	protein_coding	4	85514172	ADAMTS-like 1	ADAMTSL1	531.954	0.5726	0.0840478	6.81279	9.57246e-12	6.05679e-10
ENSMUSG00000049532	Sall2	protein_coding	14	52311172	sal-like 2 (Drosophila)	SALL2	1550.15	-0.370552	0.0544161	-6.8096	9.78733e-12	6.16902e-10
ENSMUSG00000025795	Rassf3	protein_coding	10	121410350	Ras association (RalGDS/AF-6) domain family member 3	RASSF3	522.67	-0.609597	0.0895609	-6.80651	9.99923e-12	6.27853e-10
ENSMUSG00000027209	Fam227b	protein_coding	2	125983483	family with sequence similarity 227, member B	FAM227B	136.704	-0.8806	0.129396	-6.80549	1.00708e-11	6.2994e-10
ENSMUSG00000025083	Afap1l2	protein_coding	19	56912361	actin filament associated protein 1-like 2	AFAP1L2	222.557	0.895194	0.131628	6.80094	1.03935e-11	6.47667e-10
ENSMUSG00000020183	Cpm	protein_coding	10	117629500	carboxypeptidase M	CPM	856.564	-0.582947	0.0857557	-6.79776	1.06256e-11	6.59628e-10
ENSMUSG00000040606	Kazn	protein_coding	4	142102390	kazrin, periplakin interacting protein	KAZN	1219.72	-0.510617	0.0751528	-6.79438	1.08782e-11	6.72771e-10
ENSMUSG00000028701	Lurap1	protein_coding	4	116132406	leucine rich adaptor protein 1	LURAP1	613.608	-0.448477	0.0661883	-6.77577	1.23748e-11	7.62466e-10
ENSMUSG00000022607	Ptk2	protein_coding	15	73205105	PTK2 protein tyrosine kinase 2	PTK2	1968.62	0.352128	0.0519966	6.77214	1.2689e-11	7.78907e-10
ENSMUSG00000028517	Plpp3	protein_coding	4	105157347	phospholipid phosphatase 3	PLPP3	1392.88	-0.656187	0.0969143	-6.77079	1.28077e-11	7.83271e-10
ENSMUSG00000028445	Enho	protein_coding	4	41638144	energy homeostasis associated	ENHO	1421.73	-0.615936	0.0913164	-6.74508	1.52944e-11	9.31883e-10
ENSMUSG00000090257	Gm4524	antisense	16	25956475	predicted gene 4524		12.6307	-1.28367	0.190899	-6.72431	1.7643e-11	1.07102e-09
ENSMUSG00000050334	C130071C03Rik	lincRNA	13	83721381	RIKEN cDNA C130071C03 gene	LINC00461	1005.34	0.449996	0.0670357	6.71277	1.90958e-11	1.15495e-09
ENSMUSG00000086968	4933431E20Rik	antisense	3	107888850	RIKEN cDNA 4933431E20 gene		1258.34	-0.563332	0.0842972	-6.68269	2.34598e-11	1.41369e-09
ENSMUSG00000030956	Fam53b	protein_coding	7	132712082	family with sequence similarity 53, member B	FAM53B	718.944	-0.426663	0.0639177	-6.6752	2.4689e-11	1.48233e-09
ENSMUSG00000049555	Tmie	protein_coding	9	110865711	transmembrane inner ear	TMIE	297.171	-0.751562	0.112918	-6.65584	2.81678e-11	1.68505e-09
ENSMUSG00000110027	C030029H02Rik	lincRNA	7	136268324	RIKEN cDNA C030029H02 gene		94.66	-0.885472	0.133145	-6.65041	2.92274e-11	1.7421e-09
ENSMUSG00000024866	Acy3	protein_coding	19	3986661	aspartoacylase (aminoacylase) 3	ACY3	274.07	0.990387	0.149186	6.63859	3.16692e-11	1.88083e-09
ENSMUSG00000104713	Gbp6	protein_coding	5	105270702	guanylate binding protein 6	GBP6	16.4071	1.27419	0.192516	6.61864	3.62517e-11	2.14524e-09
ENSMUSG00000046807	Lrrc75b	protein_coding	10	75550125	leucine rich repeat containing 75B	LRRC75B	465.035	-0.642313	0.0970812	-6.61624	3.68451e-11	2.17254e-09
ENSMUSG00000022843	Clcn2	protein_coding	16	20702964	chloride channel, voltage-sensitive 2	CLCN2	759.495	-0.52202	0.078916	-6.61487	3.71874e-11	2.18489e-09
ENSMUSG00000035237	Lcat	protein_coding	8	105939551	lecithin cholesterol acyltransferase	LCAT	239.779	-0.916712	0.139114	-6.58965	4.40855e-11	2.58097e-09
ENSMUSG00000023885	Thbs2	protein_coding	17	14665500	thrombospondin 2	THBS2	1031.67	0.456704	0.0694044	6.58033	4.69407e-11	2.73837e-09
ENSMUSG00000031604	Msmo1	protein_coding	8	64718139	methylsterol monoxygenase 1	MSMO1	3002.79	-0.596348	0.0907507	-6.57127	4.98863e-11	2.89993e-09
ENSMUSG00000020841	Cpd	protein_coding	11	76778424	carboxypeptidase D	CPD	5781.72	-0.513847	0.0782289	-6.56851	5.08206e-11	2.94384e-09
ENSMUSG00000058454	Dhcr7	protein_coding	7	143823145	7-dehydrocholesterol reductase	DHCR7	626.383	-0.889932	0.135669	-6.55957	5.39644e-11	3.11498e-09
ENSMUSG00000042096	Dao	protein_coding	5	114003703	D-amino acid oxidase	DAO	96.2275	-1.10174	0.168013	-6.55745	5.47341e-11	3.14836e-09
ENSMUSG00000022602	Arc	protein_coding	15	74669083	activity regulated cytoskeletal-associated protein	ARC	328.218	-0.55056	0.0839756	-6.55619	5.51981e-11	3.16399e-09
ENSMUSG00000015755	Tab2	protein_coding	10	7905653	TGF-beta activated kinase 1/MAP3K7 binding protein 2	TAB2	860.049	-0.462112	0.0705926	-6.54619	5.9025e-11	3.3716e-09
ENSMUSG00000027208	Fgf7	protein_coding	2	126034658	fibroblast growth factor 7	FGF7	67.2967	1.16421	0.177866	6.54545	5.93185e-11	3.37664e-09
ENSMUSG00000029648	Flt1	protein_coding	5	147561604	FMS-like tyrosine kinase 1	FLT1	488.509	-0.777584	0.118991	-6.53483	6.36804e-11	3.61243e-09
ENSMUSG00000022090	Pdlim2	protein_coding	14	70164218	PDZ and LIM domain 2	PDLIM2	999.105	-0.882499	0.135057	-6.53426	6.39258e-11	3.61389e-09
ENSMUSG00000034416	Pkd1l2	protein_coding	8	116995679	polycystic kidney disease 1 like 2	PKD1L2	154.974	-1.21167	0.185626	-6.52746	6.68965e-11	3.76888e-09
ENSMUSG00000005198	Polr2a	protein_coding	11	69733997	polymerase (RNA) II (DNA directed) polypeptide A	POLR2A	986.63	0.897228	0.13757	6.52199	6.93826e-11	3.89561e-09
ENSMUSG00000037686	Aspg	protein_coding	12	112106683	asparaginase	ASPG	80.8052	-1.12746	0.17309	-6.51375	7.32964e-11	4.10136e-09
ENSMUSG00000058297	Spock2	protein_coding	10	60106219	sparc/osteonectin, cwcv and kazal-like domains proteoglycan 2	SPOCK2	10328.7	-0.362068	0.0555904	-6.51314	7.35964e-11	4.10418e-09
ENSMUSG00000107667	C530044C16Rik	lincRNA	6	50776115	RIKEN cDNA C530044C16 gene		28.5995	-1.24626	0.191559	-6.50589	7.72339e-11	4.29248e-09
ENSMUSG00000045532	C1ql1	protein_coding	11	102939264	complement component 1, q subcomponent-like 1	C1QL1	129.382	-0.896269	0.13851	-6.47079	9.7494e-11	5.40025e-09
ENSMUSG00000030554	Synm	protein_coding	7	67730160	synemin, intermediate filament protein	SYNM	2318.74	-0.441347	0.0685162	-6.4415	1.183e-10	6.53072e-09
ENSMUSG00000030616	Sytl2	protein_coding	7	90302252	synaptotagmin-like 2	SYTL2	1640.58	-0.408309	0.063474	-6.4327	1.25357e-10	6.89715e-09
ENSMUSG00000027333	Smox	protein_coding	2	131491496	spermine oxidase	SMOX	861.372	-0.51075	0.0796347	-6.41367	1.42058e-10	7.78996e-09
ENSMUSG00000063445	Nmral1	protein_coding	16	4710059	NmrA-like family domain containing 1	NMRAL1	545.307	-0.733732	0.114631	-6.40084	1.54528e-10	8.44563e-09
ENSMUSG00000020719	Ddx5	protein_coding	11	106780355	DEAD (Asp-Glu-Ala-Asp) box polypeptide 5	DDX5	9343.43	0.295072	0.0461032	6.40024	1.55128e-10	8.45037e-09
ENSMUSG00000017724	Etv4	protein_coding	11	101769742	ets variant 4	ETV4	179.046	0.773586	0.120906	6.39826	1.57161e-10	8.53288e-09
ENSMUSG00000013766	Ly6g6e	protein_coding	17	35076902	lymphocyte antigen 6 complex, locus G6E	LY6G6E	26.9858	-1.22856	0.192271	-6.38974	1.66173e-10	8.99245e-09
ENSMUSG00000030270	Cpne9	protein_coding	6	113282307	copine family member IX	CPNE9	271.95	-0.650061	0.101775	-6.38722	1.68934e-10	9.1119e-09
ENSMUSG00000047786	Lix1	protein_coding	17	17402672	limb and CNS expressed 1	LIX1	227.93	-0.653234	0.102437	-6.37693	1.80671e-10	9.71316e-09
ENSMUSG00000027452	Acss1	protein_coding	2	150618105	acyl-CoA synthetase short-chain family member 1	ACSS1	373.603	-0.501725	0.0787279	-6.3729	1.85484e-10	9.9394e-09
ENSMUSG00000009376	Met	protein_coding	6	17463800	met proto-oncogene	MET	252.673	-0.703689	0.110525	-6.36676	1.93062e-10	1.03119e-08
ENSMUSG00000068747	Sort1	protein_coding	3	108284082	sortilin 1	SORT1	6921.55	-0.438462	0.0689108	-6.36275	1.9817e-10	1.05505e-08
ENSMUSG00000029832	Nfe2l3	protein_coding	6	51432670	nuclear factor, erythroid derived 2, like 3	NFE2L3	532.565	0.659155	0.103634	6.36042	2.01203e-10	1.06774e-08
ENSMUSG00000064345	mt-Nd2	protein_coding	MT	3914	mitochondrially encoded NADH dehydrogenase 2	ND2	7259.17	-0.756316	0.118963	-6.35758	2.04954e-10	1.08415e-08
ENSMUSG00000015243	Abca1	protein_coding	4	53030787	ATP-binding cassette, sub-family A (ABC1), member 1	ABCA1	2057.28	0.516711	0.0813057	6.35516	2.08206e-10	1.09782e-08
ENSMUSG00000090122	Kcne1l	protein_coding	X	142304752	potassium voltage-gated channel, Isk-related family, member 1-like, pseudogene	KCNE5	227.877	0.623227	0.0981832	6.34759	2.1871e-10	1.14952e-08
ENSMUSG00000029472	Anapc5	protein_coding	5	122787459	anaphase-promoting complex subunit 5	ANAPC5	3633.14	0.316675	0.0499809	6.33592	2.35924e-10	1.23605e-08
ENSMUSG00000022562	Oplah	protein_coding	15	76296597	5-oxoprolinase (ATP-hydrolysing)	OPLAH	552.786	-0.437739	0.0692007	-6.32565	2.52172e-10	1.31698e-08
ENSMUSG00000019359	Gdpd2	protein_coding	X	100729873	glycerophosphodiester phosphodiesterase domain containing 2	GDPD2	161.774	-0.74083	0.117213	-6.32036	2.60959e-10	1.35856e-08
ENSMUSG00000066571	4931406P16Rik	protein_coding	7	34236707	RIKEN cDNA 4931406P16 gene	KIAA0355	1073.22	-0.350565	0.0554942	-6.31716	2.66422e-10	1.37827e-08
ENSMUSG00000087230	Mroh3	protein_coding	1	136181652	maestro heat-like repeat family member 3	MROH3P	20.535	1.21771	0.192761	6.3172	2.66348e-10	1.37827e-08
ENSMUSG00000008763	Man1a2	protein_coding	3	100562208	mannosidase, alpha, class 1A, member 2	MAN1A2	2702.6	0.232546	0.0368164	6.31636	2.67798e-10	1.38105e-08
ENSMUSG00000022253	Nadk2	protein_coding	15	9071260	NAD kinase 2, mitochondrial	NADK2	1542.74	-0.53089	0.0841393	-6.30966	2.79656e-10	1.43769e-08
ENSMUSG00000026424	Gpr37l1	protein_coding	1	135160234	G protein-coupled receptor 37-like 1	GPR37L1	5647.4	-0.471775	0.0747904	-6.30796	2.82736e-10	1.449e-08
ENSMUSG00000024782	Ak3	protein_coding	19	29020833	adenylate kinase 3	AK3	2466.38	-0.413788	0.0658882	-6.28015	3.38246e-10	1.7281e-08
ENSMUSG00000020150	Gamt	protein_coding	10	80258151	guanidinoacetate methyltransferase	GAMT	203.486	-0.769959	0.122721	-6.27408	3.5171e-10	1.7889e-08
ENSMUSG00000036218	Pdzrn4	protein_coding	15	92396915	PDZ domain containing RING finger 4	PDZRN4	232.143	0.699455	0.111488	6.27381	3.52322e-10	1.7889e-08
ENSMUSG00000032523	Hhatl	protein_coding	9	121784016	hedgehog acyltransferase-like	HHATL	524.141	-0.56915	0.0909096	-6.26061	3.83481e-10	1.94112e-08
ENSMUSG00000032118	Fez1	protein_coding	9	36821864	fasciculation and elongation protein zeta 1 (zygin I)	FEZ1	8196.58	-0.45584	0.0730412	-6.24086	4.35174e-10	2.19603e-08
ENSMUSG00000038526	Car14	protein_coding	3	95897768	carbonic anhydrase 14	CA14	1108.08	-0.83268	0.133733	-6.22646	4.77098e-10	2.40023e-08
ENSMUSG00000034177	Rnf43	protein_coding	11	87662722	ring finger protein 43	RNF43	145.79	0.72474	0.116606	6.21531	5.12225e-10	2.56909e-08
ENSMUSG00000022456	Sept3	protein_coding	15	82274935	septin 3	SEPT3	2711.55	-0.388991	0.0627516	-6.1989	5.6859e-10	2.84312e-08
ENSMUSG00000024533	Spire1	protein_coding	18	67488209	spire homolog 1 (Drosophila)	SPIRE1	2735.99	-0.256069	0.041371	-6.18958	6.03256e-10	3.00732e-08
ENSMUSG00000021696	Elovl7	protein_coding	13	108214404	ELOVL family member 7, elongation of long chain fatty acids (yeast)	ELOVL7	1593.96	-0.734989	0.118783	-6.18764	6.10714e-10	3.0353e-08
ENSMUSG00000039031	Arhgap18	protein_coding	10	26753421	Rho GTPase activating protein 18	ARHGAP18	355.181	0.502031	0.0812704	6.17729	6.52104e-10	3.23125e-08
ENSMUSG00000040430	Pitpnc1	protein_coding	11	107207892	phosphatidylinositol transfer protein, cytoplasmic 1	PITPNC1	1060.12	-0.429084	0.0696247	-6.16281	7.14652e-10	3.53055e-08
ENSMUSG00000045608	Dbx2	protein_coding	15	95623563	developing brain homeobox 2	DBX2	374.695	-0.503831	0.0818194	-6.15784	7.37419e-10	3.63212e-08
ENSMUSG00000029570	Lfng	protein_coding	5	140607320	LFNG O-fucosylpeptide 3-beta-N-acetylglucosaminyltransferase	LFNG	387.705	-0.594319	0.0965688	-6.15436	7.53804e-10	3.70174e-08
ENSMUSG00000018363	Smurf2	protein_coding	11	106820066	SMAD specific E3 ubiquitin protein ligase 2	SMURF2	906.303	0.377805	0.0614466	6.14851	7.82154e-10	3.82953e-08
ENSMUSG00000014773	Dll1	protein_coding	17	15367354	delta-like 1 (Drosophila)	DLL1	178.523	0.732176	0.119129	6.14608	7.94237e-10	3.87715e-08
ENSMUSG00000050721	Plekho2	protein_coding	9	65552698	pleckstrin homology domain containing, family O member 2	PLEKHO2	357.596	-0.681801	0.110981	-6.14339	8.07769e-10	3.93154e-08
ENSMUSG00000039457	Ppl	protein_coding	16	5086291	periplakin	PPL	54.637	1.1852	0.192991	6.14122	8.18916e-10	3.96887e-08
ENSMUSG00000082100	Glns-ps1	processed_pseudogene	11	19720355	glutamine synthetase pseudogene 1		278.287	-0.832922	0.135634	-6.14096	8.20264e-10	3.96887e-08
ENSMUSG00000026447	Pik3c2b	protein_coding	1	133045667	phosphoinositide-3-kinase, class 2, beta polypeptide	PIK3C2B	507.314	-0.770532	0.125484	-6.14047	8.22798e-10	3.96946e-08
ENSMUSG00000032902	Slc16a1	protein_coding	3	104638668	solute carrier family 16 (monocarboxylic acid transporters), member 1	SLC16A1	2786.41	-0.513028	0.0836864	-6.13037	8.76755e-10	4.2174e-08
ENSMUSG00000024292	Cyp4f14	protein_coding	17	32905071	cytochrome P450, family 4, subfamily f, polypeptide 14	CYP4F12	88.9385	-0.891223	0.145512	-6.12475	9.08285e-10	4.35632e-08
ENSMUSG00000026307	Scly	protein_coding	1	91298338	selenocysteine lyase	SCLY	244.918	-0.557435	0.0910405	-6.12294	9.18641e-10	4.39319e-08
ENSMUSG00000098087	Gm17750	lincRNA	13	84025297	predicted gene, 17750		43.1872	1.07233	0.175208	6.12031	9.33944e-10	4.45342e-08
ENSMUSG00000037295	Ldlrap1	protein_coding	4	134741554	low density lipoprotein receptor adaptor protein 1	LDLRAP1	310.928	-0.819342	0.134066	-6.11147	9.8717e-10	4.69362e-08
ENSMUSG00000028173	Wls	protein_coding	3	159839672	wntless homolog (Drosophila)	WLS	1741.67	0.469164	0.0769871	6.09407	1.10077e-09	5.21868e-08
ENSMUSG00000034714	Ttyh2	protein_coding	11	114675431	tweety family member 2	TTYH2	2837.44	-0.559285	0.0918004	-6.0924	1.11233e-09	5.25832e-08
ENSMUSG00000090213	Tmem189	protein_coding	2	167642608	transmembrane protein 189	TMEM189	648.084	-0.426597	0.0700393	-6.09082	1.12332e-09	5.29506e-08
ENSMUSG00000030235	Slco1c1	protein_coding	6	141524368	solute carrier organic anion transporter family, member 1c1	SLCO1C1	743.139	-0.650428	0.107128	-6.07151	1.26714e-09	5.95593e-08
ENSMUSG00000059811	Atl2	protein_coding	17	79848392	atlastin GTPase 2	ATL2	1217.58	-0.389164	0.0641304	-6.06832	1.29256e-09	6.05809e-08
ENSMUSG00000000197	Nalcn	protein_coding	14	123276641	sodium leak channel, non-selective	NALCN	3890.73	0.201106	0.0331805	6.06095	1.35316e-09	6.30621e-08
ENSMUSG00000041548	Hspb8	protein_coding	5	116408491	heat shock protein 8	HSPB8	1207.44	-0.505134	0.0833415	-6.06101	1.35268e-09	6.30621e-08
ENSMUSG00000092274	Neat1	lincRNA	19	5824708	nuclear paraspeckle assembly transcript 1 (non-protein coding)	NEAT1	2337.05	-0.647052	0.106952	-6.04992	1.4492e-09	6.73468e-08
ENSMUSG00000016494	Cd34	protein_coding	1	194938819	CD34 antigen	CD34	374.246	-0.563791	0.0932548	-6.04571	1.48757e-09	6.89353e-08
ENSMUSG00000031298	Adgrg2	protein_coding	X	160390690	adhesion G protein-coupled receptor G2	ADGRG2	68.3797	0.922467	0.152748	6.03915	1.54925e-09	7.15917e-08
ENSMUSG00000038776	Ephx1	protein_coding	1	180976210	epoxide hydrolase 1, microsomal	EPHX1	709.001	-0.607901	0.100776	-6.03222	1.61722e-09	7.45237e-08
ENSMUSG00000067242	Lgi1	protein_coding	19	38264536	leucine-rich repeat LGI family, member 1	LGI1	1237.28	-0.391351	0.0648818	-6.03176	1.62188e-09	7.45293e-08
ENSMUSG00000061887	Ssbp3	protein_coding	4	106910701	single-stranded DNA binding protein 3	SSBP3	1051.58	-0.360909	0.0599931	-6.01584	1.78958e-09	8.20066e-08
ENSMUSG00000021273	Fdft1	protein_coding	14	63145153	farnesyl diphosphate farnesyl transferase 1	FDFT1	1491.73	-0.452155	0.0752246	-6.01073	1.8469e-09	8.43983e-08
ENSMUSG00000037606	Osbpl5	protein_coding	7	143688762	oxysterol binding protein-like 5	OSBPL5	916.599	0.471174	0.0785385	5.99928	1.98193e-09	9.03179e-08
ENSMUSG00000022382	Wnt7b	protein_coding	15	85535439	wingless-type MMTV integration site family, member 7B	WNT7B	270.487	-0.65947	0.110726	-5.95586	2.58707e-09	1.17569e-07
ENSMUSG00000027188	Pamr1	protein_coding	2	102550012	peptidase domain containing associated with muscle regeneration 1	PAMR1	425.261	-0.771552	0.129641	-5.95145	2.65784e-09	1.20452e-07
ENSMUSG00000055541	Lair1	protein_coding	7	4003402	leukocyte-associated Ig-like receptor 1	LAIR1	290.541	-0.572922	0.0964858	-5.93789	2.88713e-09	1.30484e-07
ENSMUSG00000111110	RP23-421M6.1	lincRNA	9	43506551			46.2686	-1.0587	0.178324	-5.93696	2.90348e-09	1.30863e-07
ENSMUSG00000032018	Sc5d	protein_coding	9	42251595	sterol-C5-desaturase	SC5D	2482.14	-0.612725	0.103251	-5.93432	2.9506e-09	1.32624e-07
ENSMUSG00000025997	Ikzf2	protein_coding	1	69531214	IKAROS family zinc finger 2	IKZF2	282.419	0.5826	0.0982462	5.92999	3.02946e-09	1.35798e-07
ENSMUSG00000001098	Kctd10	protein_coding	5	114363567	potassium channel tetramerisation domain containing 10	KCTD10	1088.55	0.404695	0.0683347	5.92224	3.1758e-09	1.4197e-07
ENSMUSG00000025855	Prkar1b	protein_coding	5	139017306	protein kinase, cAMP dependent regulatory, type I beta	PRKAR1B	6413.95	-0.260387	0.0439769	-5.92099	3.20007e-09	1.42668e-07
ENSMUSG00000046312	AI464131	protein_coding	4	41495604	expressed sequence AI464131	KIAA1161	604.485	-0.423766	0.0715818	-5.92002	3.21907e-09	1.43127e-07
ENSMUSG00000033615	Cplx1	protein_coding	5	108518554	complexin 1	CPLX1	9549.01	-0.333153	0.0563691	-5.91021	3.41672e-09	1.51505e-07
ENSMUSG00000044708	Kcnj10	protein_coding	1	172341210	potassium inwardly-rectifying channel, subfamily J, member 10	KCNJ10	6654.27	-0.835174	0.141559	-5.89982	3.63902e-09	1.60929e-07
ENSMUSG00000037348	Paqr7	protein_coding	4	134496697	progestin and adipoQ receptor family member VII	PAQR7	1470.94	-0.359342	0.0609427	-5.8964	3.71527e-09	1.6386e-07
ENSMUSG00000036641	Ccdc148	protein_coding	2	58821697	coiled-coil domain containing 148	CCDC148	396.648	-0.420449	0.0713311	-5.89433	3.76206e-09	1.6548e-07
ENSMUSG00000038481	Cdk19	protein_coding	10	40339564	cyclin-dependent kinase 19	CDK19	1427.67	-0.404664	0.0686988	-5.8904	3.85264e-09	1.69013e-07
ENSMUSG00000021670	Hmgcr	protein_coding	13	96648967	3-hydroxy-3-methylglutaryl-Coenzyme A reductase	HMGCR	2759.64	-0.39842	0.0677849	-5.87771	4.15977e-09	1.82001e-07
ENSMUSG00000005125	Ndrg1	protein_coding	15	66929321	N-myc downstream regulated gene 1	NDRG1	5620.26	-0.517952	0.088129	-5.8772	4.17254e-09	1.82076e-07
ENSMUSG00000076258	Gm23935	miRNA	16	11144125	predicted gene, 23935		8440.36	1.10032	0.18727	5.87561	4.2129e-09	1.8335e-07
ENSMUSG00000036782	Klhl13	protein_coding	X	23219271	kelch-like 13	KLHL13	1999.77	0.280735	0.0478415	5.86802	4.41042e-09	1.9144e-07
ENSMUSG00000023961	Enpp4	protein_coding	17	44096308	ectonucleotide pyrophosphatase/phosphodiesterase 4	ENPP4	1469.25	-0.584642	0.0998984	-5.85237	4.84618e-09	2.09801e-07
ENSMUSG00000022044	Stmn4	protein_coding	14	66344296	stathmin-like 4	STMN4	2513.08	-0.632694	0.108127	-5.85138	4.87508e-09	2.10498e-07
ENSMUSG00000027339	Rassf2	protein_coding	2	131989415	Ras association (RalGDS/AF-6) domain family member 2	RASSF2	1977.67	-0.463776	0.0792755	-5.85018	4.91037e-09	2.11467e-07
ENSMUSG00000058600	Rpl30	protein_coding	15	34440505	ribosomal protein L30	RPL30	258.807	-0.67947	0.116662	-5.82428	5.73592e-09	2.46375e-07
ENSMUSG00000078234	Klhdc7a	protein_coding	4	139960220	kelch domain containing 7A	KLHDC7A	428.871	-0.510685	0.0877218	-5.82165	5.82707e-09	2.49638e-07
ENSMUSG00000035686	Thrsp	protein_coding	7	97412938	thyroid hormone responsive	THRSP	441.998	-0.50735	0.0872188	-5.81699	5.99181e-09	2.56029e-07
ENSMUSG00000053702	Nebl	protein_coding	2	17343909	nebulette	NEBL	3161.27	-0.347969	0.0598348	-5.8155	6.04536e-09	2.57648e-07
ENSMUSG00000021820	Camk2g	protein_coding	14	20734875	calcium/calmodulin-dependent protein kinase II gamma	CAMK2G	6892.19	-0.266679	0.0459188	-5.80761	6.33701e-09	2.6938e-07
ENSMUSG00000104093	A330015K06Rik	antisense	3	65133060	RIKEN cDNA A330015K06 gene		110.901	-1.11572	0.192138	-5.80688	6.36492e-09	2.69869e-07
ENSMUSG00000052387	Trpm3	protein_coding	19	22139119	transient receptor potential cation channel, subfamily M, member 3	TRPM3	2672.44	-0.479336	0.0825604	-5.80588	6.40276e-09	2.70776e-07
ENSMUSG00000068699	Flnc	protein_coding	6	29433256	filamin C, gamma	FLNC	617.126	-0.691405	0.119228	-5.799	6.67099e-09	2.81396e-07
ENSMUSG00000029778	Adcyap1r1	protein_coding	6	55451978	adenylate cyclase activating polypeptide 1 receptor 1	ADCYAP1R1	2943.05	-0.425614	0.0734029	-5.79833	6.69789e-09	2.81808e-07
ENSMUSG00000021903	Galnt15	protein_coding	14	32028989	UDP-N-acetyl-alpha-D-galactosamine:polypeptide N-acetylgalactosaminyltransferase 15	GALNT15	119.682	-1.00643	0.173883	-5.788	7.12303e-09	2.9817e-07
ENSMUSG00000049288	Lix1l	protein_coding	3	96601149	Lix1-like	LIX1L	635.027	0.463208	0.0800266	5.78817	7.11558e-09	2.9817e-07
ENSMUSG00000015085	Entpd2	protein_coding	2	25395874	ectonucleoside triphosphate diphosphohydrolase 2	ENTPD2	66.254	-0.968807	0.167718	-5.77642	7.63063e-09	3.18608e-07
ENSMUSG00000051451	Crebzf	protein_coding	7	90442729	CREB/ATF bZIP transcription factor	CREBZF	1401.67	0.399231	0.0692081	5.76856	7.9951e-09	3.32981e-07
ENSMUSG00000022723	Crybg3	protein_coding	16	59490775	beta-gamma crystallin domain containing 3	CRYBG3	522.426	-0.451624	0.0783348	-5.76531	8.15079e-09	3.38608e-07
ENSMUSG00000032086	Bace1	protein_coding	9	45838580	beta-site APP cleaving enzyme 1	BACE1	2587.27	-0.337201	0.0585142	-5.76272	8.27671e-09	3.42973e-07
ENSMUSG00000038233	Fam198a	protein_coding	9	121950988	family with sequence similarity 198, member A	FAM198A	106.939	-0.778013	0.135041	-5.7613	8.34694e-09	3.45014e-07
ENSMUSG00000021573	Tppp	protein_coding	13	74009407	tubulin polymerization promoting protein	TPPP	10710.6	-0.383052	0.0665441	-5.75637	8.59431e-09	3.54348e-07
ENSMUSG00000049404	Rarres1	protein_coding	3	67478972	retinoic acid receptor responder (tazarotene induced) 1	RARRES1	80.5481	-1.02181	0.177946	-5.74226	9.34209e-09	3.84217e-07
ENSMUSG00000033105	Lss	protein_coding	10	76531588	lanosterol synthase	LSS	1331.36	-0.587697	0.102385	-5.74007	9.46354e-09	3.88241e-07
ENSMUSG00000039976	Tbc1d16	protein_coding	11	119143045	TBC1 domain family, member 16	TBC1D16	581.51	-0.394805	0.0692257	-5.70316	1.17608e-08	4.81287e-07
ENSMUSG00000032349	Elovl5	protein_coding	9	77917364	ELOVL family member 5, elongation of long chain fatty acids (yeast)	ELOVL5	4331.43	-0.482518	0.0849423	-5.68053	1.34275e-08	5.48129e-07
ENSMUSG00000001270	Ckb	protein_coding	12	111669355	creatine kinase, brain	CKB	13422.3	-0.605055	0.106706	-5.6703	1.42549e-08	5.80463e-07
ENSMUSG00000022766	Serpind1	protein_coding	16	17331371	serine (or cysteine) peptidase inhibitor, clade D, member 1	SERPIND1	240.415	-0.990706	0.174752	-5.6692	1.43467e-08	5.82759e-07
ENSMUSG00000047216	Cdh19	protein_coding	1	110888326	cadherin 19, type 2	CDH19	920.849	0.544752	0.0961748	5.66419	1.47725e-08	5.98575e-07
ENSMUSG00000040605	Bace2	protein_coding	16	97356728	beta-site APP-cleaving enzyme 2	BACE2	342.108	-0.569067	0.100554	-5.65931	1.5198e-08	6.14305e-07
ENSMUSG00000029817	Tra2a	protein_coding	6	49243924	transformer 2 alpha homolog (Drosophila)	TRA2A	1183.91	0.433388	0.0766098	5.65709	1.53963e-08	6.20796e-07
ENSMUSG00000026421	Csrp1	protein_coding	1	135720061	cysteine and glycine-rich protein 1	CSRP1	7458.26	-0.475251	0.084145	-5.648	1.62324e-08	6.52909e-07
ENSMUSG00000058594	Fbxo18	protein_coding	2	11742573	F-box protein 18	FBXO18	2026.08	0.268158	0.0474957	5.64594	1.64279e-08	6.5916e-07
ENSMUSG00000000560	Gabra2	protein_coding	5	70957597	gamma-aminobutyric acid (GABA) A receptor, subunit alpha 2	GABRA2	2075.61	-0.706302	0.125142	-5.64401	1.66136e-08	6.64987e-07
ENSMUSG00000039913	Pak7	protein_coding	2	136081104	p21 protein (Cdc42/Rac)-activated kinase 7	PAK5	509.584	-0.409887	0.072657	-5.6414	1.68677e-08	6.7352e-07
ENSMUSG00000039481	Nrtn	protein_coding	17	56751325	neurturin	NRTN	42.6135	0.973853	0.172771	5.63669	1.73354e-08	6.90521e-07
ENSMUSG00000064363	mt-Nd4	protein_coding	MT	10167	mitochondrially encoded NADH dehydrogenase 4	ND4	8572.54	-0.622719	0.110544	-5.63323	1.7687e-08	7.02824e-07
ENSMUSG00000041889	Shisa4	protein_coding	1	135371057	shisa family member 4	SHISA4	1451.38	-0.515295	0.0915499	-5.62857	1.81709e-08	7.2031e-07
ENSMUSG00000072949	Acot1	protein_coding	12	84009502	acyl-CoA thioesterase 1	ACOT1	180.749	0.69801	0.124245	5.618	1.93181e-08	7.63948e-07
ENSMUSG00000027620	Rbm39	protein_coding	2	156147239	RNA binding motif protein 39	RBM39	5197.32	0.258271	0.0460331	5.61055	2.0169e-08	7.95685e-07
ENSMUSG00000045871	Slitrk6	protein_coding	14	110748578	SLIT and NTRK-like family, member 6	SLITRK6	125.185	0.80771	0.143979	5.60993	2.02405e-08	7.96596e-07
ENSMUSG00000017485	Top2b	protein_coding	14	16365179	topoisomerase (DNA) II beta	TOP2B	3368.28	0.267973	0.0477768	5.60885	2.0367e-08	7.99659e-07
ENSMUSG00000029189	Sel1l3	protein_coding	5	53107083	sel-1 suppressor of lin-12-like 3 (C. elegans)	SEL1L3	678.137	-0.488575	0.0872451	-5.60003	2.14319e-08	8.39468e-07
ENSMUSG00000032281	Acsbg1	protein_coding	9	54604877	acyl-CoA synthetase bubblegum family member 1	ACSBG1	6497.11	0.349701	0.0624977	5.59543	2.20076e-08	8.59968e-07
ENSMUSG00000022272	Myo10	protein_coding	15	25622525	myosin X	MYO10	830.262	-0.37107	0.0664348	-5.58547	2.33062e-08	9.08557e-07
ENSMUSG00000036968	Cnpy4	protein_coding	5	138187485	canopy FGF signaling regulator 4	CNPY4	346.827	0.521661	0.0935248	5.57778	2.43607e-08	9.4742e-07
ENSMUSG00000049939	Lrrc4	protein_coding	6	28661831	leucine rich repeat containing 4	LRRC4	962.154	0.404692	0.0726646	5.56931	2.55744e-08	9.90862e-07
ENSMUSG00000079355	Ackr4	protein_coding	9	104084157	atypical chemokine receptor 4	ACKR4	20.7562	1.07171	0.192437	5.56915	2.55982e-08	9.90862e-07
ENSMUSG00000025572	Tmc6	protein_coding	11	117765988	transmembrane channel-like gene family 6	TMC6	207.924	0.608486	0.109315	5.56635	2.60128e-08	1.00455e-06
ENSMUSG00000024544	Ldlrad4	protein_coding	18	67933257	low density lipoprotein receptor class A domain containing 4	LDLRAD4	432.314	-0.409172	0.0735974	-5.5596	2.70398e-08	1.0417e-06
ENSMUSG00000032537	Ephb1	protein_coding	9	101922128	Eph receptor B1	EPHB1	775.224	-0.587583	0.105696	-5.5592	2.71015e-08	1.0417e-06
ENSMUSG00000055945	Prr18	protein_coding	17	8340406	proline rich 18	PRR18	959.643	-0.628594	0.113125	-5.55665	2.74996e-08	1.05454e-06
ENSMUSG00000021835	Bmp4	protein_coding	14	46383520	bone morphogenetic protein 4	BMP4	61.4528	1.02929	0.185314	5.55431	2.78707e-08	1.0644e-06
ENSMUSG00000034462	Pkd2	protein_coding	5	104459450	polycystic kidney disease 2	PKD2	756.665	0.503984	0.0907391	5.55421	2.78864e-08	1.0644e-06
ENSMUSG00000023262	Acy1	protein_coding	9	106432981	aminoacylase 1	ACY1	364.181	-0.814044	0.14661	-5.55245	2.8169e-08	1.0727e-06
ENSMUSG00000032517	Mobp	protein_coding	9	120149707	myelin-associated oligodendrocytic basic protein	MOBP	35577.9	-0.788507	0.142174	-5.54605	2.92193e-08	1.11013e-06
ENSMUSG00000033446	Lpar6	protein_coding	14	73237895	lysophosphatidic acid receptor 6	LPAR6	204.58	0.628525	0.11348	5.53862	3.04862e-08	1.15374e-06
ENSMUSG00000035376	Hacd2	protein_coding	16	35022421	3-hydroxyacyl-CoA dehydratase 2	HACD2	543.266	-0.513251	0.0926696	-5.5385	3.05074e-08	1.15374e-06
ENSMUSG00000042105	Inpp5f	protein_coding	7	128611328	inositol polyphosphate-5-phosphatase F	INPP5F	3459.11	-0.226434	0.0409192	-5.53368	3.13586e-08	1.18321e-06
ENSMUSG00000013698	Pea15a	protein_coding	1	172196728	phosphoprotein enriched in astrocytes 15A	PEA15	12163.9	-0.567262	0.102568	-5.53061	3.19118e-08	1.20133e-06
ENSMUSG00000057880	Abat	protein_coding	16	8513429	4-aminobutyrate aminotransferase	ABAT	11047.7	-0.162848	0.0294541	-5.52888	3.22273e-08	1.21044e-06
ENSMUSG00000033981	Gria2	protein_coding	3	80681450	glutamate receptor, ionotropic, AMPA2 (alpha 2)	GRIA2	6204.77	0.262512	0.0475122	5.52515	3.29209e-08	1.23367e-06
ENSMUSG00000033849	B3galt2	protein_coding	1	143640664	UDP-Gal:betaGlcNAc beta 1,3-galactosyltransferase, polypeptide 2	B3GALT2	831.314	-0.375432	0.0681814	-5.50637	3.66306e-08	1.36957e-06
ENSMUSG00000032841	Prr5l	protein_coding	2	101714285	proline rich 5 like	PRR5L	1109.71	-0.622302	0.113386	-5.48837	4.05666e-08	1.51329e-06
ENSMUSG00000031700	Gpt2	protein_coding	8	85492576	glutamic pyruvate transaminase (alanine aminotransferase) 2	GPT2	1631.57	0.313252	0.0570823	5.48773	4.0712e-08	1.51528e-06
ENSMUSG00000034755	Pcdh11x	protein_coding	X	120290259	protocadherin 11 X-linked	PCDH11X	1862.3	0.301859	0.0550238	5.48597	4.11208e-08	1.5236e-06
ENSMUSG00000080365	Gm25776	snoRNA	12	91573430	predicted gene, 25776		697.087	0.721433	0.131504	5.48602	4.11079e-08	1.5236e-06
ENSMUSG00000049907	Rasl11b	protein_coding	5	74195286	RAS-like, family 11, member B	RASL11B	150.949	-0.624958	0.114152	-5.47478	4.38049e-08	1.6194e-06
ENSMUSG00000052613	Pcdh15	protein_coding	10	73099342	protocadherin 15	PCDH15	850.041	0.534272	0.0979	5.45732	4.83362e-08	1.78291e-06
ENSMUSG00000034926	Dhcr24	protein_coding	4	106561038	24-dehydrocholesterol reductase	DHCR24	1854.92	-0.384073	0.0706437	-5.43677	5.42553e-08	1.99677e-06
ENSMUSG00000022132	Cldn10	protein_coding	14	118787908	claudin 10	CLDN10	887.87	-0.495858	0.0914445	-5.4225	5.87721e-08	2.15817e-06
ENSMUSG00000050666	Vstm4	protein_coding	14	32856756	V-set and transmembrane domain containing 4	VSTM4	243.182	-0.830679	0.153347	-5.41698	6.06148e-08	2.22088e-06
ENSMUSG00000034317	Trim59	protein_coding	3	69035288	tripartite motif-containing 59	TRIM59	468.742	-0.721287	0.133228	-5.41393	6.16566e-08	2.25403e-06
ENSMUSG00000043411	Usp48	protein_coding	4	137593755	ubiquitin specific peptidase 48	USP48	1899.87	-0.257305	0.0476487	-5.40003	6.66292e-08	2.43042e-06
ENSMUSG00000040759	Cmtm5	protein_coding	14	54936470	CKLF-like MARVEL transmembrane domain containing 5	CMTM5	1227.71	-0.633816	0.117417	-5.39799	6.73903e-08	2.45274e-06
ENSMUSG00000025792	Slc25a10	protein_coding	11	120491840	solute carrier family 25 (mitochondrial carrier, dicarboxylate transporter), member 10	SLC25A10	274.208	-0.543253	0.100792	-5.38986	7.05131e-08	2.56073e-06
ENSMUSG00000020536	Llgl1	protein_coding	11	60699723	lethal giant larvae homolog 1 (Drosophila)	LLGL1	1472.21	-0.479517	0.0889956	-5.3881	7.12069e-08	2.58023e-06
ENSMUSG00000031422	Morf4l2	protein_coding	X	136732942	mortality factor 4 like 2	MORF4L2	2709.63	0.282148	0.0523801	5.38656	7.1818e-08	2.59665e-06
ENSMUSG00000029922	Mkrn1	protein_coding	6	39397804	makorin, ring finger protein, 1	MKRN1	2677.61	0.362118	0.0672544	5.3843	7.2726e-08	2.62372e-06
ENSMUSG00000052914	Cyp2j6	protein_coding	4	96516138	cytochrome P450, family 2, subfamily j, polypeptide 6	CYP2J2	1294.05	0.363696	0.0675804	5.38167	7.37969e-08	2.65346e-06
ENSMUSG00000099696	2900052N01Rik	lincRNA	9	46913493	RIKEN cDNA 2900052N01 gene		107.756	-0.986893	0.183387	-5.38149	7.3873e-08	2.65346e-06
ENSMUSG00000021097	Clmn	protein_coding	12	104763114	calmin	CLMN	438.75	-0.83061	0.154407	-5.37937	7.47489e-08	2.67907e-06
ENSMUSG00000076431	Sox4	protein_coding	13	28948919	SRY (sex determining region Y)-box 4	SOX4	341.772	0.504359	0.0938189	5.37587	7.62135e-08	2.72563e-06
ENSMUSG00000070576	Mn1	protein_coding	5	111417362	meningioma 1	MN1	123.21	-0.79619	0.148139	-5.3746	7.67543e-08	2.73901e-06
ENSMUSG00000027654	Fam83d	protein_coding	2	158768093	family with sequence similarity 83, member D	FAM83D	37.9685	-0.995553	0.185686	-5.36148	8.25447e-08	2.93927e-06
ENSMUSG00000032702	Kank1	protein_coding	19	25236975	KN motif and ankyrin repeat domains 1	KANK1	1327.8	0.357993	0.0668755	5.35314	8.64425e-08	3.07142e-06
ENSMUSG00000091337	Eid1	protein_coding	2	125673095	EP300 interacting inhibitor of differentiation 1	EID1	4258.75	0.53301	0.0997251	5.3448	9.05185e-08	3.20931e-06
ENSMUSG00000024165	Hn1l	protein_coding	17	24942156	hematological and neurological expressed 1-like	HN1L	622.178	-0.744165	0.139308	-5.34187	9.19909e-08	3.2545e-06
ENSMUSG00000030103	Bhlhe40	protein_coding	6	108660629	basic helix-loop-helix family, member e40	BHLHE40	750.603	-0.414002	0.0776805	-5.32955	9.84566e-08	3.47577e-06
ENSMUSG00000016194	Hsd11b1	protein_coding	1	193221634	hydroxysteroid 11-beta dehydrogenase 1	HSD11B1	331.705	-0.852976	0.160255	-5.32261	1.0229e-07	3.60167e-06
ENSMUSG00000070532	Ccdc190	protein_coding	1	169928648	coiled-coil domain containing 190	CCDC190	276.237	-0.557463	0.104741	-5.3223	1.02461e-07	3.60167e-06
ENSMUSG00000036833	Pnpla7	protein_coding	2	24976033	patatin-like phospholipase domain containing 7	PNPLA7	418.928	-0.443898	0.0834444	-5.31969	1.03947e-07	3.64611e-06
ENSMUSG00000022763	Aifm3	protein_coding	16	17489611	apoptosis-inducing factor, mitochondrion-associated 3	AIFM3	732.633	-0.410435	0.077185	-5.31756	1.05171e-07	3.68119e-06
ENSMUSG00000040331	Nsmce4a	protein_coding	7	130532526	NSE4 homolog A, SMC5-SMC6 complex component	NSMCE4A	900.373	0.320873	0.0604031	5.31219	1.08313e-07	3.78313e-06
ENSMUSG00000028223	Decr1	protein_coding	4	15917240	2,4-dienoyl CoA reductase 1, mitochondrial	DECR1	835.95	0.355509	0.0669726	5.30827	1.10669e-07	3.85725e-06
ENSMUSG00000059974	Ntm	protein_coding	9	28994750	neurotrimin	NTM	2632.9	-0.309425	0.0583226	-5.30541	1.12422e-07	3.91004e-06
ENSMUSG00000031246	Sh3bgrl	protein_coding	X	109095365	SH3-binding domain glutamic acid-rich protein like	SH3BGRL	1941.41	0.463924	0.0874819	5.30309	1.13858e-07	3.95164e-06
ENSMUSG00000013275	Slc41a1	protein_coding	1	131827493	solute carrier family 41, member 1	SLC41A1	1426.5	-0.241118	0.0455301	-5.2958	1.18499e-07	4.10406e-06
ENSMUSG00000052688	Rab7b	protein_coding	1	131688695	RAB7B, member RAS oncogene family	RAB7B	147.614	-0.752368	0.142117	-5.29401	1.1966e-07	4.13555e-06
ENSMUSG00000055254	Ntrk2	protein_coding	13	58806596	neurotrophic tyrosine kinase, receptor, type 2	NTRK2	6853.08	-0.276032	0.0521723	-5.29077	1.21801e-07	4.20073e-06
ENSMUSG00000067279	Ppp1r3c	protein_coding	19	36731737	protein phosphatase 1, regulatory (inhibitor) subunit 3C	PPP1R3C	1850.3	-0.43829	0.0828894	-5.28765	1.23898e-07	4.26411e-06
ENSMUSG00000026922	Agpat2	protein_coding	2	26593057	1-acylglycerol-3-phosphate O-acyltransferase 2 (lysophosphatidic acid acyltransferase, beta)	AGPAT2	49.5251	0.890086	0.168528	5.28154	1.28103e-07	4.39964e-06
ENSMUSG00000026904	Slc4a10	protein_coding	2	62046462	solute carrier family 4, sodium bicarbonate cotransporter-like, member 10	SLC4A10	2548.18	0.248939	0.0472206	5.27182	1.35075e-07	4.62941e-06
ENSMUSG00000037846	Rtkn2	protein_coding	10	67979570	rhotekin 2	RTKN2	255.379	-0.794898	0.150816	-5.27065	1.35938e-07	4.64931e-06
ENSMUSG00000056501	Cebpb	protein_coding	2	167688915	CCAAT/enhancer binding protein (C/EBP), beta	CEBPB	65.9698	0.80984	0.154112	5.25487	1.48133e-07	5.05587e-06
ENSMUSG00000040848	Sft2d2	protein_coding	1	165174337	SFT2 domain containing 2	SFT2D2	969.83	0.34598	0.0658496	5.25409	1.48754e-07	5.06657e-06
ENSMUSG00000049630	C1ql3	protein_coding	2	13003457	C1q-like 3	C1QL3	460.416	0.600746	0.114396	5.25146	1.50896e-07	5.1289e-06
ENSMUSG00000027674	Pex5l	protein_coding	3	32949408	peroxisomal biogenesis factor 5-like	PEX5L	7038.38	-0.373101	0.0712411	-5.23716	1.63067e-07	5.53116e-06
ENSMUSG00000048216	Gpr85	protein_coding	6	13834458	G protein-coupled receptor 85	GPR85	768.246	0.344892	0.0658923	5.23418	1.65723e-07	5.60969e-06
ENSMUSG00000021969	Zdhhc20	protein_coding	14	57832702	zinc finger, DHHC domain containing 20	ZDHHC20	2924.2	-0.377877	0.0722167	-5.23254	1.67197e-07	5.64797e-06
ENSMUSG00000041598	Cdc42ep4	protein_coding	11	113726850	CDC42 effector protein (Rho GTPase binding) 4	CDC42EP4	707.654	-0.481343	0.0920874	-5.22702	1.72266e-07	5.80728e-06
ENSMUSG00000033715	Akr1c14	protein_coding	13	4049011	aldo-keto reductase family 1, member C14		53.3399	-0.899265	0.172326	-5.21841	1.80468e-07	6.07131e-06
ENSMUSG00000032649	Colgalt2	protein_coding	1	152399830	collagen beta(1-O)galactosyltransferase 2	COLGALT2	385.481	0.501512	0.0961436	5.21628	1.82553e-07	6.12894e-06
ENSMUSG00000032411	Tfdp2	protein_coding	9	96196275	transcription factor Dp 2	TFDP2	1759.94	0.320504	0.0614672	5.21422	1.8459e-07	6.1847e-06
ENSMUSG00000026676	Ccdc3	protein_coding	2	5137776	coiled-coil domain containing 3	CCDC3	391.688	-0.777447	0.149234	-5.2096	1.89253e-07	6.32804e-06
ENSMUSG00000080538	Gm25541	snRNA	2	27539805	predicted gene, 25541		65.0283	-0.988078	0.189694	-5.20879	1.90077e-07	6.3427e-06
ENSMUSG00000020863	Luc7l3	protein_coding	11	94287890	LUC7-like 3 (S. cerevisiae)	LUC7L3	3312.82	0.26078	0.0501515	5.19984	1.99459e-07	6.6423e-06
ENSMUSG00000071424	Grid2	protein_coding	6	63255876	glutamate receptor, ionotropic, delta 2	GRID2	1090.58	0.385286	0.0741441	5.19645	2.0313e-07	6.75091e-06
ENSMUSG00000017386	Traf4	protein_coding	11	78158499	TNF receptor associated factor 4	TRAF4	162.717	0.592537	0.114066	5.19468	2.05072e-07	6.80171e-06
ENSMUSG00000073481	Marc2	protein_coding	1	184813068	mitochondrial amidoxime reducing component 2	MARC2	894.877	0.365636	0.0704745	5.1882	2.12335e-07	7.0284e-06
ENSMUSG00000031448	Adprhl1	protein_coding	8	13221663	ADP-ribosylhydrolase like 1	ADPRHL1	18.1017	-0.991433	0.191178	-5.18591	2.14964e-07	7.10116e-06
ENSMUSG00000002602	Axl	protein_coding	7	25757273	AXL receptor tyrosine kinase	AXL	1218.25	-0.392086	0.0757475	-5.17622	2.26425e-07	7.46477e-06
ENSMUSG00000025351	Cd63	protein_coding	10	128908919	CD63 antigen	CD63	251.624	-0.529064	0.102288	-5.17232	2.3121e-07	7.60728e-06
ENSMUSG00000035104	Eva1a	protein_coding	6	82041043	eva-1 homolog A (C. elegans)	EVA1A	254.847	-0.558997	0.108299	-5.16162	2.44819e-07	8.03894e-06
ENSMUSG00000037656	Slc20a2	protein_coding	8	22476788	solute carrier family 20, member 2	SLC20A2	1414.62	-0.348938	0.0676247	-5.15991	2.47062e-07	8.09645e-06
ENSMUSG00000096948	Gm4221	lincRNA	18	54990310	predicted gene 4221		40.1489	0.921276	0.178826	5.15179	2.58018e-07	8.43866e-06
ENSMUSG00000027207	Galk2	protein_coding	2	125859109	galactokinase 2	GALK2	516.664	0.334404	0.0649412	5.14934	2.61407e-07	8.53256e-06
ENSMUSG00000042082	Arsb	protein_coding	13	93771679	arylsulfatase B	ARSB	564.491	0.550597	0.107061	5.14284	2.70619e-07	8.81576e-06
ENSMUSG00000022514	Il1rap	protein_coding	16	26581704	interleukin 1 receptor accessory protein	IL1RAP	1444.9	-0.334739	0.0651007	-5.14186	2.72025e-07	8.84405e-06
ENSMUSG00000039904	Gpr37	protein_coding	6	25665878	G protein-coupled receptor 37	GPR37	3458.25	-0.474915	0.0924119	-5.13912	2.76033e-07	8.95664e-06
ENSMUSG00000020182	Ddc	protein_coding	11	11814101	dopa decarboxylase	DDC	411.117	0.715551	0.139265	5.13805	2.776e-07	8.98977e-06
ENSMUSG00000024084	Qpct	protein_coding	17	79051906	glutaminyl-peptide cyclotransferase (glutaminyl cyclase)	QPCT	628.411	0.516794	0.100596	5.13733	2.78673e-07	9.00677e-06
ENSMUSG00000031504	Rab20	protein_coding	8	11453518	RAB20, member RAS oncogene family	RAB20	22.3894	0.960621	0.187281	5.12932	2.90793e-07	9.38006e-06
ENSMUSG00000035936	Aldh5a1	protein_coding	13	24907579	aldhehyde dehydrogenase family 5, subfamily A1	ALDH5A1	1644.93	-0.290107	0.0565879	-5.12666	2.9493e-07	9.49489e-06
ENSMUSG00000041298	Katnal1	protein_coding	5	148871584	katanin p60 subunit A-like 1	KATNAL1	1820.26	-0.235589	0.0459584	-5.12615	2.9573e-07	9.50205e-06
ENSMUSG00000020142	Slc1a4	protein_coding	11	20302180	solute carrier family 1 (glutamate/neutral amino acid transporter), member 4	SLC1A4	1174.93	-0.281266	0.0548735	-5.12572	2.96397e-07	9.50491e-06
ENSMUSG00000032368	Zic1	protein_coding	9	91358058	zinc finger protein of the cerebellum 1	ZIC1	571.993	0.638812	0.124989	5.11093	3.20569e-07	1.02442e-05
ENSMUSG00000050875	A730017C20Rik	protein_coding	18	59062248	RIKEN cDNA A730017C20 gene	KIAA1024L	458.175	0.451034	0.0882502	5.11086	3.20697e-07	1.02442e-05
ENSMUSG00000033342	Plppr5	protein_coding	3	117574836	phospholipid phosphatase related 5	PLPPR5	447.503	0.423316	0.0828749	5.10789	3.25775e-07	1.03863e-05
ENSMUSG00000021629	Slc30a5	protein_coding	13	100802649	solute carrier family 30 (zinc transporter), member 5	SLC30A5	1235.6	0.260392	0.0510408	5.10164	3.36724e-07	1.07146e-05
ENSMUSG00000029326	Enoph1	protein_coding	5	100039985	enolase-phosphatase 1	ENOPH1	904.416	-0.424464	0.0832388	-5.09935	3.40823e-07	1.08241e-05
ENSMUSG00000020385	Clk4	protein_coding	11	51261730	CDC like kinase 4	CLK4	1681.55	0.254106	0.0499909	5.08304	3.71436e-07	1.17736e-05
ENSMUSG00000039474	Wfs1	protein_coding	5	36966104	Wolfram syndrome 1 homolog (human)	WFS1	478.7	-0.424406	0.0835346	-5.0806	3.76244e-07	1.1903e-05
ENSMUSG00000040624	Plekhg1	protein_coding	10	3740364	pleckstrin homology domain containing, family G (with RhoGef domain) member 1	PLEKHG1	1109.85	-0.510724	0.100673	-5.07309	3.91405e-07	1.23589e-05
ENSMUSG00000089941	Gm16168	antisense	17	10496446	predicted gene 16168		30.7707	-0.890848	0.175623	-5.07251	3.92598e-07	1.23729e-05
ENSMUSG00000000374	Trappc10	protein_coding	10	78186725	trafficking protein particle complex 10	TRAPPC10	2700.97	-0.228123	0.0449942	-5.07007	3.97677e-07	1.2509e-05
ENSMUSG00000031924	Cyb5b	protein_coding	8	107150640	cytochrome b5 type B	CYB5B	2865.24	-0.247871	0.0489232	-5.06652	4.05145e-07	1.27195e-05
ENSMUSG00000104415	Gm37069	TEC	1	182494156	predicted gene, 37069		18.099	-0.976146	0.192747	-5.06438	4.09731e-07	1.2839e-05
ENSMUSG00000034055	Phka1	protein_coding	X	102513975	phosphorylase kinase alpha 1	PHKA1	1108.07	-0.320277	0.0632902	-5.06045	4.18272e-07	1.30817e-05
ENSMUSG00000041193	Pla2g5	protein_coding	4	138799244	phospholipase A2, group V	PLA2G5	113.126	0.818609	0.161787	5.0598	4.19687e-07	1.31011e-05
ENSMUSG00000026483	Fam129a	protein_coding	1	151571186	family with sequence similarity 129, member A	FAM129A	284.504	-0.513275	0.101535	-5.05514	4.30086e-07	1.34003e-05
ENSMUSG00000070923	Klhl9	protein_coding	4	88718292	kelch-like 9	KLHL9	4465.8	0.252506	0.0499652	5.05363	4.33494e-07	1.34809e-05
ENSMUSG00000041220	Elovl6	protein_coding	3	129532355	ELOVL family member 6, elongation of long chain fatty acids (yeast)	ELOVL6	1729.52	-0.273071	0.0542582	-5.03281	4.83347e-07	1.50029e-05
ENSMUSG00000007039	Ddah2	protein_coding	17	35059035	dimethylarginine dimethylaminohydrolase 2	DDAH2	255.954	-0.518333	0.103135	-5.02576	5.01441e-07	1.55352e-05
ENSMUSG00000022296	Baalc	protein_coding	15	38933142	brain and acute leukemia, cytoplasmic	BAALC	311.527	-0.560581	0.111559	-5.02499	5.03458e-07	1.55684e-05
ENSMUSG00000050854	Tmem125	protein_coding	4	118540941	transmembrane protein 125	TMEM125	609.882	-0.7294	0.145171	-5.02444	5.04912e-07	1.55841e-05
ENSMUSG00000033066	Gas7	protein_coding	11	67455437	growth arrest specific 7	GAS7	1378.72	-0.357205	0.0712071	-5.01642	5.26439e-07	1.62181e-05
ENSMUSG00000026094	Stk17b	protein_coding	1	53755506	serine/threonine kinase 17b (apoptosis-inducing)	STK17B	207.738	0.638378	0.127279	5.01559	5.28704e-07	1.62574e-05
ENSMUSG00000073678	Pgap1	protein_coding	1	54472994	post-GPI attachment to proteins 1	PGAP1	1650.04	0.300327	0.0598956	5.01418	5.32602e-07	1.63467e-05
ENSMUSG00000027637	1110008F13Rik	protein_coding	2	156863128	RIKEN cDNA 1110008F13 gene	C20orf24	789.78	0.379013	0.0755977	5.01356	5.34334e-07	1.63693e-05
ENSMUSG00000020644	Id2	protein_coding	12	25093801	inhibitor of DNA binding 2	ID2	958.152	-0.612685	0.122575	-4.99846	5.77899e-07	1.76403e-05
ENSMUSG00000022472	Desi1	protein_coding	15	81992523	desumoylating isopeptidase 1	DESI1	931.158	-0.55042	0.110118	-4.99844	5.77967e-07	1.76403e-05
ENSMUSG00000031808	Slc27a1	protein_coding	8	71568882	solute carrier family 27 (fatty acid transporter), member 1	SLC27A1	1236.54	-0.354111	0.0708649	-4.99699	5.82312e-07	1.774e-05
ENSMUSG00000023022	Lima1	protein_coding	15	99778470	LIM domain and actin binding 1	LIMA1	370.569	0.548682	0.109959	4.98986	6.04218e-07	1.83734e-05
ENSMUSG00000064351	mt-Co1	protein_coding	MT	5328	mitochondrially encoded cytochrome c oxidase I	COX1	137847	-0.319181	0.0639765	-4.98903	6.06837e-07	1.84189e-05
ENSMUSG00000041782	Lad1	protein_coding	1	135818598	ladinin	LAD1	26.3669	0.948623	0.19018	4.98801	6.1003e-07	1.84818e-05
ENSMUSG00000074652	Myh7b	protein_coding	2	155611212	myosin, heavy chain 7B, cardiac muscle, beta	MYH7B	168.949	-0.733634	0.147122	-4.98655	6.14655e-07	1.85877e-05
ENSMUSG00000031714	Gab1	protein_coding	8	80764438	growth factor receptor bound protein 2-associated protein 1	GAB1	999.556	-0.351779	0.0705883	-4.98353	6.24331e-07	1.88456e-05
ENSMUSG00000104674	Gm42756	antisense	9	109537100	predicted gene 42756		23.8859	-0.960698	0.19287	-4.98108	6.3231e-07	1.90515e-05
ENSMUSG00000001665	Gstt3	protein_coding	10	75774115	glutathione S-transferase, theta 3		100.014	-0.666329	0.133824	-4.97916	6.38595e-07	1.91822e-05
ENSMUSG00000020668	Kif3c	protein_coding	12	3365132	kinesin family member 3C	KIF3C	4049.97	-0.19393	0.0389493	-4.97905	6.38978e-07	1.91822e-05
ENSMUSG00000026227	2810459M11Rik	protein_coding	1	86045863	RIKEN cDNA 2810459M11 gene	C2orf72	187.349	-0.571218	0.114762	-4.97741	6.44417e-07	1.93102e-05
ENSMUSG00000023909	Paqr4	protein_coding	17	23736186	progestin and adipoQ receptor family member IV	PAQR4	1897.68	-0.312328	0.0628457	-4.96977	6.70338e-07	2.00504e-05
ENSMUSG00000024816	Frmd8	protein_coding	19	5849702	FERM domain containing 8	FRMD8	614.02	-0.585021	0.118092	-4.95395	7.27217e-07	2.17122e-05
ENSMUSG00000025745	Hadha	protein_coding	5	30118304	hydroxyacyl-Coenzyme A dehydrogenase/3-ketoacyl-Coenzyme A thiolase/enoyl-Coenzyme A hydratase (trifunctional protein), alpha subunit	HADHA	3135.13	0.295017	0.0595645	4.95291	7.31122e-07	2.17893e-05
ENSMUSG00000024027	Glp1r	protein_coding	17	30901867	glucagon-like peptide 1 receptor	GLP1R	73.0097	-0.756912	0.15287	-4.95134	7.3705e-07	2.19262e-05
ENSMUSG00000032002	Dcun1d5	protein_coding	9	7184520	DCN1, defective in cullin neddylation 1, domain containing 5 (S. cerevisiae)	DCUN1D5	1216.51	0.304011	0.0614049	4.95092	7.38626e-07	2.19335e-05
ENSMUSG00000013089	Etv5	protein_coding	16	22381309	ets variant 5	ETV5	364.79	0.467221	0.0944741	4.94549	7.59517e-07	2.25132e-05
ENSMUSG00000033365	Ipo13	protein_coding	4	117894486	importin 13	IPO13	823.182	-0.353541	0.0715345	-4.94225	7.7227e-07	2.285e-05
ENSMUSG00000105222	Gm43207	lincRNA	3	34598519	predicted gene 43207		56.1136	-0.950253	0.192361	-4.93993	7.81489e-07	2.30813e-05
ENSMUSG00000033949	Trim36	protein_coding	18	46165302	tripartite motif-containing 36	TRIM36	401.922	-0.551956	0.112071	-4.92507	8.43287e-07	2.48618e-05
ENSMUSG00000032470	Mras	protein_coding	9	99385420	muscle and microspikes RAS	MRAS	1446.66	-0.261492	0.0532146	-4.91392	8.92714e-07	2.6272e-05
ENSMUSG00000065701	Rny1	misc_RNA	6	47788069	RNA, Y1 small cytoplasmic, Ro-associated	RNY1	3830.38	-0.831159	0.169425	-4.90576	9.30676e-07	2.73403e-05
ENSMUSG00000032076	Cadm1	protein_coding	9	47530173	cell adhesion molecule 1	CADM1	2341.8	0.224245	0.0457351	4.90313	9.43213e-07	2.76592e-05
ENSMUSG00000041143	Tmco4	protein_coding	4	138972888	transmembrane and coiled-coil domains 4	TMCO4	93.5843	0.753995	0.153816	4.90192	9.49042e-07	2.77806e-05
ENSMUSG00000062480	Acat3	protein_coding	17	12923833	acetyl-Coenzyme A acetyltransferase 3	ACAT2	16.2709	-0.942859	0.192562	-4.8964	9.76104e-07	2.8522e-05
ENSMUSG00000032492	Pth1r	protein_coding	9	110722085	parathyroid hormone 1 receptor	PTH1R	177.06	-0.496158	0.101354	-4.89528	9.81675e-07	2.86339e-05
ENSMUSG00000019865	Nmbr	protein_coding	10	14705591	neuromedin B receptor	NMBR	82.7154	0.687555	0.140638	4.88884	1.01434e-06	2.95343e-05
ENSMUSG00000022533	Atp13a3	protein_coding	16	30312423	ATPase type 13A3	ATP13A3	1424.84	0.272118	0.0556784	4.88732	1.02219e-06	2.97103e-05
ENSMUSG00000024517	Grp	protein_coding	18	65872820	gastrin releasing peptide	GRP	147.858	0.608419	0.124536	4.88548	1.03177e-06	2.99359e-05
ENSMUSG00000019883	Echdc1	protein_coding	10	29313166	enoyl Coenzyme A hydratase domain containing 1	ECHDC1	1194.17	-0.263261	0.0539004	-4.88421	1.03847e-06	3.00772e-05
ENSMUSG00000065254	Gm23973	misc_RNA	7	103271550	predicted gene, 23973		72.1978	0.672311	0.137754	4.88053	1.05801e-06	3.05892e-05
ENSMUSG00000010064	Slc38a3	protein_coding	9	107650634	solute carrier family 38, member 3	SLC38A3	1193.61	-0.243083	0.0498476	-4.87653	1.0797e-06	3.11554e-05
ENSMUSG00000049800	Sertad2	protein_coding	11	20543253	SERTA domain containing 2	SERTAD2	432.832	0.499725	0.102488	4.87596	1.08279e-06	3.11554e-05
ENSMUSG00000072875	Gpr27	protein_coding	6	99692679	G protein-coupled receptor 27	GPR27	221.929	0.494276	0.101372	4.87587	1.08327e-06	3.11554e-05
ENSMUSG00000050315	Synpo2	protein_coding	3	123076519	synaptopodin 2	SYNPO2	234.818	-0.54324	0.111696	-4.86356	1.15294e-06	3.31011e-05
ENSMUSG00000000149	Gna12	protein_coding	5	140758408	guanine nucleotide binding protein, alpha 12	GNA12	2818.01	-0.483013	0.0993994	-4.85931	1.17793e-06	3.37599e-05
ENSMUSG00000025350	Rdh5	protein_coding	10	128913593	retinol dehydrogenase 5	RDH5	89.4768	-0.712728	0.146779	-4.85578	1.19914e-06	3.43079e-05
ENSMUSG00000007476	Lrrc8a	protein_coding	2	30237715	leucine rich repeat containing 8A	LRRC8A	315.695	-0.540934	0.111439	-4.85407	1.20953e-06	3.45451e-05
ENSMUSG00000038065	Mturn	protein_coding	6	54681624	maturin, neural progenitor differentiation regulator homolog (Xenopus)	MTURN	1868.15	-0.234717	0.0484053	-4.84899	1.24092e-06	3.53802e-05
ENSMUSG00000071637	Cebpd	protein_coding	16	15887286	CCAAT/enhancer binding protein (C/EBP), delta	CEBPD	77.3612	0.759157	0.156687	4.84506	1.2657e-06	3.60244e-05
ENSMUSG00000090086	AI480526	lincRNA	5	123133723	expressed sequence AI480526		193.359	0.533002	0.11014	4.8393	1.30299e-06	3.70215e-05
ENSMUSG00000071337	Tia1	protein_coding	6	86404219	cytotoxic granule-associated RNA binding protein 1	TIA1	1529.61	0.301758	0.0624092	4.83515	1.33042e-06	3.77358e-05
ENSMUSG00000024578	Il17b	protein_coding	18	61687935	interleukin 17B	IL17B	11.0532	0.872713	0.180583	4.83274	1.34664e-06	3.813e-05
ENSMUSG00000033763	Mtss1l	protein_coding	8	110721476	metastasis suppressor 1-like	MTSS1L	999.04	-0.617861	0.127874	-4.8318	1.35304e-06	3.81807e-05
ENSMUSG00000053110	Yap1	protein_coding	9	7931999	yes-associated protein 1	YAP1	380.852	0.435062	0.0900415	4.8318	1.35307e-06	3.81807e-05
ENSMUSG00000011958	Bnip2	protein_coding	9	69989466	BCL2/adenovirus E1B interacting protein 2	BNIP2	735.774	0.342601	0.0709195	4.83085	1.35954e-06	3.82977e-05
ENSMUSG00000010505	Myt1	protein_coding	2	181763332	myelin transcription factor 1	MYT1	361.239	0.404646	0.0837854	4.82956	1.36835e-06	3.84798e-05
ENSMUSG00000029185	Fam114a1	protein_coding	5	64970071	family with sequence similarity 114, member A1	FAM114A1	165.39	0.719843	0.149084	4.82845	1.37599e-06	3.86286e-05
ENSMUSG00000038967	Pdk2	protein_coding	11	95026258	pyruvate dehydrogenase kinase, isoenzyme 2	PDK2	497.518	-0.43671	0.0904772	-4.82674	1.38787e-06	3.88958e-05
ENSMUSG00000097156	Gm3764	lincRNA	3	88206813	predicted gene 3764		541.708	-0.5297	0.109841	-4.82241	1.41832e-06	3.96817e-05
ENSMUSG00000017146	Brca1	protein_coding	11	101488764	breast cancer 1, early onset	BRCA1	190.092	0.535465	0.111068	4.82105	1.42807e-06	3.98867e-05
ENSMUSG00000097971	Gm26917	lincRNA	17	39843013	predicted gene, 26917		31763.4	0.550238	0.114212	4.81767	1.45244e-06	4.04984e-05
ENSMUSG00000024642	Tle4	protein_coding	19	14448072	transducin-like enhancer of split 4	TLE4	752.528	0.28376	0.0589426	4.81419	1.47801e-06	4.11418e-05
ENSMUSG00000031290	Lrch2	protein_coding	X	147470375	leucine-rich repeats and calponin homology (CH) domain containing 2	LRCH2	491.147	0.40612	0.0843936	4.81221	1.49271e-06	4.14807e-05
ENSMUSG00000036402	Gng12	protein_coding	6	66896397	guanine nucleotide binding protein (G protein), gamma 12	GNG12	1867.04	0.442531	0.0919872	4.81079	1.50333e-06	4.16448e-05
ENSMUSG00000037852	Cpe	protein_coding	8	64592542	carboxypeptidase E	CPE	14825.1	-0.294302	0.0611759	-4.81075	1.50368e-06	4.16448e-05
ENSMUSG00000066456	Hmgn3	protein_coding	9	83109948	high mobility group nucleosomal binding domain 3	HMGN3	631.736	0.418008	0.0869028	4.81006	1.50885e-06	4.17178e-05
ENSMUSG00000034771	Tle2	protein_coding	10	81574561	transducin-like enhancer of split 2	TLE2	113.719	-0.550006	0.114381	-4.80856	1.52025e-06	4.19624e-05
ENSMUSG00000074576	Mocs3	protein_coding	2	168230622	molybdenum cofactor synthesis 3	MOCS3	135.957	0.584505	0.121638	4.80527	1.54547e-06	4.25871e-05
ENSMUSG00000036880	Acaa2	protein_coding	18	74779197	acetyl-Coenzyme A acyltransferase 2 (mitochondrial 3-oxoacyl-Coenzyme A thiolase)	ACAA2	538.319	0.386162	0.0803777	4.80434	1.55259e-06	4.27119e-05
ENSMUSG00000043384	Gprasp1	protein_coding	X	135742733	G protein-coupled receptor associated sorting protein 1	GPRASP1	22717.8	0.186082	0.0387517	4.80189	1.57176e-06	4.31669e-05
ENSMUSG00000039830	Olig2	protein_coding	16	91225550	oligodendrocyte transcription factor 2	OLIG2	553.676	0.541506	0.112794	4.80082	1.58015e-06	4.33251e-05
ENSMUSG00000049100	Pcdh10	protein_coding	3	45378398	protocadherin 10	PCDH10	2436.7	0.33383	0.0695507	4.7998	1.58822e-06	4.3474e-05
ENSMUSG00000023345	Poc1a	protein_coding	9	106281061	POC1 centriolar protein A	POC1A	58.2835	0.793705	0.165638	4.79181	1.65281e-06	4.51668e-05
ENSMUSG00000066842	Hmcn1	protein_coding	1	150562524	hemicentin 1	HMCN1	269.165	-0.777965	0.162425	-4.78968	1.67048e-06	4.55739e-05
ENSMUSG00000006378	Gcat	protein_coding	15	79030874	glycine C-acetyltransferase (2-amino-3-ketobutyrate-coenzyme A ligase)	GCAT	232.215	-0.567997	0.118806	-4.78088	1.74526e-06	4.75353e-05
ENSMUSG00000047419	Cmya5	protein_coding	13	93040713	cardiomyopathy associated 5	CMYA5	151.913	-0.841939	0.176188	-4.77864	1.76489e-06	4.79904e-05
ENSMUSG00000030249	Abcc9	protein_coding	6	142587862	ATP-binding cassette, sub-family C (CFTR/MRP), member 9	ABCC9	303.207	-0.57412	0.120163	-4.77786	1.77173e-06	4.80968e-05
ENSMUSG00000025790	Slco3a1	protein_coding	7	74275419	solute carrier organic anion transporter family, member 3a1	SLCO3A1	1166.76	-0.427667	0.0895404	-4.77625	1.78593e-06	4.84026e-05
ENSMUSG00000040711	Sh3pxd2b	protein_coding	11	32347820	SH3 and PX domains 2B	SH3PXD2B	306.646	-0.568877	0.11948	-4.76127	1.92381e-06	5.20537e-05
ENSMUSG00000030201	Lrp6	protein_coding	6	134446476	low density lipoprotein receptor-related protein 6	LRP6	1962.73	0.310668	0.0652696	4.75977	1.93814e-06	5.23553e-05
ENSMUSG00000033308	Dpyd	protein_coding	3	118562129	dihydropyrimidine dehydrogenase	DPYD	368.573	0.399733	0.0839901	4.75928	1.94281e-06	5.23953e-05
ENSMUSG00000022899	Slc15a2	protein_coding	16	36750178	solute carrier family 15 (H+/peptide transporter), member 2	SLC15A2	789.104	0.457208	0.0961606	4.75463	1.98812e-06	5.35295e-05
ENSMUSG00000054162	Spock3	protein_coding	8	62951009	sparc/osteonectin, cwcv and kazal-like domains proteoglycan 3	SPOCK3	4161.36	-0.38103	0.0801499	-4.75397	1.99463e-06	5.36171e-05
ENSMUSG00000066438	Plekhd1	protein_coding	12	80692591	pleckstrin homology domain containing, family D (with coiled-coil domains) member 1	PLEKHD1	389.202	-0.417397	0.0879434	-4.7462	2.07277e-06	5.56266e-05
ENSMUSG00000024661	Fth1	protein_coding	19	9982703	ferritin heavy polypeptide 1	FTH1	20698.4	-0.751781	0.158457	-4.74438	2.09142e-06	5.60357e-05
ENSMUSG00000032180	Tmed1	protein_coding	9	21507553	transmembrane p24 trafficking protein 1	TMED1	283.177	0.449562	0.0948331	4.74055	2.13135e-06	5.70128e-05
ENSMUSG00000004894	Hapln2	protein_coding	3	88021750	hyaluronan and proteoglycan link protein 2	HAPLN2	2018.05	-0.557581	0.11763	-4.74012	2.13591e-06	5.7042e-05
ENSMUSG00000024238	Zeb1	protein_coding	18	5591860	zinc finger E-box binding homeobox 1	ZEB1	2456.54	-0.157788	0.0333351	-4.73338	2.20813e-06	5.8875e-05
ENSMUSG00000058056	Palld	protein_coding	8	61511433	palladin, cytoskeletal associated protein	PALLD	185.596	0.636296	0.134575	4.72818	2.26536e-06	6.03034e-05
ENSMUSG00000020805	Slc13a5	protein_coding	11	72241989	solute carrier family 13 (sodium-dependent citrate transporter), member 5	SLC13A5	104.995	0.605661	0.128228	4.72332	2.32028e-06	6.16655e-05
ENSMUSG00000038388	Mpp6	protein_coding	6	50110241	membrane protein, palmitoylated 6 (MAGUK p55 subfamily member 6)	MPP6	1411.73	-0.274898	0.0582056	-4.72287	2.32536e-06	6.17009e-05
ENSMUSG00000025666	Tmem47	protein_coding	X	81070698	transmembrane protein 47	TMEM47	3198.08	-0.332107	0.0703347	-4.72181	2.33759e-06	6.19254e-05
ENSMUSG00000028487	Bnc2	protein_coding	4	84275095	basonuclin 2	BNC2	189.141	-0.516803	0.109519	-4.71885	2.3718e-06	6.27308e-05
ENSMUSG00000068854	Hist2h2be	protein_coding	3	96221119	histone cluster 2, H2be	HIST1H2BJ	145.535	0.611032	0.129501	4.71835	2.37769e-06	6.27856e-05
ENSMUSG00000070315	4930581F22Rik	processed_transcript	9	35116728	RIKEN cDNA 4930581F22 gene		173.075	-0.581072	0.123199	-4.71652	2.39907e-06	6.32487e-05
ENSMUSG00000074968	Ano3	protein_coding	2	110655201	anoctamin 3	ANO3	2610.43	-0.264979	0.0561898	-4.71578	2.40789e-06	6.33795e-05
ENSMUSG00000021770	Samd8	protein_coding	14	21750531	sterile alpha motif domain containing 8	SAMD8	1629.78	-0.288363	0.0611764	-4.71363	2.43348e-06	6.38487e-05
ENSMUSG00000038319	Kcnh2	protein_coding	5	24319589	potassium voltage-gated channel, subfamily H (eag-related), member 2	KCNH2	1287.48	-0.282409	0.0599114	-4.71379	2.43153e-06	6.38487e-05
ENSMUSG00000024887	Asah2	protein_coding	19	31984654	N-acylsphingosine amidohydrolase 2	ASAH2	2616.38	-0.265978	0.056497	-4.70782	2.50384e-06	6.55902e-05
ENSMUSG00000085881	Gm15912	antisense	13	74008152	predicted gene 15912		27.3978	-0.849905	0.18056	-4.70705	2.51327e-06	6.57326e-05
ENSMUSG00000030980	Knop1	protein_coding	7	118842222	lysine rich nucleolar protein 1	KNOP1	645.633	-0.285361	0.060684	-4.7024	2.57116e-06	6.71398e-05
ENSMUSG00000053536	Cstf2t	protein_coding	19	31082841	cleavage stimulation factor, 3' pre-RNA subunit 2, tau	CSTF2T	2016.56	0.254374	0.0541236	4.69987	2.60325e-06	6.78701e-05
ENSMUSG00000020611	Gna13	protein_coding	11	109362831	guanine nucleotide binding protein, alpha 13	GNA13	2242.76	-0.293388	0.0624291	-4.69954	2.60744e-06	6.78719e-05
ENSMUSG00000004032	Gstm5	protein_coding	3	107895821	glutathione S-transferase, mu 5	GSTM3	2537.23	-0.28123	0.0598954	-4.69535	2.66144e-06	6.91681e-05
ENSMUSG00000035967	Ints6l	protein_coding	X	56454857	integrator complex subunit 6 like	INTS6L	1198.11	0.253381	0.0539687	4.69496	2.66662e-06	6.91933e-05
ENSMUSG00000028617	Lrrc42	protein_coding	4	107233514	leucine rich repeat containing 42	LRRC42	260.983	0.425789	0.0907496	4.69191	2.70669e-06	7.01225e-05
ENSMUSG00000038112	AW551984	protein_coding	9	39587396	expressed sequence AW551984		1091.67	0.385818	0.082265	4.68994	2.7328e-06	7.06875e-05
ENSMUSG00000022790	Igsf11	protein_coding	16	38892671	immunoglobulin superfamily, member 11	IGSF11	1155.13	-0.327036	0.0697591	-4.68807	2.75794e-06	7.12259e-05
ENSMUSG00000093283	Gm22567	misc_RNA	18	65427469	predicted gene, 22567		53.6742	0.839741	0.179308	4.68323	2.82386e-06	7.28139e-05
ENSMUSG00000087259	2610035D17Rik	lincRNA	11	113043895	RIKEN cDNA 2610035D17 gene		180.02	0.473932	0.101378	4.67489	2.94117e-06	7.57202e-05
ENSMUSG00000027533	Fabp5	protein_coding	3	10012548	fatty acid binding protein 5, epidermal	FABP5	610.314	-0.575966	0.123336	-4.66989	3.01368e-06	7.73759e-05
ENSMUSG00000035109	Shc4	protein_coding	2	125627447	SHC (Src homology 2 domain containing) family, member 4	SHC4	269.912	0.670186	0.143515	4.6698	3.01489e-06	7.73759e-05
ENSMUSG00000015850	Adamtsl4	protein_coding	3	95676201	ADAMTS-like 4	ADAMTSL4	179.721	-0.676771	0.144976	-4.66816	3.03904e-06	7.78743e-05
ENSMUSG00000023044	Csad	protein_coding	15	102176998	cysteine sulfinic acid decarboxylase	CSAD	355.959	0.426292	0.0913787	4.66511	3.0845e-06	7.87847e-05
ENSMUSG00000043716	Rpl7	protein_coding	1	16101295	ribosomal protein L7	RPL7	2014.09	0.304363	0.0652446	4.66496	3.08675e-06	7.87847e-05
ENSMUSG00000079037	Prnp	protein_coding	2	131909928	prion protein	PRNP	12583	-0.328899	0.0705063	-4.66482	3.08894e-06	7.87847e-05
ENSMUSG00000026034	Clk1	protein_coding	1	58410189	CDC-like kinase 1	CLK1	3189.08	0.308236	0.0661179	4.66191	3.13293e-06	7.9783e-05
ENSMUSG00000031760	Mt3	protein_coding	8	94152607	metallothionein 3	MT3	1500.19	-0.38921	0.083516	-4.6603	3.15745e-06	8.02831e-05
ENSMUSG00000027276	Jag1	protein_coding	2	137081456	jagged 1	JAG1	279.723	0.553778	0.118936	4.65611	3.22246e-06	8.18098e-05
ENSMUSG00000051786	Tubgcp6	protein_coding	15	89098357	tubulin, gamma complex associated protein 6	TUBGCP6	1068.28	-0.223423	0.0480507	-4.64973	3.32373e-06	8.42506e-05
ENSMUSG00000024743	Syt7	protein_coding	19	10389090	synaptotagmin VII	SYT7	1244.41	-0.382252	0.0822323	-4.64844	3.34455e-06	8.4648e-05
ENSMUSG00000028245	Nsmaf	protein_coding	4	6396207	neutral sphingomyelinase (N-SMase) activation associated factor	NSMAF	1353.88	0.261562	0.0563006	4.64581	3.3874e-06	8.56007e-05
ENSMUSG00000033713	Foxn3	protein_coding	12	99194980	forkhead box N3	FOXN3	898.182	-0.344105	0.0741178	-4.64269	3.43909e-06	8.67738e-05
ENSMUSG00000096146	Kcnj11	protein_coding	7	46093953	potassium inwardly rectifying channel, subfamily J, member 11	KCNJ11	406.244	-0.347977	0.0750315	-4.63775	3.52227e-06	8.87365e-05
ENSMUSG00000038695	Josd2	protein_coding	7	44467980	Josephin domain containing 2	JOSD2	976.656	-0.467535	0.10083	-4.63685	3.53751e-06	8.8984e-05
ENSMUSG00000088185	Scarna2	scaRNA	3	108554338	small Cajal body-specific RNA 2		2463.57	0.404895	0.0873484	4.6354	3.56252e-06	8.94765e-05
ENSMUSG00000032494	Tdgf1	protein_coding	9	110939603	teratocarcinoma-derived growth factor 1	TDGF1	73.7827	-0.842326	0.182188	-4.6234	3.77505e-06	9.46698e-05
ENSMUSG00000027829	Ccnl1	protein_coding	3	65946151	cyclin L1	CCNL1	861.943	0.240444	0.0520163	4.62248	3.7918e-06	9.49452e-05
ENSMUSG00000029769	Ccdc136	protein_coding	6	29396309	coiled-coil domain containing 136	CCDC136	1411.42	-0.288461	0.0624565	-4.61858	3.86373e-06	9.65991e-05
ENSMUSG00000023827	Agpat4	protein_coding	17	12118704	1-acylglycerol-3-phosphate O-acyltransferase 4 (lysophosphatidic acid acyltransferase, delta)	AGPAT4	1184.17	-0.502105	0.108827	-4.61381	3.95357e-06	9.86953e-05
ENSMUSG00000028228	Cpne3	protein_coding	4	19519254	copine III	CPNE3	752.051	0.316521	0.0686324	4.61184	3.9912e-06	9.93397e-05
ENSMUSG00000041607	Mbp	protein_coding	18	82475146	myelin basic protein	MBP	135925	-0.662685	0.143693	-4.61183	3.99146e-06	9.93397e-05
ENSMUSG00000105489	Gm43477	antisense	5	71680268	predicted gene 43477		23.8973	-0.850145	0.184721	-4.60233	4.17789e-06	0.000103822
ENSMUSG00000067780	Pi15	protein_coding	1	17601901	peptidase inhibitor 15	PI15	102.011	-0.69026	0.150159	-4.59687	4.28888e-06	0.00010642
ENSMUSG00000023019	Gpd1	protein_coding	15	99717515	glycerol-3-phosphate dehydrogenase 1 (soluble)	GPD1	2290.73	-0.415977	0.0905899	-4.59188	4.39281e-06	0.000108805
ENSMUSG00000026739	Bmi1	protein_coding	2	18677018	Bmi1 polycomb ring finger oncogene	BMI1	1113.9	0.366521	0.0798287	4.59135	4.4039e-06	0.000108805
ENSMUSG00000047238	Mageh1	protein_coding	X	153036166	melanoma antigen, family H, 1	MAGEH1	575.636	0.36968	0.0805175	4.5913	4.40485e-06	0.000108805
ENSMUSG00000034037	Fgd5	protein_coding	6	91978878	FYVE, RhoGEF and PH domain containing 5	FGD5	121.75	-0.531319	0.115961	-4.58187	4.60829e-06	0.00011366
ENSMUSG00000053093	Myh7	protein_coding	14	54970688	myosin, heavy polypeptide 7, cardiac muscle, beta	MYH7	72.0854	-0.84349	0.184184	-4.57959	4.65879e-06	0.000114733
ENSMUSG00000031320	Rps4x	protein_coding	X	102184941	ribosomal protein S4, X-linked	RPS4X	804.972	0.340182	0.0742952	4.57878	4.67692e-06	0.000114992
ENSMUSG00000032374	Plod2	protein_coding	9	92542223	procollagen lysine, 2-oxoglutarate 5-dioxygenase 2	PLOD2	377.848	0.426509	0.0931548	4.5785	4.68329e-06	0.000114992
ENSMUSG00000028645	Slc2a1	protein_coding	4	119108711	solute carrier family 2 (facilitated glucose transporter), member 1	SLC2A1	1224.72	-0.447388	0.0977474	-4.57698	4.7174e-06	0.000115657
ENSMUSG00000036442	Thap11	protein_coding	8	105855132	THAP domain containing 11	THAP11	538.476	0.324321	0.0708781	4.57576	4.74496e-06	0.00011616
ENSMUSG00000063317	Usp31	protein_coding	7	121642021	ubiquitin specific peptidase 31	USP31	4784.02	-0.424691	0.0928301	-4.57493	4.76378e-06	0.000116447
ENSMUSG00000015337	Endog	protein_coding	2	30171493	endonuclease G	ENDOG	329.497	0.419559	0.0918809	4.56634	4.96321e-06	0.000121142
ENSMUSG00000072966	Gprasp2	protein_coding	X	135839034	G protein-coupled receptor associated sorting protein 2	GPRASP2	5905.61	0.205583	0.0450413	4.56433	5.01104e-06	0.000122128
ENSMUSG00000040596	Pogk	protein_coding	1	166384622	pogo transposable element with KRAB domain	POGK	2394.72	-0.319044	0.0700333	-4.5556	5.22358e-06	0.00012712
ENSMUSG00000029722	Agfg2	protein_coding	5	137650463	ArfGAP with FG repeats 2	AGFG2	639.486	-0.296206	0.0651128	-4.54913	5.38686e-06	0.0001309
ENSMUSG00000032380	Dapk2	protein_coding	9	66158223	death-associated protein kinase 2	DAPK2	41.5886	-0.784136	0.172504	-4.5456	5.47787e-06	0.000132915
ENSMUSG00000027199	Gatm	protein_coding	2	122594467	glycine amidinotransferase (L-arginine:glycine amidinotransferase)	GATM	4474.32	-0.412922	0.0909895	-4.53813	5.6755e-06	0.000137508
ENSMUSG00000027962	Vcam1	protein_coding	3	116109949	vascular cell adhesion molecule 1	VCAM1	766.066	0.382471	0.084293	4.5374	5.69509e-06	0.000137779
ENSMUSG00000040025	Ythdf2	protein_coding	4	132184912	YTH domain family 2	YTHDF2	878.185	0.252157	0.0556082	4.53454	5.77291e-06	0.000139457
ENSMUSG00000045312	Lhfpl2	protein_coding	13	94057796	lipoma HMGIC fusion partner-like 2	LHFPL2	880.653	0.31667	0.0698756	4.53192	5.84513e-06	0.000140994
ENSMUSG00000038540	Tmc3	protein_coding	7	83584927	transmembrane channel-like gene family 3	TMC3	66.0573	0.819962	0.181018	4.52972	5.90617e-06	0.000142258
ENSMUSG00000047842	Diras2	protein_coding	13	52504375	DIRAS family, GTP-binding RAS-like 2	DIRAS2	1689.56	-0.240087	0.0530138	-4.52877	5.93294e-06	0.000142694
ENSMUSG00000020821	Kif1c	protein_coding	11	70700548	kinesin family member 1C	KIF1C	2095.89	-0.394278	0.0871439	-4.52445	6.0553e-06	0.000145424
ENSMUSG00000022679	Mpv17l	protein_coding	16	13903161	Mpv17 transgene, kidney disease mutant-like	MPV17L	830.148	-0.375562	0.0830297	-4.52322	6.0905e-06	0.000146057
ENSMUSG00000031749	St3gal2	protein_coding	8	110919922	ST3 beta-galactoside alpha-2,3-sialyltransferase 2	ST3GAL2	1022.67	-0.256772	0.0568454	-4.51704	6.27115e-06	0.00015017
ENSMUSG00000058070	Eml1	protein_coding	12	108370957	echinoderm microtubule associated protein like 1	EML1	2604.27	-0.476697	0.10557	-4.51544	6.31841e-06	0.000151082
ENSMUSG00000027589	Pcmtd2	protein_coding	2	181837854	protein-L-isoaspartate (D-aspartate) O-methyltransferase domain containing 2	PCMTD2	1163.34	0.232893	0.0516168	4.51197	6.42295e-06	0.000153136
ENSMUSG00000046500	Fam19a4	protein_coding	6	96831203	family with sequence similarity 19, member A4	FAM19A4	18.2652	-0.869895	0.192787	-4.51222	6.41533e-06	0.000153136
ENSMUSG00000107689	Gm44386	lincRNA	6	86513891	predicted gene, 44386		19.5315	-0.852623	0.18899	-4.51147	6.43803e-06	0.000153274
ENSMUSG00000071042	Rasgrp3	protein_coding	17	75435905	RAS, guanyl releasing protein 3	RASGRP3	763.304	-0.561216	0.124477	-4.50859	6.52584e-06	0.00015514
ENSMUSG00000036580	Spg20	protein_coding	3	55112108	spastic paraplegia 20, spartin (Troyer syndrome) homolog (human)	SPG20	2905.69	-0.410363	0.0914202	-4.48875	7.16411e-06	0.000169822
ENSMUSG00000041685	Fcho2	protein_coding	13	98723407	FCH domain only 2	FCHO2	782.571	0.356959	0.0795225	4.48878	7.16329e-06	0.000169822
ENSMUSG00000009670	Tex11	protein_coding	X	100838648	testis expressed gene 11	TEX11	32.94	-0.844643	0.188532	-4.48009	7.46111e-06	0.000176538
ENSMUSG00000037706	Cd81	protein_coding	7	143052739	CD81 antigen	CD81	10436.7	-0.27903	0.0622854	-4.47987	7.46889e-06	0.000176538
ENSMUSG00000029095	Ablim2	protein_coding	5	35757880	actin-binding LIM protein 2	ABLIM2	1483.26	-0.332327	0.0742215	-4.4775	7.55226e-06	0.000178253
ENSMUSG00000022186	Oxct1	protein_coding	15	4026383	3-oxoacid CoA transferase 1	OXCT1	7286.2	0.25817	0.0577088	4.47368	7.6886e-06	0.000181211
ENSMUSG00000100534	Gm816	lincRNA	1	76890472	predicted gene 816		12.2663	-0.814991	0.182212	-4.47277	7.72123e-06	0.00018172
ENSMUSG00000015575	Atp6v0e	protein_coding	17	26676396	ATPase, H+ transporting, lysosomal V0 subunit E	ATP6V0E1	346.664	0.340154	0.0762003	4.46394	8.04652e-06	0.000189105
ENSMUSG00000053898	Ech1	protein_coding	7	28825217	enoyl coenzyme A hydratase 1, peroxisomal	ECH1	1107.36	0.337967	0.075729	4.46285	8.08782e-06	0.000189804
ENSMUSG00000028121	Bcar3	protein_coding	3	122294136	breast cancer anti-estrogen resistance 3	BCAR3	263.032	0.462339	0.103668	4.4598	8.20372e-06	0.00019225
ENSMUSG00000023169	Slc38a1	protein_coding	15	96571418	solute carrier family 38, member 1	SLC38A1	4035.46	-0.294712	0.0661762	-4.45344	8.45059e-06	0.000197754
ENSMUSG00000053477	Tcf4	protein_coding	18	69343356	transcription factor 4	TCF4	3060.59	0.291471	0.0655021	4.4498	8.59521e-06	0.000200852
ENSMUSG00000012848	Rps5	protein_coding	7	12922290	ribosomal protein S5	RPS5	3033.34	0.202327	0.0454972	4.44701	8.70722e-06	0.000203181
ENSMUSG00000021594	Srd5a1	protein_coding	13	69573449	steroid 5 alpha-reductase 1	SRD5A1	184.62	-0.602693	0.135606	-4.44443	8.81246e-06	0.000205055
ENSMUSG00000026385	Dbi	protein_coding	1	120113280	diazepam binding inhibitor	DBI	3446.34	-0.355414	0.0799683	-4.44444	8.81217e-06	0.000205055
ENSMUSG00000015224	Cyp2j9	protein_coding	4	96568429	cytochrome P450, family 2, subfamily j, polypeptide 9		1002.08	-0.285677	0.0642912	-4.44348	8.85162e-06	0.000205444
ENSMUSG00000036459	Wtip	protein_coding	7	34109543	WT1-interacting protein	WTIP	58.2887	0.741511	0.166879	4.44342	8.85416e-06	0.000205444
ENSMUSG00000030232	Aebp2	protein_coding	6	140622663	AE binding protein 2	AEBP2	952.844	0.318256	0.0716653	4.44087	8.95969e-06	0.0002076
ENSMUSG00000007682	Dio2	protein_coding	12	90724554	deiodinase, iodothyronine, type II	DIO2	399.076	-0.408778	0.0920697	-4.43987	9.00118e-06	0.000208268
ENSMUSG00000025555	Farp1	protein_coding	14	121035200	FERM, RhoGEF (Arhgef) and pleckstrin domain protein 1 (chondrocyte-derived)	FARP1	444.115	-0.512606	0.115474	-4.43913	9.03238e-06	0.000208696
ENSMUSG00000023243	Kcnk5	protein_coding	14	20140058	potassium channel, subfamily K, member 5	KCNK5	41.9973	-0.804991	0.18141	-4.43742	9.10455e-06	0.000210069
ENSMUSG00000020496	Rnf187	protein_coding	11	58932288	ring finger protein 187	RNF187	4527.16	0.284247	0.0640639	4.43693	9.1252e-06	0.00021025
ENSMUSG00000027102	Hoxd8	protein_coding	2	74704615	homeobox D8	HOXD8	1387.38	0.379477	0.0855428	4.43611	9.15991e-06	0.000210755
ENSMUSG00000021536	Adcy2	protein_coding	13	68620043	adenylate cyclase 2	ADCY2	1140.34	-0.299084	0.0675407	-4.4282	9.50231e-06	0.000218328
ENSMUSG00000027298	Tyro3	protein_coding	2	119797733	TYRO3 protein tyrosine kinase 3	TYRO3	2012.63	-0.404422	0.0913369	-4.4278	9.51973e-06	0.000218423
ENSMUSG00000023805	Synj2	protein_coding	17	5941280	synaptojanin 2	SYNJ2	1427.21	-0.343803	0.0777017	-4.42465	9.65988e-06	0.00022133
ENSMUSG00000039361	Picalm	protein_coding	7	90130213	phosphatidylinositol binding clathrin assembly protein	PICALM	5635.98	-0.243697	0.0551249	-4.42082	9.8328e-06	0.000224978
ENSMUSG00000063889	Crem	protein_coding	18	3266048	cAMP responsive element modulator	CREM	270.332	0.422675	0.0957154	4.41596	1.00562e-05	0.00022977
ENSMUSG00000081534	Slc48a1	protein_coding	15	97784355	solute carrier family 48 (heme transporter), member 1	SLC48A1	2659.86	-0.345571	0.0783795	-4.40894	1.03877e-05	0.000237014
ENSMUSG00000003623	Crot	protein_coding	5	8966033	carnitine O-octanoyltransferase	CROT	1333.32	0.285814	0.0648954	4.40424	1.06158e-05	0.000241549
ENSMUSG00000034227	Foxj1	protein_coding	11	116330704	forkhead box J1	FOXJ1	261.037	-0.58935	0.133812	-4.40431	1.06121e-05	0.000241549
ENSMUSG00000028780	Sema3c	protein_coding	5	17574281	sema domain, immunoglobulin domain (Ig), short basic domain, secreted, (semaphorin) 3C	SEMA3C	884.946	-0.411928	0.0937527	-4.39378	1.11399e-05	0.000253125
ENSMUSG00000030688	Stard10	protein_coding	7	101317086	START domain containing 10	STARD10	1025.93	-0.277477	0.0632242	-4.38878	1.13989e-05	0.000258653
ENSMUSG00000036478	Btg1	protein_coding	10	96617001	B cell translocation gene 1, anti-proliferative	BTG1	275.997	0.41284	0.0940821	4.38808	1.14354e-05	0.000259124
ENSMUSG00000030237	Slco1a4	protein_coding	6	141805440	solute carrier organic anion transporter family, member 1a4	SLCO1A2	957.207	-0.56933	0.129882	-4.38343	1.16824e-05	0.000264358
ENSMUSG00000027332	Ivd	protein_coding	2	118861954	isovaleryl coenzyme A dehydrogenase	IVD	1422.32	0.247519	0.0564713	4.38309	1.17008e-05	0.000264409
ENSMUSG00000030016	Zfp638	protein_coding	6	83867109	zinc finger protein 638	ZNF638	4812.41	0.159942	0.036528	4.3786	1.19444e-05	0.000269543
ENSMUSG00000020464	Pnpt1	protein_coding	11	29130744	polyribonucleotide nucleotidyltransferase 1	PNPT1	781.202	0.274976	0.0628346	4.37618	1.20777e-05	0.000272179
ENSMUSG00000005656	Snx6	protein_coding	12	54746349	sorting nexin 6	SNX6	1336.35	0.310299	0.0709393	4.37415	1.21908e-05	0.000274351
ENSMUSG00000030788	Rnf141	protein_coding	7	110800432	ring finger protein 141	RNF141	2541.28	-0.333836	0.076365	-4.37158	1.23353e-05	0.000277225
ENSMUSG00000040548	Tex2	protein_coding	11	106502147	testis expressed gene 2	TEX2	3678.72	-0.185464	0.0424764	-4.36628	1.26379e-05	0.000283638
ENSMUSG00000011256	Adam19	protein_coding	11	46055992	a disintegrin and metallopeptidase domain 19 (meltrin beta)	ADAM19	354.186	-0.524737	0.120209	-4.36519	1.27013e-05	0.000284455
ENSMUSG00000072964	Bhlhb9	protein_coding	X	135797594	basic helix-loop-helix domain containing, class B9	BHLHB9	1090.35	0.243666	0.0558219	4.36506	1.27089e-05	0.000284455
ENSMUSG00000042363	Lgalsl	protein_coding	11	20823576	lectin, galactoside binding-like	LGALSL	1349.79	0.24427	0.0559932	4.36249	1.28592e-05	0.000287427
ENSMUSG00000041592	Sdk2	protein_coding	11	113776374	sidekick cell adhesion molecule 2	SDK2	190.966	-0.613529	0.140648	-4.36217	1.28776e-05	0.000287449
ENSMUSG00000033965	Slc16a2	protein_coding	X	103697414	solute carrier family 16 (monocarboxylic acid transporters), member 2	SLC16A2	121.438	-0.527654	0.121133	-4.35599	1.32467e-05	0.000295287
ENSMUSG00000045179	Sox3	protein_coding	X	60891366	SRY (sex determining region Y)-box 3	SOX3	11.0532	0.824523	0.189621	4.34828	1.37212e-05	0.000305451
ENSMUSG00000027765	P2ry1	protein_coding	3	61002795	purinergic receptor P2Y, G-protein coupled 1	P2RY1	562.63	-0.367387	0.0845129	-4.34711	1.37941e-05	0.000306243
ENSMUSG00000056692	D17Wsu92e	protein_coding	17	27751232	DNA segment, Chr 17, Wayne State University 92, expressed	C6orf106	2727.46	-0.215443	0.0495589	-4.34722	1.37875e-05	0.000306243
ENSMUSG00000052281	Tspan32os	antisense	7	142988969	tetraspanin 32, opposite strand		15.3156	0.837515	0.192868	4.34243	1.40918e-05	0.000312431
ENSMUSG00000023075	Akirin1	protein_coding	4	123734559	akirin 1	AKIRIN1	748.39	0.368824	0.0849689	4.34069	1.42034e-05	0.000314059
ENSMUSG00000032554	Trf	protein_coding	9	103204001	transferrin	TF	2828.65	-0.564515	0.130044	-4.34095	1.41871e-05	0.000314059
ENSMUSG00000097059	Fam120aos	lincRNA	13	48968287	family with sequence similarity 120A, opposite strand		264.894	0.404326	0.093335	4.33198	1.47773e-05	0.00032631
ENSMUSG00000030225	Dera	protein_coding	6	137754546	deoxyribose-phosphate aldolase (putative)	DERA	101.751	0.551566	0.127458	4.32745	1.50848e-05	0.000332654
ENSMUSG00000051022	Hs3st1	protein_coding	5	39613935	heparan sulfate (glucosamine) 3-O-sulfotransferase 1	HS3ST1	304.452	-0.47476	0.109758	-4.32552	1.52172e-05	0.000335124
ENSMUSG00000003526	Prodh	protein_coding	16	18060357	proline dehydrogenase	PRODH	372.951	-0.485455	0.112382	-4.31967	1.56262e-05	0.000343672
ENSMUSG00000038094	Atp13a4	protein_coding	16	29395853	ATPase type 13A4	ATP13A4	728.943	-0.579527	0.134327	-4.3143	1.60109e-05	0.000351663
ENSMUSG00000023284	Zfp605	protein_coding	5	110110092	zinc finger protein 605	ZNF605	560.939	-0.401101	0.093069	-4.30972	1.63462e-05	0.000358549
ENSMUSG00000030342	Cd9	protein_coding	6	125460266	CD9 antigen	CD9	1017.79	0.550862	0.127944	4.3055	1.66612e-05	0.00036454
ENSMUSG00000032531	Amotl2	protein_coding	9	102716672	angiomotin-like 2	AMOTL2	840.865	0.320682	0.0744826	4.30546	1.66637e-05	0.00036454
ENSMUSG00000028654	Mycl	protein_coding	4	122995652	v-myc avian myelocytomatosis viral oncogene lung carcinoma derived	MYCL	295.94	0.438693	0.101918	4.30439	1.67446e-05	0.000365824
ENSMUSG00000020027	Socs2	protein_coding	10	95385362	suppressor of cytokine signaling 2	SOCS2	107.824	-0.545537	0.126813	-4.3019	1.69337e-05	0.000369466
ENSMUSG00000022468	Endou	protein_coding	15	97711019	endonuclease, polyU-specific	ENDOU	22.0457	-0.818675	0.19034	-4.30113	1.69929e-05	0.000370265
ENSMUSG00000026335	Pam	protein_coding	1	97795114	peptidylglycine alpha-amidating monooxygenase	PAM	5577.13	0.231029	0.0537469	4.29847	1.71982e-05	0.000374243
ENSMUSG00000051910	Sox6	protein_coding	7	115470872	SRY (sex determining region Y)-box 6	SOX6	692.359	0.449617	0.104677	4.29526	1.74485e-05	0.000379188
ENSMUSG00000028064	Sema4a	protein_coding	3	88435959	sema domain, immunoglobulin domain (Ig), transmembrane domain (TM) and short cytoplasmic domain, (semaphorin) 4A	SEMA4A	252.414	-0.420051	0.0978953	-4.29082	1.78013e-05	0.000386345
ENSMUSG00000026991	Pkp4	protein_coding	2	59160850	plakophilin 4	PKP4	8047.14	-0.450623	0.105037	-4.29014	1.78558e-05	0.000386658
ENSMUSG00000030077	Chl1	protein_coding	6	103510586	cell adhesion molecule L1-like	CHL1	3638.17	0.259037	0.0603809	4.29006	1.78627e-05	0.000386658
ENSMUSG00000034685	Fam171a2	protein_coding	11	102436981	family with sequence similarity 171, member A2	FAM171A2	446.927	0.315898	0.0737511	4.2833	1.8414e-05	0.000398067
ENSMUSG00000033792	Atp7a	protein_coding	X	106027276	ATPase, Cu++ transporting, alpha polypeptide	ATP7A	436.928	0.429752	0.100394	4.28065	1.86347e-05	0.000402309
ENSMUSG00000045294	Insig1	protein_coding	5	28071363	insulin induced gene 1	INSIG1	2302.89	-0.381538	0.0892552	-4.27468	1.91412e-05	0.000412702
ENSMUSG00000025348	Itga7	protein_coding	10	128933813	integrin alpha 7	ITGA7	422.869	-0.326089	0.0763189	-4.27271	1.93107e-05	0.000415812
ENSMUSG00000023959	Clic5	protein_coding	17	44188572	chloride intracellular channel 5	CLIC5	207.971	-0.529871	0.124037	-4.27187	1.93838e-05	0.000416841
ENSMUSG00000026475	Rgs16	protein_coding	1	153740349	regulator of G-protein signaling 16	RGS16	111.26	0.659465	0.154411	4.27083	1.94743e-05	0.000418239
ENSMUSG00000028164	Manba	protein_coding	3	135485611	mannosidase, beta A, lysosomal	MANBA	458.987	0.373106	0.0873976	4.26906	1.96298e-05	0.00042103
ENSMUSG00000021194	Chga	protein_coding	12	102554969	chromogranin A	CHGA	3949.74	-0.235891	0.0552654	-4.26832	1.9695e-05	0.00042133
ENSMUSG00000036206	Sh3bp4	protein_coding	1	89070415	SH3-domain binding protein 4	SH3BP4	321.701	0.463213	0.108518	4.26854	1.96757e-05	0.00042133
ENSMUSG00000023236	Scg5	protein_coding	2	113776362	secretogranin V	SCG5	7166.05	0.264997	0.0621162	4.26614	1.9888e-05	0.000424905
ENSMUSG00000048960	Prex2	protein_coding	1	10993465	phosphatidylinositol-3,4,5-trisphosphate-dependent Rac exchange factor 2	PREX2	1990.01	-0.379417	0.088986	-4.26378	2.00998e-05	0.000428875
ENSMUSG00000026737	Pip4k2a	protein_coding	2	18842255	phosphatidylinositol-5-phosphate 4-kinase, type II, alpha	PIP4K2A	3404.61	-0.492788	0.115652	-4.26097	2.03542e-05	0.00043323
ENSMUSG00000066278	Vps37b	protein_coding	5	124004641	vacuolar protein sorting 37B	VPS37B	172.879	0.533088	0.12511	4.26094	2.03566e-05	0.00043323
ENSMUSG00000035566	Pcdh17	protein_coding	14	84443563	protocadherin 17	PCDH17	1955.69	0.384165	0.0901661	4.26063	2.03847e-05	0.000433267
ENSMUSG00000020362	Cnot6	protein_coding	11	49671503	CCR4-NOT transcription complex, subunit 6	CNOT6	877.387	0.305191	0.0716829	4.25752	2.0671e-05	0.000438786
ENSMUSG00000020122	Egfr	protein_coding	11	16752203	epidermal growth factor receptor	EGFR	480.398	-0.437531	0.102775	-4.25719	2.07008e-05	0.000438853
ENSMUSG00000075254	Heg1	protein_coding	16	33684466	heart development protein with EGF-like domains 1	HEG1	850.169	0.498609	0.117132	4.25681	2.07367e-05	0.000439047
ENSMUSG00000015202	Cnksr3	protein_coding	10	7119063	Cnksr family member 3	CNKSR3	165.962	0.663358	0.155915	4.25461	2.09418e-05	0.000442819
ENSMUSG00000031385	Plxnb3	protein_coding	X	73757090	plexin B3	PLXNB3	2025.01	0.449118	0.105568	4.25431	2.09694e-05	0.000442835
ENSMUSG00000025724	Sec11a	protein_coding	7	80904889	SEC11 homolog A, signal peptidase complex subunit	SEC11A	413.174	0.307541	0.0723084	4.25318	2.10752e-05	0.000444497
ENSMUSG00000054477	Kcnn2	protein_coding	18	45268860	potassium intermediate/small conductance calcium-activated channel, subfamily N, member 2	KCNN2	513.564	-0.499022	0.117393	-4.25088	2.12932e-05	0.00044852
ENSMUSG00000014932	Yes1	protein_coding	5	32611171	YES proto-oncogene 1, Src family tyrosine kinase	YES1	764.515	0.353887	0.0832617	4.25029	2.13493e-05	0.000449128
ENSMUSG00000023106	Denr	protein_coding	5	123907175	density-regulated protein	DENR	911.964	-0.27558	0.0648934	-4.24666	2.1698e-05	0.00045588
ENSMUSG00000010086	Rnf112	protein_coding	11	61448442	ring finger protein 112	RNF112	1476.97	-0.388753	0.0915721	-4.24532	2.18281e-05	0.000458028
ENSMUSG00000060301	2610008E11Rik	protein_coding	10	79064374	RIKEN cDNA 2610008E11 gene		870.037	0.284743	0.0670833	4.24462	2.18961e-05	0.00045887
ENSMUSG00000036357	Gpr101	protein_coding	X	57496668	G protein-coupled receptor 101	GPR101	541.343	0.38321	0.0903325	4.24221	2.21328e-05	0.000463241
ENSMUSG00000051041	Olfml1	protein_coding	7	107567446	olfactomedin-like 1	OLFML1	387.646	-0.340472	0.0802809	-4.24101	2.22519e-05	0.000465142
ENSMUSG00000017639	Rab11fip4	protein_coding	11	79591212	RAB11 family interacting protein 4 (class II)	RAB11FIP4	4690.16	-0.270424	0.0638462	-4.23556	2.27984e-05	0.000475959
ENSMUSG00000020455	Trim11	protein_coding	11	58978093	tripartite motif-containing 11	TRIM11	316.692	0.344517	0.0813631	4.23431	2.29253e-05	0.000478002
ENSMUSG00000034640	Tiparp	protein_coding	3	65528410	TCDD-inducible poly(ADP-ribose) polymerase	TIPARP	617.537	0.300878	0.0710962	4.23198	2.31645e-05	0.000482378
ENSMUSG00000024378	Stard4	protein_coding	18	33199355	StAR-related lipid transfer (START) domain containing 4	STARD4	859.142	-0.386523	0.0913572	-4.2309	2.32757e-05	0.000484081
ENSMUSG00000028059	Arhgef2	protein_coding	3	88605966	rho/rac guanine nucleotide exchange factor (GEF) 2	ARHGEF2	1228.48	-0.241538	0.0571176	-4.22878	2.34961e-05	0.000488048
ENSMUSG00000031865	Dctn1	protein_coding	6	83165920	dynactin 1	DCTN1	4143.02	-0.220024	0.0520535	-4.22688	2.36957e-05	0.000491573
ENSMUSG00000022129	Dct	protein_coding	14	118012792	dopachrome tautomerase	DCT	18.8301	0.806528	0.191283	4.21641	2.48221e-05	0.000514292
ENSMUSG00000042429	Adora1	protein_coding	1	134199223	adenosine A1 receptor	ADORA1	2634.69	-0.255554	0.0606198	-4.21568	2.49024e-05	0.000515307
ENSMUSG00000024621	Csf1r	protein_coding	18	61105572	colony stimulating factor 1 receptor	CSF1R	1696.94	-0.353508	0.083886	-4.21415	2.50726e-05	0.000518177
ENSMUSG00000022864	D16Ertd472e	protein_coding	16	78544012	DNA segment, Chr 16, ERATO Doi 472, expressed	C21orf91	372.845	-0.413028	0.0980259	-4.21345	2.51496e-05	0.000519117
ENSMUSG00000050511	Oprd1	protein_coding	4	132110726	opioid receptor, delta 1	OPRD1	177.196	-0.487758	0.115813	-4.21159	2.53585e-05	0.000522772
ENSMUSG00000051527	Usp29	protein_coding	7	6730578	ubiquitin specific peptidase 29	USP29	2640.95	-0.204832	0.0486481	-4.21049	2.54816e-05	0.000524654
ENSMUSG00000025854	Fam20c	protein_coding	5	138754514	family with sequence similarity 20, member C	FAM20C	620.588	-0.280063	0.066737	-4.19652	2.71045e-05	0.000557369
ENSMUSG00000031790	Mmp15	protein_coding	8	95352268	matrix metallopeptidase 15	MMP15	526.929	-0.380205	0.0906196	-4.19561	2.72135e-05	0.000558879
ENSMUSG00000040795	Iqcc	protein_coding	4	129615126	IQ motif containing C	IQCC	288.494	0.339487	0.08092	4.19534	2.72458e-05	0.000558879
ENSMUSG00000024210	Ip6k3	protein_coding	17	27143969	inositol hexaphosphate kinase 3	IP6K3	28.8626	-0.75707	0.180611	-4.19171	2.76859e-05	0.000567198
ENSMUSG00000022200	Golph3	protein_coding	15	12321496	golgi phosphoprotein 3	GOLPH3	2227.91	0.227673	0.0543246	4.19098	2.7775e-05	0.000568316
ENSMUSG00000037664	Cdkn1c	protein_coding	7	143458339	cyclin-dependent kinase inhibitor 1C (P57)	CDKN1C	1381.33	0.759028	0.181457	4.18297	2.87727e-05	0.000588
ENSMUSG00000048218	Amigo2	protein_coding	15	97244074	adhesion molecule with Ig like domain 2	AMIGO2	226.212	0.559885	0.134067	4.17615	2.96479e-05	0.000605133
ENSMUSG00000020814	Mxra7	protein_coding	11	116803062	matrix-remodelling associated 7	MXRA7	240.912	-0.452737	0.10842	-4.17576	2.96997e-05	0.000605439
ENSMUSG00000065126	Snord104	snoRNA	11	106500993	small nucleolar RNA, C/D box 104		60.8033	-0.680972	0.163287	-4.17041	3.04051e-05	0.000619053
ENSMUSG00000015749	Anp32e	protein_coding	3	95929246	acidic (leucine-rich) nuclear phosphoprotein 32 family, member E	ANP32E	1251.07	0.346266	0.0830442	4.16965	3.05064e-05	0.00061958
ENSMUSG00000025728	Pigq	protein_coding	17	25926421	phosphatidylinositol glycan anchor biosynthesis, class Q	PIGQ	1148.62	-0.287088	0.0688485	-4.16985	3.04804e-05	0.00061958
ENSMUSG00000043998	Mgat2	protein_coding	12	69184157	mannoside acetylglucosaminyltransferase 2	MGAT2	752.579	0.300783	0.0722215	4.16473	3.11723e-05	0.000632324
ENSMUSG00000001225	Slc26a3	protein_coding	12	31390871	solute carrier family 26, member 3	SLC26A3	19.7815	-0.801102	0.192481	-4.16198	3.15503e-05	0.000637634
ENSMUSG00000007836	Hnrnpa0	protein_coding	13	58125879	heterogeneous nuclear ribonucleoprotein A0	HNRNPA0	1095.65	0.378961	0.0910517	4.16205	3.15409e-05	0.000637634
ENSMUSG00000031925	Maml2	protein_coding	9	13297957	mastermind like 2 (Drosophila)	MAML2	334.679	0.464591	0.111614	4.16249	3.14791e-05	0.000637634
ENSMUSG00000031508	Ankrd10	protein_coding	8	11611583	ankyrin repeat domain 10	ANKRD10	730.418	0.261409	0.0628495	4.15928	3.19254e-05	0.000644423
ENSMUSG00000026796	Fam129b	protein_coding	2	32876114	family with sequence similarity 129, member B	FAM129B	488.653	-0.526145	0.12659	-4.1563	3.2345e-05	0.000651681
ENSMUSG00000045087	S1pr5	protein_coding	9	21242912	sphingosine-1-phosphate receptor 5	S1PR5	966.132	-0.397927	0.095744	-4.15616	3.23642e-05	0.000651681
ENSMUSG00000053646	Plxnb1	protein_coding	9	109095389	plexin B1	PLXNB1	1337.21	-0.386238	0.0929742	-4.15425	3.26354e-05	0.000656338
ENSMUSG00000032733	Snx33	protein_coding	9	56917193	sorting nexin 33	SNX33	521.214	-0.329609	0.07936	-4.15334	3.27655e-05	0.00065815
ENSMUSG00000026946	Nmi	protein_coding	2	51948487	N-myc (and STAT) interactor	NMI	123.315	0.575201	0.13861	4.14978	3.32797e-05	0.000667663
ENSMUSG00000028527	Ak4	protein_coding	4	101419277	adenylate kinase 4	AK4	367.444	-0.367968	0.0887159	-4.14772	3.35809e-05	0.000672067
ENSMUSG00000032038	St3gal4	protein_coding	9	35046576	ST3 beta-galactoside alpha-2,3-sialyltransferase 4	ST3GAL4	562.192	-0.400321	0.0965148	-4.14777	3.35731e-05	0.000672067
ENSMUSG00000048163	Selplg	protein_coding	5	113818536	selectin, platelet (p-selectin) ligand	SELPLG	385.715	-0.452636	0.109265	-4.14257	3.43441e-05	0.000686507
ENSMUSG00000036885	Arhgef26	protein_coding	3	62338344	Rho guanine nucleotide exchange factor (GEF) 26	ARHGEF26	537.211	-0.405429	0.0978771	-4.14222	3.43954e-05	0.000686697
ENSMUSG00000074578	Zfas1	processed_transcript	2	167062934	zinc finger, NFX1-type containing 1, antisense RNA 1	ZFAS1	343.747	0.35245	0.0851161	4.14082	3.46069e-05	0.000690082
ENSMUSG00000030894	Tpp1	protein_coding	7	105744811	tripeptidyl peptidase I	TPP1	645.28	-0.331491	0.0800757	-4.13972	3.47737e-05	0.000691733
ENSMUSG00000075389	2810410L24Rik	processed_transcript	11	120185400	RIKEN cDNA 2810410L24 gene		102.493	-0.647547	0.156423	-4.13972	3.47737e-05	0.000691733
ENSMUSG00000031736	Crnde	processed_transcript	8	92326033	colorectal neoplasia differentially expressed (non-protein coding)		39.4129	0.699452	0.169024	4.13817	3.50085e-05	0.000695561
ENSMUSG00000042541	Shfm1	protein_coding	6	6557294	split hand/foot malformation (ectrodactyly) type 1	SEM1	1065.52	0.251739	0.0608435	4.13749	3.51126e-05	0.000696789
ENSMUSG00000029723	Tsc22d4	protein_coding	5	137745730	TSC22 domain family, member 4	C7orf61	1773.81	-0.359295	0.0868532	-4.13681	3.52171e-05	0.000697179
ENSMUSG00000070565	Rasal2	protein_coding	1	157135182	RAS protein activator like 2	RASAL2	2059.06	0.339977	0.0821796	4.137	3.51882e-05	0.000697179
ENSMUSG00000020541	Tom1l1	protein_coding	11	90643465	target of myb1-like 1 (chicken)	TOM1L1	439.771	-0.360597	0.0871757	-4.13644	3.52731e-05	0.000697246
ENSMUSG00000038816	Ctnnal1	protein_coding	4	56810935	catenin (cadherin associated protein), alpha-like 1	CTNNAL1	874.414	0.529458	0.128005	4.13623	3.53052e-05	0.000697246
ENSMUSG00000026470	Stx6	protein_coding	1	155158715	syntaxin 6	STX6	1160.15	0.265507	0.0642711	4.13105	3.61105e-05	0.000712295
ENSMUSG00000024558	Mapk4	protein_coding	18	73928486	mitogen-activated protein kinase 4	MAPK4	961.625	-0.30803	0.0745758	-4.13042	3.62096e-05	0.000713393
ENSMUSG00000075705	Msrb1	protein_coding	17	24736642	methionine sulfoxide reductase B1	MSRB1	500.485	-0.344545	0.083503	-4.12614	3.68909e-05	0.000725947
ENSMUSG00000026484	Rnf2	protein_coding	1	151458004	ring finger protein 2	RNF2	513.814	0.342025	0.0829244	4.12454	3.71469e-05	0.000730111
ENSMUSG00000054723	Vmac	protein_coding	17	56713932	vimentin-type intermediate filament associated coiled-coil protein	VMAC	209.85	0.463832	0.112514	4.12243	3.74888e-05	0.000735953
ENSMUSG00000049928	Glp2r	protein_coding	11	67661502	glucagon-like peptide 2 receptor	GLP2R	25.8873	-0.794318	0.192866	-4.11849	3.81357e-05	0.00074776
ENSMUSG00000027744	Stoml3	protein_coding	3	53488653	stomatin (Epb7.2)-like 3	STOML3	10.7257	-0.750012	0.182143	-4.11772	3.82646e-05	0.000749395
ENSMUSG00000017978	Cadps2	protein_coding	6	23262773	Ca2+-dependent activator protein for secretion 2	CADPS2	824.394	0.297301	0.0722835	4.11298	3.90576e-05	0.000764015
ENSMUSG00000020037	Rfx4	protein_coding	10	84756062	regulatory factor X, 4 (influences HLA class II expression)	RFX4	270.312	-0.466547	0.113544	-4.10895	3.97468e-05	0.000776573
ENSMUSG00000041479	Syt15	protein_coding	14	34219595	synaptotagmin XV	SYT15	20.8039	0.787172	0.191639	4.10758	3.99834e-05	0.00078027
ENSMUSG00000018166	Erbb3	protein_coding	10	128567523	erb-b2 receptor tyrosine kinase 3	ERBB3	623.414	-0.465132	0.113259	-4.10679	4.01192e-05	0.000781991
ENSMUSG00000025597	Klhl4	protein_coding	X	114474333	kelch-like 4	KLHL4	1299.38	-0.451191	0.109883	-4.10612	4.02365e-05	0.00078335
ENSMUSG00000051323	Pcdh19	protein_coding	X	133582860	protocadherin 19	PCDH19	779.055	0.396344	0.0966154	4.10228	4.0909e-05	0.000795501
ENSMUSG00000028655	Mfsd2a	protein_coding	4	122946850	major facilitator superfamily domain containing 2A	MFSD2A	659.017	0.443569	0.108224	4.09862	4.15615e-05	0.000807236
ENSMUSG00000004633	Chn2	protein_coding	6	54039554	chimerin 2	CHN2	1145.74	0.397207	0.0969617	4.09653	4.19387e-05	0.000813601
ENSMUSG00000036199	Ndufa13	protein_coding	8	69894180	NADH dehydrogenase (ubiquinone) 1 alpha subcomplex, 13	NDUFA13	2733.7	0.213626	0.0521568	4.09583	4.20651e-05	0.000815092
ENSMUSG00000060371	Caln1	protein_coding	5	130369455	calneuron 1	CALN1	3552.65	-0.277623	0.0677868	-4.09553	4.21209e-05	0.000815213
ENSMUSG00000028152	Tspan5	protein_coding	3	138742195	tetraspanin 5	TSPAN5	1373.58	-0.274511	0.0671031	-4.09089	4.29729e-05	0.000830726
ENSMUSG00000031059	Ndufb11	protein_coding	X	20615326	NADH dehydrogenase (ubiquinone) 1 beta subcomplex, 11	NDUFB11	1316.2	0.269663	0.0659478	4.08903	4.33176e-05	0.000835425
ENSMUSG00000038257	Glra3	protein_coding	8	55940460	glycine receptor, alpha 3 subunit	GLRA3	993.26	0.328865	0.0804227	4.08921	4.32848e-05	0.000835425
ENSMUSG00000024370	Cdc23	protein_coding	18	34630951	CDC23 cell division cycle 23	CDC23	1021.73	0.217652	0.0532434	4.08787	4.35348e-05	0.000837651
ENSMUSG00000038522	Mfsd4b1	protein_coding	10	40001575	major facilitator superfamily domain containing 4B1	MFSD4B	27.6053	-0.773568	0.189223	-4.08812	4.34888e-05	0.000837651
ENSMUSG00000001416	Cct3	protein_coding	3	88297116	chaperonin containing Tcp1, subunit 3 (gamma)	CCT3	3467.38	0.209649	0.0513395	4.08358	4.43467e-05	0.000852276
ENSMUSG00000020900	Myh10	protein_coding	11	68691559	myosin, heavy polypeptide 10, non-muscle	MYH10	5349.84	-0.219127	0.0537064	-4.08008	4.50194e-05	0.000864195
ENSMUSG00000109792	Gm45426	TEC	7	136288656	predicted gene 45426		29.0594	-0.765128	0.187554	-4.07951	4.5131e-05	0.000865327
ENSMUSG00000078670	Fam174b	protein_coding	7	73740302	family with sequence similarity 174, member B	FAM174B	249.481	-0.411454	0.101029	-4.07263	4.64844e-05	0.000890238
ENSMUSG00000031661	Nkd1	protein_coding	8	88521354	naked cuticle 1 homolog (Drosophila)	NKD1	176.877	-0.479198	0.117702	-4.07127	4.67579e-05	0.000894436
ENSMUSG00000025153	Fasn	protein_coding	11	120805846	fatty acid synthase	FASN	6152.6	-0.346061	0.0850374	-4.06951	4.71121e-05	0.000900163
ENSMUSG00000022788	Fgd4	protein_coding	16	16416917	FYVE, RhoGEF and PH domain containing 4	FGD4	1107.81	0.2475	0.0609825	4.05854	4.93805e-05	0.000942412
ENSMUSG00000090129	Olfr287	protein_coding	15	98206971	olfactory receptor 287	OR10AD1	100.143	-0.532061	0.131144	-4.05708	4.96894e-05	0.000947208
ENSMUSG00000003934	Efnb3	protein_coding	11	69554092	ephrin B3	EFNB3	2420.16	-0.477116	0.117661	-4.05502	5.01308e-05	0.000951813
ENSMUSG00000020846	Rflnb	protein_coding	11	76019194	refilin B	RFLNB	166.779	-0.522722	0.1289	-4.05526	5.00792e-05	0.000951813
ENSMUSG00000040006	Ginm1	protein_coding	10	7767947	glycoprotein integral membrane 1	GINM1	465.05	0.301413	0.0743337	4.05487	5.01624e-05	0.000951813
ENSMUSG00000089917	Uckl1	protein_coding	2	181569149	uridine-cytidine kinase 1-like 1	UCKL1	535.598	0.315976	0.077912	4.05555	5.00163e-05	0.000951813
ENSMUSG00000047246	Hist1h2be	protein_coding	13	23583742	histone cluster 1, H2be	HIST1H2BF	236.671	0.568047	0.140212	4.05133	5.09271e-05	0.000964099
ENSMUSG00000078652	Psme3	protein_coding	11	101316213	proteaseome (prosome, macropain) activator subunit 3 (PA28 gamma, Ki)	PSME3	959.989	-0.269731	0.0665754	-4.05152	5.08869e-05	0.000964099
ENSMUSG00000089911	Mfsd14a	protein_coding	3	116631164	major facilitator superfamily domain containing 14A	MFSD14A	1218.17	-0.251344	0.0620465	-4.05089	5.10231e-05	0.000964806
ENSMUSG00000022858	Tra2b	protein_coding	16	22244549	transformer 2 beta homolog (Drosophila)	TRA2B	602.68	0.247051	0.0610063	4.0496	5.13048e-05	0.000969018
ENSMUSG00000031538	Plat	protein_coding	8	22757727	plasminogen activator, tissue	PLAT	1390.96	-0.46973	0.116008	-4.0491	5.14145e-05	0.000969976
ENSMUSG00000072889	Nfxl1	protein_coding	5	72513301	nuclear transcription factor, X-box binding-like 1	NFXL1	260.97	0.421372	0.10408	4.04853	5.15405e-05	0.00097124
ENSMUSG00000012609	Ttll5	protein_coding	12	85824659	tubulin tyrosine ligase-like family, member 5	TTLL5	1734.4	-0.234607	0.057986	-4.04592	5.21179e-05	0.000979877
ENSMUSG00000024186	Rgs11	protein_coding	17	26202951	regulator of G-protein signaling 11	RGS11	247.709	-0.382625	0.0945688	-4.04599	5.21016e-05	0.000979877
ENSMUSG00000036295	Lrrn3	protein_coding	12	41451673	leucine rich repeat protein 3, neuronal	LRRN3	1188.91	0.289077	0.0714672	4.04489	5.23466e-05	0.000983052
ENSMUSG00000031824	6430548M08Rik	protein_coding	8	120114152	RIKEN cDNA 6430548M08 gene	KIAA0513	3958.4	-0.198036	0.0489998	-4.04156	5.3096e-05	0.000995989
ENSMUSG00000005973	Rcn1	protein_coding	2	105386291	reticulocalbin 1	RCN1	508.354	0.390602	0.0966567	4.04113	5.31941e-05	0.000996692
ENSMUSG00000000441	Raf1	protein_coding	6	115618067	v-raf-leukemia viral oncogene 1	RAF1	2066.36	0.175544	0.0434484	4.04029	5.3385e-05	0.000997997
ENSMUSG00000068263	Efcc1	protein_coding	6	87730869	EF hand and coiled-coil domain containing 1	EFCC1	150.245	-0.53739	0.133001	-4.0405	5.33383e-05	0.000997997
ENSMUSG00000041570	Camsap2	protein_coding	1	136268123	calmodulin regulated spectrin-associated protein family, member 2	CAMSAP2	5067.08	0.152084	0.0376476	4.03968	5.3523e-05	0.000999441
ENSMUSG00000031737	Irx5	protein_coding	8	92357625	Iroquois related homeobox 5 (Drosophila)	IRX5	68.7192	0.595835	0.147648	4.0355	5.44854e-05	0.00101565
ENSMUSG00000042751	Nmnat2	protein_coding	1	152954993	nicotinamide nucleotide adenylyltransferase 2	NMNAT2	3305.46	-0.158269	0.0392204	-4.03537	5.45166e-05	0.00101565
ENSMUSG00000060708	Bloc1s4	protein_coding	5	36747378	biogenesis of lysosomal organelles complex-1, subunit 4, cappuccino	BLOC1S4	204.681	0.402001	0.0996257	4.03511	5.45764e-05	0.00101565
ENSMUSG00000053279	Aldh1a1	protein_coding	19	20601961	aldehyde dehydrogenase family 1, subfamily A1	ALDH1A1	2159.32	-0.612183	0.15177	-4.03362	5.4925e-05	0.00102098
ENSMUSG00000003184	Irf3	protein_coding	7	44997648	interferon regulatory factor 3	IRF3	440.038	0.3575	0.088672	4.03172	5.53706e-05	0.00102695
ENSMUSG00000026880	Stom	protein_coding	2	35313986	stomatin	STOM	315.869	0.467122	0.115862	4.03172	5.53709e-05	0.00102695
ENSMUSG00000035310	Lin54	protein_coding	5	100441918	lin-54 homolog (C. elegans)	LIN54	520.698	-0.317241	0.078709	-4.03056	5.56446e-05	0.00103087
ENSMUSG00000000826	Dnajc5	protein_coding	2	181520485	DnaJ heat shock protein family (Hsp40) member C5	DNAJC5	6090.57	-0.131696	0.0326865	-4.02906	5.59999e-05	0.00103628
ENSMUSG00000003559	As3mt	protein_coding	19	46707443	arsenic (+3 oxidation state) methyltransferase	AS3MT	582.692	0.367533	0.0912709	4.02683	5.65336e-05	0.00104498
ENSMUSG00000049536	Tceal1	protein_coding	X	136707982	transcription elongation factor A (SII)-like 1	TCEAL1	835.646	0.31936	0.0795169	4.01626	5.91301e-05	0.00109175
ENSMUSG00000036745	Ttll7	protein_coding	3	146852367	tubulin tyrosine ligase-like family, member 7	TTLL7	12625	-0.21816	0.0543323	-4.01528	5.93744e-05	0.00109503
ENSMUSG00000040462	Os9	protein_coding	10	127094259	amplified in osteosarcoma	OS9	2662.45	0.259106	0.0645708	4.01274	6.00184e-05	0.00110567
ENSMUSG00000031897	Psmb10	protein_coding	8	105935735	proteasome (prosome, macropain) subunit, beta type 10	PSMB10	582.956	0.33552	0.0836329	4.01181	6.02539e-05	0.00110877
ENSMUSG00000004591	Pkn2	protein_coding	3	142790902	protein kinase N2	PKN2	1177.85	0.25688	0.064069	4.00942	6.08672e-05	0.0011188
ENSMUSG00000062661	Ncs1	protein_coding	2	31245823	neuronal calcium sensor 1	NCS1	6412.88	-0.252149	0.0629362	-4.00643	6.16438e-05	0.00113181
ENSMUSG00000024985	Tcf7l2	protein_coding	19	55741810	transcription factor 7 like 2, T cell specific, HMG box	TCF7L2	51.5318	0.644002	0.160825	4.00437	6.21833e-05	0.00114044
ENSMUSG00000020547	Bzw2	protein_coding	12	36091846	basic leucine zipper and W2 domains 2	BZW2	416.371	0.369972	0.092419	4.0032	6.24924e-05	0.00114484
ENSMUSG00000096929	A330023F24Rik	processed_transcript	1	194976375	RIKEN cDNA A330023F24 gene		1298.66	0.389344	0.0972739	4.00255	6.26622e-05	0.00114667
ENSMUSG00000038349	Plcl1	protein_coding	1	55405921	phospholipase C-like 1	PLCL1	2133.34	-0.374462	0.0936092	-4.00027	6.32697e-05	0.0011565
ENSMUSG00000015112	Slc25a13	protein_coding	6	6041218	solute carrier family 25 (mitochondrial carrier, adenine nucleotide translocator), member 13	SLC25A13	358.309	-0.377476	0.0944608	-3.99611	6.43919e-05	0.00117571
ENSMUSG00000047446	Arl4a	protein_coding	12	40005447	ADP-ribosylation factor-like 4A	ARL4A	567.694	0.372922	0.0933357	3.99549	6.45607e-05	0.00117748
ENSMUSG00000029470	P2rx4	protein_coding	5	122707544	purinergic receptor P2X, ligand-gated ion channel 4	P2RX4	431.859	0.308123	0.0771241	3.99515	6.46529e-05	0.00117786
ENSMUSG00000022311	Csmd3	protein_coding	15	47580637	CUB and Sushi multiple domains 3	CSMD3	3681.67	0.232618	0.0582371	3.99433	6.48784e-05	0.00118066
ENSMUSG00000025935	Tram1	protein_coding	1	13564698	translocating chain-associating membrane protein 1	TRAM1	1212.15	0.233808	0.0585437	3.99373	6.50406e-05	0.0011823
ENSMUSG00000012422	Tmem167	protein_coding	13	90089123	transmembrane protein 167	TMEM167A	1542.89	0.257899	0.0646109	3.99158	6.56356e-05	0.0011918
ENSMUSG00000033488	BC026585	protein_coding	1	157458577	cDNA sequence BC026585		260.479	0.398241	0.099974	3.98344	6.79243e-05	0.001232
ENSMUSG00000056870	Gulp1	protein_coding	1	44551511	GULP, engulfment adaptor PTB domain containing 1	GULP1	222.387	0.627964	0.157659	3.98306	6.8034e-05	0.00123263
ENSMUSG00000039298	Cdk5rap2	protein_coding	4	70216856	CDK5 regulatory subunit associated protein 2	CDK5RAP2	1393.63	-0.262317	0.065876	-3.98198	6.83425e-05	0.00123686
ENSMUSG00000017493	Igfbp4	protein_coding	11	99041244	insulin-like growth factor binding protein 4	IGFBP4	325.364	0.569345	0.143009	3.98119	6.85724e-05	0.00123965
ENSMUSG00000050335	Lgals3	protein_coding	14	47367751	lectin, galactose binding, soluble 3	LGALS3	76.4508	-0.729031	0.183228	-3.97881	6.92609e-05	0.00125073
ENSMUSG00000018398	Sept8	protein_coding	11	53519257	septin 8	SEPT8	4994.79	-0.235917	0.0593063	-3.97794	6.95145e-05	0.00125393
ENSMUSG00000055531	Cpsf6	protein_coding	10	117344673	cleavage and polyadenylation specific factor 6	CPSF6	3076.68	0.164159	0.0412717	3.97751	6.96413e-05	0.00125484
ENSMUSG00000030519	Apba2	protein_coding	7	64501706	amyloid beta (A4) precursor protein-binding, family A, member 2	APBA2	2627.88	-0.148319	0.0373108	-3.97523	7.03098e-05	0.0012655
ENSMUSG00000003348	Mob3a	protein_coding	10	80685256	MOB kinase activator 3A	MOB3A	417.182	-0.286479	0.0721768	-3.96913	7.21364e-05	0.00129696
ENSMUSG00000019960	Dusp6	protein_coding	10	99263231	dual specificity phosphatase 6	DUSP6	519.688	0.401944	0.101352	3.96584	7.31387e-05	0.00131068
ENSMUSG00000033065	Pfkm	protein_coding	15	98092589	phosphofructokinase, muscle	PFKM	6958.56	-0.206192	0.0519918	-3.96586	7.31325e-05	0.00131068
ENSMUSG00000037960	Card19	protein_coding	13	49202951	caspase recruitment domain family, member 19	CARD19	248.055	0.532287	0.134201	3.96634	7.29837e-05	0.00131068
ENSMUSG00000087141	Plcxd2	protein_coding	16	45959263	phosphatidylinositol-specific phospholipase C, X domain containing 2	PLCXD2	3154.78	-0.193179	0.0487187	-3.96518	7.33396e-05	0.00131285
ENSMUSG00000026259	Ngef	protein_coding	1	87476834	neuronal guanine nucleotide exchange factor	NGEF	715.743	-0.355159	0.0896279	-3.96259	7.41404e-05	0.00132574
ENSMUSG00000031207	Msn	protein_coding	X	96096042	moesin	MSN	812.94	-0.346315	0.0874135	-3.9618	7.43879e-05	0.00132872
ENSMUSG00000002326	Gmpr2	protein_coding	14	55672235	guanosine monophosphate reductase 2	GMPR2	288.971	0.361031	0.0911432	3.96115	7.45907e-05	0.0013309
ENSMUSG00000035805	Mlc1	protein_coding	15	88955884	megalencephalic leukoencephalopathy with subcortical cysts 1 homolog (human)	MLC1	3582.39	-0.387051	0.0977524	-3.95951	7.51042e-05	0.00133861
ENSMUSG00000002831	Plin4	protein_coding	17	56100591	perilipin 4	PLIN4	243.816	0.660817	0.16693	3.95864	7.53771e-05	0.00134202
ENSMUSG00000040219	Ttc12	protein_coding	9	49436963	tetratricopeptide repeat domain 12	TTC12	211.94	-0.503583	0.127287	-3.95629	7.61224e-05	0.00135312
ENSMUSG00000073424	Cyp4f15	protein_coding	17	32685627	cytochrome P450, family 4, subfamily f, polypeptide 15	CYP4F8	39.8846	-0.692112	0.174946	-3.95616	7.61649e-05	0.00135312
ENSMUSG00000043279	Trim56	protein_coding	5	137105644	tripartite motif-containing 56	TRIM56	400.227	0.453791	0.114771	3.95389	7.68899e-05	0.00136453
ENSMUSG00000000631	Myo18a	protein_coding	11	77763246	myosin XVIIIA	MYO18A	2190.41	-0.258952	0.0655262	-3.95188	7.75387e-05	0.00137456
ENSMUSG00000029767	Calu	protein_coding	6	29348069	calumenin	CALU	2437.04	0.206817	0.0523409	3.95135	7.7711e-05	0.00137613
ENSMUSG00000020902	Ntn1	protein_coding	11	68209364	netrin 1	NTN1	409.386	0.468391	0.118547	3.95109	7.77969e-05	0.00137617
ENSMUSG00000022265	Ank	protein_coding	15	27466677	progressive ankylosis	ANKH	3405.33	-0.246758	0.0624668	-3.95023	7.80767e-05	0.00137963
ENSMUSG00000020422	Tns3	protein_coding	11	8431652	tensin 3	TNS3	2295.55	0.241145	0.0610694	3.9487	7.8577e-05	0.00138554
ENSMUSG00000044548	Dact1	protein_coding	12	71309884	dishevelled-binding antagonist of beta-catenin 1	DACT1	64.5495	0.739697	0.187327	3.94869	7.85794e-05	0.00138554
ENSMUSG00000019777	Hdac2	protein_coding	10	36974544	histone deacetylase 2	HDAC2	1724.8	0.189985	0.0481369	3.94677	7.92132e-05	0.00139522
ENSMUSG00000038550	Ciart	protein_coding	3	95878503	circadian associated repressor of transcription	CIART	152.81	-0.54822	0.138918	-3.94635	7.93527e-05	0.00139618
ENSMUSG00000071172	Srsf3	protein_coding	17	29032673	serine/arginine-rich splicing factor 3	SRSF3	1543.76	0.283139	0.0717687	3.94516	7.97473e-05	0.00140163
ENSMUSG00000019872	Smpdl3a	protein_coding	10	57794335	sphingomyelin phosphodiesterase, acid-like 3A	SMPDL3A	841.075	0.27858	0.0706603	3.94253	8.06276e-05	0.00141408
ENSMUSG00000026458	Ppfia4	protein_coding	1	134296783	protein tyrosine phosphatase, receptor type, f polypeptide (PTPRF), interacting protein (liprin), alpha 4	PPFIA4	824.885	-0.252125	0.0639482	-3.94264	8.05907e-05	0.00141408
ENSMUSG00000023017	Asic1	protein_coding	15	99670718	acid-sensing (proton-gated) ion channel 1	ASIC1	926.523	-0.227634	0.0577574	-3.94121	8.1073e-05	0.00142038
ENSMUSG00000030629	Zfand6	protein_coding	7	84613766	zinc finger, AN1-type domain 6	ZFAND6	1264.68	0.309763	0.0786052	3.94075	8.12284e-05	0.0014212
ENSMUSG00000053398	Phgdh	protein_coding	3	98313170	3-phosphoglycerate dehydrogenase	PHGDH	358.145	-0.464064	0.117766	-3.94056	8.12931e-05	0.0014212
ENSMUSG00000026782	Abi2	protein_coding	1	60409619	abl-interactor 2	ABI2	2747.87	-0.182603	0.0463829	-3.93685	8.25576e-05	0.00144025
ENSMUSG00000034377	Tulp4	protein_coding	17	6106437	tubby like protein 4	TULP4	15176.5	-0.283921	0.0721158	-3.93702	8.25012e-05	0.00144025
ENSMUSG00000062743	Zfp677	protein_coding	17	21383748	zinc finger protein 677		151.591	0.419934	0.10675	3.93379	8.36154e-05	0.00145716
ENSMUSG00000039747	Orai2	protein_coding	5	136147459	ORAI calcium release-activated calcium modulator 2	ORAI2	612.029	-0.295687	0.0752026	-3.93187	8.42876e-05	0.00146732
ENSMUSG00000035885	Cox8a	protein_coding	19	7215158	cytochrome c oxidase subunit VIIIa	COX8A	2864.8	0.32833	0.0835723	3.9287	8.5408e-05	0.00148525
ENSMUSG00000025321	Itgb8	protein_coding	12	119158022	integrin beta 8	ITGB8	4994.75	-0.338334	0.0861555	-3.92702	8.60058e-05	0.00149185
ENSMUSG00000043342	Hoxd9	protein_coding	2	74697727	homeobox D9	HOXD9	197.475	0.668042	0.170121	3.92687	8.60596e-05	0.00149185
ENSMUSG00000060988	Galnt13	protein_coding	2	54436317	UDP-N-acetyl-alpha-D-galactosamine:polypeptide N-acetylgalactosaminyltransferase 13	GALNT13	1124.49	0.306582	0.0780659	3.92722	8.59321e-05	0.00149185
ENSMUSG00000028820	Sfpq	protein_coding	4	127021324	splicing factor proline/glutamine rich (polypyrimidine tract binding protein associated)	SFPQ	1651.19	0.305148	0.0777232	3.92608	8.63405e-05	0.00149514
ENSMUSG00000017843	Ppp2r5c	protein_coding	12	110485739	protein phosphatase 2, regulatory subunit B', gamma	PPP2R5C	3148.76	-0.195325	0.0498534	-3.91799	8.92893e-05	0.00154458
ENSMUSG00000038534	Osbpl7	protein_coding	11	97050628	oxysterol binding protein-like 7	OSBPL7	383.109	-0.332763	0.0849592	-3.91674	8.97558e-05	0.00155102
ENSMUSG00000031969	Acad8	protein_coding	9	26974135	acyl-Coenzyme A dehydrogenase family, member 8	ACAD8	574.167	0.318353	0.0812944	3.91605	9.00109e-05	0.0015538
ENSMUSG00000020409	Slu7	protein_coding	11	43433744	SLU7 splicing factor homolog (S. cerevisiae)	SLU7	2156.9	-0.193451	0.0494094	-3.91527	9.0303e-05	0.00155721
ENSMUSG00000035770	Dync1li2	protein_coding	8	104417680	dynein, cytoplasmic 1 light intermediate chain 2	DYNC1LI2	8452.78	-0.242362	0.0619349	-3.91317	9.10909e-05	0.00156915
ENSMUSG00000092009	Myh15	protein_coding	16	49057486	myosin, heavy chain 15	MYH15	28.4395	-0.734944	0.187915	-3.91104	9.18995e-05	0.00158142
ENSMUSG00000032035	Ets1	protein_coding	9	32636221	E26 avian leukemia oncogene 1, 5' domain	ETS1	225.177	-0.486581	0.12444	-3.91018	9.22277e-05	0.00158541
ENSMUSG00000026675	Hsd17b7	protein_coding	1	169949535	hydroxysteroid (17-beta) dehydrogenase 7	HSD17B7	731.68	-0.393621	0.100686	-3.90939	9.25284e-05	0.00158892
ENSMUSG00000083863	Gm13341	unprocessed_pseudogene	2	22587291	predicted gene 13341		37.6371	-0.677711	0.17339	-3.9086	9.28321e-05	0.00159247
ENSMUSG00000032745	Gpbp1	protein_coding	13	111425680	GC-rich promoter binding protein 1	GPBP1	2683.64	0.182823	0.0468607	3.90141	9.56331e-05	0.00163881
ENSMUSG00000050751	Pgbd5	protein_coding	8	124369049	piggyBac transposable element derived 5	PGBD5	921.933	-0.235141	0.0602855	-3.90045	9.60138e-05	0.00164363
ENSMUSG00000032220	Myo1e	protein_coding	9	70207350	myosin IE	MYO1E	731.835	-0.371953	0.0953761	-3.89986	9.62488e-05	0.00164593
ENSMUSG00000016128	Stard13	protein_coding	5	151037510	StAR-related lipid transfer (START) domain containing 13	STARD13	656.745	0.370105	0.0950153	3.89521	9.81118e-05	0.00167431
ENSMUSG00000030256	Bhlhe41	protein_coding	6	145858243	basic helix-loop-helix family, member e41	BHLHE41	663.186	-0.371482	0.0953631	-3.89545	9.8018e-05	0.00167431
ENSMUSG00000028221	Tmem55a	protein_coding	4	14864076	transmembrane protein 55A	TMEM55A	794.509	0.256214	0.0657836	3.8948	9.82818e-05	0.00167547
ENSMUSG00000017969	Ptgis	protein_coding	2	167191805	prostaglandin I2 (prostacyclin) synthase	PTGIS	37.3205	-0.670688	0.17229	-3.8928	9.90956e-05	0.00168644
ENSMUSG00000020128	Vps54	protein_coding	11	21239281	VPS54 GARP complex subunit	VPS54	921.79	0.187519	0.0481717	3.89271	9.91298e-05	0.00168644
ENSMUSG00000104960	Snhg8	processed_transcript	3	123507552	small nucleolar RNA host gene 8		162.982	0.486249	0.124953	3.89145	9.96471e-05	0.00169349
ENSMUSG00000004872	Pax3	protein_coding	1	78101267	paired box 3	PAX3	40.0465	0.662313	0.170228	3.89075	9.99364e-05	0.00169665
ENSMUSG00000020407	Upp1	protein_coding	11	9118103	uridine phosphorylase 1	UPP1	66.9481	0.664368	0.170781	3.89018	0.000100169	0.00169762
ENSMUSG00000043881	Kbtbd7	protein_coding	14	79426511	kelch repeat and BTB (POZ) domain containing 7	KBTBD7	738.373	0.259999	0.0668359	3.89011	0.0001002	0.00169762
ENSMUSG00000037393	Nmur2	protein_coding	11	56024987	neuromedin U receptor 2	NMUR2	62.3077	-0.648297	0.166688	-3.88929	0.000100539	0.00170162
ENSMUSG00000048482	Bdnf	protein_coding	2	109674700	brain derived neurotrophic factor	BDNF	146.042	0.507923	0.130663	3.88727	0.000101377	0.00171403
ENSMUSG00000068323	Slc4a5	protein_coding	6	83219828	solute carrier family 4, sodium bicarbonate cotransporter, member 5	SLC4A5	23.3268	-0.74886	0.19269	-3.88635	0.000101763	0.0017188
ENSMUSG00000005683	Cs	protein_coding	10	128337832	citrate synthase	CS	4602.56	-0.165926	0.042728	-3.88332	0.000103042	0.00173746
ENSMUSG00000016995	Matn4	protein_coding	2	164389393	matrilin 4	MATN4	152.47	0.459475	0.118323	3.88323	0.00010308	0.00173746
ENSMUSG00000043415	Otud1	protein_coding	2	19657752	OTU domain containing 1	OTUD1	117.225	0.482734	0.124366	3.88155	0.000103795	0.00174772
ENSMUSG00000022510	Trp63	protein_coding	16	25683763	transformation related protein 63	TP63	72.7985	-0.652838	0.168233	-3.88056	0.000104215	0.00175301
ENSMUSG00000052336	Cx3cr1	protein_coding	9	119901616	chemokine (C-X3-C motif) receptor 1	CX3CR1	702.122	-0.446776	0.115231	-3.87721	0.000105659	0.00177548
ENSMUSG00000025287	Acot9	protein_coding	X	155262443	acyl-CoA thioesterase 9	ACOT9	454.257	0.283345	0.0730886	3.87673	0.000105868	0.00177718
ENSMUSG00000043993	2900052L18Rik	processed_transcript	11	120229802	RIKEN cDNA 2900052L18 gene		76.6411	-0.583989	0.150653	-3.87638	0.000106023	0.00177796
ENSMUSG00000061613	U2af1	protein_coding	17	31647082	U2 small nuclear ribonucleoprotein auxiliary factor (U2AF) 1	U2AF1	168.394	-0.438084	0.113061	-3.87475	0.000106735	0.00178808
ENSMUSG00000000881	Dlg3	protein_coding	X	100767722	discs, large homolog 3 (Drosophila)	DLG3	1158.59	0.200218	0.0516928	3.87323	0.0001074	0.0017974
ENSMUSG00000054716	Zfp771	protein_coding	7	127244274	zinc finger protein 771	ZNF771	359.587	0.462255	0.119435	3.87034	0.000108685	0.00181704
ENSMUSG00000002379	Ndufa11	protein_coding	17	56717762	NADH dehydrogenase (ubiquinone) 1 alpha subcomplex 11	NDUFA11	1468.88	0.273613	0.07073	3.86842	0.000109544	0.00182662
ENSMUSG00000029086	Prom1	protein_coding	5	43993620	prominin 1	PROM1	371.989	-0.638845	0.165131	-3.86872	0.00010941	0.00182662
ENSMUSG00000060402	Chst8	protein_coding	7	34674468	carbohydrate (N-acetylgalactosamine 4-0) sulfotransferase 8	CHST8	365.636	0.447667	0.115727	3.86831	0.000109591	0.00182662
ENSMUSG00000097097	5033426O07Rik	lincRNA	8	121198714	RIKEN cDNA 5033426O07 gene		12.7249	0.715392	0.185033	3.86629	0.000110505	0.00184
ENSMUSG00000004791	Pgf	protein_coding	12	85166639	placental growth factor	PGF	162.345	-0.419145	0.108449	-3.86491	0.000111132	0.00184857
ENSMUSG00000058897	Col25a1	protein_coding	3	130131501	collagen, type XXV, alpha 1	COL25A1	848.377	-0.265865	0.0688226	-3.86305	0.000111978	0.00186076
ENSMUSG00000021423	Ly86	protein_coding	13	37345345	lymphocyte antigen 86	LY86	181.422	-0.455423	0.1179	-3.86279	0.000112098	0.00186087
ENSMUSG00000084843	B230312C02Rik	lincRNA	2	180370491	RIKEN cDNA B230312C02 gene		113.339	-0.520769	0.134873	-3.86118	0.00011284	0.00186988
ENSMUSG00000090084	Srpx	protein_coding	X	10037977	sushi-repeat-containing protein	SRPX	15.8558	0.716908	0.185674	3.86112	0.000112868	0.00186988
ENSMUSG00000045636	Mtus1	protein_coding	8	40990914	mitochondrial tumor suppressor 1	MTUS1	2052.45	-0.267599	0.069315	-3.86063	0.000113097	0.00187178
ENSMUSG00000104494	Gm37111	TEC	9	120182564	predicted gene, 37111		81.3288	-0.647246	0.167667	-3.86031	0.000113244	0.00187233
ENSMUSG00000028465	Tln1	protein_coding	4	43531519	talin 1	TLN1	2372.8	0.272945	0.0707123	3.85994	0.000113415	0.00187328
ENSMUSG00000022641	Bbx	protein_coding	16	50191844	bobby sox homolog (Drosophila)	BBX	1490.44	0.236431	0.0612685	3.85893	0.000113887	0.00187919
ENSMUSG00000022546	Gpt	protein_coding	15	76696764	glutamic pyruvic transaminase, soluble	GPT	336.625	-0.359761	0.0932393	-3.85847	0.000114097	0.00188078
ENSMUSG00000037286	Stag1	protein_coding	9	100597798	stromal antigen 1	STAG1	2006.83	0.149182	0.0386832	3.85651	0.000115018	0.00189217
ENSMUSG00000068105	Tnfrsf13c	protein_coding	15	82221744	tumor necrosis factor receptor superfamily, member 13c	TNFRSF13C	64.4796	0.631716	0.1638	3.85662	0.000114964	0.00189217
ENSMUSG00000079304	4933413G19Rik	protein_coding	6	128375456	RIKEN cDNA 4933413G19 gene	LOC101929469	63.8636	-0.615665	0.159688	-3.85542	0.000115533	0.00189873
ENSMUSG00000077323	Rnu11	snRNA	4	132270080	U11 small nuclear RNA	RNU11	86.3476	-0.523889	0.136003	-3.85203	0.000117141	0.00192324
ENSMUSG00000000732	Icosl	protein_coding	10	78069360	icos ligand	ICOSLG	129.071	-0.618559	0.160635	-3.85071	0.000117776	0.00193174
ENSMUSG00000025429	Pstpip2	protein_coding	18	77794545	proline-serine-threonine phosphatase-interacting protein 2	PSTPIP2	95.0276	-0.490828	0.127542	-3.84837	0.000118908	0.00194837
ENSMUSG00000041117	Ccdc8	protein_coding	7	16992708	coiled-coil domain containing 8	CCDC8	55.667	0.708098	0.184176	3.84468	0.000120712	0.00197596
ENSMUSG00000091562	Crybg3	processed_transcript	16	59558013	beta-gamma crystallin domain containing 3	CRYBG3	323.942	-0.324701	0.0844774	-3.84364	0.000121221	0.00198231
ENSMUSG00000031834	Pik3r2	protein_coding	8	70768176	phosphatidylinositol 3-kinase, regulatory subunit, polypeptide 2 (p85 beta)	PIK3R2	726.63	0.221199	0.057588	3.84107	0.000122498	0.00200121
ENSMUSG00000041203	2310036O22Rik	protein_coding	8	85026823	RIKEN cDNA 2310036O22 gene	C19orf43	762.241	0.272126	0.0708729	3.83964	0.000123214	0.00201091
ENSMUSG00000063558	Aox1	protein_coding	1	58029931	aldehyde oxidase 1	AOX1	247.91	-0.417872	0.108845	-3.83914	0.000123468	0.00201305
ENSMUSG00000036545	Adamts2	protein_coding	11	50602084	a disintegrin-like and metallopeptidase (reprolysin type) with thrombospondin type 1 motif, 2	ADAMTS2	274.264	-0.426948	0.111244	-3.83794	0.000124071	0.00201888
ENSMUSG00000056091	St3gal5	protein_coding	6	72097592	ST3 beta-galactoside alpha-2,3-sialyltransferase 5	ST3GAL5	727.098	-0.293132	0.0763749	-3.83807	0.000124007	0.00201888
ENSMUSG00000004035	Gstm7	protein_coding	3	107926334	glutathione S-transferase, mu 7	GSTM2	655.901	-0.524149	0.136675	-3.83499	0.00012557	0.00204126
ENSMUSG00000025856	Pdgfa	protein_coding	5	138976014	platelet derived growth factor, alpha	PDGFA	619.653	-0.31534	0.0822584	-3.83353	0.000126315	0.00205135
ENSMUSG00000032350	Gclc	protein_coding	9	77754535	glutamate-cysteine ligase, catalytic subunit	GCLC	1408.11	-0.231935	0.0605055	-3.83329	0.00012644	0.00205135
ENSMUSG00000025871	4833439L19Rik	protein_coding	13	54551218	RIKEN cDNA 4833439L19 gene	KIAA1191	1591.91	-0.226916	0.0592323	-3.83094	0.000127653	0.00206828
ENSMUSG00000039316	Rftn1	protein_coding	17	49992257	raftlin lipid raft linker 1	RFTN1	733.684	-0.479509	0.125173	-3.83078	0.000127735	0.00206828
ENSMUSG00000081683	Fzd10	protein_coding	5	128600844	frizzled class receptor 10	FZD10	92.5715	-0.592897	0.154917	-3.8272	0.000129611	0.00209659
ENSMUSG00000023927	Satb1	protein_coding	17	51736187	special AT-rich sequence binding protein 1	SATB1	721.259	0.389967	0.101914	3.82643	0.000130015	0.00210106
ENSMUSG00000021010	Npas3	protein_coding	12	53248677	neuronal PAS domain protein 3	NPAS3	565.672	-0.311089	0.0813231	-3.82535	0.000130587	0.00210823
ENSMUSG00000020262	Adarb1	protein_coding	10	77290726	adenosine deaminase, RNA-specific, B1	ADARB1	3879.64	-0.214734	0.0561764	-3.82249	0.000132112	0.00212867
ENSMUSG00000042428	Mgat3	protein_coding	15	80173721	mannoside acetylglucosaminyltransferase 3	MGAT3	2025.56	-0.203574	0.0532565	-3.82252	0.000132095	0.00212867
ENSMUSG00000070738	Dgkd	protein_coding	1	87853287	diacylglycerol kinase, delta	DGKD	1239.81	0.177036	0.0463458	3.8199	0.000133507	0.00214904
ENSMUSG00000026241	Nppc	protein_coding	1	86666291	natriuretic peptide type C	NPPC	153.651	-0.515262	0.134929	-3.81877	0.000134118	0.00215677
ENSMUSG00000008090	Fgfrl1	protein_coding	5	108692382	fibroblast growth factor receptor-like 1	FGFRL1	450.899	-0.491502	0.128734	-3.81796	0.000134561	0.00216178
ENSMUSG00000028552	Eps15	protein_coding	4	109280268	epidermal growth factor receptor pathway substrate 15	EPS15	6270.67	-0.229449	0.0601039	-3.81755	0.000134785	0.00216326
ENSMUSG00000087574	C030037D09Rik	lincRNA	11	88718645	RIKEN cDNA C030037D09 gene		68.0367	-0.570011	0.149407	-3.81514	0.000136105	0.00218232
ENSMUSG00000043259	Fam13c	protein_coding	10	70440668	family with sequence similarity 13, member C	FAM13C	459.912	-0.374265	0.098201	-3.81121	0.000138287	0.00221514
ENSMUSG00000027350	Chgb	protein_coding	2	132781278	chromogranin B	CHGB	4126.17	-0.302422	0.0793699	-3.81028	0.000138807	0.00222132
ENSMUSG00000086844	B230206H07Rik	processed_transcript	7	141359141	RIKEN cDNA B230206H07 gene		162.43	-0.60181	0.158018	-3.80849	0.00013982	0.00223536
ENSMUSG00000041852	Tcf20	protein_coding	15	82808629	transcription factor 20	TCF20	8123.33	-0.234813	0.0618461	-3.79673	0.00014662	0.00234179
ENSMUSG00000028919	Arhgef19	protein_coding	4	141239499	Rho guanine nucleotide exchange factor (GEF) 19	ARHGEF19	120.686	-0.510148	0.134386	-3.79613	0.000146973	0.00234516
ENSMUSG00000037419	Endod1	protein_coding	9	14353990	endonuclease domain containing 1	ENDOD1	9245.89	-0.191	0.0504355	-3.78701	0.000152469	0.00243049
ENSMUSG00000031024	St5	protein_coding	7	109523911	suppression of tumorigenicity 5	ST5	345.265	0.368729	0.0973766	3.78663	0.000152703	0.00243186
ENSMUSG00000025400	Tac2	protein_coding	10	127724478	tachykinin 2	TAC3	263.938	-0.577664	0.152636	-3.78459	0.00015396	0.00244951
ENSMUSG00000032401	Lctl	protein_coding	9	64117147	lactase-like	LCTL	27.5228	0.715119	0.188983	3.78405	0.000154298	0.00245253
ENSMUSG00000031990	Jam3	protein_coding	9	27097384	junction adhesion molecule 3	JAM3	1825.49	0.311176	0.0822923	3.78135	0.000155978	0.00247684
ENSMUSG00000047992	Fam69c	protein_coding	18	84720019	family with sequence similarity 69, member C	FAM69C	78.1572	0.515557	0.13636	3.78085	0.000156295	0.00247947
ENSMUSG00000021583	Erap1	protein_coding	13	74639872	endoplasmic reticulum aminopeptidase 1	ERAP1	534.219	0.347285	0.0918672	3.7803	0.00015664	0.00248091
ENSMUSG00000029695	Aass	protein_coding	6	23072173	aminoadipate-semialdehyde synthase	AASS	216.759	0.555582	0.146971	3.78022	0.000156688	0.00248091
ENSMUSG00000041992	Rapgef5	protein_coding	12	117516479	Rap guanine nucleotide exchange factor (GEF) 5	RAPGEF5	1568.48	-0.30402	0.080435	-3.7797	0.000157021	0.00248379
ENSMUSG00000085251	Gm12326	lincRNA	11	71739397	predicted gene 12326		41.7871	-0.715396	0.189388	-3.77741	0.000158468	0.00250428
ENSMUSG00000090386	Mir99ahg	processed_transcript	16	77236317	Mir99a and Mirlet7c-1 host gene (non-protein coding)		373.187	0.412692	0.109275	3.77664	0.000158959	0.00250962
ENSMUSG00000035840	Lysmd3	protein_coding	13	81657806	LysM, putative peptidoglycan-binding, domain containing 3	LYSMD3	380.858	0.315711	0.0836169	3.77568	0.000159572	0.00251689
ENSMUSG00000037428	Vgf	protein_coding	5	137026392	VGF nerve growth factor inducible	VGF	425.454	0.567613	0.150378	3.77458	0.000160277	0.0025256
ENSMUSG00000009030	Pdcl	protein_coding	2	37350074	phosducin-like	PDCL	800.061	0.279934	0.0742515	3.77008	0.000163197	0.00256914
ENSMUSG00000040594	Ranbp17	protein_coding	11	33211795	RAN binding protein 17	RANBP17	320.691	0.289719	0.0768533	3.76976	0.000163403	0.00256992
ENSMUSG00000028583	Pdpn	protein_coding	4	143267431	podoplanin	PDPN	198.884	0.537181	0.142629	3.76628	0.000165696	0.0026035
ENSMUSG00000049044	Rapgef4	protein_coding	2	71981240	Rap guanine nucleotide exchange factor (GEF) 4	RAPGEF4	3657.23	-0.299561	0.0795597	-3.76524	0.000166392	0.00261194
ENSMUSG00000066441	Rdh11	protein_coding	12	79174337	retinol dehydrogenase 11	RDH11	962.759	-0.361325	0.0960932	-3.76015	0.000169808	0.00266303
ENSMUSG00000022957	Itsn1	protein_coding	16	91729281	intersectin 1 (SH3 domain protein 1A)	ITSN1	2891.23	-0.31128	0.0828043	-3.75923	0.000170439	0.00267038
ENSMUSG00000028843	Sh3bgrl3	protein_coding	4	134127406	SH3 domain binding glutamic acid-rich protein-like 3	SH3BGRL3	636.592	-0.380828	0.101359	-3.7572	0.000171822	0.00268948
ENSMUSG00000041837	Pdcd7	protein_coding	9	65346104	programmed cell death 7	PDCD7	390.823	0.288213	0.0767636	3.75455	0.00017365	0.00271551
ENSMUSG00000032050	Rdx	protein_coding	9	52047173	radixin	RDX	4616.13	0.253355	0.0674857	3.7542	0.000173895	0.00271675
ENSMUSG00000047250	Ptgs1	protein_coding	2	36230426	prostaglandin-endoperoxide synthase 1	PTGS1	283.656	-0.412874	0.109996	-3.75353	0.000174364	0.00272151
ENSMUSG00000037681	Esyt3	protein_coding	9	99309963	extended synaptotagmin-like protein 3	ESYT3	111.885	-0.662065	0.17651	-3.75086	0.00017623	0.00274802
ENSMUSG00000072568	Fam84b	protein_coding	15	60818994	family with sequence similarity 84, member B	FAM84B	80.6598	-0.52855	0.140932	-3.7504	0.000176552	0.00275044
ENSMUSG00000032816	Igdcc4	protein_coding	9	65101486	immunoglobulin superfamily, DCC subclass, member 4	IGDCC4	745.46	-0.346152	0.0923997	-3.74625	0.000179498	0.00279369
ENSMUSG00000027882	Stxbp3	protein_coding	3	108793176	syntaxin binding protein 3	STXBP3	849.771	-0.369319	0.0986148	-3.74507	0.000180346	0.00280423
ENSMUSG00000040044	Orc3	protein_coding	4	34570796	origin recognition complex, subunit 3	ORC3	1132.61	0.179384	0.0479222	3.74322	0.000181677	0.00282225
ENSMUSG00000044103	Il1f9	protein_coding	2	24186476	interleukin 1 family, member 9	IL36G	11.9318	0.64973	0.173656	3.74148	0.00018294	0.00283919
ENSMUSG00000040649	Rimklb	protein_coding	6	122447296	ribosomal modification protein rimK-like family member B	RIMKLB	1047.26	-0.240764	0.0643642	-3.74065	0.000183545	0.0028459
ENSMUSG00000022749	Tbc1d23	protein_coding	16	57168866	TBC1 domain family, member 23	TBC1D23	1075.91	0.248347	0.0664024	3.74003	0.000183999	0.00285025
ENSMUSG00000010110	Stx5a	protein_coding	19	8741413	syntaxin 5A	STX5	855.199	0.195702	0.0523603	3.7376	0.000185782	0.00287517
ENSMUSG00000060032	H2afj	protein_coding	6	136808244	H2A histone family, member J	H2AFJ	375.375	0.358152	0.0958735	3.73567	0.000187218	0.00289467
ENSMUSG00000019558	Slc6a8	protein_coding	X	73673150	solute carrier family 6 (neurotransmitter transporter, creatine), member 8	SLC6A8	1609.34	-0.272993	0.0731545	-3.73173	0.000190166	0.00293748
ENSMUSG00000040451	Sgms1	protein_coding	19	32122727	sphingomyelin synthase 1	SGMS1	940.301	-0.230337	0.0617483	-3.73025	0.000191289	0.00295206
ENSMUSG00000028698	Pik3r3	protein_coding	4	116221618	phosphatidylinositol 3 kinase, regulatory subunit, polypeptide 3 (p55)	PIK3R3	1268.48	-0.205747	0.0551753	-3.72897	0.000192265	0.00296434
ENSMUSG00000045975	C2cd2	protein_coding	16	97855210	C2 calcium-dependent domain containing 2	C2CD2	679.235	-0.259905	0.0698002	-3.72356	0.000196435	0.0030258
ENSMUSG00000022620	Arsa	protein_coding	15	89472476	arylsulfatase A	ARSA	534.852	-0.319893	0.0859176	-3.72326	0.000196671	0.00302659
ENSMUSG00000016946	Kctd5	protein_coding	17	24047734	potassium channel tetramerisation domain containing 5	KCTD5	492.24	-0.362238	0.0973132	-3.72239	0.000197345	0.00303129
ENSMUSG00000059921	Unc5c	protein_coding	3	141465216	unc-5 netrin receptor C	UNC5C	1477.8	0.290999	0.0781747	3.72241	0.000197328	0.00303129
ENSMUSG00000025534	Gusb	protein_coding	5	129989011	glucuronidase, beta	GUSB	319.363	0.357182	0.0959937	3.72089	0.000198526	0.00303809
ENSMUSG00000031775	Pllp	protein_coding	8	94674894	plasma membrane proteolipid	PLLP	2488.44	-0.353565	0.0950209	-3.72091	0.000198504	0.00303809
ENSMUSG00000058558	Rpl5	protein_coding	5	107900502	ribosomal protein L5	RPL5	338.212	0.325898	0.0875843	3.72097	0.000198461	0.00303809
ENSMUSG00000071662	Polr2g	protein_coding	19	8793129	polymerase (RNA) II (DNA directed) polypeptide G	POLR2G	1065.43	0.243052	0.065311	3.72146	0.000198073	0.00303809
ENSMUSG00000037138	Aff3	protein_coding	1	38177326	AF4/FMR2 family, member 3	AFF3	1018.28	-0.309483	0.0831938	-3.72002	0.000199205	0.00304566
ENSMUSG00000064267	Hvcn1	protein_coding	5	122206804	hydrogen voltage-gated channel 1	HVCN1	56.0602	-0.601395	0.161678	-3.71972	0.000199442	0.00304645
ENSMUSG00000031344	Gabrq	protein_coding	X	72825178	gamma-aminobutyric acid (GABA) A receptor, subunit theta	GABRQ	221.1	-0.439209	0.118094	-3.71915	0.000199894	0.00305051
ENSMUSG00000000263	Glra1	protein_coding	11	55514238	glycine receptor, alpha 1 subunit	GLRA1	1782.21	-0.367358	0.0988104	-3.71781	0.000200956	0.00306388
ENSMUSG00000020372	Rack1	protein_coding	11	48800332	receptor for activated C kinase 1	RACK1	3742.87	0.231693	0.0623262	3.71743	0.00020126	0.00306568
ENSMUSG00000025103	Btbd1	protein_coding	7	81792074	BTB (POZ) domain containing 1	BTBD1	1469.66	0.254899	0.0686159	3.71486	0.000203313	0.00309408
ENSMUSG00000024097	Srsf7	protein_coding	17	80200089	serine/arginine-rich splicing factor 7	SRSF7	1468.23	0.246687	0.0664802	3.71069	0.000206696	0.00314266
ENSMUSG00000039630	Hnrnpu	protein_coding	1	178321108	heterogeneous nuclear ribonucleoprotein U	HNRNPU	8427.94	0.122104	0.0329164	3.70951	0.000207658	0.00315437
ENSMUSG00000056820	Tsnax	protein_coding	8	125012997	translin-associated factor X	TSNAX	1942.36	0.217971	0.0588035	3.70677	0.000209919	0.00318577
ENSMUSG00000006589	Aprt	protein_coding	8	122574635	adenine phosphoribosyl transferase	APRT	257.395	0.341299	0.0921189	3.70498	0.000211406	0.00320387
ENSMUSG00000086859	Snhg20	lincRNA	11	117076790	small nucleolar RNA host gene 20	SNHG20	264.066	0.362814	0.0979289	3.70487	0.000211501	0.00320387
ENSMUSG00000056492	Adgrf5	protein_coding	17	43389466	adhesion G protein-coupled receptor F5	ADGRF5	445.776	-0.577152	0.155796	-3.70452	0.000211788	0.00320526
ENSMUSG00000007659	Bcl2l1	protein_coding	2	152780668	BCL2-like 1	BCL2L1	1046.72	-0.256379	0.069212	-3.70425	0.000212017	0.00320578
ENSMUSG00000020439	Smtn	protein_coding	11	3517523	smoothelin	SMTN	73.3944	0.714636	0.19299	3.70296	0.000213099	0.0032139
ENSMUSG00000030744	Rps3	protein_coding	7	99477896	ribosomal protein S3	RPS3	6160.05	0.239575	0.0646991	3.70291	0.00021314	0.0032139
ENSMUSG00000056167	Cnot10	protein_coding	9	114585878	CCR4-NOT transcription complex, subunit 10	CNOT10	922.379	0.227868	0.0615343	3.70311	0.000212975	0.0032139
ENSMUSG00000032860	P2ry2	protein_coding	7	100996568	purinergic receptor P2Y, G-protein coupled 2	P2RY2	17.2514	0.712906	0.192552	3.70242	0.000213557	0.00321723
ENSMUSG00000058258	Idi1	protein_coding	13	8885501	isopentenyl-diphosphate delta isomerase	IDI1	63.1095	-0.598549	0.161688	-3.70189	0.000214003	0.003221
ENSMUSG00000067161	Gm5560	processed_pseudogene	5	97264828	predicted pseudogene 5560		13.1262	0.711015	0.192176	3.69982	0.000215754	0.0032444
ENSMUSG00000057177	Gsk3a	protein_coding	7	25228258	glycogen synthase kinase 3 alpha	GSK3A	1025.79	-0.278007	0.0751582	-3.69896	0.000216487	0.00325245
ENSMUSG00000097375	6720427I07Rik	lincRNA	13	48535523	RIKEN cDNA 6720427I07 gene		427.115	0.300804	0.0813437	3.69794	0.000217359	0.00326257
ENSMUSG00000040732	Erg	protein_coding	16	95359169	avian erythroblastosis virus E-26 (v-ets) oncogene related	ERG	63.7804	-0.637465	0.172458	-3.69634	0.000218726	0.00328009
ENSMUSG00000000058	Cav2	protein_coding	6	17281185	caveolin 2	CAV2	698.094	0.273832	0.0741607	3.69242	0.000222131	0.00332812
ENSMUSG00000056515	Rab31	protein_coding	17	65651726	RAB31, member RAS oncogene family	RAB31	4143.62	0.332955	0.0901819	3.69203	0.000222468	0.00333013
ENSMUSG00000010342	Tex14	protein_coding	11	87405065	testis expressed gene 14	TEX14	29.7283	-0.66102	0.179089	-3.69101	0.000223362	0.00334048
ENSMUSG00000031642	Sh3rf1	protein_coding	8	61223872	SH3 domain containing ring finger 1	SH3RF1	318.528	0.313828	0.0850936	3.68803	0.000225998	0.00337683
ENSMUSG00000036461	Elf1	protein_coding	14	79481194	E74-like factor 1	ELF1	244.208	0.3478	0.0943822	3.68501	0.000228692	0.00341398
ENSMUSG00000052581	Lrrtm4	protein_coding	6	80018877	leucine rich repeat transmembrane neuronal 4	LRRTM4	595.22	0.223551	0.0606757	3.68437	0.000229271	0.00341678
ENSMUSG00000053414	Hunk	protein_coding	16	90386397	hormonally upregulated Neu-associated kinase	HUNK	245.102	0.438719	0.119077	3.68434	0.000229294	0.00341678
ENSMUSG00000037996	Slc24a2	protein_coding	4	86983124	solute carrier family 24 (sodium/potassium/calcium exchanger), member 2	SLC24A2	13086.8	-0.292388	0.0794383	-3.68069	0.000232607	0.003463
ENSMUSG00000039239	Tgfb2	protein_coding	1	186622792	transforming growth factor, beta 2	TGFB2	218.468	-0.341349	0.0927567	-3.68005	0.000233187	0.0034685
ENSMUSG00000039804	Ncoa5	protein_coding	2	165000357	nuclear receptor coactivator 5	NCOA5	406.635	0.336226	0.0913744	3.67966	0.000233549	0.00347075
ENSMUSG00000050545	Fam228b	protein_coding	12	4746216	family with sequence similarity 228, member B	FAM228B	159.63	-0.405176	0.110196	-3.67687	0.000236116	0.00350572
ENSMUSG00000028383	Hsdl2	protein_coding	4	59581563	hydroxysteroid dehydrogenase like 2	HSDL2	1774.3	0.212301	0.0577633	3.67536	0.00023751	0.00352324
ENSMUSG00000020952	Scfd1	protein_coding	12	51377580	Sec1 family domain containing 1	SCFD1	1236.32	0.213586	0.0581402	3.67364	0.000239118	0.00354111
ENSMUSG00000051236	Msrb3	protein_coding	10	120781096	methionine sulfoxide reductase B3	MSRB3	221.687	0.345051	0.093927	3.67361	0.000239145	0.00354111
ENSMUSG00000087620	5330434G04Rik	lincRNA	X	105348282	RIKEN cDNA 5330434G04 gene		1082.53	0.313865	0.0854594	3.67268	0.000240024	0.00355092
ENSMUSG00000035258	Abi3bp	protein_coding	16	56477846	ABI gene family, member 3 (NESH) binding protein	ABI3BP	80.8241	0.585851	0.159538	3.67217	0.000240502	0.0035548
ENSMUSG00000035778	Ggta1	protein_coding	2	35400179	glycoprotein galactosyltransferase alpha 1, 3	GGTA1P	92.1645	-0.553759	0.150958	-3.66829	0.000244175	0.00360586
ENSMUSG00000031442	Mcf2l	protein_coding	8	12873806	mcf.2 transforming sequence-like	MCF2L	2256.2	-0.17195	0.0469165	-3.66501	0.000247325	0.00364909
ENSMUSG00000040738	Ints8	protein_coding	4	11199158	integrator complex subunit 8	INTS8	806.112	0.276759	0.0755757	3.66201	0.000250242	0.00368883
ENSMUSG00000028766	Alpl	protein_coding	4	137741733	alkaline phosphatase, liver/bone/kidney	ALPL	129.895	-0.459125	0.125398	-3.66134	0.000250896	0.00369516
ENSMUSG00000086662	BC046251	lincRNA	7	65582070	cDNA sequence BC046251		15.6981	0.705765	0.192881	3.65907	0.000253129	0.0037247
ENSMUSG00000029474	Rnf34	protein_coding	5	122850048	ring finger protein 34	RNF34	1333.07	0.202084	0.0552686	3.6564	0.000255786	0.00376045
ENSMUSG00000007739	Cct4	protein_coding	11	22990519	chaperonin containing Tcp1, subunit 4 (delta)	CCT4	2821.95	0.208247	0.0569938	3.65385	0.00025834	0.00379121
ENSMUSG00000020828	Pld2	protein_coding	11	70540064	phospholipase D2	PLD2	504.96	-0.247603	0.0677608	-3.65407	0.000258116	0.00379121
ENSMUSG00000005583	Mef2c	protein_coding	13	83504034	myocyte enhancer factor 2C	MEF2C	639.164	0.228932	0.062684	3.65216	0.000260039	0.00381274
ENSMUSG00000020074	Ccar1	protein_coding	10	62743928	cell division cycle and apoptosis regulator 1	CCAR1	1198.25	0.243914	0.0668071	3.65102	0.000261203	0.00382434
ENSMUSG00000049892	Rasd1	protein_coding	11	59963181	RAS, dexamethasone-induced 1	RASD1	17.0905	-0.702844	0.192511	-3.65093	0.000261295	0.00382434
ENSMUSG00000062014	Gmfb	protein_coding	14	46808149	glia maturation factor, beta	GMFB	4905.53	0.28797	0.0788829	3.6506	0.000261633	0.00382589
ENSMUSG00000031109	Enox2	protein_coding	X	49009707	ecto-NOX disulfide-thiol exchanger 2	ENOX2	314.021	0.297211	0.0814199	3.65035	0.000261887	0.0038262
ENSMUSG00000002007	Srpk3	protein_coding	X	73774405	serine/arginine-rich protein specific kinase 3	SRPK3	156.813	0.433693	0.118842	3.64933	0.000262928	0.003838
ENSMUSG00000001864	Aif1l	protein_coding	2	31950139	allograft inflammatory factor 1-like	AIF1L	411.52	-0.478043	0.131085	-3.64683	0.000265497	0.00386863
ENSMUSG00000003604	Aven	protein_coding	2	112492964	apoptosis, caspase activation inhibitor	AVEN	387.06	-0.56986	0.156277	-3.64648	0.000265854	0.00386863
ENSMUSG00000030994	D7Ertd443e	protein_coding	7	134265779	DNA segment, Chr 7, ERATO Doi 443, expressed	C10orf90	308.772	-0.40506	0.111086	-3.64637	0.000265967	0.00386863
ENSMUSG00000037933	Bicd2	protein_coding	13	49341549	bicaudal D homolog 2 (Drosophila)	BICD2	1675.06	-0.204365	0.0560418	-3.64665	0.000265682	0.00386863
ENSMUSG00000019027	Dnah1	protein_coding	14	31260375	dynein, axonemal, heavy chain 1	DNAH1	108.433	-0.575584	0.158098	-3.64068	0.000271919	0.00395171
ENSMUSG00000027954	Efna1	protein_coding	3	89271733	ephrin A1	EFNA1	58.0566	-0.540311	0.148424	-3.64032	0.000272303	0.0039538
ENSMUSG00000031229	Atrx	protein_coding	X	105797615	alpha thalassemia/mental retardation syndrome X-linked	ATRX	4568.87	0.134292	0.0369081	3.63856	0.000274164	0.00397731
ENSMUSG00000042460	C1galt1	protein_coding	6	7844842	core 1 synthase, glycoprotein-N-acetylgalactosamine 3-beta-galactosyltransferase, 1	C1GALT1	683.286	0.248006	0.0682152	3.63565	0.000277283	0.00401901
ENSMUSG00000020919	Stat5b	protein_coding	11	100780731	signal transducer and activator of transcription 5B	STAT5B	684.27	0.235229	0.0647124	3.63499	0.000277996	0.0040258
ENSMUSG00000019689	Fmc1	protein_coding	6	38533502	formation of mitochondrial complex V assembly factor 1	FMC1	302.109	0.426524	0.117421	3.63244	0.000280753	0.00405327
ENSMUSG00000029781	Fkbp9	protein_coding	6	56832059	FK506 binding protein 9	FKBP9	983.01	0.321772	0.0885783	3.63263	0.000280548	0.00405327
ENSMUSG00000032495	Lrrc2	protein_coding	9	110951545	leucine rich repeat containing 2	LRRC2	30.6244	-0.671926	0.18498	-3.63242	0.000280779	0.00405327
ENSMUSG00000042353	Frem3	protein_coding	8	80611080	Fras1 related extracellular matrix protein 3	FREM3	119.332	-0.673362	0.18538	-3.63233	0.000280878	0.00405327
ENSMUSG00000069114	Zbtb10	protein_coding	3	9250602	zinc finger and BTB domain containing 10	ZBTB10	294.315	0.312186	0.0859945	3.6303	0.000283092	0.00408163
ENSMUSG00000029319	Coq2	protein_coding	5	100654723	coenzyme Q2 4-hydroxybenzoate polyprenyltransferase	COQ2	582.621	0.511642	0.140971	3.62942	0.00028406	0.00409201
ENSMUSG00000032231	Anxa2	protein_coding	9	69453620	annexin A2	ANXA2	838.263	0.600512	0.165603	3.62621	0.000287615	0.00413959
ENSMUSG00000048661	Lemd3	protein_coding	10	120923413	LEM domain containing 3	LEMD3	935.029	0.218803	0.0603582	3.62508	0.000288874	0.00415409
ENSMUSG00000036278	Macrod1	protein_coding	19	7056768	MACRO domain containing 1	MACROD1	181.548	0.430972	0.11895	3.62313	0.000291061	0.00417823
ENSMUSG00000039456	Morc3	protein_coding	16	93832121	microrchidia 3	MORC3	981.233	0.197704	0.054564	3.62334	0.000290821	0.00417823
ENSMUSG00000062960	Kdr	protein_coding	5	75932827	kinase insert domain protein receptor	KDR	172.131	-0.576364	0.1591	-3.62266	0.000291593	0.00418221
ENSMUSG00000003541	Ier3	protein_coding	17	35821684	immediate early response 3	IER3	132.424	-0.415304	0.114659	-3.62209	0.00029223	0.00418406
ENSMUSG00000056666	Retsat	protein_coding	6	72598475	retinol saturase (all trans retinol 13,14 reductase)	RETSAT	355.353	-0.396354	0.10942	-3.62231	0.000291985	0.00418406
ENSMUSG00000007617	Homer1	protein_coding	13	93303757	homer scaffolding protein 1	HOMER1	914.531	0.220333	0.0608356	3.62178	0.000292587	0.00418551
ENSMUSG00000049421	Zfp260	protein_coding	7	30094777	zinc finger protein 260	ZNF260	1648.06	0.2138	0.059048	3.62078	0.000293717	0.00419804
ENSMUSG00000105135	Gm43667	TEC	3	34054335	predicted gene 43667		58.0803	-0.59082	0.163304	-3.61792	0.000296984	0.00424105
ENSMUSG00000015950	Ncf1	protein_coding	5	134220053	neutrophil cytosolic factor 1	NCF1	125.663	-0.476582	0.131787	-3.6163	0.000298842	0.00426388
ENSMUSG00000024769	Cdc42bpg	protein_coding	19	6306456	CDC42 binding protein kinase gamma (DMPK-like)	CDC42BPG	97.3083	0.480474	0.132936	3.61433	0.000301129	0.00429278
ENSMUSG00000053641	Dennd4a	protein_coding	9	64811340	DENN/MADD domain containing 4A	DENND4A	1884.17	-0.262522	0.0726861	-3.61172	0.000304173	0.00433242
ENSMUSG00000015839	Nfe2l2	protein_coding	2	75675513	nuclear factor, erythroid derived 2, like 2	NFE2L2	722.046	0.264589	0.0733792	3.60577	0.000311226	0.0044214
ENSMUSG00000026678	Rgs5	protein_coding	1	169655501	regulator of G-protein signaling 5	RGS5	1729.55	-0.434877	0.120605	-3.6058	0.000311196	0.0044214
ENSMUSG00000037257	Aagab	protein_coding	9	63602660	alpha- and gamma-adaptin binding protein	AAGAB	1281.97	0.186122	0.051613	3.6061	0.000310829	0.0044214
ENSMUSG00000002688	Prkd1	protein_coding	12	50341231	protein kinase D1	PRKD1	245.531	0.302642	0.0839642	3.60441	0.000312859	0.00443311
ENSMUSG00000032288	Imp3	protein_coding	9	56937475	IMP3, U3 small nucleolar ribonucleoprotein	IMP3	413.508	0.312273	0.0866307	3.60465	0.000312573	0.00443311
ENSMUSG00000037994	Slc9b2	protein_coding	3	135307700	solute carrier family 9, subfamily B (NHA2, cation proton antiporter 2), member 2	SLC9B2	72.3717	-0.538155	0.149295	-3.60463	0.000312594	0.00443311
ENSMUSG00000061740	Cyp2d22	protein_coding	15	82370528	cytochrome P450, family 2, subfamily d, polypeptide 22		1024.42	-0.366366	0.101652	-3.60412	0.000313207	0.00443422
ENSMUSG00000016559	H3f3b	protein_coding	11	116021912	H3 histone, family 3B	H3F3B	1832.04	0.371534	0.103134	3.60243	0.000315258	0.00445942
ENSMUSG00000032193	Ldlr	protein_coding	9	21723483	low density lipoprotein receptor	LDLR	1069.15	-0.35283	0.0979939	-3.60053	0.000317564	0.00448433
ENSMUSG00000042066	Tmcc2	protein_coding	1	132356315	transmembrane and coiled-coil domains 2	TMCC2	3056.36	-0.265802	0.0738213	-3.60062	0.000317462	0.00448433
ENSMUSG00000049940	Pgrmc2	protein_coding	3	41066326	progesterone receptor membrane component 2	PGRMC2	1448.89	-0.261191	0.0726101	-3.59717	0.000321694	0.00453876
ENSMUSG00000007480	Mc5r	protein_coding	18	68337603	melanocortin 5 receptor	MC5R	26.2261	-0.669504	0.186176	-3.59609	0.000323041	0.00455385
ENSMUSG00000021785	Ngly1	protein_coding	14	16249280	N-glycanase 1	NGLY1	1012.02	0.20525	0.0570854	3.5955	0.000323769	0.00455955
ENSMUSG00000038290	Smg6	protein_coding	11	74925823	Smg-6 homolog, nonsense mediated mRNA decay factor (C. elegans)	SMG6	1241.9	-0.175039	0.0486853	-3.59532	0.000323999	0.00455955
ENSMUSG00000026915	Strbp	protein_coding	2	37483228	spermatid perinuclear RNA binding protein	STRBP	6379.99	-0.159791	0.0444543	-3.59449	0.000325025	0.00457007
ENSMUSG00000031827	Cotl1	protein_coding	8	119809222	coactosin-like 1 (Dictyostelium)	COTL1	764.002	-0.24364	0.0678167	-3.59263	0.000327358	0.00459894
ENSMUSG00000022548	Apod	protein_coding	16	31296192	apolipoprotein D	APOD	14161.1	0.555108	0.154526	3.59234	0.000327727	0.0046002
ENSMUSG00000027661	Slc2a10	protein_coding	2	165503787	solute carrier family 2 (facilitated glucose transporter), member 10	SLC2A10	39.9671	0.63056	0.175648	3.5899	0.000330799	0.00463937
ENSMUSG00000064344	mt-Tm	Mt_tRNA	MT	3845	mitochondrially encoded tRNA methionine	TRNM	80.4752	-0.692738	0.193052	-3.58834	0.000332791	0.00466332
ENSMUSG00000065734	Snord49a	snoRNA	11	62603450	small nucleolar RNA, C/D box 49A		19.0277	-0.684318	0.190802	-3.58652	0.000335115	0.0046919
ENSMUSG00000041084	Ostc	protein_coding	3	130695912	oligosaccharyltransferase complex subunit (non-catalytic)	OSTC	721.736	0.269885	0.0752827	3.58495	0.000337145	0.0047163
ENSMUSG00000032352	Lrrc1	protein_coding	9	77430823	leucine rich repeat containing 1	LRRC1	510.316	-0.295719	0.0825016	-3.58441	0.000337846	0.0047221
ENSMUSG00000000902	Smarcb1	protein_coding	10	75896769	SWI/SNF related, matrix associated, actin dependent regulator of chromatin, subfamily b, member 1	SMARCB1	672.944	0.231691	0.0646877	3.58168	0.00034139	0.0047656
ENSMUSG00000029106	Add1	protein_coding	5	34573664	adducin 1 (alpha)	ADD1	5258.82	-0.156871	0.0437994	-3.58157	0.000341538	0.0047656
ENSMUSG00000076617	Ighm	IG_C_gene	12	113418558	immunoglobulin heavy constant mu		273.198	-0.688853	0.192363	-3.581	0.000342277	0.00477186
ENSMUSG00000038305	Spats2l	protein_coding	1	57774162	spermatogenesis associated, serine-rich 2-like	SPATS2L	540.062	0.235756	0.0658522	3.58007	0.000343498	0.00478483
ENSMUSG00000018500	Adora2b	protein_coding	11	62248984	adenosine A2b receptor	ADORA2B	206.28	-0.372928	0.104232	-3.57788	0.000346396	0.00482109
ENSMUSG00000027419	Pcsk2	protein_coding	2	143546156	proprotein convertase subtilisin/kexin type 2	PCSK2	2917.9	-0.184595	0.0515965	-3.57766	0.000346687	0.00482109
ENSMUSG00000026239	Pde6d	protein_coding	1	86542994	phosphodiesterase 6D, cGMP-specific, rod, delta	PDE6D	505.66	-0.28544	0.0797893	-3.57742	0.000347004	0.00482142
ENSMUSG00000055717	Slain1	protein_coding	14	103650228	SLAIN motif family, member 1	SLAIN1	1781.63	-0.396215	0.110779	-3.57664	0.000348039	0.00483084
ENSMUSG00000098112	Bin2	protein_coding	15	100641077	bridging integrator 2	BIN2	78.0382	-0.604875	0.169126	-3.57647	0.000348269	0.00483084
ENSMUSG00000036362	P2ry13	protein_coding	3	59207892	purinergic receptor P2Y, G-protein coupled 13	P2RY13	255.461	-0.485254	0.135697	-3.57601	0.000348872	0.00483513
ENSMUSG00000027833	Shox2	protein_coding	3	66971727	short stature homeobox 2	SHOX2	60.5192	-0.525303	0.146948	-3.57477	0.000350541	0.00485416
ENSMUSG00000063882	Uqcrh	protein_coding	4	116066965	ubiquinol-cytochrome c reductase hinge protein	UQCRH	3834	0.224472	0.0628424	3.57199	0.00035428	0.00490181
ENSMUSG00000046897	Zfp740	protein_coding	15	102203648	zinc finger protein 740	ZNF740	2071.91	0.209728	0.0587479	3.56997	0.00035702	0.00493308
ENSMUSG00000108591	Particl	TEC	6	72439051	promoter of Mat2a antisense radiation induced circulating long non-coding RNA		230.372	0.36208	0.101426	3.56988	0.000357139	0.00493308
ENSMUSG00000022840	Adcy5	protein_coding	16	35154877	adenylate cyclase 5	ADCY5	1443.8	-0.157047	0.0440046	-3.56888	0.000358517	0.00494796
ENSMUSG00000049744	Arhgap15	protein_coding	2	43748824	Rho GTPase activating protein 15	ARHGAP15	120.863	0.482694	0.135266	3.56848	0.000359058	0.00495127
ENSMUSG00000041731	Pgm5	protein_coding	19	24683016	phosphoglucomutase 5	PGM5	404.534	-0.558863	0.156657	-3.56744	0.000360488	0.00496683
ENSMUSG00000065824	Gm26315	misc_RNA	2	7076094	predicted gene, 26315		49.303	0.605813	0.169889	3.56593	0.000362568	0.0049913
ENSMUSG00000090625	Gm20721	protein_coding	2	174330319	predicted gene, 20721		31.3524	-0.638151	0.179082	-3.56346	0.000366	0.00503434
ENSMUSG00000044340	Phlpp1	protein_coding	1	106171752	PH domain and leucine rich repeat protein phosphatase 1	PHLPP1	2202.37	-0.360272	0.101126	-3.56261	0.000367185	0.00504642
ENSMUSG00000021596	Mctp1	protein_coding	13	76384535	multiple C2 domains, transmembrane 1	MCTP1	874.378	0.296354	0.0831916	3.56231	0.000367612	0.00504806
ENSMUSG00000102166	Gm36947	TEC	1	13846871	predicted gene, 36947		21.5421	-0.680825	0.191261	-3.55967	0.000371321	0.00509475
ENSMUSG00000032966	Fkbp1a	protein_coding	2	151542483	FK506 binding protein 1a	FKBP1A	1244.53	0.310971	0.0874125	3.55752	0.000374375	0.00513237
ENSMUSG00000033781	Asb13	protein_coding	13	3634032	ankyrin repeat and SOCS box-containing 13	ASB13	1422.21	-0.217386	0.0611287	-3.5562	0.000376256	0.00515387
ENSMUSG00000037962	Rflna	protein_coding	5	125003221	refilin A	RFLNA	10.1502	0.682362	0.191914	3.55555	0.000377185	0.00516229
ENSMUSG00000017781	Pitpna	protein_coding	11	75588097	phosphatidylinositol transfer protein, alpha	PITPNA	5243.01	-0.190458	0.0535864	-3.55422	0.000379098	0.00518416
ENSMUSG00000044968	Napepld	protein_coding	5	21662901	N-acyl phosphatidylethanolamine phospholipase D	NAPEPLD	432.197	-0.300645	0.0846132	-3.55317	0.000380614	0.00520056
ENSMUSG00000053475	Tnfaip6	protein_coding	2	52038009	tumor necrosis factor alpha induced protein 6	TNFAIP6	566.458	-0.369418	0.103976	-3.55292	0.000380976	0.00520119
ENSMUSG00000024524	Gnal	protein_coding	18	67088336	guanine nucleotide binding protein, alpha stimulating, olfactory type	GNAL	2201.65	-0.231904	0.0652816	-3.55236	0.000381792	0.00520801
ENSMUSG00000033735	Spr	protein_coding	6	85130176	sepiapterin reductase	SPR	539.23	0.276358	0.0778203	3.55123	0.000383434	0.00522175
ENSMUSG00000037010	Apln	protein_coding	X	48025146	apelin	APLN	1017.07	-0.249385	0.0702217	-3.55139	0.000383199	0.00522175
ENSMUSG00000023021	Cers5	protein_coding	15	99734881	ceramide synthase 5	CERS5	882.892	0.243188	0.0685595	3.54711	0.000389478	0.00529529
ENSMUSG00000068220	Lgals1	protein_coding	15	78926725	lectin, galactose binding, soluble 1	LGALS1	751.732	0.430341	0.12132	3.54716	0.00038941	0.00529529
ENSMUSG00000053825	Ppfia2	protein_coding	10	106470310	protein tyrosine phosphatase, receptor type, f polypeptide (PTPRF), interacting protein (liprin), alpha 2	PPFIA2	1451.65	0.189297	0.0533882	3.54567	0.000391623	0.00532006
ENSMUSG00000025608	Podxl	protein_coding	6	31519488	podocalyxin-like	PODXL	225.541	-0.526014	0.148448	-3.54343	0.000394965	0.00536103
ENSMUSG00000000275	Trim25	protein_coding	11	88999376	tripartite motif-containing 25	TRIM25	160.574	0.619181	0.174862	3.54096	0.000398675	0.00539802
ENSMUSG00000020390	Ube2b	protein_coding	11	51985497	ubiquitin-conjugating enzyme E2B	UBE2B	1428.13	0.200635	0.0566597	3.54105	0.00039854	0.00539802
ENSMUSG00000054808	Actn4	protein_coding	7	28893248	actinin alpha 4	ACTN4	1003.29	-0.241781	0.0682804	-3.54101	0.000398604	0.00539802
ENSMUSG00000067928	Zfp760	protein_coding	17	21707741	zinc finger protein 760		377.012	0.29583	0.0835597	3.54034	0.00039961	0.00540623
ENSMUSG00000043067	Dpy19l1	protein_coding	9	24411776	dpy-19-like 1 (C. elegans)	DPY19L1	5387.95	-0.394396	0.111432	-3.53936	0.000401105	0.005422
ENSMUSG00000071644	Eef1g	protein_coding	19	8967041	eukaryotic translation elongation factor 1 gamma	EEF1G	718.916	0.245673	0.0694831	3.53572	0.000406666	0.00548815
ENSMUSG00000071862	Lrrtm2	protein_coding	18	35209011	leucine rich repeat transmembrane neuronal 2	LRRTM2	975.874	0.214592	0.0606906	3.53583	0.000406496	0.00548815
ENSMUSG00000019899	Lama2	protein_coding	10	26980036	laminin, alpha 2	LAMA2	734.535	0.653218	0.184799	3.53475	0.000408166	0.00550389
ENSMUSG00000076439	Mog	protein_coding	17	37010743	myelin oligodendrocyte glycoprotein	MOG	4292.57	-0.406326	0.114997	-3.53337	0.000410298	0.00552811
ENSMUSG00000041633	Kctd12b	protein_coding	X	153685154	potassium channel tetramerisation domain containing 12b		211.163	0.33588	0.095159	3.52967	0.000416081	0.00560143
ENSMUSG00000004610	Etfb	protein_coding	7	43444083	electron transferring flavoprotein, beta polypeptide	ETFB	164.591	0.405783	0.114975	3.52932	0.000416624	0.00560416
ENSMUSG00000060147	Serpinb6a	protein_coding	13	33917918	serine (or cysteine) peptidase inhibitor, clade B, member 6a	SERPINB6	1343.3	0.284136	0.0805401	3.52788	0.000418897	0.00563012
ENSMUSG00000025475	Adgra1	protein_coding	7	139834174	adhesion G protein-coupled receptor A1	ADGRA1	543.776	-0.343182	0.0973131	-3.52657	0.000420975	0.00564883
ENSMUSG00000031232	Magt1	protein_coding	X	105968084	magnesium transporter 1	MAGT1	1841.69	-0.36762	0.104241	-3.52663	0.000420889	0.00564883
ENSMUSG00000003380	Rabac1	protein_coding	7	24969752	Rab acceptor 1 (prenylated)	RABAC1	2346.8	0.331889	0.0941562	3.52488	0.00042368	0.00567586
ENSMUSG00000023994	Nfya	protein_coding	17	48386885	nuclear transcription factor-Y alpha	NFYA	264.836	0.406852	0.115417	3.52507	0.000423372	0.00567586
ENSMUSG00000031788	Kifc3	protein_coding	8	95099828	kinesin family member C3	KIFC3	1163.8	-0.256519	0.0727882	-3.52419	0.000424783	0.00568138
ENSMUSG00000052364	B630019K06Rik	protein_coding	X	8892382	RIKEN cDNA B630019K06 gene		1032.28	0.220862	0.0626673	3.52435	0.000424522	0.00568138
ENSMUSG00000015714	Cers2	protein_coding	3	95314791	ceramide synthase 2	CERS2	2303.09	-0.283396	0.0804915	-3.52082	0.00043022	0.00574944
ENSMUSG00000025862	Stag2	protein_coding	X	42149317	stromal antigen 2	STAG2	3254.82	0.204499	0.058087	3.52057	0.000430626	0.00575018
ENSMUSG00000038507	Parp12	protein_coding	6	39086410	poly (ADP-ribose) polymerase family, member 12	PARP12	352.769	0.500277	0.142138	3.51965	0.00043212	0.00576078
ENSMUSG00000079484	Phyhd1	protein_coding	2	30266203	phytanoyl-CoA dioxygenase domain containing 1	PHYHD1	31.1909	-0.661951	0.188066	-3.51977	0.000431917	0.00576078
ENSMUSG00000032033	Barx2	protein_coding	9	31846044	BarH-like homeobox 2	BARX2	63.3372	-0.642259	0.1826	-3.5173	0.000435959	0.00580726
ENSMUSG00000040102	Klhl42	protein_coding	6	147091379	kelch-like 42	KLHL42	947.726	0.174703	0.0496867	3.51609	0.000437947	0.00582902
ENSMUSG00000021400	Wrnip1	protein_coding	13	32802038	Werner helicase interacting protein 1	WRNIP1	1130.99	0.23188	0.0659672	3.51507	0.000439633	0.005842
ENSMUSG00000032383	Ppib	protein_coding	9	66060222	peptidylprolyl isomerase B	PPIB	1963.86	0.211694	0.0602233	3.51515	0.000439505	0.005842
ENSMUSG00000028582	Cc2d1b	protein_coding	4	108619940	coiled-coil and C2 domain containing 1B	CC2D1B	797.747	-0.20737	0.0590292	-3.513	0.00044307	0.00588292
ENSMUSG00000010358	Ifi35	protein_coding	11	101448407	interferon-induced protein 35	IFI35	140.173	0.62435	0.177856	3.51041	0.000447408	0.00593573
ENSMUSG00000022686	B3gnt5	protein_coding	16	19760208	UDP-GlcNAc:betaGal beta-1,3-N-acetylglucosaminyltransferase 5	B3GNT5	25.5159	0.668374	0.190438	3.50966	0.000448681	0.00594783
ENSMUSG00000044528	Tram1l1	protein_coding	3	124320855	translocation associated membrane protein 1-like 1	TRAM1L1	492.315	0.2554	0.0728966	3.50359	0.00045903	0.00608012
ENSMUSG00000028249	Sdcbp	protein_coding	4	6365650	syndecan binding protein	SDCBP	4458.84	0.235532	0.0672503	3.50232	0.000461224	0.00610427
ENSMUSG00000042515	Mum1l1	protein_coding	X	139210042	melanoma associated antigen (mutated) 1-like 1	MUM1L1	260.351	0.357749	0.102164	3.50173	0.000462251	0.00610803
ENSMUSG00000046791	2410016O06Rik	protein_coding	12	83950608	RIKEN cDNA 2410016O06 gene	C14orf169	143.684	0.382487	0.109223	3.50189	0.00046197	0.00610803
ENSMUSG00000047935	Gm5607	sense_overlapping	8	12385771	predicted gene 5607		51.202	0.57318	0.163772	3.49987	0.000465493	0.00614592
ENSMUSG00000054934	Kcnmb4	protein_coding	10	116417861	potassium large conductance calcium-activated channel, subfamily M, beta member 4	KCNMB4	120.034	0.440353	0.125836	3.49941	0.000466287	0.00615148
ENSMUSG00000028649	Macf1	protein_coding	4	123349633	microtubule-actin crosslinking factor 1	MACF1	22946.4	-0.230939	0.0660029	-3.49891	0.000467157	0.00615802
ENSMUSG00000041926	Rnpep	protein_coding	1	135262712	arginyl aminopeptidase (aminopeptidase B)	RNPEP	456.635	0.349527	0.100006	3.49506	0.000473949	0.00624255
ENSMUSG00000021725	Parp8	protein_coding	13	116854824	poly (ADP-ribose) polymerase family, member 8	PARP8	763.458	0.20938	0.0599465	3.49277	0.000478031	0.00629127
ENSMUSG00000057716	Tmem178b	protein_coding	6	39873271	transmembrane protein 178B	TMEM178B	2605.52	-0.388949	0.111372	-3.49235	0.000478792	0.00629625
ENSMUSG00000024640	Psat1	protein_coding	19	15904678	phosphoserine aminotransferase 1	PSAT1	5437.31	0.349805	0.100273	3.48852	0.000485705	0.00638206
ENSMUSG00000026170	Cyp27a1	protein_coding	1	74713574	cytochrome P450, family 27, subfamily a, polypeptide 1	CYP27A1	918.196	-0.361975	0.103788	-3.48764	0.0004873	0.00639791
ENSMUSG00000029361	Nos1	protein_coding	5	117781032	nitric oxide synthase 1, neuronal	NOS1	659.434	-0.522146	0.149723	-3.48742	0.000487704	0.00639811
ENSMUSG00000024403	Atp6v1g2	protein_coding	17	35233660	ATPase, H+ transporting, lysosomal V1 subunit G2	ATP6V1G2	1421.04	-0.259768	0.074505	-3.48659	0.000489228	0.00641298
ENSMUSG00000022214	Dcaf11	protein_coding	14	55560006	DDB1 and CUL4 associated factor 11	DCAF11	1253.34	0.171631	0.0492369	3.48582	0.000490633	0.00641834
ENSMUSG00000048442	Smim5	protein_coding	11	115899966	small integral membrane protein 5	SMIM5	68.1552	-0.575769	0.165176	-3.48579	0.000490689	0.00641834
ENSMUSG00000085133	B930095G15Rik	sense_intronic	14	121248706	RIKEN cDNA B930095G15 gene		220.039	-0.513446	0.1473	-3.48572	0.000490808	0.00641834
ENSMUSG00000040260	Daam2	protein_coding	17	49456022	dishevelled associated activator of morphogenesis 2	DAAM2	1132.5	-0.409006	0.117351	-3.48532	0.000491553	0.00642298
ENSMUSG00000026668	Ucma	protein_coding	2	4976122	upper zone of growth plate and cartilage matrix associated	UCMA	30.755	-0.652639	0.187357	-3.4834	0.000495088	0.00646208
ENSMUSG00000037754	Ppp1r16b	protein_coding	2	158665398	protein phosphatase 1, regulatory (inhibitor) subunit 16B	PPP1R16B	3050.07	-0.274988	0.0789453	-3.48327	0.000495331	0.00646208
ENSMUSG00000032744	Heyl	protein_coding	4	123233556	hairy/enhancer-of-split related with YRPW motif-like	HEYL	54.2808	-0.580506	0.166737	-3.48156	0.000498495	0.00649821
ENSMUSG00000019927	Ube2d1	protein_coding	10	71254980	ubiquitin-conjugating enzyme E2D 1	UBE2D1	290.065	-0.383628	0.110261	-3.47928	0.000502756	0.00654399
ENSMUSG00000061322	Dnaic1	protein_coding	4	41569775	dynein, axonemal, intermediate chain 1	DNAI1	50.562	-0.569638	0.163724	-3.47926	0.000502803	0.00654399
ENSMUSG00000018379	Srsf1	protein_coding	11	88047373	serine/arginine-rich splicing factor 1	SRSF1	4471.34	0.214987	0.0618444	3.47626	0.000508466	0.00661247
ENSMUSG00000001260	Gabrg1	protein_coding	5	70751047	gamma-aminobutyric acid (GABA) A receptor, subunit gamma 1	GABRG1	1690.36	0.309343	0.0890624	3.47333	0.000514052	0.00667983
ENSMUSG00000027067	Ssrp1	protein_coding	2	85037234	structure specific recognition protein 1	SSRP1	1554.19	0.18912	0.0545233	3.46861	0.000523165	0.00679289
ENSMUSG00000025137	Pcyt2	protein_coding	11	120610087	phosphate cytidylyltransferase 2, ethanolamine	PCYT2	1458.59	-0.252803	0.0728944	-3.46807	0.000524214	0.00679578
ENSMUSG00000036197	Gxylt1	protein_coding	15	93239742	glucoside xylosyltransferase 1	GXYLT1	451.867	-0.368672	0.106304	-3.46809	0.000524181	0.00679578
ENSMUSG00000046794	Ppp1r3b	protein_coding	8	35375739	protein phosphatase 1, regulatory (inhibitor) subunit 3B	PPP1R3B	33.4204	0.625501	0.180387	3.46756	0.000525216	0.0068034
ENSMUSG00000037499	Nenf	protein_coding	1	191306789	neuron derived neurotrophic factor	NENF	935.521	0.238451	0.0688036	3.46568	0.000528891	0.00684025
ENSMUSG00000085042	Abhd11os	antisense	5	135012114	abhydrolase domain containing 11, opposite strand		45.2244	-0.639561	0.184533	-3.46584	0.000528587	0.00684025
ENSMUSG00000032727	Mier3	protein_coding	13	111686178	MIER family member 3	MIER3	724.822	0.225134	0.0649711	3.46514	0.00052996	0.00684868
ENSMUSG00000031221	Igbp1	protein_coding	X	100494291	immunoglobulin (CD79A) binding protein 1	IGBP1	1174.01	0.197857	0.0571277	3.46341	0.00053338	0.00688747
ENSMUSG00000029491	Pde6b	protein_coding	5	108388391	phosphodiesterase 6B, cGMP, rod receptor, beta polypeptide	PDE6B	16.7994	0.631532	0.182473	3.46095	0.000538266	0.00694511
ENSMUSG00000030220	Arhgdib	protein_coding	6	136923655	Rho, GDP dissociation inhibitor (GDI) beta	ARHGDIB	77.2884	-0.49796	0.143924	-3.45988	0.000540413	0.0069619
ENSMUSG00000033054	Npat	protein_coding	9	53537047	nuclear protein in the AT region	NPAT	1064.52	-0.240733	0.0695766	-3.45997	0.00054023	0.0069619
ENSMUSG00000051579	Tceal8	protein_coding	X	136168984	transcription elongation factor A (SII)-like 8	TCEAL8	605.764	0.359536	0.103969	3.45813	0.000543948	0.00700195
ENSMUSG00000046480	Scn4b	protein_coding	9	45138395	sodium channel, type IV, beta	SCN4B	6208.63	-0.231961	0.0671461	-3.45458	0.000551158	0.00708921
ENSMUSG00000047109	Cldn14	protein_coding	16	93919031	claudin 14	CLDN14	173.408	0.519	0.150322	3.45259	0.000555241	0.00713615
ENSMUSG00000059108	Ifitm6	protein_coding	7	141015699	interferon induced transmembrane protein 6		15.7853	-0.66145	0.191688	-3.45066	0.000559208	0.00718153
ENSMUSG00000027677	Ttc14	protein_coding	3	33799832	tetratricopeptide repeat domain 14	TTC14	2928.39	0.170975	0.049574	3.44889	0.00056289	0.00722317
ENSMUSG00000026159	Agfg1	protein_coding	1	82839483	ArfGAP with FG repeats 1	AGFG1	2472.87	0.195427	0.0567294	3.4449	0.000571268	0.00732497
ENSMUSG00000047003	Zfp41	protein_coding	15	75616679	zinc finger protein 41	ZFP41	274.496	-0.342116	0.0993416	-3.44383	0.000573526	0.00734819
ENSMUSG00000046324	Ermp1	protein_coding	19	29608214	endoplasmic reticulum metallopeptidase 1	ERMP1	3979.58	-0.265597	0.0771496	-3.44263	0.000576097	0.00737539
ENSMUSG00000022887	Masp1	protein_coding	16	23451785	mannan-binding lectin serine peptidase 1	MASP1	113.766	-0.47041	0.136652	-3.4424	0.000576577	0.0073758
ENSMUSG00000047242	Taf9b	protein_coding	X	106206883	TATA-box binding protein associated factor 9B	TAF9B	668.833	0.287705	0.0835872	3.44197	0.000577489	0.00738172
ENSMUSG00000046314	Stxbp6	protein_coding	12	44852488	syntaxin binding protein 6 (amisyn)	STXBP6	951.539	-0.22554	0.0655399	-3.44127	0.000578991	0.00739517
ENSMUSG00000001774	Chordc1	protein_coding	9	18292125	cysteine and histidine-rich domain (CHORD)-containing, zinc-binding protein 1	CHORDC1	2151.26	0.270215	0.0785689	3.43921	0.000583418	0.00744593
ENSMUSG00000093565	Rab26os	antisense	17	24528248	RAB26, member RAS oncogene family, opposite strand		85.8894	0.479204	0.139376	3.43822	0.00058556	0.00746748
ENSMUSG00000020598	Nrcam	protein_coding	12	44328885	neuronal cell adhesion molecule	NRCAM	6782.23	-0.162578	0.0473066	-3.43668	0.000588899	0.00750191
ENSMUSG00000020612	Prkar1a	protein_coding	11	109649405	protein kinase, cAMP dependent regulatory, type I, alpha	PRKAR1A	12035.1	0.143441	0.0417398	3.43655	0.000589172	0.00750191
ENSMUSG00000034118	Tpst1	protein_coding	5	130073326	protein-tyrosine sulfotransferase 1	TPST1	683.734	-0.250734	0.0729755	-3.43587	0.000590652	0.00751493
ENSMUSG00000064338	mt-Tv	Mt_tRNA	MT	1025	mitochondrially encoded tRNA valine	TRNV	14.833	-0.644313	0.187751	-3.43175	0.000599699	0.00762415
ENSMUSG00000068798	Rap1a	protein_coding	3	105727267	RAS-related protein-1a	RAP1A	950.67	-0.333999	0.0973425	-3.43117	0.000600983	0.00763457
ENSMUSG00000058669	Nkx2-9	protein_coding	12	56611389	NK2 homeobox 9	NKX2-8	74.7845	-0.626053	0.182676	-3.42712	0.000610028	0.0077435
ENSMUSG00000025529	Zfp711	protein_coding	X	112600526	zinc finger protein 711	ZNF711	531.934	0.296376	0.0865277	3.42521	0.000614325	0.00778603
ENSMUSG00000037475	Thoc2	protein_coding	X	41794991	THO complex 2	THOC2	1674.05	0.176542	0.0515411	3.42526	0.000614206	0.00778603
ENSMUSG00000057113	Npm1	protein_coding	11	33152287	nucleophosmin 1	NPM1	1623.15	0.245732	0.0717863	3.4231	0.000619105	0.00784057
ENSMUSG00000026687	Aldh9a1	protein_coding	1	167349991	aldehyde dehydrogenase 9, subfamily A1	ALDH9A1	653.815	-0.237405	0.0693606	-3.42277	0.000619867	0.00784417
ENSMUSG00000024055	Cyp4f13	protein_coding	17	32924688	cytochrome P450, family 4, subfamily f, polypeptide 13	CYP4F3	123.376	-0.454844	0.132922	-3.42189	0.000621882	0.00786363
ENSMUSG00000077704	Snord89	snoRNA	1	39548745	small nucleolar RNA, C/D box 89		23.6643	-0.637974	0.186517	-3.42047	0.000625133	0.00789867
ENSMUSG00000048562	Sp8	protein_coding	12	118846329	trans-acting transcription factor 8	SP8	24.7962	0.643941	0.188336	3.41911	0.000628259	0.00793208
ENSMUSG00000039530	Tusc3	protein_coding	8	39005845	tumor suppressor candidate 3	TUSC3	1823.12	0.227498	0.0666004	3.41586	0.0006358	0.00802112
ENSMUSG00000035653	Lrfn5	protein_coding	12	61523150	leucine rich repeat and fibronectin type III domain containing 5	LRFN5	1374.14	0.155733	0.045602	3.41504	0.000637733	0.00803934
ENSMUSG00000033808	Tmem87a	protein_coding	2	120355312	transmembrane protein 87A	TMEM87A	1504.36	0.148292	0.0434357	3.41407	0.000640011	0.00806188
ENSMUSG00000005981	Trap1	protein_coding	16	4039971	TNF receptor-associated protein 1	TRAP1	2020.62	0.168764	0.0494443	3.4132	0.000642038	0.00808122
ENSMUSG00000078202	Nrarp	protein_coding	2	25180758	Notch-regulated ankyrin repeat protein	NRARP	108.305	-0.478369	0.140196	-3.41215	0.000644527	0.00810635
ENSMUSG00000050505	Pcdh20	protein_coding	14	88464743	protocadherin 20	PCDH20	367.267	0.280486	0.0822452	3.41037	0.000648756	0.00815331
ENSMUSG00000000915	Hip1r	protein_coding	5	123973628	huntingtin interacting protein 1 related	HIP1R	2184.4	0.291376	0.0855072	3.40762	0.000655327	0.00822333
ENSMUSG00000096199	Ptrhd1	protein_coding	12	4234027	peptidyl-tRNA hydrolase domain containing 1	PTRHD1	172.866	-0.371825	0.109114	-3.40768	0.000655173	0.00822333
ENSMUSG00000007892	Rplp1	protein_coding	9	61913284	ribosomal protein, large, P1	RPLP1	3354.65	0.236339	0.0693713	3.40686	0.00065714	0.00823616
ENSMUSG00000039252	Lgi2	protein_coding	5	52533517	leucine-rich repeat LGI family, member 2	LGI2	2965.38	-0.280911	0.0824565	-3.40678	0.000657351	0.00823616
ENSMUSG00000022010	Tsc22d1	protein_coding	14	76414961	TSC22 domain family, member 1	TSC22D1	5146.14	0.156712	0.0460119	3.40591	0.000659444	0.00825609
ENSMUSG00000042401	Crtac1	protein_coding	19	42283037	cartilage acidic protein 1	CRTAC1	846.785	-0.290848	0.0854327	-3.40441	0.000663064	0.00829511
ENSMUSG00000048706	Lurap1l	protein_coding	4	80910646	leucine rich adaptor protein 1-like	LURAP1L	342.108	0.316303	0.0929236	3.4039	0.000664299	0.00830424
ENSMUSG00000060227	Casc4	protein_coding	2	121866970	cancer susceptibility candidate 4	CASC4	1962.37	-0.178288	0.0523843	-3.40347	0.000665353	0.00831111
ENSMUSG00000056579	Tug1	processed_transcript	11	3639785	taurine upregulated gene 1	TUG1	1796.29	0.200222	0.0588376	3.40295	0.000666613	0.00832052
ENSMUSG00000020744	Slc25a19	protein_coding	11	115614178	solute carrier family 25 (mitochondrial thiamine pyrophosphate carrier), member 19	SLC25A19	434.891	-0.32741	0.0962273	-3.40246	0.000667816	0.00832922
ENSMUSG00000042198	Chchd7	protein_coding	4	3938888	coiled-coil-helix-coiled-coil-helix domain containing 7	CHCHD7	468.991	0.243956	0.0717057	3.40219	0.000668483	0.00833123
ENSMUSG00000022564	Grina	protein_coding	15	76246807	glutamate receptor, ionotropic, N-methyl D-aspartate-associated protein 1 (glutamate binding)	GRINA	4566.32	-0.198185	0.058294	-3.39975	0.000674482	0.00839919
ENSMUSG00000063681	Crb1	protein_coding	1	139197056	crumbs family member 1, photoreceptor morphogenesis associated	CRB1	71.1304	0.543471	0.159865	3.39955	0.000674958	0.00839919
ENSMUSG00000038860	Garnl3	protein_coding	2	32986224	GTPase activating RANGAP domain-like 3	GARNL3	780.916	-0.216166	0.0636014	-3.39876	0.000676931	0.00841738
ENSMUSG00000034160	Ogt	protein_coding	X	101640060	O-linked N-acetylglucosamine (GlcNAc) transferase (UDP-N-acetylglucosamine:polypeptide-N-acetylglucosaminyl transferase)	OGT	4321.14	0.229323	0.0674811	3.39832	0.000678005	0.00842437
ENSMUSG00000026317	Cln8	protein_coding	8	14881335	ceroid-lipofuscinosis, neuronal 8	CLN8	759.819	-0.305954	0.0900417	-3.39791	0.000679021	0.00843063
ENSMUSG00000032599	Ip6k2	protein_coding	9	108783796	inositol hexaphosphate kinase 2	IP6K2	868.419	0.201505	0.0593283	3.39644	0.000682695	0.00846984
ENSMUSG00000005469	Prkaca	protein_coding	8	83972993	protein kinase, cAMP dependent, catalytic, alpha	PRKACA	2969.69	-0.187299	0.0551589	-3.39562	0.000684738	0.00848433
ENSMUSG00000041794	Myrip	protein_coding	9	120301513	myosin VIIA and Rab interacting protein	MYRIP	740.363	-0.193655	0.0570318	-3.39556	0.000684894	0.00848433
ENSMUSG00000056537	Rlim	protein_coding	X	103957163	ring finger protein, LIM domain interacting	RLIM	3903.59	0.154253	0.0454312	3.39531	0.000685505	0.00848551
ENSMUSG00000010517	Faf1	protein_coding	4	109676588	Fas-associated factor 1	FAF1	1664.92	0.187746	0.0553118	3.39431	0.000688014	0.00851016
ENSMUSG00000020458	Rtn4	protein_coding	11	29692947	reticulon 4	RTN4	16452.3	-0.291008	0.0858142	-3.39114	0.000696033	0.00860289
ENSMUSG00000075437	Gm11681	lincRNA	11	112792731	predicted gene 11681		17.8369	-0.644575	0.190094	-3.39082	0.000696843	0.00860643
ENSMUSG00000038127	Ccdc50	protein_coding	16	27388869	coiled-coil domain containing 50	CCDC50	1659.26	0.186759	0.0551211	3.38816	0.000703637	0.00868382
ENSMUSG00000025967	Eef1b2	protein_coding	1	63176825	eukaryotic translation elongation factor 1 beta 2	EEF1B2	2188.53	0.208791	0.0616426	3.38712	0.000706317	0.00870759
ENSMUSG00000046027	Stard5	protein_coding	7	83631959	StAR-related lipid transfer (START) domain containing 5	STARD5	224.554	-0.329719	0.0973485	-3.387	0.000706621	0.00870759
ENSMUSG00000032959	Pebp1	protein_coding	5	117282654	phosphatidylethanolamine binding protein 1	PEBP1	1287.64	0.263473	0.0777974	3.38666	0.000707493	0.0087118
ENSMUSG00000088789	Scarna13	scaRNA	12	105031075	small Cajal body-specific RNA 1		910.823	0.279905	0.0826776	3.3855	0.000710478	0.00874202
ENSMUSG00000003617	Cp	protein_coding	3	19957054	ceruloplasmin	CP	977.678	0.646347	0.191107	3.38213	0.00071927	0.00884358
ENSMUSG00000020532	Acaca	protein_coding	11	84129672	acetyl-Coenzyme A carboxylase alpha	ACACA	1780.03	-0.204328	0.0604727	-3.37885	0.000727898	0.00894298
ENSMUSG00000039234	Sec24d	protein_coding	3	123267455	Sec24 related gene family, member D (S. cerevisiae)	SEC24D	359.457	0.274623	0.0812888	3.37836	0.000729206	0.00895237
ENSMUSG00000029861	Fam131b	protein_coding	6	42315312	family with sequence similarity 131, member B	FAM131B	2516.49	-0.290255	0.0859721	-3.37615	0.000735065	0.00901757
ENSMUSG00000029120	Ppp2r2c	protein_coding	5	36868513	protein phosphatase 2, regulatory subunit B, gamma	PPP2R2C	5888.23	-0.240545	0.0712749	-3.37488	0.000738472	0.00905261
ENSMUSG00000087819	Gm25117	snoRNA	10	111481493	predicted gene, 25117		410.723	-0.546943	0.162106	-3.37399	0.000740865	0.00907518
ENSMUSG00000041870	Ankrd13a	protein_coding	5	114774677	ankyrin repeat domain 13a	ANKRD13A	1608.34	0.306487	0.0908724	3.37272	0.000744303	0.00911051
ENSMUSG00000024530	Slmo1	protein_coding	18	67464849	slowmo homolog 1 (Drosophila)	PRELID3A	277.175	-0.338941	0.100533	-3.37144	0.000747751	0.00914591
ENSMUSG00000031935	Med17	protein_coding	9	15260351	mediator complex subunit 17	MED17	589.014	0.200414	0.0594774	3.36958	0.000752817	0.00920103
ENSMUSG00000024421	Lama3	protein_coding	18	12333819	laminin, alpha 3	LAMA3	128.974	-0.540726	0.160487	-3.36927	0.000753665	0.00920457
ENSMUSG00000045667	Smtnl2	protein_coding	11	72389164	smoothelin-like 2	SMTNL2	68.9694	-0.576371	0.171083	-3.36896	0.000754515	0.0092081
ENSMUSG00000022234	Cct5	protein_coding	15	31590800	chaperonin containing Tcp1, subunit 5 (epsilon)	CCT5	4828.89	0.201625	0.0598562	3.36848	0.000755833	0.00921735
ENSMUSG00000055653	Gpc3	protein_coding	X	52272426	glypican 3	GPC3	307.262	0.607987	0.180531	3.36778	0.000757766	0.00923409
ENSMUSG00000030255	Sspn	protein_coding	6	145931641	sarcospan	SSPN	502.353	-0.345908	0.102755	-3.36632	0.000761773	0.00927604
ENSMUSG00000025982	Sf3b1	protein_coding	1	54985169	splicing factor 3b, subunit 1	SF3B1	7661.98	0.146356	0.043486	3.3656	0.000763778	0.00929357
ENSMUSG00000020290	Xpo1	protein_coding	11	23256041	exportin 1	XPO1	2816.33	0.200796	0.0597596	3.36007	0.000779233	0.00947462
ENSMUSG00000034457	Eda2r	protein_coding	X	97333840	ectodysplasin A2 receptor	EDA2R	46.0096	0.554246	0.165019	3.35869	0.000783136	0.00951505
ENSMUSG00000018339	Gpx3	protein_coding	11	54902453	glutathione peroxidase 3	GPX3	107.947	-0.505474	0.150677	-3.35469	0.000794535	0.00964642
ENSMUSG00000040811	Eml2	protein_coding	7	19176421	echinoderm microtubule associated protein like 2	EML2	3705.72	-0.239025	0.0712658	-3.35399	0.000796558	0.00966385
ENSMUSG00000022570	Tsta3	protein_coding	15	75924684	tissue specific transplantation antigen P35B	TSTA3	309.657	0.31969	0.0953222	3.35378	0.000797152	0.00966393
ENSMUSG00000074771	Ankef1	protein_coding	2	136501910	ankyrin repeat and EF-hand domain containing 1	ANKEF1	179.14	-0.339022	0.101198	-3.3501	0.000807828	0.00978614
ENSMUSG00000064367	mt-Nd5	protein_coding	MT	11742	mitochondrially encoded NADH dehydrogenase 5	ND5	8297.67	-0.347976	0.103882	-3.34973	0.000808917	0.00979212
ENSMUSG00000023452	Pisd	protein_coding	5	32736301	phosphatidylserine decarboxylase	PISD	565.144	-0.305076	0.0910946	-3.349	0.000811035	0.00981055
ENSMUSG00000029924	Slc37a3	protein_coding	6	39334773	solute carrier family 37 (glycerol-3-phosphate transporter), member 3	SLC37A3	624.499	0.27807	0.0830439	3.34847	0.000812578	0.00982199
ENSMUSG00000032826	Ank2	protein_coding	3	126921612	ankyrin 2, brain	ANK2	19840.4	-0.307463	0.0918431	-3.3477	0.000814846	0.00984217
ENSMUSG00000037824	Tspan14	protein_coding	14	40906445	tetraspanin 14	TSPAN14	554.278	-0.336537	0.10054	-3.3473	0.000816021	0.00984913
ENSMUSG00000045689	Pcdhb4	protein_coding	18	37307455	protocadherin beta 4		75.3407	0.494905	0.147908	3.34602	0.000819795	0.00988743
ENSMUSG00000010362	Rdm1	protein_coding	11	101627195	RAD52 motif 1	RDM1	146.003	0.41025	0.122627	3.34552	0.000821285	0.00989814
ENSMUSG00000036040	Adamtsl2	protein_coding	2	27079379	ADAMTS-like 2	ADAMTSL2	152.37	-0.519308	0.155269	-3.34458	0.000824076	0.00992451
ENSMUSG00000024948	Map4k2	protein_coding	19	6341135	mitogen-activated protein kinase kinase kinase kinase 2	MAP4K2	1092.06	-0.199655	0.0597151	-3.34347	0.000827387	0.00995709
ENSMUSG00000026558	Uck2	protein_coding	1	167222883	uridine-cytidine kinase 2	UCK2	585.422	0.229603	0.0687899	3.33774	0.000844614	0.0101496
ENSMUSG00000034110	Kctd7	protein_coding	5	130144861	potassium channel tetramerisation domain containing 7	KCTD7	501.132	-0.271492	0.0813354	-3.33793	0.000844065	0.0101496
ENSMUSG00000102101	Zbtb11os1	antisense	16	55973268	zinc finger and BTB domain containing 11, opposite strand 1		55.8134	0.525752	0.157527	3.33753	0.000845261	0.0101499
ENSMUSG00000028150	Rorc	protein_coding	3	94372794	RAR-related orphan receptor gamma	RORC	135.115	-0.446798	0.133893	-3.33698	0.000846953	0.0101628
ENSMUSG00000034484	Snx2	protein_coding	18	53176365	sorting nexin 2	SNX2	1017.93	0.180362	0.0540702	3.33569	0.000850876	0.0102002
ENSMUSG00000097589	Dleu2	processed_transcript	14	61602839	deleted in lymphocytic leukemia, 2		277.294	0.35848	0.107473	3.33555	0.00085131	0.0102002
ENSMUSG00000019055	Plod1	protein_coding	4	147909753	procollagen-lysine, 2-oxoglutarate 5-dioxygenase 1	PLOD1	918.713	-0.27873	0.0836015	-3.33403	0.000855965	0.0102448
ENSMUSG00000079110	Capn3	protein_coding	2	120456019	calpain 3	CAPN3	104.756	-0.466178	0.139828	-3.33393	0.000856275	0.0102448
ENSMUSG00000003970	Rpl8	protein_coding	15	76904071	ribosomal protein L8	RPL8	4866.9	0.183873	0.0552002	3.33101	0.000865305	0.0103407
ENSMUSG00000034187	Nsf	protein_coding	11	103821782	N-ethylmaleimide sensitive fusion protein	NSF	14587.4	-0.100788	0.0302581	-3.33094	0.000865546	0.0103407
ENSMUSG00000067377	Tspan6	protein_coding	X	133891068	tetraspanin 6	TSPAN6	574.059	0.305074	0.0916192	3.3298	0.000869076	0.0103753
ENSMUSG00000050103	Agmo	protein_coding	12	37241641	alkylglycerol monooxygenase	AGMO	416.295	-0.358943	0.107904	-3.32651	0.000879394	0.010485
ENSMUSG00000059495	Arhgef12	protein_coding	9	42963842	Rho guanine nucleotide exchange factor (GEF) 12	ARHGEF12	4738.74	-0.223552	0.0672041	-3.32647	0.000879541	0.010485
ENSMUSG00000058291	Zfp68	protein_coding	5	138603652	zinc finger protein 68		1581.04	0.153047	0.0460669	3.32227	0.000892895	0.0106365
ENSMUSG00000018800	Abca5	protein_coding	11	110269369	ATP-binding cassette, sub-family A (ABC1), member 5	ABCA5	3277.34	0.190278	0.0572829	3.32172	0.000894645	0.0106496
ENSMUSG00000020709	Adap2	protein_coding	11	80154105	ArfGAP with dual PH domains 2	ADAP2	68.7823	-0.472784	0.142466	-3.31857	0.0009048	0.0107627
ENSMUSG00000003031	Cdkn1b	protein_coding	6	134920401	cyclin-dependent kinase inhibitor 1B	CDKN1B	1149.72	0.267739	0.0807079	3.31739	0.000908637	0.0108006
ENSMUSG00000022469	Rapgef3	protein_coding	15	97744770	Rap guanine nucleotide exchange factor (GEF) 3	RAPGEF3	579.911	-0.297464	0.089722	-3.31539	0.000915145	0.0108701
ENSMUSG00000028414	Fktn	protein_coding	4	53713998	fukutin	FKTN	1472.24	-0.170002	0.0513197	-3.31261	0.000924308	0.0109631
ENSMUSG00000074280	Gm6166	processed_pseudogene	9	57483963	predicted gene 6166		245.965	-0.636912	0.192267	-3.31265	0.000924161	0.0109631
ENSMUSG00000021549	Rasa1	protein_coding	13	85214780	RAS p21 protein activator 1	RASA1	1555.18	0.213981	0.0646006	3.31237	0.000925104	0.0109646
ENSMUSG00000022540	Rogdi	protein_coding	16	5008730	rogdi homolog	ROGDI	507.558	-0.247907	0.0748543	-3.31186	0.000926795	0.0109768
ENSMUSG00000030203	Dusp16	protein_coding	6	134715468	dual specificity phosphatase 16	DUSP16	630.354	0.280958	0.0848464	3.31137	0.000928391	0.0109877
ENSMUSG00000030541	Idh2	protein_coding	7	80094846	isocitrate dehydrogenase 2 (NADP+), mitochondrial	IDH2	808.502	0.310713	0.0938907	3.3093	0.000935286	0.0110606
ENSMUSG00000034120	Srsf2	protein_coding	11	116849901	serine/arginine-rich splicing factor 2	SRSF2	1696.92	0.263003	0.0794782	3.30912	0.000935888	0.0110606
ENSMUSG00000015189	Casd1	protein_coding	6	4600839	CAS1 domain containing 1	CASD1	1742.35	0.229589	0.0694055	3.30794	0.000939848	0.0110994
ENSMUSG00000019986	Ahi1	protein_coding	10	20952547	Abelson helper integration site 1	AHI1	7514.56	0.183302	0.0554275	3.30706	0.000942809	0.0111264
ENSMUSG00000036553	Sh3tc1	protein_coding	5	35697180	SH3 domain and tetratricopeptide repeats 1	SH3TC1	35.0873	-0.58127	0.175842	-3.30564	0.000947602	0.0111743
ENSMUSG00000040289	Hey1	protein_coding	3	8663359	hairy/enhancer-of-split related with YRPW motif 1	HEY1	738.381	-0.279	0.0844059	-3.30545	0.000948226	0.0111743
ENSMUSG00000028007	Snx7	protein_coding	3	117781647	sorting nexin 7	SNX7	264.666	0.269901	0.081799	3.29956	0.000968358	0.0113952
ENSMUSG00000028382	Ptbp3	protein_coding	4	59471868	polypyrimidine tract binding protein 3	PTBP3	741.294	0.229397	0.0695192	3.29976	0.000967674	0.0113952
ENSMUSG00000046562	Unc119b	protein_coding	5	115122550	unc-119 lipid binding chaperone B	UNC119B	402.89	0.317191	0.0961501	3.29892	0.000970593	0.0114133
ENSMUSG00000021120	Pigh	protein_coding	12	79080673	phosphatidylinositol glycan anchor biosynthesis, class H	PIGH	319.119	0.275113	0.0834532	3.29661	0.000978575	0.011499
ENSMUSG00000009470	Tnpo1	protein_coding	13	98839019	transportin 1	TNPO1	2698.38	0.180542	0.0547719	3.29625	0.000979847	0.0115019
ENSMUSG00000090946	Ccdc71l	protein_coding	12	32378704	coiled-coil domain containing 71 like	CCDC71L	382.804	0.26323	0.07986	3.29614	0.000980225	0.0115019
ENSMUSG00000108713	Gm44591	lincRNA	7	129398102	predicted gene 44591		18.6227	0.630035	0.191191	3.29533	0.000983072	0.0115271
ENSMUSG00000027861	Casq2	protein_coding	3	102086415	calsequestrin 2	CASQ2	54.2352	-0.580295	0.176197	-3.29344	0.000989706	0.0115966
ENSMUSG00000038555	Reep2	protein_coding	18	34840589	receptor accessory protein 2	REEP2	965.219	-0.213864	0.0649537	-3.29256	0.000992786	0.0116244
ENSMUSG00000041741	Pde3a	protein_coding	6	141249269	phosphodiesterase 3A, cGMP inhibited	PDE3A	200.768	0.327694	0.0995782	3.29082	0.00099896	0.0116884
ENSMUSG00000042763	Maneal	protein_coding	4	124855239	mannosidase, endo-alpha-like	MANEAL	745.91	-0.179327	0.0545114	-3.28971	0.00100289	0.011722
ENSMUSG00000049612	Omg	protein_coding	11	79500982	oligodendrocyte myelin glycoprotein	OMG	2559.91	0.27355	0.0831556	3.28961	0.00100326	0.011722
ENSMUSG00000018909	Arrb1	protein_coding	7	99535466	arrestin, beta 1	ARRB1	4163.26	-0.194534	0.0591506	-3.28879	0.00100619	0.011748
ENSMUSG00000021474	Sfxn1	protein_coding	13	54071845	sideroflexin 1	SFXN1	462.33	0.227911	0.069316	3.28799	0.00100904	0.0117645
ENSMUSG00000034205	Loxl2	protein_coding	14	69609068	lysyl oxidase-like 2	LOXL2	48.3469	-0.569368	0.173162	-3.28807	0.00100877	0.0117645
ENSMUSG00000020029	Nudt4	protein_coding	10	95547007	nudix (nucleoside diphosphate linked moiety X)-type motif 4	NUDT4	3812.89	-0.175672	0.0534508	-3.28662	0.00101398	0.0118054
ENSMUSG00000048537	Phldb1	protein_coding	9	44686304	pleckstrin homology like domain, family B, member 1	PHLDB1	3326.19	0.196205	0.0596975	3.28666	0.00101385	0.0118054
ENSMUSG00000052852	Reep1	protein_coding	6	71707561	receptor accessory protein 1	REEP1	3418.07	-0.219452	0.066783	-3.28604	0.00101605	0.0118211
ENSMUSG00000087370	Tmem170b	protein_coding	13	41606216	transmembrane protein 170B	TMEM170B	1579.62	-0.204758	0.0623577	-3.2836	0.00102489	0.0119155
ENSMUSG00000082361	Btc	protein_coding	5	91357261	betacellulin, epidermal growth factor family member	BTC	45.7837	-0.573944	0.174925	-3.28108	0.00103409	0.012014
ENSMUSG00000034796	Cpne7	protein_coding	8	123117374	copine VII	CPNE7	175.223	-0.492327	0.150061	-3.28085	0.00103495	0.0120155
ENSMUSG00000024778	Fas	protein_coding	19	34290659	Fas (TNF receptor superfamily member 6)	FAS	51.711	-0.524807	0.160028	-3.27947	0.00104003	0.0120657
ENSMUSG00000061731	Ext1	protein_coding	15	53064038	exostoses (multiple) 1	EXT1	615.665	0.202959	0.0618913	3.27928	0.00104074	0.0120657
ENSMUSG00000027438	Napb	protein_coding	2	148693985	N-ethylmaleimide sensitive fusion protein attachment protein beta	NAPB	12889.9	-0.124526	0.0379801	-3.27873	0.00104277	0.0120807
ENSMUSG00000033910	Gucy1a3	protein_coding	3	82092427	guanylate cyclase 1, soluble, alpha 3	GUCY1A3	887.625	-0.233967	0.071392	-3.27722	0.00104834	0.0121367
ENSMUSG00000060548	Tnfrsf19	protein_coding	14	60963834	tumor necrosis factor receptor superfamily, member 19	TNFRSF19	1263.63	-0.190699	0.0581962	-3.27682	0.00104981	0.0121452
ENSMUSG00000020076	Ddx50	protein_coding	10	62616023	DEAD (Asp-Glu-Ala-Asp) box polypeptide 50	DDX50	1169.31	0.210448	0.0642463	3.27564	0.00105423	0.0121792
ENSMUSG00000030754	Copb1	protein_coding	7	114215559	coatomer protein complex, subunit beta 1	COPB1	2070.02	0.180864	0.055212	3.27582	0.00105356	0.0121792
ENSMUSG00000060240	Cend1	protein_coding	7	141426446	cell cycle exit and neuronal differentiation 1	CEND1	5098.65	-0.154483	0.0471762	-3.27459	0.00105816	0.0122159
ENSMUSG00000040164	Kcns1	protein_coding	2	164163619	K+ voltage-gated channel, subfamily S, 1	KCNS1	60.6401	-0.524556	0.160207	-3.27424	0.00105946	0.0122224
ENSMUSG00000031885	Cbfb	protein_coding	8	105170674	core binding factor beta	CBFB	803.452	0.216222	0.0660427	3.27398	0.00106045	0.0122253
ENSMUSG00000031104	Rab33a	protein_coding	X	48519285	RAB33A, member RAS oncogene family	RAB33A	246.145	0.346197	0.105755	3.27356	0.00106201	0.0122347
ENSMUSG00000028988	Ctnnbip1	protein_coding	4	149518236	catenin beta interacting protein 1	CTNNBIP1	784.671	-0.196159	0.0599294	-3.27317	0.0010635	0.0122432
ENSMUSG00000020063	Sirt1	protein_coding	10	63319005	sirtuin 1	SIRT1	401.154	0.237282	0.0725046	3.27264	0.00106547	0.0122524
ENSMUSG00000038205	Prkab2	protein_coding	3	97658193	protein kinase, AMP-activated, beta 2 non-catalytic subunit	PRKAB2	854.846	-0.227921	0.0696467	-3.27254	0.00106586	0.0122524
ENSMUSG00000061311	Rag1	protein_coding	2	101638282	recombination activating gene 1	RAG1	18.0603	0.631155	0.192874	3.27236	0.00106653	0.0122524
ENSMUSG00000041660	Bbox1	protein_coding	2	110262697	butyrobetaine (gamma), 2-oxoglutarate dioxygenase 1 (gamma-butyrobetaine hydroxylase)	BBOX1	487.719	-0.294984	0.0901604	-3.27177	0.00106877	0.0122553
ENSMUSG00000057367	Birc2	protein_coding	9	7818227	baculoviral IAP repeat-containing 2	BIRC2	1251.84	0.166789	0.0509756	3.27193	0.00106816	0.0122553
ENSMUSG00000060261	Gtf2i	protein_coding	5	134237834	general transcription factor II I	GTF2I	2089.08	0.282561	0.0863652	3.2717	0.00106902	0.0122553
ENSMUSG00000015889	Lta4h	protein_coding	10	93453411	leukotriene A4 hydrolase	LTA4H	850.242	0.204721	0.0625933	3.27066	0.00107297	0.0122921
ENSMUSG00000068923	Syt11	protein_coding	3	88744700	synaptotagmin XI	SYT11	15757.9	-0.21999	0.0672963	-3.26897	0.00107938	0.0123514
ENSMUSG00000087088	Gm16638	antisense	7	83597048	predicted gene, 16638		212.747	-0.306291	0.0936983	-3.2689	0.00107965	0.0123514
ENSMUSG00000029084	Cd38	protein_coding	5	43868553	CD38 antigen	CD38	360.988	-0.399608	0.122257	-3.26859	0.00108083	0.0123563
ENSMUSG00000021938	Pspc1	protein_coding	14	56722441	paraspeckle protein 1	PSPC1	1059.74	0.190293	0.0582354	3.26765	0.00108446	0.0123806
ENSMUSG00000097098	9330111N05Rik	lincRNA	13	80962888	RIKEN cDNA 9330111N05 gene		23.6545	-0.597116	0.182726	-3.26782	0.00108381	0.0123806
ENSMUSG00000023999	Kif6	protein_coding	17	49615136	kinesin family member 6	KIF6	158.106	-0.34356	0.105204	-3.26567	0.00109205	0.01245
ENSMUSG00000071658	Gng3	protein_coding	19	8836929	guanine nucleotide binding protein (G protein), gamma 3	GNG3	710.005	-0.25222	0.0772325	-3.26573	0.00109183	0.01245
ENSMUSG00000022505	Emp2	protein_coding	16	10281749	epithelial membrane protein 2	EMP2	369.289	-0.449426	0.137637	-3.26531	0.00109345	0.0124573
ENSMUSG00000029482	Aacs	protein_coding	5	125475814	acetoacetyl-CoA synthetase	AACS	931.609	-0.270386	0.0828463	-3.2637	0.00109966	0.0125194
ENSMUSG00000027472	Pdrg1	protein_coding	2	153008890	p53 and DNA damage regulated 1	PDRG1	753.059	0.231294	0.0709269	3.26102	0.00111011	0.0126296
ENSMUSG00000041303	Gtf3c3	protein_coding	1	54396004	general transcription factor IIIC, polypeptide 3	GTF3C3	1344.49	0.143038	0.0438727	3.26029	0.00111298	0.0126535
ENSMUSG00000016087	Fli1	protein_coding	9	32422204	Friend leukemia integration 1	FLI1	90.3873	-0.455967	0.139903	-3.25918	0.00111736	0.0126914
ENSMUSG00000110205	Gm45624	lincRNA	2	57982192	predicted gene 45624		68.6825	-0.500942	0.153708	-3.25905	0.00111785	0.0126914
ENSMUSG00000024526	Cidea	protein_coding	18	67343564	cell death-inducing DNA fragmentation factor, alpha subunit-like effector A	CIDEA	93.7496	-0.474522	0.145627	-3.25848	0.00112011	0.0127082
ENSMUSG00000062210	Tnfaip8	protein_coding	18	49979427	tumor necrosis factor, alpha-induced protein 8	TNFAIP8	166.866	0.415564	0.127564	3.25768	0.00112328	0.0127354
ENSMUSG00000029655	N4bp2l2	protein_coding	5	150608007	NEDD4 binding protein 2-like 2	N4BP2L2	1838.69	0.155423	0.0477269	3.25652	0.00112789	0.0127788
ENSMUSG00000031299	Pdha1	protein_coding	X	160122209	pyruvate dehydrogenase E1 alpha 1	PDHA1	6671.33	0.154269	0.0473791	3.25606	0.0011297	0.0127906
ENSMUSG00000039328	Rnf122	protein_coding	8	31111820	ring finger protein 122	RNF122	125.952	0.541995	0.166547	3.25432	0.00113666	0.0128605
ENSMUSG00000087639	Gm15512	antisense	14	33365951	predicted gene 15512		22.5229	-0.607787	0.186883	-3.25223	0.00114501	0.0129461
ENSMUSG00000031309	Rps6ka3	protein_coding	X	159210307	ribosomal protein S6 kinase polypeptide 3	RPS6KA3	806.602	0.239206	0.0735902	3.25051	0.00115199	0.013016
ENSMUSG00000039167	Adgrl4	protein_coding	3	151437887	adhesion G protein-coupled receptor L4	ADGRL4	261.555	-0.489254	0.150534	-3.25013	0.00115351	0.0130243
ENSMUSG00000028838	Extl1	protein_coding	4	134356372	exostoses (multiple)-like 1	EXTL1	186.541	-0.492558	0.151579	-3.2495	0.00115608	0.0130443
ENSMUSG00000030357	Fkbp4	protein_coding	6	128429735	FK506 binding protein 4	FKBP4	3074.61	0.24321	0.0748654	3.24862	0.00115965	0.0130756
ENSMUSG00000027646	Src	protein_coding	2	157418444	Rous sarcoma oncogene	SRC	847.489	-0.193715	0.0596354	-3.24832	0.00116087	0.0130805
ENSMUSG00000015568	Lpl	protein_coding	8	68880491	lipoprotein lipase	LPL	121.253	-0.611322	0.188208	-3.24811	0.00116173	0.0130812
ENSMUSG00000059857	Ntng1	protein_coding	3	109780040	netrin G1	NTNG1	593.945	-0.28109	0.086561	-3.2473	0.00116506	0.0131097
ENSMUSG00000027610	Gss	protein_coding	2	155563181	glutathione synthetase	GSS	489.566	-0.32175	0.0991016	-3.24667	0.00116765	0.0131299
ENSMUSG00000033389	Arhgap44	protein_coding	11	65002039	Rho GTPase activating protein 44	ARHGAP44	2383.23	-0.181677	0.0559972	-3.24439	0.00117702	0.0132262
ENSMUSG00000039960	Rhou	protein_coding	8	123653929	ras homolog family member U	RHOU	1610.91	-0.406631	0.125353	-3.24389	0.00117908	0.0132403
ENSMUSG00000023011	Faim2	protein_coding	15	99497005	Fas apoptotic inhibitory molecule 2	FAIM2	5083.41	-0.227457	0.0701615	-3.24191	0.00118732	0.0133238
ENSMUSG00000029819	Npy	protein_coding	6	49822710	neuropeptide Y	NPY	213.013	0.394702	0.12177	3.24137	0.00118956	0.0133397
ENSMUSG00000025939	Ube2w	protein_coding	1	16540790	ubiquitin-conjugating enzyme E2W (putative)	UBE2W	1041.8	0.171578	0.0529497	3.2404	0.00119361	0.0133761
ENSMUSG00000020889	Nr1d1	protein_coding	11	98767932	nuclear receptor subfamily 1, group D, member 1	NR1D1	237.84	-0.47222	0.145799	-3.23885	0.00120014	0.01344
ENSMUSG00000022791	Tnk2	protein_coding	16	32643874	tyrosine kinase, non-receptor, 2	TNK2	2726.93	-0.233587	0.0721673	-3.23674	0.00120902	0.0135028
ENSMUSG00000032244	Fem1b	protein_coding	9	62791821	feminization 1 homolog b (C. elegans)	FEM1B	4526.27	0.149246	0.0461047	3.23712	0.00120743	0.0135028
ENSMUSG00000045053	Kcng3	protein_coding	17	83585957	potassium voltage-gated channel, subfamily G, member 3	KCNG3	22.2002	0.606707	0.187434	3.23692	0.00120827	0.0135028
ENSMUSG00000046768	Rhoj	protein_coding	12	75308322	ras homolog family member J	RHOJ	128.153	0.540798	0.167079	3.23679	0.00120884	0.0135028
ENSMUSG00000074505	Fat3	protein_coding	9	15910189	FAT atypical cadherin 3	FAT3	11479.9	-0.222287	0.0686951	-3.23585	0.00121281	0.013536
ENSMUSG00000032724	Abtb2	protein_coding	2	103566310	ankyrin repeat and BTB (POZ) domain containing 2	ABTB2	666.401	0.310127	0.0958562	3.23533	0.00121501	0.0135508
ENSMUSG00000038663	Fsd2	protein_coding	7	81533308	fibronectin type III and SPRY domain containing 2	FSD2	20.4206	-0.607612	0.187816	-3.23515	0.00121579	0.0135508
ENSMUSG00000045763	Basp1	protein_coding	15	25363285	brain abundant, membrane attached signal protein 1	BASP1	2291.22	0.204881	0.0633438	3.23443	0.00121886	0.0135758
ENSMUSG00000020811	Wscd1	protein_coding	11	71749920	WSC domain containing 1	WSCD1	2786.21	-0.290523	0.0898337	-3.234	0.00122068	0.0135869
ENSMUSG00000030591	Psmd8	protein_coding	7	29174188	proteasome (prosome, macropain) 26S subunit, non-ATPase, 8	PSMD8	1996.97	0.186954	0.0578129	3.23378	0.00122164	0.0135884
ENSMUSG00000033082	Clec1a	protein_coding	6	129424772	C-type lectin domain family 1, member a	CLEC1A	54.5726	0.602456	0.186326	3.23334	0.0012235	0.0135998
ENSMUSG00000038007	Acer2	protein_coding	4	86874396	alkaline ceramidase 2	ACER2	136.031	-0.460246	0.142364	-3.23289	0.00122544	0.013603
ENSMUSG00000042448	Hoxd1	protein_coding	2	74762980	homeobox D1	HOXD1	15.5046	-0.622037	0.192399	-3.23305	0.00122477	0.013603
ENSMUSG00000028271	Gtf2b	protein_coding	3	142765045	general transcription factor IIB	GTF2B	838.874	0.228059	0.0705756	3.23141	0.00123179	0.0136643
ENSMUSG00000105003	Gm42512	lincRNA	3	57953655	predicted gene 42512		44.085	-0.573049	0.177355	-3.23108	0.00123325	0.0136713
ENSMUSG00000021591	Glrx	protein_coding	13	75839868	glutaredoxin	GLRX	597.944	0.25787	0.0798755	3.2284	0.00124487	0.0137908
ENSMUSG00000048376	F2r	protein_coding	13	95601804	coagulation factor II (thrombin) receptor	F2R	519.866	0.266769	0.0826456	3.22787	0.00124716	0.0138069
ENSMUSG00000040794	C1qtnf4	protein_coding	2	90885860	C1q and tumor necrosis factor related protein 4	C1QTNF4	485.321	0.336819	0.104369	3.2272	0.00125007	0.0138298
ENSMUSG00000095334	Gm21984	processed_transcript	7	126942144	predicted gene 21984		218.162	-0.312061	0.0967369	-3.22587	0.0012559	0.013885
ENSMUSG00000026932	Nacc2	protein_coding	2	26055535	nucleus accumbens associated 2, BEN and BTB (POZ) domain containing	NACC2	6731.26	-0.192324	0.0596432	-3.22457	0.0012616	0.0139292
ENSMUSG00000031740	Mmp2	protein_coding	8	92827291	matrix metallopeptidase 2	MMP2	127.919	0.53991	0.167427	3.22474	0.00126085	0.0139292
ENSMUSG00000065845	Gm25189	snRNA	2	117248271	predicted gene, 25189		10.2819	-0.569358	0.176665	-3.22282	0.00126936	0.0140055
ENSMUSG00000031438	Rnf128	protein_coding	X	139563316	ring finger protein 128	RNF128	606.807	0.226438	0.0702738	3.22223	0.00127199	0.0140251
ENSMUSG00000001833	Sept7	protein_coding	9	25252439	septin 7	SEPT7	10030.6	-0.184123	0.0571591	-3.22124	0.00127638	0.0140547
ENSMUSG00000054843	Atrnl1	protein_coding	19	57611034	attractin like 1	ATRNL1	2741.41	-0.134104	0.0416304	-3.2213	0.00127613	0.0140547
ENSMUSG00000022707	Gbe1	protein_coding	16	70313949	glucan (1,4-alpha-), branching enzyme 1	GBE1	575.128	0.240692	0.0747262	3.22099	0.00127749	0.0140576
ENSMUSG00000021306	Gpr137b	protein_coding	13	13357623	G protein-coupled receptor 137B	GPR137B	322.991	-0.294592	0.0914675	-3.22074	0.00127862	0.0140577
ENSMUSG00000026349	Ccnt2	protein_coding	1	127774164	cyclin T2	CCNT2	1585.6	0.141126	0.0438198	3.2206	0.00127922	0.0140577
ENSMUSG00000044461	Shisa2	protein_coding	14	59625281	shisa family member 2	SHISA2	111.521	0.394777	0.122711	3.21712	0.00129484	0.0142199
ENSMUSG00000097709	2810429I04Rik	lincRNA	13	3478230	RIKEN cDNA 2810429I04 gene		41.7008	-0.574348	0.17862	-3.21548	0.00130226	0.0142919
ENSMUSG00000020451	Limk2	protein_coding	11	3344256	LIM motif-containing protein kinase 2	LIMK2	2126.06	-0.165739	0.0515858	-3.21289	0.00131406	0.0144117
ENSMUSG00000031613	Hpgd	protein_coding	8	56294585	hydroxyprostaglandin dehydrogenase 15 (NAD)	HPGD	184.253	-0.502311	0.156445	-3.21077	0.00132378	0.0145087
ENSMUSG00000021012	Zc3h14	protein_coding	12	98746968	zinc finger CCCH type containing 14	ZC3H14	1736.37	0.157865	0.0491792	3.21	0.00132735	0.014532
ENSMUSG00000030861	Acadsb	protein_coding	7	131410601	acyl-Coenzyme A dehydrogenase, short/branched chain	ACADSB	1998.95	0.165189	0.051462	3.20993	0.00132768	0.014532
ENSMUSG00000040722	Scamp5	protein_coding	9	57441327	secretory carrier membrane protein 5	SCAMP5	3783.61	-0.196313	0.0612119	-3.20711	0.00134076	0.0146654
ENSMUSG00000073538	E330020D12Rik	processed_transcript	1	153404827	Riken cDNA E330020D12 gene		18.0924	-0.618211	0.192825	-3.20606	0.00134564	0.014709
ENSMUSG00000028676	Srsf10	protein_coding	4	135855747	serine/arginine-rich splicing factor 10	SRSF10	757.662	0.210607	0.0657584	3.20274	0.00136127	0.01487
ENSMUSG00000041608	Entpd3	protein_coding	9	120539818	ectonucleoside triphosphate diphosphohydrolase 3	ENTPD3	770.065	-0.253391	0.0791391	-3.20185	0.0013655	0.0149064
ENSMUSG00000024906	Mus81	protein_coding	19	5482345	MUS81 structure-specific endonuclease subunit	MUS81	305.635	0.276167	0.0862744	3.20103	0.00136939	0.0149388
ENSMUSG00000002372	Ranbp3	protein_coding	17	56673225	RAN binding protein 3	RANBP3	1343.01	0.197525	0.0617224	3.20022	0.00137325	0.0149659
ENSMUSG00000021130	Galnt16	protein_coding	12	80518990	UDP-N-acetyl-alpha-D-galactosamine:polypeptide N-acetylgalactosaminyltransferase 16	GALNT16	2182.67	-0.187477	0.0585879	-3.19993	0.00137459	0.0149659
ENSMUSG00000048304	Slitrk3	protein_coding	3	73047265	SLIT and NTRK-like family, member 3	SLITRK3	537.469	0.287	0.0896866	3.20003	0.00137415	0.0149659
ENSMUSG00000045629	Sh3tc2	protein_coding	18	61953075	SH3 domain and tetratricopeptide repeats 2	SH3TC2	397.863	0.269031	0.0841449	3.19724	0.00138751	0.0150965
ENSMUSG00000010936	Vac14	protein_coding	8	110618585	Vac14 homolog (S. cerevisiae)	VAC14	411.936	-0.232921	0.072862	-3.19675	0.00138986	0.0151121
ENSMUSG00000056531	Ccdc18	protein_coding	5	108132875	coiled-coil domain containing 18	CCDC18	52.757	-0.542859	0.169913	-3.19492	0.00139869	0.0151981
ENSMUSG00000004054	Map3k11	protein_coding	19	5689131	mitogen-activated protein kinase kinase kinase 11	MAP3K11	384.209	-0.290478	0.0909308	-3.1945	0.00140073	0.0152102
ENSMUSG00000031626	Sorbs2	protein_coding	8	45507788	sorbin and SH3 domain containing 2	SORBS2	1136.38	-0.281039	0.0880048	-3.19346	0.0014058	0.0152552
ENSMUSG00000049551	Fzd9	protein_coding	5	135248938	frizzled class receptor 9	FZD9	126.275	-0.406282	0.127263	-3.19245	0.00141071	0.0152984
ENSMUSG00000055720	Ubl7	protein_coding	9	57910979	ubiquitin-like 7 (bone marrow stromal cell-derived)	UBL7	323.161	-0.278642	0.0872991	-3.19181	0.00141382	0.015322
ENSMUSG00000023307	March5	protein_coding	19	37207543	membrane-associated ring finger (C3HC4) 5	MARCH5	891.506	0.170434	0.0534113	3.19097	0.00141794	0.0153565
ENSMUSG00000034998	Foxn2	protein_coding	17	88440711	forkhead box N2	FOXN2	775.173	-0.286834	0.0899525	-3.18873	0.00142898	0.0154659
ENSMUSG00000027304	Rtf1	protein_coding	2	119675068	RTF1, Paf1/RNA polymerase II complex component	RTF1	946.71	-0.205193	0.0643787	-3.18728	0.00143619	0.0155337
ENSMUSG00000024827	Gldc	protein_coding	19	30098449	glycine decarboxylase	GLDC	97.3905	0.416293	0.13066	3.18607	0.00144219	0.0155623
ENSMUSG00000028859	Csf3r	protein_coding	4	126024550	colony stimulating factor 3 receptor (granulocyte)	CSF3R	83.7495	-0.484691	0.152132	-3.18599	0.00144262	0.0155623
ENSMUSG00000034324	Tmem132c	protein_coding	5	127241808	transmembrane protein 132C	TMEM132C	205.529	0.437066	0.137166	3.18639	0.00144058	0.0155623
ENSMUSG00000056158	Car10	protein_coding	11	93098028	carbonic anhydrase 10	CA10	906.193	-0.226591	0.0711197	-3.18606	0.00144226	0.0155623
ENSMUSG00000031754	Nudt21	protein_coding	8	94015496	nudix (nucleoside diphosphate linked moiety X)-type motif 21	NUDT21	627.847	0.227837	0.0715437	3.18458	0.00144964	0.0156278
ENSMUSG00000039105	Atp6v1g1	protein_coding	4	63544772	ATPase, H+ transporting, lysosomal V1 subunit G1	ATP6V1G1	924.183	0.341272	0.107206	3.18332	0.00145595	0.0156855
ENSMUSG00000069911	Fam196b	protein_coding	11	34314822	family with sequence similarity 196, member B	FAM196B	421.558	0.252467	0.0793193	3.18293	0.00145794	0.0156967
ENSMUSG00000038072	Galnt11	protein_coding	5	25221904	UDP-N-acetyl-alpha-D-galactosamine:polypeptide N-acetylgalactosaminyltransferase 11	GALNT11	1112.77	0.18357	0.057695	3.18173	0.00146399	0.0157515
ENSMUSG00000033373	Fntb	protein_coding	12	76765589	farnesyltransferase, CAAX box, beta	FNTB	480.281	-0.439376	0.138109	-3.18137	0.00146579	0.0157606
ENSMUSG00000028444	Cntfr	protein_coding	4	41657498	ciliary neurotrophic factor receptor	CNTFR	179.482	-0.442013	0.13897	-3.18064	0.00146952	0.0157904
ENSMUSG00000026418	Tnni1	protein_coding	1	135779434	troponin I, skeletal, slow 1	TNNI1	138.887	0.594566	0.186959	3.1802	0.00147172	0.0158037
ENSMUSG00000076928	Trac	TR_C_gene	14	54220521	T cell receptor alpha constant		12.8095	-0.60876	0.191527	-3.17846	0.00148062	0.0158889
ENSMUSG00000075224	Lrrc55	protein_coding	2	85162334	leucine rich repeat containing 55	LRRC55	159.749	-0.377477	0.118859	-3.17583	0.00149407	0.0160227
ENSMUSG00000026748	Plxdc2	protein_coding	2	16356304	plexin domain containing 2	PLXDC2	2035.96	-0.194112	0.0611457	-3.17458	0.00150056	0.0160819
ENSMUSG00000041958	Pigs	protein_coding	11	78328415	phosphatidylinositol glycan anchor biosynthesis, class S	PIGS	503.804	-0.232086	0.0731194	-3.17407	0.0015032	0.0160997
ENSMUSG00000040133	Gpr176	protein_coding	2	118277110	G protein-coupled receptor 176	GPR176	319.765	-0.418891	0.132015	-3.17304	0.0015085	0.016146
ENSMUSG00000000202	Btbd17	protein_coding	11	114791217	BTB (POZ) domain containing 17	BTBD17	232.003	-0.287853	0.0907777	-3.17096	0.00151935	0.0162515
ENSMUSG00000032897	Nfyc	protein_coding	4	120757438	nuclear transcription factor-Y gamma	NFYC	237.798	0.286423	0.0903345	3.17069	0.00152076	0.0162561
ENSMUSG00000035671	Zswim4	protein_coding	8	84210678	zinc finger SWIM-type containing 4	ZSWIM4	246.815	0.26877	0.0847904	3.16982	0.00152535	0.0162945
ENSMUSG00000029636	Wasf3	protein_coding	5	146384985	WAS protein family, member 3	WASF3	1274.3	-0.198317	0.0625716	-3.16944	0.00152733	0.016305
ENSMUSG00000031353	Rbbp7	protein_coding	X	162760402	retinoblastoma binding protein 7	RBBP7	1556.42	0.179798	0.0567691	3.16718	0.00153928	0.0164113
ENSMUSG00000042708	Shcbp1l	protein_coding	1	153425162	Shc SH2-domain binding protein 1-like	SHCBP1L	41.3843	-0.529087	0.167051	-3.16722	0.00153905	0.0164113
ENSMUSG00000024740	Ddb1	protein_coding	19	10605625	damage specific DNA binding protein 1	DDB1	6395.27	0.124149	0.0392076	3.16645	0.00154315	0.0164419
ENSMUSG00000002428	Hltf	protein_coding	3	20057811	helicase-like transcription factor	HLTF	972.129	0.205318	0.0648578	3.16566	0.00154731	0.0164755
ENSMUSG00000030337	Vamp1	protein_coding	6	125215551	vesicle-associated membrane protein 1	VAMP1	12665.8	-0.151581	0.0479186	-3.1633	0.00155989	0.0165881
ENSMUSG00000055660	Mettl4	protein_coding	17	94727080	methyltransferase like 4	METTL4	273.869	0.302449	0.0956076	3.16344	0.00155919	0.0165881
ENSMUSG00000024044	Epb41l3	protein_coding	17	69156810	erythrocyte membrane protein band 4.1 like 3	EPB41L3	10710.4	-0.147817	0.0467649	-3.16084	0.00157314	0.01671
ENSMUSG00000060244	Alyref2	protein_coding	1	171503478	Aly/REF export factor 2		83.2995	0.424218	0.134212	3.1608	0.00157339	0.01671
ENSMUSG00000044447	Dock5	protein_coding	14	67751928	dedicator of cytokinesis 5	DOCK5	1051.34	-0.315091	0.0997136	-3.15996	0.00157791	0.0167473
ENSMUSG00000055065	Ddx17	protein_coding	15	79527707	DEAD (Asp-Glu-Ala-Asp) box polypeptide 17	DDX17	5298.91	0.170788	0.0540526	3.15965	0.00157956	0.016754
ENSMUSG00000009828	Ick	protein_coding	9	78109192	intestinal cell kinase	ICK	529.299	0.292307	0.0925208	3.15937	0.00158112	0.0167597
ENSMUSG00000002504	Slc9a3r2	protein_coding	17	24639282	solute carrier family 9 (sodium/hydrogen exchanger), member 3 regulator 2	SLC9A3R2	929.969	-0.200769	0.0635522	-3.15912	0.00158248	0.0167633
ENSMUSG00000037742	Eef1a1	protein_coding	9	78478449	eukaryotic translation elongation factor 1 alpha 1	EEF1A1	8946.57	0.221724	0.0702464	3.15637	0.00159744	0.0169109
ENSMUSG00000026970	Rbms1	protein_coding	2	60750193	RNA binding motif, single stranded interacting protein 1	RBMS1	538.198	0.203805	0.0645778	3.15597	0.00159968	0.0169128
ENSMUSG00000035246	Pcyt1b	protein_coding	X	93654863	phosphate cytidylyltransferase 1, choline, beta isoform	PCYT1B	1192.43	-0.286418	0.0907512	-3.15608	0.00159903	0.0169128
ENSMUSG00000064061	Dzip3	protein_coding	16	48924232	DAZ interacting protein 3, zinc finger	DZIP3	3254.7	0.135493	0.0429427	3.15521	0.00160381	0.0169456
ENSMUSG00000041789	2700046A07Rik	lincRNA	18	62751674	RIKEN cDNA 2700046A07 gene		126.275	-0.527686	0.167308	-3.15398	0.00161058	0.0170062
ENSMUSG00000006403	Adamts4	protein_coding	1	171250421	a disintegrin-like and metallopeptidase (reprolysin type) with thrombospondin type 1 motif, 4	ADAMTS4	1580.4	-0.360645	0.114357	-3.15367	0.00161229	0.0170133
ENSMUSG00000051234	Rnf7	protein_coding	9	96470937	ring finger protein 7	RNF7	946.658	-0.251174	0.0796925	-3.15179	0.00162271	0.0171123
ENSMUSG00000017421	Zfp207	protein_coding	11	80383279	zinc finger protein 207	ZNF207	2395.3	0.190494	0.060485	3.14944	0.00163582	0.0172285
ENSMUSG00000024725	Ostf1	protein_coding	19	18579328	osteoclast stimulating factor 1	OSTF1	520.468	0.24073	0.0764328	3.14956	0.00163515	0.0172285
ENSMUSG00000022817	Itgb5	protein_coding	16	33829665	integrin beta 5	ITGB5	1060.85	-0.265955	0.084479	-3.14817	0.00164294	0.0172924
ENSMUSG00000033676	Gabrb3	protein_coding	7	57419692	gamma-aminobutyric acid (GABA) A receptor, subunit beta 3	GABRB3	2861.74	-0.158077	0.0502274	-3.14722	0.00164829	0.0173376
ENSMUSG00000044030	Irf2bp1	protein_coding	7	19004044	interferon regulatory factor 2 binding protein 1	IRF2BP1	424.899	0.318699	0.101303	3.146	0.00165522	0.0173994
ENSMUSG00000025531	Chm	protein_coding	X	113040593	choroidermia (RAB escort protein 1)	CHM	1601.65	0.216938	0.068981	3.14489	0.00166148	0.017454
ENSMUSG00000024083	Pja2	protein_coding	17	64281005	praja 2, RING-H2 motif containing	PJA2	13006.2	0.0965296	0.0307119	3.14307	0.00167189	0.0175409
ENSMUSG00000036466	Megf11	protein_coding	9	64385626	multiple EGF-like-domains 11	MEGF11	255.664	-0.351106	0.111708	-3.14308	0.00167178	0.0175409
ENSMUSG00000100147	1700047M11Rik	lincRNA	1	182287990	RIKEN cDNA 1700047M11 gene		621.37	0.320606	0.102048	3.14171	0.00167965	0.0176112
ENSMUSG00000028274	Rngtt	protein_coding	4	33310311	RNA guanylyltransferase and 5'-phosphatase	RNGTT	935.224	0.192683	0.0613361	3.14144	0.00168121	0.0176163
ENSMUSG00000020524	Gria1	protein_coding	11	57011387	glutamate receptor, ionotropic, AMPA1 (alpha 1)	GRIA1	2546.93	-0.26236	0.0835371	-3.14064	0.00168576	0.0176528
ENSMUSG00000026872	Zeb2	protein_coding	2	44983632	zinc finger E-box binding homeobox 2	ZEB2	4039.44	-0.209031	0.0665739	-3.13984	0.00169038	0.0176786
ENSMUSG00000036790	Slitrk2	protein_coding	X	66649318	SLIT and NTRK-like family, member 2	SLITRK2	921.863	0.228767	0.0728592	3.13985	0.00169032	0.0176786
ENSMUSG00000039529	Atp8b1	protein_coding	18	64528979	ATPase, class I, type 8B, member 1	ATP8B1	69.6503	-0.526233	0.167721	-3.13754	0.0017037	0.0178066
ENSMUSG00000044117	2900011O08Rik	protein_coding	16	13986604	RIKEN cDNA 2900011O08 gene	C16orf45	2641.5	-0.176551	0.0562951	-3.13617	0.00171169	0.0178788
ENSMUSG00000026207	Speg	protein_coding	1	75375297	SPEG complex locus	SPEG	280.941	-0.284861	0.0908646	-3.135	0.00171854	0.0179389
ENSMUSG00000057315	Arhgap24	protein_coding	5	102481391	Rho GTPase activating protein 24	ARHGAP24	569.044	0.296812	0.094696	3.13437	0.00172225	0.0179662
ENSMUSG00000028931	Kcnab2	protein_coding	4	152390742	potassium voltage-gated channel, shaker-related subfamily, beta member 2	KCNAB2	5811.44	-0.254631	0.0812544	-3.13375	0.00172585	0.0179924
ENSMUSG00000020859	Spag9	protein_coding	11	93996091	sperm associated antigen 9	SPAG9	13852.8	0.133072	0.0424854	3.13218	0.00173513	0.0180662
ENSMUSG00000041460	Cacna2d4	protein_coding	6	119236526	calcium channel, voltage-dependent, alpha 2/delta subunit 4	CACNA2D4	66.9044	0.468302	0.149511	3.13222	0.00173487	0.0180662
ENSMUSG00000063297	Luzp2	protein_coding	7	54835498	leucine zipper protein 2	LUZP2	4281.9	0.227306	0.0726041	3.13076	0.00174354	0.0181423
ENSMUSG00000028538	St3gal3	protein_coding	4	117932154	ST3 beta-galactoside alpha-2,3-sialyltransferase 3	ST3GAL3	677.522	0.184677	0.0589921	3.13054	0.00174485	0.0181444
ENSMUSG00000046160	Olig1	protein_coding	16	91269772	oligodendrocyte transcription factor 1	OLIG1	2000.11	0.316564	0.101128	3.13032	0.00174615	0.0181465
ENSMUSG00000038178	Slc43a2	protein_coding	11	75531694	solute carrier family 43, member 2	SLC43A2	984.091	-0.25612	0.0818905	-3.12759	0.00176246	0.0183045
ENSMUSG00000045034	Ankrd34b	protein_coding	13	92425896	ankyrin repeat domain 34B	ANKRD34B	1165.07	-0.197402	0.0631588	-3.12548	0.00177514	0.0184245
ENSMUSG00000021065	Fut8	protein_coding	12	77238104	fucosyltransferase 8	FUT8	1366.82	-0.164497	0.0526447	-3.12467	0.00178007	0.0184633
ENSMUSG00000042622	Maff	protein_coding	15	79347541	v-maf musculoaponeurotic fibrosarcoma oncogene family, protein F (avian)	MAFF	33.4436	0.57727	0.184756	3.12449	0.00178112	0.0184633
ENSMUSG00000056856	Jakmip3	protein_coding	7	138940730	janus kinase and microtubule interacting protein 3	JAKMIP3	675.97	-0.228097	0.0730217	-3.12368	0.00178604	0.0185026
ENSMUSG00000022177	Haus4	protein_coding	14	54541785	HAUS augmin-like complex, subunit 4	HAUS4	113.016	0.429665	0.137573	3.12317	0.00178915	0.0185219
ENSMUSG00000040681	Hmgn1	protein_coding	16	96120618	high mobility group nucleosomal binding domain 1	HMGN1	437.599	0.27916	0.0893883	3.123	0.00179015	0.0185219
ENSMUSG00000050890	Pdik1l	protein_coding	4	134275002	PDLIM1 interacting kinase 1 like	PDIK1L	512.384	0.193818	0.0620655	3.12279	0.00179144	0.0185235
ENSMUSG00000018583	G3bp1	protein_coding	11	55469685	GTPase activating protein (SH3 domain) binding protein 1	G3BP1	1200.38	0.185932	0.0595851	3.12045	0.00180577	0.0186366
ENSMUSG00000031168	Ebp	protein_coding	X	8185329	phenylalkylamine Ca2+ antagonist (emopamil) binding protein	EBP	400.4	-0.291482	0.0934064	-3.12058	0.00180496	0.0186366
ENSMUSG00000104155	Gm38103	TEC	12	56609613	predicted gene, 38103		35.2179	-0.575055	0.184279	-3.12056	0.00180509	0.0186366
ENSMUSG00000045333	Zfp423	protein_coding	8	87661810	zinc finger protein 423	ZNF423	410.957	-0.275711	0.0883715	-3.11991	0.00180907	0.0186589
ENSMUSG00000034341	Wbp2	protein_coding	11	116078573	WW domain binding protein 2	WBP2	2062.54	-0.249589	0.0800103	-3.11946	0.0018118	0.0186754
ENSMUSG00000047604	Frat2	protein_coding	19	41845972	frequently rearranged in advanced T cell lymphomas 2	FRAT2	66.9356	0.458025	0.146845	3.1191	0.00181404	0.0186867
ENSMUSG00000044952	Kctd21	protein_coding	7	97332327	potassium channel tetramerisation domain containing 21	KCTD21	261.538	-0.283797	0.0910066	-3.11842	0.00181823	0.0187182
ENSMUSG00000028911	Srsf4	protein_coding	4	131873617	serine/arginine-rich splicing factor 4	SRSF4	472.874	0.252001	0.0808618	3.11645	0.00183046	0.0188323
ENSMUSG00000019132	BC005537	protein_coding	13	24801657	cDNA sequence BC005537	C6orf62	2144.6	0.305493	0.0980577	3.11544	0.00183671	0.0188849
ENSMUSG00000051065	Mb21d2	protein_coding	16	28826176	Mab-21 domain containing 2	MB21D2	582.531	0.237805	0.0763465	3.11481	0.00184063	0.0189133
ENSMUSG00000028082	Sh3d19	protein_coding	3	85971109	SH3 domain protein D19	SH3D19	375.624	0.276456	0.0887914	3.11354	0.00184856	0.0189778
ENSMUSG00000029270	Fam69a	protein_coding	5	107908053	family with sequence similarity 69, member A	FAM69A	727.83	-0.202786	0.0651326	-3.11344	0.00184921	0.0189778
ENSMUSG00000028519	Dab1	protein_coding	4	103619359	disabled 1	DAB1	584.166	-0.268478	0.0862509	-3.11276	0.00185348	0.0189994
ENSMUSG00000035941	Ibtk	protein_coding	9	85687360	inhibitor of Bruton agammaglobulinemia tyrosine kinase	IBTK	915.333	0.170963	0.0549251	3.11266	0.0018541	0.0189994
ENSMUSG00000036766	Dner	protein_coding	1	84369839	delta/notch-like EGF repeat containing	DNER	2041.33	0.192069	0.0617078	3.11255	0.00185478	0.0189994
ENSMUSG00000022434	Fam118a	protein_coding	15	85037062	family with sequence similarity 118, member A	FAM118A	481.674	0.216634	0.0696221	3.11157	0.00186097	0.019024
ENSMUSG00000029713	Gnb2	protein_coding	5	137528127	guanine nucleotide binding protein (G protein), beta 2	GNB2	1936.16	0.197625	0.0635157	3.11143	0.00186181	0.019024
ENSMUSG00000035863	Palm	protein_coding	10	79793572	paralemmin	PALM	660.317	-0.236	0.0758441	-3.11165	0.00186043	0.019024
ENSMUSG00000042029	Ncapg2	protein_coding	12	116405402	non-SMC condensin II complex, subunit G2	NCAPG2	223.548	-0.271667	0.0873051	-3.11169	0.00186017	0.019024
ENSMUSG00000035274	Tpbg	protein_coding	9	85842380	trophoblast glycoprotein	TPBG	403.957	0.316311	0.101676	3.11098	0.00186466	0.0190413
ENSMUSG00000060373	Hnrnpc	protein_coding	14	52073380	heterogeneous nuclear ribonucleoprotein C	HNRNPC	1966.05	0.241826	0.0777804	3.10909	0.00187667	0.0191521
ENSMUSG00000021794	Glud1	protein_coding	14	34310727	glutamate dehydrogenase 1	GLUD1	6437.96	-0.182031	0.0585922	-3.10675	0.00189156	0.0192921
ENSMUSG00000022867	Usp25	protein_coding	16	77014069	ubiquitin specific peptidase 25	USP25	1524.48	0.206676	0.0665365	3.1062	0.00189509	0.0193048
ENSMUSG00000054863	Fam19a5	protein_coding	15	87625230	family with sequence similarity 19, member A5	FAM19A5	1354.29	-0.210133	0.0676499	-3.10619	0.00189516	0.0193048
ENSMUSG00000066798	Zbtb6	protein_coding	2	37425500	zinc finger and BTB domain containing 6	ZBTB6	545.436	0.24278	0.078168	3.10588	0.00189717	0.0193133
ENSMUSG00000045103	Dmd	protein_coding	X	82948870	dystrophin, muscular dystrophy	DMD	3124.69	0.187854	0.0604997	3.10504	0.00190252	0.0193558
ENSMUSG00000052371	Hoxd3os1	antisense	2	74703248	homeobox D3, opposite strand 1		103.126	0.430144	0.138632	3.10278	0.00191715	0.0194926
ENSMUSG00000030093	Wnt7a	protein_coding	6	91363981	wingless-type MMTV integration site family, member 7A	WNT7A	188.072	-0.350891	0.113099	-3.10252	0.00191884	0.0194977
ENSMUSG00000025825	Iscu	protein_coding	5	113772748	iron-sulfur cluster assembly enzyme	ISCU	1037.4	0.223653	0.0721072	3.10167	0.00192433	0.0195414
ENSMUSG00000059923	Grb2	protein_coding	11	115644045	growth factor receptor bound protein 2	GRB2	1090.71	-0.193861	0.0625329	-3.10015	0.00193426	0.0196181
ENSMUSG00000106024	A530083M17Rik	TEC	3	153309370	RIKEN cDNA A530083M17 gene		23.934	-0.598382	0.193015	-3.10019	0.00193399	0.0196181
ENSMUSG00000007777	0610009B22Rik	protein_coding	11	51685386	RIKEN cDNA 0610009B22 gene		387.958	0.257452	0.083053	3.09985	0.00193616	0.0196226
ENSMUSG00000044122	Proca1	protein_coding	11	78193392	protein interacting with cyclin A1	PROCA1	62.2417	-0.515628	0.166347	-3.09971	0.00193709	0.0196226
ENSMUSG00000016637	Ift27	protein_coding	15	78159465	intraflagellar transport 27	IFT27	205.777	-0.308351	0.0995113	-3.09865	0.00194405	0.0196809
ENSMUSG00000029212	Gabrb1	protein_coding	5	71658113	gamma-aminobutyric acid (GABA) A receptor, subunit beta 1	GABRB1	2009.54	-0.283845	0.0916293	-3.09776	0.00194989	0.0197224
ENSMUSG00000039519	Cyp7b1	protein_coding	3	18071950	cytochrome P450, family 7, subfamily b, polypeptide 1	CYP7B1	283.627	0.341028	0.110092	3.09766	0.00195054	0.0197224
ENSMUSG00000020111	Micu1	protein_coding	10	59702477	mitochondrial calcium uptake 1	MICU1	2164.23	0.208159	0.0672269	3.09637	0.00195909	0.0197967
ENSMUSG00000103428	Gm20754	lincRNA	3	73066316	predicted gene, 20754		11.7331	0.595348	0.192293	3.09604	0.00196124	0.0198062
ENSMUSG00000074807	Gm10762	protein_coding	2	128966593	predicted gene 10762		66.9704	0.459353	0.148403	3.0953	0.00196617	0.0198438
ENSMUSG00000075296	Aldh3b2	protein_coding	19	3972328	aldehyde dehydrogenase 3 family, member B2	ALDH3B2	15.5723	0.596613	0.192808	3.09433	0.00197259	0.0198965
ENSMUSG00000037999	Arap2	protein_coding	5	62602445	ArfGAP with RhoGAP domain, ankyrin repeat and PH domain 2	ARAP2	2726	-0.169524	0.0548138	-3.09273	0.00198324	0.0199794
ENSMUSG00000097333	Zfp87	protein_coding	13	67515781	zinc finger protein 87		398.175	0.28658	0.0926611	3.09278	0.00198292	0.0199794
ENSMUSG00000022098	Bmp1	protein_coding	14	70474557	bone morphogenetic protein 1	BMP1	314.737	-0.264491	0.0855548	-3.09148	0.00199162	0.0200515
ENSMUSG00000020954	Strn3	protein_coding	12	51608541	striatin, calmodulin binding protein 3	STRN3	3155.72	0.147396	0.0476828	3.09118	0.00199363	0.0200595
ENSMUSG00000045382	Cxcr4	protein_coding	1	128588199	chemokine (C-X-C motif) receptor 4	CXCR4	78.5899	-0.489419	0.158567	-3.08651	0.00202521	0.0203647
ENSMUSG00000026831	1700007K13Rik	protein_coding	2	28462001	RIKEN cDNA 1700007K13 gene	C9orf116	43.7068	-0.548258	0.177771	-3.08406	0.00204194	0.020501
ENSMUSG00000045427	Hnrnph2	protein_coding	X	134601179	heterogeneous nuclear ribonucleoprotein H2	HNRNPH2	1036.02	0.206809	0.0670518	3.08432	0.0020402	0.020501
ENSMUSG00000055782	Abcd2	protein_coding	15	91145884	ATP-binding cassette, sub-family D (ALD), member 2	ABCD2	1811.7	-0.188078	0.0609853	-3.08398	0.0020425	0.020501
ENSMUSG00000026775	Yme1l1	protein_coding	2	23156369	YME1-like 1 (S. cerevisiae)	YME1L1	3121.97	0.190822	0.0618848	3.0835	0.0020458	0.0205216
ENSMUSG00000032036	Kirrel3	protein_coding	9	34485894	kin of IRRE like 3 (Drosophila)	KIRREL3	444.124	-0.28231	0.0915931	-3.08222	0.00205461	0.0205975
ENSMUSG00000041571	Selenow	protein_coding	7	15917208	selenoprotein W	SELENOW	1378.49	-0.317359	0.102983	-3.08167	0.00205842	0.0206231
ENSMUSG00000069171	Nr2f1	protein_coding	13	78188973	nuclear receptor subfamily 2, group F, member 1	NR2F1	357.763	0.267347	0.0867902	3.08038	0.00206736	0.0207001
ENSMUSG00000048483	Zdhhc22	protein_coding	12	86983381	zinc finger, DHHC-type containing 22	ZDHHC22	111.269	-0.43532	0.141418	-3.07825	0.00208217	0.0208356
ENSMUSG00000011884	Gltp	protein_coding	5	114669398	glycolipid transfer protein	GLTP	877.339	-0.358558	0.116548	-3.07649	0.00209451	0.0209464
ENSMUSG00000000838	Fmr1	protein_coding	X	68678541	fragile X mental retardation syndrome 1	FMR1	1342.68	0.18335	0.0596282	3.07488	0.00210586	0.0210471
ENSMUSG00000020100	Slc29a3	protein_coding	10	60712072	solute carrier family 29 (nucleoside transporters), member 3	SLC29A3	222.428	-0.408269	0.132794	-3.07446	0.00210883	0.0210512
ENSMUSG00000021275	Tecpr2	protein_coding	12	110889264	tectonin beta-propeller repeat containing 2	TECPR2	1221.82	-0.17301	0.0562726	-3.07451	0.0021085	0.0210512
ENSMUSG00000063727	Tnfrsf11b	protein_coding	15	54250619	tumor necrosis factor receptor superfamily, member 11b (osteoprotegerin)	TNFRSF11B	63.6427	-0.557586	0.181387	-3.07402	0.00211196	0.0210696
ENSMUSG00000028573	Fggy	protein_coding	4	95557507	FGGY carbohydrate kinase domain containing	FGGY	432.776	-0.216893	0.0705695	-3.07347	0.00211584	0.0210955
ENSMUSG00000001211	Agpat3	protein_coding	10	78269178	1-acylglycerol-3-phosphate O-acyltransferase 3	AGPAT3	4136.38	-0.185856	0.0604868	-3.07267	0.00212154	0.0211268
ENSMUSG00000001493	Meox1	protein_coding	11	101877510	mesenchyme homeobox 1	MEOX1	38.3423	-0.567732	0.184758	-3.07285	0.00212028	0.0211268
ENSMUSG00000037236	Matr3	protein_coding	18	35562146	matrin 3	MATR3	9520.03	0.206237	0.0672039	3.06882	0.00214904	0.0213877
ENSMUSG00000060002	Chpt1	protein_coding	10	88452745	choline phosphotransferase 1	CHPT1	3928.91	-0.24296	0.0791779	-3.06854	0.00215111	0.0213953
ENSMUSG00000032238	Rora	protein_coding	9	68653786	RAR-related orphan receptor alpha	RORA	1921.2	-0.166205	0.0542061	-3.06617	0.00216821	0.0215524
ENSMUSG00000038732	Mboat1	protein_coding	13	30136498	membrane bound O-acyltransferase domain containing 1	MBOAT1	208.921	-0.392957	0.12818	-3.06567	0.00217181	0.0215751
ENSMUSG00000022336	Eif3e	protein_coding	15	43250040	eukaryotic translation initiation factor 3, subunit E	EIF3E	1097.75	0.218207	0.0711957	3.06489	0.0021775	0.0216186
ENSMUSG00000038679	Trps1	protein_coding	15	50654752	trichorhinophalangeal syndrome I (human)	TRPS1	1622.15	-0.158047	0.0515729	-3.06455	0.00218001	0.0216304
ENSMUSG00000022041	Chrna2	protein_coding	14	66135039	cholinergic receptor, nicotinic, alpha polypeptide 2 (neuronal)	CHRNA2	28.6635	-0.557923	0.182152	-3.06295	0.00219163	0.0217327
ENSMUSG00000026031	Cflar	protein_coding	1	58711508	CASP8 and FADD-like apoptosis regulator	CFLAR	612.14	0.248555	0.0811966	3.06115	0.00220485	0.0218506
ENSMUSG00000039145	Camk1d	protein_coding	2	5293457	calcium/calmodulin-dependent protein kinase ID	CAMK1D	2196.34	-0.240568	0.0785946	-3.06087	0.00220696	0.0218583
ENSMUSG00000050668	Gpatch11	protein_coding	17	78835516	G patch domain containing 11	GPATCH11	962.426	-0.198111	0.0647488	-3.05969	0.00221567	0.0219314
ENSMUSG00000020664	Dld	protein_coding	12	31331564	dihydrolipoamide dehydrogenase	DLD	3090.41	0.161779	0.0529023	3.05808	0.00222763	0.0220365
ENSMUSG00000033454	Zbtb1	protein_coding	12	76370266	zinc finger and BTB domain containing 1	ZBTB1	542.608	0.205814	0.0673454	3.0561	0.00224235	0.0221688
ENSMUSG00000009549	Srp14	protein_coding	2	118475850	signal recognition particle 14	SRP14	1869.97	0.180577	0.0590947	3.05572	0.00224518	0.0221834
ENSMUSG00000061315	Naca	protein_coding	10	128035346	nascent polypeptide-associated complex alpha polypeptide	NACA	600.327	0.235816	0.0772066	3.05435	0.00225549	0.022272
ENSMUSG00000090919	Pabpc4l	protein_coding	3	46442197	poly(A) binding protein, cytoplasmic 4-like	PABPC4L	15.2589	0.587368	0.192321	3.05411	0.00225731	0.0222766
ENSMUSG00000027133	Nop10	protein_coding	2	112261926	NOP10 ribonucleoprotein	NOP10	720.972	0.242995	0.0796502	3.05078	0.00228251	0.0224981
ENSMUSG00000027500	Stmn2	protein_coding	3	8509360	stathmin-like 2	STMN2	4017.99	0.15999	0.0524465	3.05054	0.00228432	0.0224981
ENSMUSG00000066877	Nck2	protein_coding	1	43444579	non-catalytic region of tyrosine kinase adaptor protein 2	NCK2	313.287	-0.26929	0.0882718	-3.05069	0.00228315	0.0224981
ENSMUSG00000070544	Top1	protein_coding	2	160645888	topoisomerase (DNA) I	TOP1	1683.28	0.195463	0.0640774	3.05042	0.00228523	0.0224981
ENSMUSG00000032006	Pdgfd	protein_coding	9	6168584	platelet-derived growth factor, D polypeptide	PDGFD	959.561	0.227336	0.0745681	3.04871	0.00229827	0.0226129
ENSMUSG00000040412	5330417C22Rik	protein_coding	3	108455694	RIKEN cDNA 5330417C22 gene	KIAA1324	273.575	-0.328861	0.107901	-3.0478	0.00230527	0.0226683
ENSMUSG00000029304	Spp1	protein_coding	5	104435118	secreted phosphoprotein 1	SPP1	2469.82	0.30874	0.101318	3.04723	0.00230963	0.0226976
ENSMUSG00000020034	Tcp11l2	protein_coding	10	84576626	t-complex 11 (mouse) like 2	TCP11L2	460.812	0.260062	0.0853816	3.04588	0.00232001	0.022786
ENSMUSG00000022024	Sugt1	protein_coding	14	79587691	SGT1, suppressor of G2 allele of SKP1 (S. cerevisiae)	SUGT1	1390.68	0.174875	0.0574177	3.04566	0.00232168	0.0227887
ENSMUSG00000031480	Thsd1	protein_coding	8	22227313	thrombospondin, type I, domain 1	THSD1	128.174	0.342435	0.112466	3.04479	0.00232841	0.0228412
ENSMUSG00000012428	Steap4	protein_coding	5	7960457	STEAP family member 4	STEAP4	33.7021	0.385121	0.126542	3.04341	0.00233912	0.022932
ENSMUSG00000028917	Plekhm2	protein_coding	4	141625734	pleckstrin homology domain containing, family M (with RUN domain) member 2	PLEKHM2	2063.81	-0.249958	0.0821355	-3.04324	0.00234045	0.022932
ENSMUSG00000021338	Carmil1	protein_coding	13	24012344	capping protein regulator and myosin 1 linker 1	CARMIL1	589.175	-0.27196	0.0894034	-3.04194	0.00235056	0.0230173
ENSMUSG00000030409	Dmpk	protein_coding	7	19083849	dystrophia myotonica-protein kinase	DMPK	112.827	-0.383945	0.126244	-3.04129	0.00235571	0.023054
ENSMUSG00000048142	Nat8l	protein_coding	5	33995984	N-acetyltransferase 8-like	NAT8L	6623.85	-0.195103	0.064174	-3.04022	0.00236406	0.0231219
ENSMUSG00000044252	Osbpl1a	protein_coding	18	12755314	oxysterol binding protein-like 1A	OSBPL1A	4955.31	-0.207852	0.0683833	-3.03952	0.00236957	0.0231621
ENSMUSG00000020189	Osbpl8	protein_coding	10	111164802	oxysterol binding protein-like 8	OSBPL8	2551.81	0.13819	0.0454776	3.03863	0.00237654	0.0232164
ENSMUSG00000032564	Cpne4	protein_coding	9	104547286	copine IV	CPNE4	297.497	-0.274023	0.0901939	-3.03815	0.00238033	0.0232396
ENSMUSG00000096883	Shisa8	protein_coding	15	82206952	shisa family member 8	SHISA8	135.778	-0.45794	0.150767	-3.0374	0.00238628	0.0232839
ENSMUSG00000032355	Mlip	protein_coding	9	77102081	muscular LMNA-interacting protein	MLIP	105.165	0.472238	0.155503	3.03684	0.0023907	0.0233132
ENSMUSG00000046982	Tshz1	protein_coding	18	84011627	teashirt zinc finger family member 1	TSHZ1	884.625	0.240467	0.0791968	3.03633	0.0023948	0.0233393
ENSMUSG00000107994	D830050J10Rik	bidirectional_promoter_lncRNA	6	115675968	RIKEN cDNA D830050J10 gene		20.9634	0.583686	0.192255	3.036	0.0023974	0.0233509
ENSMUSG00000029208	Guf1	protein_coding	5	69556923	GUF1 homolog, GTPase	GUF1	1025.06	0.25032	0.0824576	3.03574	0.00239946	0.0233571
ENSMUSG00000028551	Cdkn2c	protein_coding	4	109660876	cyclin-dependent kinase inhibitor 2C (p18, inhibits CDK4)	CDKN2C	31.3223	0.546767	0.180211	3.03405	0.00241298	0.023461
ENSMUSG00000033059	Pygb	protein_coding	2	150786735	brain glycogen phosphorylase	PYGB	8902.55	-0.170212	0.056098	-3.0342	0.00241178	0.023461
ENSMUSG00000025791	Pgm2	protein_coding	4	99929414	phosphoglucomutase 2	PGM1	2048.2	-0.177635	0.0586124	-3.03067	0.0024401	0.0236868
ENSMUSG00000040822	1700123O20Rik	protein_coding	14	54686171	RIKEN cDNA 1700123O20 gene	C14orf119	345.971	0.301476	0.0994673	3.0309	0.00243824	0.0236868
ENSMUSG00000047037	Nipa1	protein_coding	7	55977567	non imprinted in Prader-Willi/Angelman syndrome 1 homolog (human)	NIPA1	2020.88	-0.25529	0.0842368	-3.03062	0.00244052	0.0236868
ENSMUSG00000028923	Necap2	protein_coding	4	141066512	NECAP endocytosis associated 2	NECAP2	567.682	-0.26872	0.0886823	-3.03014	0.00244442	0.0237105
ENSMUSG00000022415	Syngr1	protein_coding	15	80091334	synaptogyrin 1	SYNGR1	3386.47	-0.167675	0.0553434	-3.02972	0.00244778	0.0237152
ENSMUSG00000024188	Luc7l	protein_coding	17	26252910	Luc7-like	LUC7L	2057.34	0.133893	0.0441922	3.0298	0.00244716	0.0237152
ENSMUSG00000029430	Ran	protein_coding	5	129020069	RAN, member RAS oncogene family	RAN	1622	0.176686	0.0583242	3.02938	0.00245054	0.023728
ENSMUSG00000043029	Trpv3	protein_coding	11	73267388	transient receptor potential cation channel, subfamily V, member 3	TRPV3	21.1291	-0.574961	0.189952	-3.02688	0.00247096	0.0239116
ENSMUSG00000031217	Efnb1	protein_coding	X	99136130	ephrin B1	EFNB1	72.8791	0.570315	0.188467	3.02607	0.00247752	0.0239528
ENSMUSG00000042662	Dusp15	protein_coding	2	152940997	dual specificity phosphatase-like 15	DUSP15	621.092	0.201529	0.0665991	3.026	0.00247812	0.0239528
ENSMUSG00000002881	Nab1	protein_coding	1	52457294	Ngfi-A binding protein 1	NAB1	948.323	-0.195289	0.0645493	-3.02543	0.00248284	0.0239842
ENSMUSG00000040181	Fmo1	protein_coding	1	162829561	flavin containing monooxygenase 1	FMO1	96.9952	0.579544	0.191574	3.02518	0.00248488	0.0239899
ENSMUSG00000029545	Acads	protein_coding	5	115110299	acyl-Coenzyme A dehydrogenase, short chain	ACADS	228.047	0.390053	0.129087	3.02164	0.00251412	0.0242579
ENSMUSG00000031755	Bbs2	protein_coding	8	94067954	Bardet-Biedl syndrome 2 (human)	BBS2	704.438	0.19071	0.0631335	3.02074	0.00252158	0.0243156
ENSMUSG00000018167	Stard3	protein_coding	11	98358368	START domain containing 3	STARD3	547.754	-0.265667	0.0879621	-3.02025	0.0025257	0.0243411
ENSMUSG00000010529	Gm266	protein_coding	12	111484611	predicted gene 266		22.0516	-0.582806	0.192981	-3.02001	0.00252765	0.0243456
ENSMUSG00000036634	Mag	protein_coding	7	30899176	myelin-associated glycoprotein	MAG	15119.3	-0.336592	0.111492	-3.01899	0.00253619	0.0244136
ENSMUSG00000027944	Hax1	protein_coding	3	89995446	HCLS1 associated X-1	HAX1	206.671	0.355971	0.117956	3.01782	0.00254596	0.0244934
ENSMUSG00000020366	Mapk9	protein_coding	11	49846751	mitogen-activated protein kinase 9	MAPK9	5626.81	-0.150891	0.0500117	-3.01711	0.00255198	0.0245369
ENSMUSG00000032011	Thy1	protein_coding	9	44043384	thymus cell antigen 1, theta	THY1	5276.89	-0.221465	0.0734707	-3.01433	0.00257549	0.0247485
ENSMUSG00000032719	Sbspon	protein_coding	1	15853862	somatomedin B and thrombospondin, type 1 domain containing	SBSPON	27.0123	0.494335	0.164043	3.01345	0.00258294	0.0248056
ENSMUSG00000022718	Dgcr8	protein_coding	16	18253948	DiGeorge syndrome critical region gene 8	DGCR8	611.561	0.191053	0.0634207	3.01246	0.00259138	0.0248576
ENSMUSG00000033768	Nrxn2	protein_coding	19	6418731	neurexin II	NRXN2	1911.05	0.298847	0.0991985	3.01262	0.00259003	0.0248576
ENSMUSG00000027742	Cog6	protein_coding	3	52981875	component of oligomeric golgi complex 6	COG6	1128.92	0.178773	0.0593619	3.01157	0.00259899	0.0249161
ENSMUSG00000029772	Ahcyl2	protein_coding	6	29768011	S-adenosylhomocysteine hydrolase-like 2	AHCYL2	3499.85	-0.195429	0.0649021	-3.01114	0.00260271	0.0249372
ENSMUSG00000074218	Cox7a1	protein_coding	7	30184144	cytochrome c oxidase subunit VIIa 1	COX7A1	125.075	0.517705	0.171952	3.01076	0.00260595	0.0249537
ENSMUSG00000052632	Asap2	protein_coding	12	21111748	ArfGAP with SH3 domain, ankyrin repeat and PH domain 2	ASAP2	509.948	-0.323873	0.107579	-3.01055	0.00260777	0.0249566
ENSMUSG00000037876	Jmjd1c	protein_coding	10	67096125	jumonji domain containing 1C	JMJD1C	2532.08	0.221895	0.0737201	3.00997	0.00261274	0.0249896
ENSMUSG00000038352	Arl5c	protein_coding	11	97989578	ADP-ribosylation factor-like 5C	ARL5C	47.7456	0.518573	0.172346	3.00891	0.00262189	0.0250626
ENSMUSG00000024997	Prdx3	protein_coding	19	60864051	peroxiredoxin 3	PRDX3	1802.61	0.247024	0.0821035	3.00869	0.00262378	0.0250661
ENSMUSG00000011831	Evi5	protein_coding	5	107744795	ecotropic viral integration site 5	EVI5	2446.71	0.144256	0.0480333	3.00324	0.00267123	0.025475
ENSMUSG00000028550	Atg4c	protein_coding	4	99193934	autophagy related 4C, cysteine peptidase	ATG4C	895.919	-0.289453	0.0963792	-3.00327	0.00267099	0.025475
ENSMUSG00000041556	Fbxo2	protein_coding	4	148160621	F-box protein 2	FBXO2	2277.19	-0.238539	0.0794198	-3.00352	0.00266874	0.025475
ENSMUSG00000022971	Ifnar2	protein_coding	16	91372783	interferon (alpha and beta) receptor 2	IFNAR2	256.311	0.297915	0.0992501	3.00166	0.00268508	0.0255915
ENSMUSG00000059070	Rpl18	protein_coding	7	45715457	ribosomal protein L18	RPL18	508.934	0.306159	0.102002	3.0015	0.00268655	0.0255915
ENSMUSG00000008855	Hdac5	protein_coding	11	102194432	histone deacetylase 5	HDAC5	1868.04	-0.157939	0.0526501	-2.99979	0.00270167	0.0257206
ENSMUSG00000051048	P4ha3	protein_coding	7	100285520	procollagen-proline, 2-oxoglutarate 4-dioxygenase (proline 4-hydroxylase), alpha polypeptide III	P4HA3	146.879	0.434324	0.144849	2.99846	0.00271348	0.0258181
ENSMUSG00000030471	Zdhhc13	protein_coding	7	48789003	zinc finger, DHHC domain containing 13	ZDHHC13	429.166	0.229448	0.0765593	2.997	0.00272652	0.0259271
ENSMUSG00000026437	Cdk18	protein_coding	1	132112237	cyclin-dependent kinase 18	CDK18	439.633	-0.401962	0.134133	-2.99674	0.00272882	0.025934
ENSMUSG00000047044	D030056L22Rik	protein_coding	19	18713193	RIKEN cDNA D030056L22 gene	C9orf40	380.668	0.28456	0.0949695	2.99633	0.00273254	0.0259544
ENSMUSG00000032437	Stt3b	protein_coding	9	115242581	STT3, subunit of the oligosaccharyltransferase complex, homolog B (S. cerevisiae)	STT3B	2122.13	0.187687	0.0626959	2.99362	0.00275693	0.026171
ENSMUSG00000063887	Nlgn1	protein_coding	3	25426215	neuroligin 1	NLGN1	2274.9	0.18674	0.0623931	2.99296	0.00276282	0.0262117
ENSMUSG00000025626	Phf6	protein_coding	X	52912266	PHD finger protein 6	PHF6	720.832	0.197319	0.0659574	2.99161	0.00277513	0.0263134
ENSMUSG00000030055	Rab43	protein_coding	6	87788853	RAB43, member RAS oncogene family	RAB43	14.1227	0.576472	0.192743	2.99088	0.00278177	0.026346
ENSMUSG00000034353	Ramp1	protein_coding	1	91179822	receptor (calcitonin) activity modifying protein 1	RAMP1	1139	-0.202017	0.0675407	-2.99104	0.00278031	0.026346
ENSMUSG00000038612	Mcl1	protein_coding	3	95658788	myeloid cell leukemia sequence 1	MCL1	1494.38	0.141587	0.0473517	2.99012	0.00278866	0.026396
ENSMUSG00000002908	Kcnn1	protein_coding	8	70842049	potassium intermediate/small conductance calcium-activated channel, subfamily N, member 1	KCNN1	305.625	-0.254841	0.0852393	-2.98971	0.00279245	0.0264015
ENSMUSG00000086155	9430041J12Rik	antisense	7	4074125	RIKEN cDNA 9430041J12 gene		53.633	-0.486254	0.162636	-2.98983	0.00279135	0.0264015
ENSMUSG00000023249	Parp3	protein_coding	9	106470322	poly (ADP-ribose) polymerase family, member 3	PARP3	164.058	-0.324581	0.108587	-2.98915	0.00279757	0.0264325
ENSMUSG00000024290	Rock1	protein_coding	18	10064401	Rho-associated coiled-coil containing protein kinase 1	ROCK1	1404.91	0.189057	0.0632547	2.98882	0.00280055	0.0264325
ENSMUSG00000049119	Fam110b	protein_coding	4	5644090	family with sequence similarity 110, member B	FAM110B	634.07	0.184731	0.0618039	2.98898	0.00279907	0.0264325
ENSMUSG00000035493	Tgfbi	protein_coding	13	56609603	transforming growth factor, beta induced	TGFBI	384.874	0.46836	0.156775	2.98747	0.00281293	0.0265342
ENSMUSG00000039221	Rpl22l1	protein_coding	3	28805436	ribosomal protein L22 like 1	RPL22L1	463.19	0.286794	0.0960087	2.98716	0.00281578	0.0265458
ENSMUSG00000000938	Hoxa10	protein_coding	6	52231197	homeobox A10	HOXA10	290.468	0.542678	0.181794	2.98512	0.00283463	0.0267082
ENSMUSG00000031555	Adam9	protein_coding	8	24949611	a disintegrin and metallopeptidase domain 9 (meltrin gamma)	ADAM9	1714.85	0.168183	0.0563799	2.98303	0.00285412	0.0268764
ENSMUSG00000025630	Hprt	protein_coding	X	52988137	hypoxanthine guanine phosphoribosyl transferase	HPRT1	2509.66	0.189643	0.0635863	2.98245	0.00285949	0.0268962
ENSMUSG00000034614	Pik3ip1	protein_coding	11	3330401	phosphoinositide-3-kinase interacting protein 1	PIK3IP1	855.429	-0.269204	0.0902581	-2.9826	0.00285811	0.0268962
ENSMUSG00000002332	Dhrs1	protein_coding	14	55739020	dehydrogenase/reductase (SDR family) member 1	DHRS1	1282.82	-0.253777	0.0850993	-2.98213	0.00286246	0.0268981
ENSMUSG00000054013	Tmem179	protein_coding	12	112500184	transmembrane protein 179	TMEM179	1218.7	-0.234673	0.0786944	-2.98208	0.00286296	0.0268981
ENSMUSG00000034574	Daam1	protein_coding	12	71831078	dishevelled associated activator of morphogenesis 1	DAAM1	1982.83	-0.179027	0.0601017	-2.97874	0.00289435	0.0271709
ENSMUSG00000038146	Notch3	protein_coding	17	32120820	notch 3	NOTCH3	143.039	-0.469998	0.157789	-2.97864	0.0028953	0.0271709
ENSMUSG00000090671	Gm5067	processed_pseudogene	5	26007027	predicted gene 5067		83.8018	-0.464493	0.155973	-2.97804	0.00290099	0.0272088
ENSMUSG00000046607	Hrk	protein_coding	5	118164648	harakiri, BCL2 interacting protein (contains only BH3 domain)	HRK	78.0952	-0.459329	0.154255	-2.97772	0.00290399	0.0272214
ENSMUSG00000046567	4930430F08Rik	protein_coding	10	100572274	RIKEN cDNA 4930430F08 gene	C12orf29	585.778	0.244523	0.0821408	2.97687	0.00291205	0.0272814
ENSMUSG00000065037	Rn7sk	misc_RNA	9	78175303	RNA, 7SK, nuclear	RN7SK	347360	0.178684	0.0600514	2.97552	0.00292497	0.0273868
ENSMUSG00000057541	Pus7	protein_coding	5	23740648	pseudouridylate synthase 7	PUS7	452.173	0.268373	0.090202	2.97524	0.00292757	0.0273956
ENSMUSG00000035910	Dcdc2a	protein_coding	13	25056004	doublecortin domain containing 2a	DCDC2	191.925	0.410954	0.138185	2.97393	0.00294009	0.0274972
ENSMUSG00000031283	Chrdl1	protein_coding	X	143285674	chordin-like 1	CHRDL1	77.1523	0.570865	0.191995	2.97333	0.00294585	0.0275353
ENSMUSG00000022559	Fbxl6	protein_coding	15	76535730	F-box and leucine-rich repeat protein 6	FBXL6	187.487	0.310512	0.104457	2.97261	0.00295276	0.0275842
ENSMUSG00000026510	Trp53bp2	protein_coding	1	182409172	transformation related protein 53 binding protein 2	TP53BP2	597.76	-0.23276	0.0783095	-2.97231	0.00295569	0.027596
ENSMUSG00000000399	Ndufa9	protein_coding	6	126821721	NADH dehydrogenase (ubiquinone) 1 alpha subcomplex, 9	NDUFA9	2635.86	0.183786	0.0618929	2.96942	0.00298363	0.0277309
ENSMUSG00000002617	Zfp40	protein_coding	17	23173869	zinc finger protein 40		572.009	0.216823	0.0730096	2.96978	0.00298009	0.0277309
ENSMUSG00000023067	Cdkn1a	protein_coding	17	29090979	cyclin-dependent kinase inhibitor 1A (P21)	CDKN1A	115.365	-0.428971	0.14446	-2.96947	0.00298311	0.0277309
ENSMUSG00000024286	Ccny	protein_coding	18	9314044	cyclin Y	CCNY	2143.19	0.19735	0.0664348	2.97058	0.00297235	0.0277309
ENSMUSG00000025993	Slc40a1	protein_coding	1	45908068	solute carrier family 40 (iron-regulated transporter), member 1	SLC40A1	194.282	-0.433503	0.145978	-2.96965	0.00298143	0.0277309
ENSMUSG00000027001	Dusp19	protein_coding	2	80617045	dual specificity phosphatase 19	DUSP19	364.921	-0.345995	0.116513	-2.96958	0.00298208	0.0277309
ENSMUSG00000035559	Mpv17l2	protein_coding	8	70758649	MPV17 mitochondrial membrane protein-like 2	MPV17L2	151.89	-0.361602	0.121755	-2.96991	0.00297883	0.0277309
ENSMUSG00000058979	Cecr5	protein_coding	6	120509494	cat eye syndrome chromosome region, candidate 5	CECR5	426.367	0.195592	0.0658555	2.97002	0.00297783	0.0277309
ENSMUSG00000021245	Mlh3	protein_coding	12	85234529	mutL homolog 3	MLH3	717.343	0.194172	0.0654018	2.96891	0.0029886	0.0277537
ENSMUSG00000041120	Nbl1	protein_coding	4	139082284	neuroblastoma, suppression of tumorigenicity 1	MINOS1-NBL1	339.075	-0.554962	0.18693	-2.96882	0.00298946	0.0277537
ENSMUSG00000022906	Parp9	protein_coding	16	35938470	poly (ADP-ribose) polymerase family, member 9	PARP9	193.079	0.534841	0.180196	2.96812	0.00299632	0.0278017
ENSMUSG00000028684	Urod	protein_coding	4	116989965	uroporphyrinogen decarboxylase	UROD	884.68	0.166713	0.056175	2.96775	0.00299987	0.027819
ENSMUSG00000033060	Lmo7	protein_coding	14	101729957	LIM domain only 7	LMO7	208.056	-0.346729	0.116848	-2.96736	0.00300365	0.0278383
ENSMUSG00000005142	Man2b1	protein_coding	8	85083270	mannosidase 2, alpha B1	MAN2B1	849.838	-0.203023	0.0684332	-2.96673	0.00300986	0.0278668
ENSMUSG00000030102	Itpr1	protein_coding	6	108213096	inositol 1,4,5-trisphosphate receptor 1	ITPR1	3033.78	0.211478	0.0712838	2.9667	0.00301011	0.0278668
ENSMUSG00000040613	Apobec1	protein_coding	6	122577792	apolipoprotein B mRNA editing enzyme, catalytic polypeptide 1	APOBEC1	75.0995	0.450661	0.151958	2.9657	0.00301999	0.0279426
ENSMUSG00000042712	Wbp5	protein_coding	X	136245079	WW domain binding protein 5	TCEAL9	1263.07	0.279958	0.0944512	2.96405	0.00303619	0.0280767
ENSMUSG00000026433	Rab29	protein_coding	1	131867224	RAB29, member RAS oncogene family	RAB29	114.8	-0.395288	0.133392	-2.96335	0.00304313	0.0281187
ENSMUSG00000037370	Enpp1	protein_coding	10	24637914	ectonucleotide pyrophosphatase/phosphodiesterase 1	ENPP1	523.734	-0.256184	0.086459	-2.96307	0.00304586	0.0281187
ENSMUSG00000038503	Mesdc2	protein_coding	7	83884466	mesoderm development candidate 2	MESDC2	793.591	0.203944	0.0688281	2.96309	0.00304567	0.0281187
ENSMUSG00000002032	Tmem25	protein_coding	9	44793769	transmembrane protein 25	TMEM25	687.206	-0.223414	0.0754181	-2.96234	0.0030531	0.0281697
ENSMUSG00000005686	Ampd3	protein_coding	7	110768206	adenosine monophosphate deaminase 3	AMPD3	321.279	-0.251261	0.0848243	-2.96214	0.00305511	0.0281724
ENSMUSG00000020435	Osbp2	protein_coding	11	3703731	oxysterol binding protein 2	OSBP2	552.07	-0.222755	0.0752631	-2.95968	0.00307957	0.0283821
ENSMUSG00000053453	Thoc7	protein_coding	14	13949014	THO complex 7	THOC7	956.551	0.194456	0.0657057	2.95949	0.00308145	0.0283835
ENSMUSG00000037151	Lrrc20	protein_coding	10	61475833	leucine rich repeat containing 20	LRRC20	303.077	-0.270017	0.0912642	-2.95863	0.00309009	0.0284312
ENSMUSG00000037703	Lzts3	protein_coding	2	130632839	leucine zipper, putative tumor suppressor family member 3	LZTS3	766.121	-0.20255	0.0684576	-2.95877	0.00308871	0.0284312
ENSMUSG00000049721	Gal3st1	protein_coding	11	3983636	galactose-3-O-sulfotransferase 1	GAL3ST1	731.607	-0.377511	0.127672	-2.95687	0.0031078	0.0285783
ENSMUSG00000066892	Fbxl12	protein_coding	9	20618118	F-box and leucine-rich repeat protein 12	FBXL12	125.941	0.354516	0.119965	2.95515	0.00312513	0.0287215
ENSMUSG00000020777	Acox1	protein_coding	11	116171888	acyl-Coenzyme A oxidase 1, palmitoyl	ACOX1	3853.19	-0.13698	0.0463641	-2.95445	0.00313228	0.0287551
ENSMUSG00000037813	D630003M21Rik	protein_coding	2	158182533	RIKEN cDNA D630003M21 gene	KIAA1755	140.689	0.440765	0.149184	2.9545	0.00313172	0.0287551
ENSMUSG00000001473	Tubb6	protein_coding	18	67390717	tubulin, beta 6 class V	TUBB6	54.8682	0.531019	0.17983	2.9529	0.00314807	0.0288839
ENSMUSG00000032932	Hspa13	protein_coding	16	75755190	heat shock protein 70 family, member 13	HSPA13	1609.3	0.183076	0.0620252	2.95165	0.00316085	0.0289693
ENSMUSG00000104784	Gm42984	antisense	5	44226587	predicted gene 42984		10.3558	0.567041	0.19211	2.95164	0.0031609	0.0289693
ENSMUSG00000023832	Acat2	protein_coding	17	12942890	acetyl-Coenzyme A acetyltransferase 2	ACAT2	886.765	-0.259998	0.0881113	-2.95078	0.00316969	0.0290175
ENSMUSG00000055436	Srsf11	protein_coding	3	158010473	serine/arginine-rich splicing factor 11	SRSF11	1489.93	0.140216	0.0475174	2.95084	0.0031691	0.0290175
ENSMUSG00000078317	F8a	protein_coding	X	73228291	factor 8-associated gene A	F8A1	236.464	0.274024	0.092898	2.94973	0.00318049	0.0291003
ENSMUSG00000020864	Ankrd40	protein_coding	11	94328001	ankyrin repeat domain 40	ANKRD40	2485.85	-0.239513	0.0812249	-2.94876	0.00319047	0.0291267
ENSMUSG00000032232	Cgnl1	protein_coding	9	71626509	cingulin-like 1	CGNL1	2294.74	-0.220378	0.0747228	-2.94927	0.00318527	0.0291267
ENSMUSG00000056854	Pou3f4	protein_coding	X	110814280	POU domain, class 3, transcription factor 4	POU3F4	131.413	0.344356	0.116778	2.94881	0.00318996	0.0291267
ENSMUSG00000063663	Brwd3	protein_coding	X	108737016	bromodomain and WD repeat domain containing 3	BRWD3	465.385	0.270999	0.0918948	2.94901	0.00318793	0.0291267
ENSMUSG00000015484	Fam163a	protein_coding	1	156075966	family with sequence similarity 163, member A	FAM163A	82.2494	-0.445463	0.151145	-2.94725	0.00320612	0.0292534
ENSMUSG00000038354	Ankrd35	protein_coding	3	96670131	ankyrin repeat domain 35	ANKRD35	403.443	-0.250624	0.0851251	-2.94419	0.00323801	0.029528
ENSMUSG00000021572	Cep72	protein_coding	13	74036495	centrosomal protein 72	CEP72	48.5272	-0.470794	0.160082	-2.94096	0.00327198	0.0297896
ENSMUSG00000035390	Brsk1	protein_coding	7	4690604	BR serine/threonine kinase 1	BRSK1	2519.75	-0.210093	0.0714302	-2.94123	0.00326908	0.0297896
ENSMUSG00000042104	Uggt2	protein_coding	14	118985039	UDP-glucose glycoprotein glucosyltransferase 2	UGGT2	1104.46	0.145458	0.0494595	2.94094	0.00327213	0.0297896
ENSMUSG00000027739	Rab33b	protein_coding	3	51483920	RAB33B, member RAS oncogene family	RAB33B	1029.85	-0.247449	0.0842381	-2.9375	0.0033087	0.0301058
ENSMUSG00000036371	Serbp1	protein_coding	6	67238176	serpine1 mRNA binding protein 1	SERBP1	5963.74	0.120632	0.0410764	2.93677	0.00331653	0.0301604
ENSMUSG00000055912	Tmem150a	protein_coding	6	72355447	transmembrane protein 150A	TMEM150A	78.4401	0.415261	0.141473	2.93528	0.00333251	0.030289
ENSMUSG00000079560	Hoxa3	protein_coding	6	52169062	homeobox A3	HOXA3	43.5999	0.483166	0.164642	2.93464	0.00333934	0.0303343
ENSMUSG00000043659	Npsr1	protein_coding	9	24097996	neuropeptide S receptor 1	NPSR1	306.061	0.564992	0.192538	2.93444	0.00334151	0.0303373
ENSMUSG00000020573	Pik3cg	protein_coding	12	32173473	phosphoinositide-3-kinase, catalytic, gamma polypeptide	PIK3CG	89.8556	-0.407956	0.139065	-2.93357	0.00335092	0.0304059
ENSMUSG00000026051	1500015O10Rik	protein_coding	1	43730602	RIKEN cDNA 1500015O10 gene	C2orf40	96.7083	0.548274	0.186951	2.93272	0.0033601	0.0304725
ENSMUSG00000027809	Etfdh	protein_coding	3	79603788	electron transferring flavoprotein, dehydrogenase	ETFDH	1020.83	0.179085	0.0610737	2.93228	0.00336483	0.0304985
ENSMUSG00000032839	Trpc1	protein_coding	9	95705082	transient receptor potential cation channel, subfamily C, member 1	TRPC1	816.083	0.21213	0.0723734	2.93105	0.00337814	0.0306023
ENSMUSG00000024277	Mapre2	protein_coding	18	23752333	microtubule-associated protein, RP/EB family, member 2	MAPRE2	2014.16	-0.256853	0.0876498	-2.93045	0.00338471	0.0306281
ENSMUSG00000044350	Lacc1	protein_coding	14	77024200	laccase (multicopper oxidoreductase) domain containing 1	LACC1	95.4116	-0.403112	0.137554	-2.93056	0.0033835	0.0306281
ENSMUSG00000026319	2310035C23Rik	protein_coding	1	105663861	RIKEN cDNA 2310035C23 gene	KIAA1468	2181.93	0.133575	0.0456041	2.92902	0.00340032	0.0307525
ENSMUSG00000053985	Zfp14	protein_coding	7	30036359	zinc finger protein 14	ZFP14	478.966	-0.242745	0.0828872	-2.92862	0.00340466	0.0307704
ENSMUSG00000062202	Btbd9	protein_coding	17	30215524	BTB (POZ) domain containing 9	BTBD9	1201.15	0.18287	0.0624448	2.9285	0.00340604	0.0307704
ENSMUSG00000025958	Creb1	protein_coding	1	64532645	cAMP responsive element binding protein 1	CREB1	1741.02	0.147228	0.0502837	2.92795	0.0034121	0.0308081
ENSMUSG00000070426	Rnf121	protein_coding	7	102019137	ring finger protein 121	RNF121	484.781	0.280917	0.0959867	2.92662	0.00342664	0.0309224
ENSMUSG00000025648	Pfkfb4	protein_coding	9	108991778	6-phosphofructo-2-kinase/fructose-2,6-biphosphatase 4	PFKFB4	383.945	0.270473	0.0924264	2.92636	0.0034295	0.030929
ENSMUSG00000034403	Pja1	protein_coding	X	99465734	praja ring finger 1, E3 ubiquitin protein ligase	PJA1	3991.83	0.154662	0.052854	2.92622	0.00343112	0.030929
ENSMUSG00000029919	Hpgds	protein_coding	6	65117293	hematopoietic prostaglandin D synthase	HPGDS	132.953	-0.43708	0.149411	-2.92536	0.00344063	0.0309914
ENSMUSG00000030188	Magohb	protein_coding	6	131284388	mago homolog B, exon junction complex core component	MAGOHB	97.9465	0.39261	0.134214	2.92525	0.00344181	0.0309914
ENSMUSG00000028483	Snapc3	protein_coding	4	83417724	small nuclear RNA activating complex, polypeptide 3	SNAPC3	483.015	0.210129	0.0718736	2.9236	0.00346014	0.0311244
ENSMUSG00000086370	Ftx	lincRNA	X	103560907	Ftx transcript, Xist regulator (non-protein coding)	FTX	436.276	0.363608	0.124371	2.92357	0.00346037	0.0311244
ENSMUSG00000022964	Tmem50b	protein_coding	16	91574503	transmembrane protein 50B	TMEM50B	1735.74	-0.175672	0.0601016	-2.92292	0.00346764	0.0311728
ENSMUSG00000052372	Il1rapl1	protein_coding	X	86740870	interleukin 1 receptor accessory protein-like 1	IL1RAPL1	494.762	0.229528	0.078545	2.92224	0.0034752	0.0312237
ENSMUSG00000019295	Tmem129	protein_coding	5	33653216	transmembrane protein 129	TMEM129	504.585	-0.192552	0.0658996	-2.9219	0.00347902	0.0312409
ENSMUSG00000016921	Srsf6	protein_coding	2	162931528	serine/arginine-rich splicing factor 6	SRSF6	2074.36	0.178957	0.0612576	2.92138	0.00348479	0.0312757
ENSMUSG00000030884	Uqcrc2	protein_coding	7	120635176	ubiquinol cytochrome c reductase core protein 2	UQCRC2	5503.82	0.157376	0.0538743	2.92117	0.00348716	0.0312799
ENSMUSG00000045875	Adra1a	protein_coding	14	66635251	adrenergic receptor, alpha 1a	ADRA1A	383.567	-0.32925	0.112733	-2.92062	0.00349334	0.0313182
ENSMUSG00000047787	Flrt1	protein_coding	19	7092014	fibronectin leucine rich transmembrane protein 1	FLRT1	229.401	-0.367538	0.125911	-2.91902	0.00351133	0.0314623
ENSMUSG00000027551	Zfp64	protein_coding	2	168893331	zinc finger protein 64	ZFP64	282.765	0.273414	0.09369	2.91828	0.00351969	0.0315201
ENSMUSG00000028419	Chmp5	protein_coding	4	40948407	charged multivesicular body protein 5	CHMP5	2528.72	0.212193	0.0727403	2.91713	0.00353265	0.031619
ENSMUSG00000102059	Gm20257	transcribed_unprocessed_pseudogene	1	58652641	predicted gene, 20257		14.0326	0.562816	0.192978	2.91648	0.00354008	0.0316683
ENSMUSG00000062980	Cped1	protein_coding	6	21985916	cadherin-like and PC-esterase domain containing 1	CPED1	207.939	0.561825	0.19272	2.91524	0.0035542	0.0317773
ENSMUSG00000037972	Snn	protein_coding	16	11066298	stannin	SNN	4676.31	-0.181574	0.0622971	-2.91465	0.00356091	0.03182
ENSMUSG00000032224	Fam81a	protein_coding	9	70088511	family with sequence similarity 81, member A	FAM81A	794.582	-0.269115	0.0923473	-2.91416	0.00356644	0.0318521
ENSMUSG00000005506	Celf1	protein_coding	2	90940382	CUGBP, Elav-like family member 1	CELF1	1468.26	0.145651	0.0499875	2.91374	0.00357125	0.0318777
ENSMUSG00000020910	Adprm	protein_coding	11	67037905	ADP-ribose/CDP-alcohol diphosphatase, manganese dependent	ADPRM	290.41	0.262487	0.0900983	2.91334	0.00357587	0.0319017
ENSMUSG00000057101	Zfp180	protein_coding	7	24081924	zinc finger protein 180	ZNF180	1034.74	0.199765	0.0685968	2.91216	0.00358943	0.031996
ENSMUSG00000096188	Cmtm4	protein_coding	8	104348191	CKLF-like MARVEL transmembrane domain containing 4	CMTM4	2025.4	-0.145758	0.050053	-2.91208	0.00359034	0.031996
ENSMUSG00000036062	Phf24	protein_coding	4	42916660	PHD finger protein 24	PHF24	3155.23	-0.189323	0.0650389	-2.91091	0.00360377	0.0320983
ENSMUSG00000028556	Dock7	protein_coding	4	98936671	dedicator of cytokinesis 7	DOCK7	1216.05	-0.213396	0.0733532	-2.90916	0.00362406	0.0322616
ENSMUSG00000024168	Tmem204	protein_coding	17	25057702	transmembrane protein 204	TMEM204	114.676	-0.425248	0.146242	-2.90783	0.00363946	0.0323637
ENSMUSG00000030047	Arhgap25	protein_coding	6	87458545	Rho GTPase activating protein 25	ARHGAP25	52.0487	-0.460555	0.158376	-2.90797	0.00363779	0.0323637
ENSMUSG00000006386	Tek	protein_coding	4	94739289	endothelial-specific receptor tyrosine kinase	TEK	258.764	-0.38838	0.133668	-2.90557	0.0036659	0.0325285
ENSMUSG00000031963	Bmper	protein_coding	9	23223076	BMP-binding endothelial regulator	BMPER	280.424	0.277887	0.0956315	2.90581	0.00366304	0.0325285
ENSMUSG00000038774	Ascc3	protein_coding	10	50592669	activating signal cointegrator 1 complex subunit 3	ASCC3	1328.13	0.170852	0.0587953	2.90588	0.00366225	0.0325285
ENSMUSG00000068748	Ptprz1	protein_coding	6	22875502	protein tyrosine phosphatase, receptor type Z, polypeptide 1	PTPRZ1	4170.33	-0.221459	0.0762175	-2.90562	0.00366523	0.0325285
ENSMUSG00000037868	Egr2	protein_coding	10	67535475	early growth response 2	EGR2	19.3674	0.355893	0.122536	2.9044	0.0036796	0.0326324
ENSMUSG00000027624	Epb41l1	protein_coding	2	156420909	erythrocyte membrane protein band 4.1 like 1	EPB41L1	7893.7	-0.198839	0.0684725	-2.90393	0.00368512	0.0326637
ENSMUSG00000028497	Hacd4	protein_coding	4	88396144	3-hydroxyacyl-CoA dehydratase 4	HACD4	81.226	0.498403	0.171666	2.90333	0.00369221	0.0326738
ENSMUSG00000030310	Slc6a1	protein_coding	6	114282635	solute carrier family 6 (neurotransmitter transporter, GABA), member 1	SLC6A1	6211.69	-0.171992	0.0592347	-2.90356	0.00368944	0.0326738
ENSMUSG00000032279	Idh3a	protein_coding	9	54586334	isocitrate dehydrogenase 3 (NAD+) alpha	IDH3A	3691.54	0.139814	0.0481563	2.90334	0.00369202	0.0326738
ENSMUSG00000022389	Tef	protein_coding	15	81802421	thyrotroph embryonic factor	TEF	3993.92	-0.211044	0.0726971	-2.90306	0.00369532	0.0326837
ENSMUSG00000046311	Zfp62	protein_coding	11	49203292	zinc finger protein 62	ZFP62	1669.16	0.135739	0.0467657	2.90252	0.00370169	0.0327224
ENSMUSG00000019843	Fyn	protein_coding	10	39368855	Fyn proto-oncogene	FYN	1892.63	0.182052	0.0627274	2.90227	0.00370466	0.0327312
ENSMUSG00000018387	Shroom1	protein_coding	11	53457205	shroom family member 1	SHROOM1	240.01	-0.375766	0.129516	-2.90131	0.00371606	0.0328142
ENSMUSG00000097322	A530083I20Rik	lincRNA	9	122885080	RIKEN cDNA A530083I20 gene		26.5626	0.532437	0.183566	2.90052	0.0037254	0.032879
ENSMUSG00000060681	Slc9a6	protein_coding	X	56609757	solute carrier family 9 (sodium/hydrogen exchanger), member 6	SLC9A6	3463.97	0.146445	0.0505197	2.89878	0.00374622	0.0330395
ENSMUSG00000060735	Rxfp3	protein_coding	15	11033717	relaxin family peptide receptor 3	RXFP3	50.964	-0.467098	0.161143	-2.89866	0.0037476	0.0330395
ENSMUSG00000105677	Gm43328	sense_intronic	3	105732444	predicted gene 43328		45.6733	-0.463388	0.159889	-2.89819	0.00375329	0.0330719
ENSMUSG00000056880	Gadl1	protein_coding	9	115909455	glutamate decarboxylase-like 1	GADL1	18.5333	0.559309	0.193009	2.89783	0.00375753	0.0330916
ENSMUSG00000021638	Ocln	protein_coding	13	100496507	occludin	OCLN	166.424	-0.389349	0.134391	-2.89713	0.00376595	0.0331303
ENSMUSG00000090015	Gm15446	protein_coding	5	109923400	predicted gene 15446		248.339	0.429973	0.148411	2.89718	0.00376536	0.0331303
ENSMUSG00000054733	Msra	protein_coding	14	64122625	methionine sulfoxide reductase A	MSRA	323.89	0.226118	0.0780771	2.89608	0.0037785	0.0332229
ENSMUSG00000026393	Nek7	protein_coding	1	138482875	NIMA (never in mitosis gene a)-related expressed kinase 7	NEK7	2186.39	0.271633	0.0938233	2.89515	0.00378974	0.033304
ENSMUSG00000026153	Fam135a	protein_coding	1	24011093	family with sequence similarity 135, member A	FAM135A	1153.83	0.193496	0.0668508	2.89444	0.00379836	0.0333619
ENSMUSG00000011832	Evi5l	protein_coding	8	4166567	ecotropic viral integration site 5 like	EVI5L	1639.77	-0.170341	0.0588988	-2.8921	0.00382673	0.0335753
ENSMUSG00000017677	Wsb1	protein_coding	11	79239372	WD repeat and SOCS box-containing 1	WSB1	2261.6	0.182509	0.0631027	2.89226	0.00382483	0.0335753
ENSMUSG00000036902	Neto2	protein_coding	8	85636588	neuropilin (NRP) and tolloid (TLL)-like 2	NETO2	1017.14	-0.181341	0.062718	-2.89136	0.00383573	0.0336363
ENSMUSG00000027971	Ndst4	protein_coding	3	125404076	N-deacetylase/N-sulfotransferase (heparin glucosaminyl) 4	NDST4	809.738	-0.20864	0.0722014	-2.88969	0.00385617	0.0337974
ENSMUSG00000031633	Slc25a4	protein_coding	8	46206797	solute carrier family 25 (mitochondrial carrier, adenine nucleotide translocator), member 4	SLC25A4	18556.4	0.181389	0.0627822	2.88918	0.00386244	0.0338344
ENSMUSG00000005802	Slc30a4	protein_coding	2	122681233	solute carrier family 30 (zinc transporter), member 4	SLC30A4	1460.75	0.170578	0.0590567	2.88838	0.00387234	0.0339031
ENSMUSG00000060376	Bckdha	protein_coding	7	25629946	branched chain ketoacid dehydrogenase E1, alpha polypeptide	BCKDHA	1045.67	0.235141	0.0814198	2.888	0.00387696	0.0339254
ENSMUSG00000046798	Cldn12	protein_coding	5	5489537	claudin 12	CLDN12	897.934	0.170897	0.0591785	2.88782	0.00387925	0.0339274
ENSMUSG00000027433	Xrn2	protein_coding	2	147012996	5'-3' exoribonuclease 2	XRN2	1294.33	0.216048	0.0748616	2.88596	0.00390217	0.0341098
ENSMUSG00000021843	Ktn1	protein_coding	14	47648448	kinectin 1	KTN1	3203.26	0.132826	0.0460343	2.88537	0.00390954	0.034125
ENSMUSG00000029249	Rest	protein_coding	5	77265491	RE1-silencing transcription factor	REST	430.777	0.205832	0.0713375	2.88532	0.00391013	0.034125
ENSMUSG00000030786	Itgam	protein_coding	7	128062640	integrin alpha M	ITGAM	88.9098	-0.426546	0.147822	-2.88553	0.00390754	0.034125
ENSMUSG00000034098	Fstl5	protein_coding	3	76074270	follistatin-like 5	FSTL5	2051.88	0.156041	0.0540847	2.88512	0.00391259	0.0341283
ENSMUSG00000027288	Zfp106	protein_coding	2	120506820	zinc finger protein 106	ZNF106	6172.17	-0.178345	0.061827	-2.88457	0.00391943	0.0341541
ENSMUSG00000041594	Tmtc4	protein_coding	14	122918971	transmembrane and tetratricopeptide repeat containing 4	TMTC4	904.331	0.217979	0.0755678	2.88455	0.00391969	0.0341541
ENSMUSG00000010142	Tnfrsf13b	protein_coding	11	61126755	tumor necrosis factor receptor superfamily, member 13b	TNFRSF13B	29.655	-0.513647	0.17812	-2.88371	0.00393023	0.0342277
ENSMUSG00000102344	9430053O09Rik	TEC	16	77419251	RIKEN cDNA 9430053O09 gene		31.7749	0.524582	0.181945	2.8832	0.0039366	0.0342651
ENSMUSG00000018574	Acadvl	protein_coding	11	70010183	acyl-Coenzyme A dehydrogenase, very long chain	ACADVL	1665.43	0.205475	0.0712761	2.8828	0.00394158	0.0342903
ENSMUSG00000020396	Nefh	protein_coding	11	4938754	neurofilament, heavy polypeptide	NEFH	19730.4	-0.167657	0.0581788	-2.88175	0.00395473	0.034333
ENSMUSG00000020463	Smek2	protein_coding	11	29172890	SMEK homolog 2, suppressor of mek1 (Dictyostelium)	PPP4R3B	1664.41	0.149348	0.0518264	2.88169	0.00395544	0.034333
ENSMUSG00000031789	Cngb1	protein_coding	8	95239045	cyclic nucleotide gated channel beta 1	CNGB1	20.8028	-0.55105	0.191232	-2.88158	0.00395693	0.034333
ENSMUSG00000050640	Tmem150c	protein_coding	5	100077872	transmembrane protein 150C	TMEM150C	934.233	-0.196891	0.0683238	-2.88174	0.00395488	0.034333
ENSMUSG00000056938	Acbd4	protein_coding	11	103101682	acyl-Coenzyme A binding domain containing 4	ACBD4	378.009	-0.251932	0.0874236	-2.88174	0.00395482	0.034333
ENSMUSG00000003549	Ercc1	protein_coding	7	19344778	excision repair cross-complementing rodent repair deficiency, complementation group 1	ERCC1	315.12	0.241296	0.0837713	2.88041	0.00397155	0.0344148
ENSMUSG00000026321	Tnfrsf11a	protein_coding	1	105780718	tumor necrosis factor receptor superfamily, member 11a, NFKB activator	TNFRSF11A	101.459	-0.364336	0.126487	-2.88043	0.00397136	0.0344148
ENSMUSG00000044328	Trp53i13	protein_coding	11	77508099	transformation related protein 53 inducible protein 13	TP53I13	74.8747	-0.4119	0.143005	-2.88033	0.00397263	0.0344148
ENSMUSG00000017929	B4galt5	protein_coding	2	167298444	UDP-Gal:betaGlcNAc beta 1,4-galactosyltransferase, polypeptide 5	B4GALT5	640.753	-0.184799	0.0641738	-2.87966	0.00398107	0.0344698
ENSMUSG00000054675	Tmem119	protein_coding	5	113793729	transmembrane protein 119	TMEM119	398.356	-0.303075	0.105264	-2.87918	0.00398706	0.0345035
ENSMUSG00000039967	Zfp292	protein_coding	4	34803113	zinc finger protein 292	ZNF292	2065.72	0.139082	0.0483159	2.8786	0.00399448	0.0345495
ENSMUSG00000070687	Htr1d	protein_coding	4	136423524	5-hydroxytryptamine (serotonin) receptor 1D	HTR1D	31.8011	-0.522228	0.181443	-2.87819	0.00399964	0.034576
ENSMUSG00000065118	Gm23297	snoRNA	7	143531394	predicted gene, 23297		35.8538	-0.5491	0.190824	-2.87753	0.00400808	0.0346307
ENSMUSG00000020676	Ccl11	protein_coding	11	82057823	chemokine (C-C motif) ligand 11	CCL11	16.6833	0.323205	0.112363	2.87644	0.00402185	0.0347315
ENSMUSG00000028402	Mpdz	protein_coding	4	81278500	multiple PDZ domain protein	MPDZ	2336.85	0.215803	0.0750752	2.87449	0.00404682	0.0349105
ENSMUSG00000063229	Ldha	protein_coding	7	46841475	lactate dehydrogenase A	LDHA	1224.25	0.236821	0.0823871	2.8745	0.00404673	0.0349105
ENSMUSG00000038622	Med30	protein_coding	15	52712445	mediator complex subunit 30	MED30	354.588	0.294278	0.102432	2.87292	0.00406697	0.0350659
ENSMUSG00000032403	2300009A05Rik	protein_coding	9	63394447	RIKEN cDNA 2300009A05 gene	C15orf61	224.755	0.323528	0.112703	2.87063	0.00409659	0.0353027
ENSMUSG00000029826	Zc3hav1	protein_coding	6	38305286	zinc finger CCCH type, antiviral 1	ZC3HAV1	385.247	0.456111	0.159251	2.8641	0.00418192	0.0360192
ENSMUSG00000020256	Aldh1l2	protein_coding	10	83487450	aldehyde dehydrogenase 1 family, member L2	ALDH1L2	450.438	-0.374523	0.130793	-2.86349	0.00419006	0.0360516
ENSMUSG00000025869	Nop16	protein_coding	13	54584185	NOP16 nucleolar protein	NOP16	233.657	0.255888	0.0893585	2.86361	0.00418848	0.0360516
ENSMUSG00000039989	Cbx4	protein_coding	11	119077573	chromobox 4	CBX4	548.919	0.2477	0.0865182	2.86298	0.00419677	0.0360905
ENSMUSG00000063316	Rpl27	protein_coding	11	101442298	ribosomal protein L27	RPL27	64.7289	0.427992	0.149501	2.86281	0.00419903	0.036091
ENSMUSG00000069072	Slc7a14	protein_coding	3	31202858	solute carrier family 7 (cationic amino acid transporter, y+ system), member 14	SLC7A14	3492.41	-0.195401	0.0682603	-2.86259	0.00420197	0.0360975
ENSMUSG00000071723	Gspt2	protein_coding	X	94636069	G1 to S phase transition 2	GSPT2	462.116	0.225738	0.0788927	2.86132	0.00421875	0.0362226
ENSMUSG00000039629	Strip2	protein_coding	6	29917012	striatin interacting protein 2	STRIP2	900.411	-0.157453	0.0550623	-2.85954	0.00424257	0.0364082
ENSMUSG00000022466	Rpap3	protein_coding	15	97675105	RNA polymerase II associated protein 3	RPAP3	815.608	-0.174074	0.0608882	-2.85892	0.00425092	0.0364609
ENSMUSG00000035298	Klhl35	protein_coding	7	99466004	kelch-like 35	KLHL35	27.0727	0.54885	0.192132	2.85663	0.00428158	0.0367047
ENSMUSG00000022454	Nell2	protein_coding	15	95219451	NEL-like 2	NELL2	2076.56	0.179636	0.0628895	2.85638	0.00428502	0.036715
ENSMUSG00000022306	Zfpm2	protein_coding	15	40655042	zinc finger protein, multitype 2	ZFPM2	222.341	0.327367	0.114686	2.85446	0.00431104	0.0369188
ENSMUSG00000021133	Susd6	protein_coding	12	80790532	sushi domain containing 6	SUSD6	500.389	-0.232719	0.0815924	-2.85222	0.00434152	0.0371605
ENSMUSG00000028218	Fam92a	protein_coding	4	12153409	family with sequence similarity 92, member A	FAM92A	1133.4	0.159502	0.0559409	2.85127	0.00435455	0.0372332
ENSMUSG00000029587	Zfp12	protein_coding	5	143235163	zinc finger protein 12	ZNF12	762.196	0.200906	0.0704581	2.85143	0.00435233	0.0372332
ENSMUSG00000037296	Lsm1	protein_coding	8	25785288	LSM1 homolog, mRNA degradation associated	LSM1	381.972	0.228304	0.0801436	2.84868	0.00439007	0.0375174
ENSMUSG00000026623	Lpgat1	protein_coding	1	191717834	lysophosphatidylglycerol acyltransferase 1	LPGAT1	5079.58	-0.148039	0.0520079	-2.84647	0.00442066	0.0377592
ENSMUSG00000045045	Lrfn4	protein_coding	19	4611785	leucine rich repeat and fibronectin type III domain containing 4	LRFN4	321.8	0.269173	0.0946316	2.84443	0.00444913	0.0379708
ENSMUSG00000047228	BC048546	protein_coding	6	128539821	cDNA sequence BC048546	OVOS2	21.6381	-0.547467	0.192474	-2.84436	0.00445004	0.0379708
ENSMUSG00000021072	Tmx1	protein_coding	12	70453095	thioredoxin-related transmembrane protein 1	TMX1	1082.8	0.218484	0.0769008	2.84111	0.00449564	0.0383201
ENSMUSG00000105265	Sox2ot	processed_transcript	3	34104270	SOX2 overlapping transcript (non-protein coding)		1160.95	-0.29584	0.104127	-2.84115	0.00449509	0.0383201
ENSMUSG00000075270	Pde11a	protein_coding	2	75989141	phosphodiesterase 11A	PDE11A	308.658	-0.356537	0.125507	-2.84078	0.00450038	0.0383406
ENSMUSG00000031505	Naxd	protein_coding	8	11497506	NAD(P)HX dehydratase	NAXD	696.459	0.17252	0.0607427	2.84018	0.00450883	0.0383466
ENSMUSG00000037965	Zc3h7a	protein_coding	16	11136592	zinc finger CCCH type containing 7 A	ZC3H7A	815.223	0.174965	0.0616031	2.8402	0.00450851	0.0383466
ENSMUSG00000054766	Set	protein_coding	2	30057378	SET nuclear oncogene	SET	730.092	0.252888	0.0890429	2.84007	0.00451041	0.0383466
ENSMUSG00000073988	Ttpa	protein_coding	4	20007938	tocopherol (alpha) transfer protein	TTPA	162.995	-0.308499	0.108607	-2.84052	0.00450403	0.0383466
ENSMUSG00000021702	Thbs4	protein_coding	13	92751590	thrombospondin 4	THBS4	24.5624	0.497691	0.175327	2.83864	0.00453062	0.0384588
ENSMUSG00000022512	Cldn1	protein_coding	16	26356642	claudin 1	CLDN1	77.6994	0.548041	0.193062	2.83869	0.00452998	0.0384588
ENSMUSG00000025245	Lztfl1	protein_coding	9	123694416	leucine zipper transcription factor-like 1	LZTFL1	1144.93	0.150278	0.0529394	2.83867	0.00453015	0.0384588
ENSMUSG00000021711	Trappc13	protein_coding	13	104142149	trafficking protein particle complex 13	TRAPPC13	1638.41	0.166737	0.0587447	2.83833	0.00453506	0.0384766
ENSMUSG00000005360	Slc1a3	protein_coding	15	8634124	solute carrier family 1 (glial high affinity glutamate transporter), member 3	SLC1A3	3830.16	0.188518	0.0664361	2.83759	0.00454556	0.0385459
ENSMUSG00000029338	Antxr2	protein_coding	5	97882783	anthrax toxin receptor 2	ANTXR2	76.9065	0.531225	0.187233	2.83724	0.00455059	0.0385601
ENSMUSG00000034021	Pds5b	protein_coding	5	150673739	PDS5 cohesin associated factor B	PDS5B	2743.07	0.198013	0.069793	2.83714	0.00455193	0.0385601
ENSMUSG00000020102	Slc16a7	protein_coding	10	125219270	solute carrier family 16 (monocarboxylic acid transporters), member 7	SLC16A7	448.614	0.252851	0.0891272	2.83697	0.00455446	0.0385617
ENSMUSG00000040651	Fam208a	protein_coding	14	27428847	family with sequence similarity 208, member A	FAM208A	2386.12	0.183954	0.0648577	2.83627	0.00456441	0.0386261
ENSMUSG00000028790	Khdrbs1	protein_coding	4	129703164	KH domain containing, RNA binding, signal transduction associated 1	KHDRBS1	875.21	0.204628	0.0721544	2.83598	0.00456855	0.0386411
ENSMUSG00000033596	Rfwd3	protein_coding	8	111270944	ring finger and WD repeat domain 3	RFWD3	358.235	-0.223105	0.0786762	-2.83573	0.0045721	0.0386411
ENSMUSG00000068154	Insm1	protein_coding	2	146221921	insulinoma-associated 1	INSM1	20.9883	0.544202	0.191914	2.83565	0.00457324	0.0386411
ENSMUSG00000041225	Arhgap12	protein_coding	18	6024427	Rho GTPase activating protein 12	ARHGAP12	2264.03	0.130165	0.0459062	2.83546	0.00457603	0.0386449
ENSMUSG00000020890	Gucy2e	protein_coding	11	69218117	guanylate cyclase 2e	GUCY2D	42.5901	-0.479185	0.169009	-2.83527	0.00457872	0.0386477
ENSMUSG00000027669	Gnb4	protein_coding	3	32580332	guanine nucleotide binding protein (G protein), beta 4	GNB4	735.184	0.244095	0.0861311	2.83399	0.00459704	0.0387626
ENSMUSG00000030339	Ltbr	protein_coding	6	125306571	lymphotoxin B receptor	LTBR	197.863	0.302224	0.106642	2.83401	0.00459677	0.0387626
ENSMUSG00000020701	Tmem132e	protein_coding	11	82388900	transmembrane protein 132E	TMEM132E	355.513	0.261882	0.0924283	2.83335	0.00460623	0.0388203
ENSMUSG00000021764	Ndufs4	protein_coding	13	114287795	NADH dehydrogenase (ubiquinone) Fe-S protein 4	NDUFS4	1547.86	0.202624	0.071541	2.83228	0.00462169	0.0389306
ENSMUSG00000072591	5930412G12Rik	lincRNA	5	128579106	RIKEN cDNA 5930412G12 gene		100.541	-0.407462	0.143963	-2.83032	0.00465022	0.0391508
ENSMUSG00000110331	Nudc-ps1	processed_pseudogene	8	29286431	nuclear distribution gene C homolog (Aspergillus), pseudogene 1		85.7	-0.503755	0.178001	-2.83007	0.00465379	0.0391609
ENSMUSG00000041538	H2-Ob	protein_coding	17	34238903	histocompatibility 2, O region beta locus	HLA-DOB	23.4366	-0.534128	0.188844	-2.82842	0.00467788	0.0393435
ENSMUSG00000016319	Slc25a5	protein_coding	X	36795651	solute carrier family 25 (mitochondrial carrier, adenine nucleotide translocator), member 5	SLC25A5	2162.34	0.130417	0.0461166	2.82799	0.00468416	0.0393762
ENSMUSG00000027831	Veph1	protein_coding	3	66053558	ventricular zone expressed PH domain-containing 1	VEPH1	11.6684	0.545264	0.192884	2.8269	0.00470017	0.0394905
ENSMUSG00000024346	Pfdn1	protein_coding	18	36403679	prefoldin 1	PFDN1	1197.06	0.177253	0.0627096	2.82657	0.00470489	0.03951
ENSMUSG00000038773	Kdm3b	protein_coding	18	34777008	KDM3B lysine (K)-specific demethylase 3B	KDM3B	869.557	0.177634	0.0628817	2.82489	0.00472971	0.0396982
ENSMUSG00000002233	Rhoc	protein_coding	3	104788375	ras homolog family member C	RHOC	226.178	0.257837	0.0912967	2.82417	0.00474037	0.039755
ENSMUSG00000047090	Tmem198b	protein_coding	10	128800036	transmembrane protein 198b	TMEM198B	179.85	-0.310884	0.110082	-2.8241	0.00474131	0.039755
ENSMUSG00000031922	Cep57	protein_coding	9	13807792	centrosomal protein 57	CEP57	376.453	0.221658	0.0784961	2.82381	0.00474562	0.0397709
ENSMUSG00000068299	Nat8f4	protein_coding	6	85899051	N-acetyltransferase 8 (GCN5-related) family member 4		164.583	-0.361693	0.128146	-2.82251	0.00476492	0.0399122
ENSMUSG00000079435	Rpl36a	protein_coding	X	134585654	ribosomal protein L36A	RPL36A	90.0142	0.384788	0.136358	2.82189	0.00477415	0.0399692
ENSMUSG00000000214	Th	protein_coding	7	142892752	tyrosine hydroxylase	TH	62.5864	0.531891	0.188532	2.82123	0.00478399	0.0400312
ENSMUSG00000030850	Ate1	protein_coding	7	130391493	arginyltransferase 1	ATE1	2559.84	0.107103	0.037969	2.82079	0.00479056	0.0400658
ENSMUSG00000050967	Creg2	protein_coding	1	39618406	cellular repressor of E1A-stimulated genes 2	CREG2	1674.41	-0.214242	0.0760838	-2.81587	0.00486448	0.0406516
ENSMUSG00000055471	Alk	protein_coding	17	71869442	anaplastic lymphoma kinase	ALK	126.162	0.399118	0.141742	2.8158	0.00486553	0.0406516
ENSMUSG00000032253	Phip	protein_coding	9	82866159	pleckstrin homology domain interacting protein	PHIP	3315.48	0.1645	0.0584279	2.81544	0.00487103	0.0406768
ENSMUSG00000022299	Slc25a32	protein_coding	15	39094191	solute carrier family 25, member 32	SLC25A32	325.086	0.224392	0.0797297	2.81441	0.00488665	0.0407866
ENSMUSG00000049796	Crh	protein_coding	3	19693401	corticotropin releasing hormone	CRH	18.9051	0.540462	0.192051	2.81416	0.00489042	0.0407973
ENSMUSG00000027489	Necab3	protein_coding	2	154544399	N-terminal EF-hand calcium binding protein 3	NECAB3	663.889	-0.270886	0.0962732	-2.81372	0.00489718	0.040833
ENSMUSG00000024908	Ppp6r3	protein_coding	19	3454933	protein phosphatase 6, regulatory subunit 3	PPP6R3	2204.82	0.116639	0.0414674	2.81278	0.00491145	0.0409312
ENSMUSG00000020086	H2afy2	protein_coding	10	61738665	H2A histone family, member Y2	H2AFY2	195.692	0.317518	0.112893	2.81254	0.00491512	0.0409397
ENSMUSG00000022841	Ap2m1	protein_coding	16	20535478	adaptor-related protein complex 2, mu 1 subunit	AP2M1	870.675	-0.167965	0.05973	-2.81207	0.00492242	0.0409397
ENSMUSG00000028692	Akr1a1	protein_coding	4	116636510	aldo-keto reductase family 1, member A1 (aldehyde reductase)	AKR1A1	5650.82	0.158047	0.0562021	2.81213	0.0049215	0.0409397
ENSMUSG00000031586	Rbpms	protein_coding	8	33782643	RNA binding protein gene with multiple splicing	RBPMS	24.209	0.541869	0.19268	2.81228	0.00491924	0.0409397
ENSMUSG00000026275	Ppp1r7	protein_coding	1	93342854	protein phosphatase 1, regulatory (inhibitor) subunit 7	PPP1R7	1248.29	-0.193259	0.0687318	-2.81179	0.0049267	0.0409546
ENSMUSG00000020736	Nt5c	protein_coding	11	115490420	5',3'-nucleotidase, cytosolic	NT5C	502.81	0.258758	0.0920451	2.8112	0.00493564	0.0409875
ENSMUSG00000052033	Pfdn4	protein_coding	2	170496428	prefoldin 4	PFDN4	469.403	0.197946	0.0704128	2.81123	0.0049353	0.0409875
ENSMUSG00000039954	Stk32a	protein_coding	18	43207697	serine/threonine kinase 32A	STK32A	978.696	-0.260692	0.0927811	-2.80976	0.00495789	0.0411307
ENSMUSG00000046805	Mpeg1	protein_coding	19	12460779	macrophage expressed gene 1	MPEG1	941.554	-0.350819	0.124856	-2.8098	0.00495729	0.0411307
ENSMUSG00000029247	Paics	protein_coding	5	76951307	phosphoribosylaminoimidazole carboxylase, phosphoribosylaminoribosylaminoimidazole, succinocarboxamide synthetase	PAICS	2671.75	-0.191912	0.0683534	-2.80764	0.00499065	0.0413817
ENSMUSG00000021068	Nin	protein_coding	12	70011435	ninein	NIN	717.496	0.303042	0.107945	2.80737	0.00499482	0.0413847
ENSMUSG00000028670	Lypla2	protein_coding	4	135968224	lysophospholipase 2	LYPLA2	581.708	-0.208857	0.0744067	-2.80696	0.00500108	0.0413847
ENSMUSG00000029422	Rsrc2	protein_coding	5	123728426	arginine/serine-rich coiled-coil 2	RSRC2	1939.46	0.144365	0.0514256	2.80725	0.00499663	0.0413847
ENSMUSG00000060586	H2-Eb1	protein_coding	17	34305877	histocompatibility 2, class II antigen E beta	HLA-DRB5	35.9434	0.416384	0.148331	2.80712	0.00499867	0.0413847
ENSMUSG00000020519	Sap30l	protein_coding	11	57801637	SAP30-like	SAP30L	643.704	0.192939	0.0687449	2.80659	0.00500684	0.0414115
ENSMUSG00000017713	Tha1	protein_coding	11	117867952	threonine aldolase 1	THA1P	77.6349	0.403412	0.143757	2.8062	0.00501302	0.041421
ENSMUSG00000020321	Mdh1	protein_coding	11	21556787	malate dehydrogenase 1, NAD (soluble)	MDH1	18976.3	0.162635	0.0579525	2.80636	0.00501052	0.041421
ENSMUSG00000027184	Caprin1	protein_coding	2	103762941	cell cycle associated protein 1	CAPRIN1	5802.46	0.112179	0.0399849	2.80553	0.00502336	0.0414856
ENSMUSG00000024968	Rcor2	protein_coding	19	7267325	REST corepressor 2	RCOR2	102.391	-0.399004	0.142237	-2.8052	0.00502849	0.0415071
ENSMUSG00000040428	Plekha4	protein_coding	7	45526330	pleckstrin homology domain containing, family A (phosphoinositide binding specific) member 4	PLEKHA4	159.008	0.322372	0.114949	2.80447	0.00503997	0.041581
ENSMUSG00000020257	Wdr82	protein_coding	9	106170928	WD repeat domain containing 82	WDR82	2489.39	0.125631	0.044809	2.8037	0.00505201	0.0416594
ENSMUSG00000069769	Msi2	protein_coding	11	88339382	musashi RNA-binding protein 2	MSI2	2746.98	-0.179355	0.0639836	-2.80314	0.00506078	0.0417109
ENSMUSG00000031197	Vbp1	protein_coding	X	75514299	von Hippel-Lindau binding protein 1	VBP1	1983.03	0.23869	0.0851644	2.80269	0.00506779	0.0417478
ENSMUSG00000021660	Btf3	protein_coding	13	98309896	basic transcription factor 3	BTF3	678.319	0.245224	0.0875256	2.80174	0.00508275	0.04185
ENSMUSG00000020061	Mybpc1	protein_coding	10	88518279	myosin binding protein C, slow-type	MYBPC1	190.872	0.496156	0.177109	2.80142	0.00508783	0.0418709
[truncated: 18,980 more rows]
