# Supplementary material for: ALS-associated genes in SCA2 mouse spinal cord transcriptomes
Source: Hum Mol Genet. 2020 Apr 20;29(10):1658–72. doi: 10.1093/hmg/ddaa072 (PMC7322574; doi:10.1093/hmg/ddaa072)
Supplement: Supplementary_Table_3_ddaa072 [file supplementary_table_3_ddaa072.xlsx]

## Sheet: TG-Sal_vs_WT-Sal
id	gene_name	biotype	chromosome	start	description	human_homolog	baseMean	log2FoldChange	lfcSE	stat	pvalue	padj
ENSMUSG00000039533	Mmd2	protein_coding	5	142562358	monocyte to macrophage differentiation-associated 2	MMD2	3075.84	-1.01334	0.046599	-21.7459	7.54716e-105	1.27955e-100
ENSMUSG00000024810	Il33	protein_coding	19	29925114	interleukin 33	IL33	2291.37	-2.28701	0.105752	-21.6262	1.01831e-103	8.63219e-100
ENSMUSG00000031980	Agt	protein_coding	8	124556534	angiotensinogen (serpin peptidase inhibitor, clade A, member 8)	AGT	2330.95	-2.88994	0.13628	-21.2058	8.44309e-100	4.77147e-96
ENSMUSG00000030428	Ttyh1	protein_coding	7	4119408	tweety family member 1	TTYH1	6539.52	-1.38526	0.080078	-17.2989	4.79517e-67	2.03243e-63
ENSMUSG00000022122	Ednrb	protein_coding	14	103814625	endothelin receptor type B	EDNRB	2238.88	-1.42843	0.0956301	-14.937	1.89351e-50	5.35044e-47
ENSMUSG00000032883	Acsl3	protein_coding	1	78657825	acyl-CoA synthetase long-chain family member 3	ACSL3	6283.93	-0.953264	0.0637835	-14.9453	1.67108e-50	5.35044e-47
ENSMUSG00000044338	Aplnr	protein_coding	2	85136225	apelin receptor	APLNR	474.087	-2.09359	0.144654	-14.4731	1.79166e-47	4.33941e-44
ENSMUSG00000007097	Atp1a2	protein_coding	1	172271709	ATPase, Na+/K+ transporting, alpha 2 polypeptide	ATP1A2	38696.1	-0.940111	0.0652816	-14.4009	5.11089e-47	1.08313e-43
ENSMUSG00000044734	Serpinb1a	protein_coding	13	32842092	serine (or cysteine) peptidase inhibitor, clade B, member 1a	SERPINB1	1223.88	-2.17642	0.152017	-14.317	1.7143e-46	3.22936e-43
ENSMUSG00000026473	Glul	protein_coding	1	153899944	glutamate-ammonia ligase (glutamine synthetase)	GLUL	21679.4	-1.41268	0.099903	-14.1405	2.13688e-45	3.62287e-42
ENSMUSG00000027562	Car2	protein_coding	3	14886273	carbonic anhydrase 2	CA2	10718	-1.94199	0.139414	-13.9296	4.18634e-44	6.45229e-41
ENSMUSG00000004558	Ndrg2	protein_coding	14	51905271	N-myc downstream regulated gene 2	NDRG2	16163.8	-1.30341	0.0937341	-13.9054	5.87016e-44	8.29355e-41
ENSMUSG00000030029	Lrig1	protein_coding	6	94604529	leucine-rich repeats and immunoglobulin-like domains 1	LRIG1	3346.38	-1.06947	0.0784739	-13.6283	2.71659e-42	3.54285e-39
ENSMUSG00000030307	Slc6a11	protein_coding	6	114131241	solute carrier family 6 (neurotransmitter transporter, GABA), member 11	SLC6A11	5263.02	-1.01334	0.0810406	-12.5042	7.08483e-36	8.57973e-33
ENSMUSG00000006522	Itih3	protein_coding	14	30908573	inter-alpha trypsin inhibitor, heavy chain 3	ITIH3	4106.4	-1.56255	0.127676	-12.2384	1.93726e-34	2.18962e-31
ENSMUSG00000001467	Cyp51	protein_coding	5	4081145	cytochrome P450, family 51	CYP51A1	3273.72	-1.16206	0.0957363	-12.1381	6.63196e-34	7.02739e-31
ENSMUSG00000027858	Tspan2	protein_coding	3	102734529	tetraspanin 2	TSPAN2	4151.42	-1.03544	0.0874946	-11.8343	2.59539e-32	2.58837e-29
ENSMUSG00000034000	Neu4	protein_coding	1	94020451	sialidase 4	NEU4	767.93	1.60825	0.136796	11.7566	6.53501e-32	6.15526e-29
ENSMUSG00000028626	Col9a2	protein_coding	4	121039385	collagen, type IX, alpha 2	COL9A2	813.394	1.54883	0.133121	11.6347	2.74554e-31	2.44989e-28
ENSMUSG00000045092	S1pr1	protein_coding	3	115710433	sphingosine-1-phosphate receptor 1	S1PR1	2214.3	-1.06903	0.0921095	-11.606	3.83972e-31	3.25493e-28
ENSMUSG00000064246	Chil1	protein_coding	1	134182176	chitinase-like 1	CHI3L1	559.17	-1.57765	0.139367	-11.3201	1.04364e-29	8.42563e-27
ENSMUSG00000026834	Acvr1c	protein_coding	2	58267453	activin A receptor, type IC	ACVR1C	293.417	-1.39071	0.123157	-11.2922	1.43437e-29	1.10538e-26
ENSMUSG00000024411	Aqp4	protein_coding	18	15389394	aquaporin 4	AQP4	16341.5	-1.17108	0.10527	-11.1245	9.52952e-29	7.0245e-26
ENSMUSG00000017390	Aldoc	protein_coding	11	78322968	aldolase C, fructose-bisphosphate	ALDOC	28196.7	-1.07577	0.0981511	-10.9604	5.92524e-28	4.18569e-25
ENSMUSG00000002055	Spag5	protein_coding	11	78301529	sperm associated antigen 5	SPAG5	473.057	-1.19341	0.109216	-10.927	8.5625e-28	5.80675e-25
ENSMUSG00000045404	Kcnk13	protein_coding	12	99964499	potassium channel, subfamily K, member 13	KCNK13	379.14	-1.70922	0.156512	-10.9207	9.17737e-28	5.98435e-25
ENSMUSG00000044986	Tst	protein_coding	15	78399556	thiosulfate sulfurtransferase, mitochondrial	TST	762.047	-1.38316	0.127542	-10.8448	2.11118e-27	1.32566e-24
ENSMUSG00000048022	Tmem229a	protein_coding	6	24951141	transmembrane protein 229A	TMEM229A	3629.13	-0.898271	0.0830006	-10.8225	2.6941e-27	1.63128e-24
ENSMUSG00000045294	Insig1	protein_coding	5	28071363	insulin induced gene 1	INSIG1	2660.94	-0.819495	0.0761462	-10.7621	5.19543e-27	3.03736e-24
ENSMUSG00000050063	Klk6	protein_coding	7	43824499	kallikrein related-peptidase 6	KLK6	2060.59	-1.99206	0.185226	-10.7548	5.62766e-27	3.18038e-24
ENSMUSG00000006205	Htra1	protein_coding	7	130936111	HtrA serine peptidase 1	HTRA1	3471.66	-1.18914	0.110783	-10.734	7.04936e-27	3.85532e-24
ENSMUSG00000044519	Zfp488	protein_coding	14	33967070	zinc finger protein 488	ZNF488	206.735	1.97439	0.184858	10.6806	1.25493e-26	6.64879e-24
ENSMUSG00000005089	Slc1a2	protein_coding	2	102658659	solute carrier family 1 (glial high affinity glutamate transporter), member 2	SLC1A2	34645.6	-1.38094	0.129374	-10.674	1.34729e-26	6.92178e-24
ENSMUSG00000037921	Ddx60	protein_coding	8	61928087	DEAD (Asp-Glu-Ala-Asp) box polypeptide 60	DDX60	388.536	1.87212	0.178048	10.5147	7.39263e-26	3.58099e-23
ENSMUSG00000050953	Gja1	protein_coding	10	56377300	gap junction protein, alpha 1	GJA1	6234.19	-1.25667	0.1195	-10.516	7.28707e-26	3.58099e-23
ENSMUSG00000002475	Abhd3	protein_coding	18	10644411	abhydrolase domain containing 3	ABHD3	1977.31	-0.985328	0.093765	-10.5085	7.89483e-26	3.71803e-23
ENSMUSG00000038077	Kcna6	protein_coding	6	126708329	potassium voltage-gated channel, shaker-related, subfamily, member 6	KCNA6	2040.88	-0.6501	0.0630107	-10.3173	5.88634e-25	2.69722e-22
ENSMUSG00000020732	Rab37	protein_coding	11	115091431	RAB37, member RAS oncogene family	RAB37	800.095	-1.48242	0.144341	-10.2703	9.59299e-25	4.27999e-22
ENSMUSG00000031604	Msmo1	protein_coding	8	64718139	methylsterol monoxygenase 1	MSMO1	3246.55	-0.898924	0.0875719	-10.265	1.01346e-24	4.40569e-22
ENSMUSG00000054252	Fgfr3	protein_coding	5	33721674	fibroblast growth factor receptor 3	FGFR3	3857.42	-1.00044	0.0980346	-10.2049	1.88435e-24	7.9868e-22
ENSMUSG00000022191	Drosha	protein_coding	15	12824815	drosha, ribonuclease type III	DROSHA	1297.76	-0.917981	0.0908536	-10.104	5.30537e-24	2.19384e-21
ENSMUSG00000020734	Grin2c	protein_coding	11	115249169	glutamate receptor, ionotropic, NMDA2C (epsilon 3)	GRIN2C	224.779	-1.57292	0.156621	-10.0429	9.87772e-24	3.98731e-21
ENSMUSG00000015806	Qdpr	protein_coding	5	45434021	quinoid dihydropteridine reductase	QDPR	5693.56	-1.07971	0.107538	-10.0403	1.01409e-23	3.99833e-21
ENSMUSG00000067279	Ppp1r3c	protein_coding	19	36731737	protein phosphatase 1, regulatory (inhibitor) subunit 3C	PPP1R3C	2259.3	-0.889331	0.0913179	-9.73884	2.05884e-22	7.93309e-20
ENSMUSG00000099696	2900052N01Rik	lincRNA	9	46913493	RIKEN cDNA 2900052N01 gene		141.339	-1.84267	0.189476	-9.72508	2.35725e-22	8.88106e-20
ENSMUSG00000067276	Capn6	protein_coding	X	143802231	calpain 6	CAPN6	131.583	1.76988	0.182337	9.7066	2.82595e-22	1.04155e-19
ENSMUSG00000031425	Plp1	protein_coding	X	136822671	proteolipid protein (myelin) 1	PLP1	117591	-1.24361	0.128394	-9.6859	3.46135e-22	1.24859e-19
ENSMUSG00000030849	Fgfr2	protein_coding	7	130162451	fibroblast growth factor receptor 2	FGFR2	4161	-0.766864	0.0793142	-9.66869	4.09577e-22	1.44666e-19
ENSMUSG00000031983	2310022B05Rik	protein_coding	8	124635756	RIKEN cDNA 2310022B05 gene	C1orf198	1003.45	-1.00858	0.104681	-9.63475	5.70316e-22	1.97329e-19
ENSMUSG00000021703	Serinc5	protein_coding	13	92611138	serine incorporator 5	SERINC5	4560.15	0.738452	0.078848	9.3655	7.56887e-21	2.56645e-18
ENSMUSG00000024978	Gpam	protein_coding	19	55069734	glycerol-3-phosphate acyltransferase, mitochondrial	GPAM	2279.67	-0.790512	0.0845271	-9.35218	8.58582e-21	2.85419e-18
ENSMUSG00000019437	Tlcd1	protein_coding	11	78176711	TLC domain containing 1	TLCD1	520.254	-1.18813	0.127204	-9.34039	9.59834e-21	3.12943e-18
ENSMUSG00000020774	Aspa	protein_coding	11	73304992	aspartoacylase	ASPA	2282.54	-1.31328	0.140778	-9.32869	1.07182e-20	3.42862e-18
ENSMUSG00000045664	Cdc42ep2	protein_coding	19	5917556	CDC42 effector protein (Rho GTPase binding) 2	CDC42EP2	640.795	-1.13864	0.123283	-9.23592	2.56072e-20	8.03972e-18
ENSMUSG00000027375	Mal	protein_coding	2	127633226	myelin and lymphocyte protein, T cell differentiation protein	MAL	10196.2	-1.04745	0.113871	-9.19854	3.62838e-20	1.1046e-17
ENSMUSG00000051497	Kcnj16	protein_coding	11	110968033	potassium inwardly-rectifying channel, subfamily J, member 16	KCNJ16	1494.34	-0.918404	0.0998488	-9.19795	3.64857e-20	1.1046e-17
ENSMUSG00000029309	Sparcl1	protein_coding	5	104079111	SPARC-like 1	SPARCL1	77254	-0.858117	0.0943729	-9.09283	9.64983e-20	2.85238e-17
ENSMUSG00000032076	Cadm1	protein_coding	9	47530173	cell adhesion molecule 1	CADM1	3279.97	0.349535	0.0384459	9.09161	9.75807e-20	2.85238e-17
ENSMUSG00000023994	Nfya	protein_coding	17	48386885	nuclear transcription factor-Y alpha	NFYA	539.722	0.805663	0.0890394	9.04839	1.45093e-19	4.16932e-17
ENSMUSG00000033720	Sfxn5	protein_coding	6	85213049	sideroflexin 5	SFXN5	4118.18	-0.740412	0.0825365	-8.97072	2.94579e-19	8.32383e-17
ENSMUSG00000020591	Ntsr2	protein_coding	12	16653470	neurotensin receptor 2	NTSR2	1784.45	-1.0132	0.113331	-8.9402	3.88474e-19	1.0797e-16
ENSMUSG00000032228	Tcf12	protein_coding	9	71842688	transcription factor 12	TCF12	3511.77	0.610411	0.0683402	8.93194	4.18593e-19	1.14465e-16
ENSMUSG00000022323	Rida	protein_coding	15	34484021	reactive intermediate imine deaminase A homolog	RIDA	1794.27	-1.13814	0.128916	-8.82852	1.06071e-18	2.85449e-16
ENSMUSG00000037625	Cldn11	protein_coding	3	31149920	claudin 11	CLDN11	6548.41	-0.912804	0.103525	-8.81728	1.17278e-18	3.10676e-16
ENSMUSG00000074794	Arrdc3	protein_coding	13	80883384	arrestin domain containing 3	ARRDC3	4021.89	-0.834976	0.0954975	-8.74344	2.26126e-18	5.89806e-16
ENSMUSG00000022296	Baalc	protein_coding	15	38933142	brain and acute leukemia, cytoplasmic	BAALC	446.556	-0.874801	0.100572	-8.69824	3.37073e-18	8.6587e-16
ENSMUSG00000002274	Metrn	protein_coding	17	25794571	meteorin, glial cell differentiation regulator	METRN	1604.6	-1.03814	0.119846	-8.66228	4.62424e-18	1.17014e-15
ENSMUSG00000060961	Slc4a4	protein_coding	5	88886818	solute carrier family 4 (anion exchanger), member 4	SLC4A4	9729.06	-0.902434	0.104238	-8.65748	4.8232e-18	1.20254e-15
ENSMUSG00000028445	Enho	protein_coding	4	41638144	energy homeostasis associated	ENHO	1634.54	-1.06703	0.1233	-8.65391	4.97637e-18	1.22274e-15
ENSMUSG00000025931	Paqr8	protein_coding	1	20890606	progestin and adipoQ receptor family member VIII	PAQR8	6179.17	-0.7161	0.0831684	-8.61025	7.29039e-18	1.76573e-15
ENSMUSG00000021136	Smoc1	protein_coding	12	81026808	SPARC related modular calcium binding 1	SMOC1	579.209	0.986855	0.11483	8.59407	8.39433e-18	2.00447e-15
ENSMUSG00000008035	Mid1ip1	protein_coding	X	10715013	Mid1 interacting protein 1 (gastrulation specific G12-like (zebrafish))	MID1IP1	3021.54	-0.779508	0.0907824	-8.58656	8.96124e-18	2.11012e-15
ENSMUSG00000008734	Gprc5b	protein_coding	7	118972047	G protein-coupled receptor, family C, group 5, member B	GPRC5B	6143.53	-0.652073	0.0762152	-8.55568	1.17177e-17	2.72141e-15
ENSMUSG00000025584	Pde8a	protein_coding	7	81213596	phosphodiesterase 8A	PDE8A	778.061	-0.801202	0.0937292	-8.54805	1.25184e-17	2.86808e-15
ENSMUSG00000028927	Padi2	protein_coding	4	140906344	peptidyl arginine deiminase, type II	PADI2	3481.12	-1.16905	0.137482	-8.50328	1.84301e-17	4.1662e-15
ENSMUSG00000021794	Glud1	protein_coding	14	34310727	glutamate dehydrogenase 1	GLUD1	9815.44	-0.438678	0.0517941	-8.46966	2.46104e-17	5.49006e-15
ENSMUSG00000022253	Nadk2	protein_coding	15	9071260	NAD kinase 2, mitochondrial	NADK2	1906.19	-0.890925	0.10595	-8.40896	4.13672e-17	9.1083e-15
ENSMUSG00000005198	Polr2a	protein_coding	11	69733997	polymerase (RNA) II (DNA directed) polypeptide A	POLR2A	2288.68	1.10457	0.131445	8.40326	4.34251e-17	9.43883e-15
ENSMUSG00000046500	Fam19a4	protein_coding	6	96831203	family with sequence similarity 19, member A4	FAM19A4	29.7752	-1.7819	0.213605	-8.34203	7.30275e-17	1.56723e-14
ENSMUSG00000045608	Dbx2	protein_coding	15	95623563	developing brain homeobox 2	DBX2	532.859	-0.791875	0.0959259	-8.25506	1.51821e-16	3.21746e-14
ENSMUSG00000020604	Arsg	protein_coding	11	109473374	arylsulfatase G	ARSG	2281.55	-1.12787	0.137669	-8.19265	2.55534e-16	5.28332e-14
ENSMUSG00000024039	Cbs	protein_coding	17	31612623	cystathionine beta-synthase	CBS	436.986	-1.10732	0.135141	-8.19379	2.53128e-16	5.28332e-14
ENSMUSG00000020932	Gfap	protein_coding	11	102887336	glial fibrillary acidic protein	GFAP	26602.7	-1.42433	0.174238	-8.17462	2.968e-16	6.06259e-14
ENSMUSG00000059811	Atl2	protein_coding	17	79848392	atlastin GTPase 2	ATL2	1623.96	-0.485055	0.0598655	-8.10241	5.3883e-16	1.08754e-13
ENSMUSG00000028347	Tmeff1	protein_coding	4	48585174	transmembrane protein with EGF-like and two follistatin-like domains 1	TMEFF1	2565.18	-0.903183	0.11177	-8.08074	6.43769e-16	1.27916e-13
ENSMUSG00000032320	Rcn2	protein_coding	9	56041845	reticulocalbin 2	RCN2	4696.1	-0.762487	0.0943698	-8.07978	6.4886e-16	1.27916e-13
ENSMUSG00000033355	Rtp4	protein_coding	16	23520291	receptor transporter protein 4	RTP4	282.455	1.4728	0.182542	8.06829	7.12888e-16	1.38923e-13
ENSMUSG00000024347	Psd2	protein_coding	18	35964830	pleckstrin and Sec7 domain containing 2	PSD2	2364.72	-0.693963	0.0862334	-8.0475	8.4499e-16	1.62795e-13
ENSMUSG00000024578	Il17b	protein_coding	18	61687935	interleukin 17B	IL17B	20.4235	1.75874	0.2192	8.02345	1.02813e-15	1.95854e-13
ENSMUSG00000039989	Cbx4	protein_coding	11	119077573	chromobox 4	CBX4	785.449	0.5976	0.07466	8.00429	1.20159e-15	2.26353e-13
ENSMUSG00000022382	Wnt7b	protein_coding	15	85535439	wingless-type MMTV integration site family, member 7B	WNT7B	353.263	-0.891611	0.111468	-7.99881	1.25631e-15	2.3406e-13
ENSMUSG00000026421	Csrp1	protein_coding	1	135720061	cysteine and glycine-rich protein 1	CSRP1	9354.35	-0.783657	0.0984219	-7.96223	1.68972e-15	3.11386e-13
ENSMUSG00000039701	Usp53	protein_coding	3	122931493	ubiquitin specific peptidase 53	USP53	2070.43	-1.02356	0.128949	-7.93771	2.05946e-15	3.75441e-13
ENSMUSG00000007682	Dio2	protein_coding	12	90724554	deiodinase, iodothyronine, type II	DIO2	479.055	-0.97738	0.123377	-7.9219	2.33909e-15	4.21882e-13
ENSMUSG00000032854	Ugt8a	protein_coding	3	125865271	UDP galactosyltransferase 8A	UGT8	7852.6	-0.888391	0.112467	-7.8991	2.80925e-15	5.01347e-13
ENSMUSG00000033904	Ccp110	protein_coding	7	118712552	centriolar coiled coil protein 110	CCP110	3077.59	-0.652712	0.0829243	-7.87118	3.51299e-15	6.20409e-13
ENSMUSG00000021697	Depdc1b	protein_coding	13	108316332	DEP domain containing 1B	DEPDC1B	69.7909	-1.49776	0.190373	-7.86749	3.6184e-15	6.32437e-13
ENSMUSG00000102234	Gm37885	antisense	1	182484179	predicted gene, 37885		80.9883	-1.56429	0.199122	-7.85597	3.96687e-15	6.86268e-13
ENSMUSG00000037852	Cpe	protein_coding	8	64592542	carboxypeptidase E	CPE	20313	-0.47042	0.0599651	-7.84489	4.33318e-15	7.42069e-13
ENSMUSG00000049493	Pls1	protein_coding	9	95752642	plastin 1 (I-isoform)	PLS1	1202.4	-1.04867	0.133853	-7.83446	4.70875e-15	7.98322e-13
ENSMUSG00000027209	Fam227b	protein_coding	2	125983483	family with sequence similarity 227, member B	FAM227B	142.656	-1.42633	0.182149	-7.83057	4.85648e-15	8.15216e-13
ENSMUSG00000026778	Prkcq	protein_coding	2	11172108	protein kinase C, theta	PRKCQ	1202.85	0.800697	0.102464	7.81441	5.5222e-15	9.17877e-13
ENSMUSG00000037348	Paqr7	protein_coding	4	134496697	progestin and adipoQ receptor family member VII	PAQR7	1998.12	-0.609353	0.0780897	-7.80324	6.03355e-15	9.93134e-13
ENSMUSG00000015970	Chdh	protein_coding	14	30009023	choline dehydrogenase	CHDH	576.832	0.906011	0.116312	7.78946	6.72959e-15	1.0866e-12
ENSMUSG00000026608	Kctd3	protein_coding	1	188971095	potassium channel tetramerisation domain containing 3	KCTD3	2079.36	-0.729357	0.0936286	-7.7899	6.70633e-15	1.0866e-12
ENSMUSG00000054619	Mettl7a1	protein_coding	15	100304817	methyltransferase like 7A1	METTL7A	719.674	-0.771846	0.0993074	-7.77229	7.70804e-15	1.23285e-12
ENSMUSG00000040957	Cables1	protein_coding	18	11839220	CDK5 and Abl enzyme substrate 1	CABLES1	450.213	-0.823434	0.106496	-7.73203	1.05844e-14	1.67709e-12
ENSMUSG00000030107	Usp18	protein_coding	6	121245906	ubiquitin specific peptidase 18	USP18	245.625	1.5902	0.207168	7.67588	1.64287e-14	2.57901e-12
ENSMUSG00000075217	4833423E24Rik	protein_coding	2	85483594	RIKEN cDNA 4833423E24 gene		239.442	-1.64202	0.214825	-7.64353	2.11343e-14	3.28726e-12
ENSMUSG00000026424	Gpr37l1	protein_coding	1	135160234	G protein-coupled receptor 37-like 1	GPR37L1	6535.32	-0.715452	0.0938456	-7.62371	2.46479e-14	3.79892e-12
ENSMUSG00000006517	Mvd	protein_coding	8	122433601	mevalonate (diphospho) decarboxylase	MVD	452.818	-0.79107	0.104811	-7.54757	4.43455e-14	6.77328e-12
ENSMUSG00000024866	Acy3	protein_coding	19	3986661	aspartoacylase (aminoacylase) 3	ACY3	345.993	1.18013	0.156662	7.53302	4.95798e-14	7.50514e-12
ENSMUSG00000021273	Fdft1	protein_coding	14	63145153	farnesyl diphosphate farnesyl transferase 1	FDFT1	1753.91	-0.657756	0.0876422	-7.50502	6.14182e-14	9.21491e-12
ENSMUSG00000031765	Mt1	protein_coding	8	94179082	metallothionein 1	MT1A	3224.24	-1.149	0.153399	-7.49027	6.87321e-14	1.02218e-11
ENSMUSG00000004902	Slc25a18	protein_coding	6	120773578	solute carrier family 25 (mitochondrial carrier), member 18	SLC25A18	1288.7	-1.0418	0.139338	-7.47677	7.61716e-14	1.12297e-11
ENSMUSG00000073988	Ttpa	protein_coding	4	20007938	tocopherol (alpha) transfer protein	TTPA	213.405	-0.871928	0.116765	-7.46736	8.18196e-14	1.19584e-11
ENSMUSG00000037071	Scd1	protein_coding	19	44394451	stearoyl-Coenzyme A desaturase 1	SCD	10158.2	-1.07814	0.144455	-7.46345	8.42862e-14	1.22136e-11
ENSMUSG00000033849	B3galt2	protein_coding	1	143640664	UDP-Gal:betaGlcNAc beta 1,3-galactosyltransferase, polypeptide 2	B3GALT2	1156.95	-0.7855	0.105379	-7.45402	9.05404e-14	1.30087e-11
ENSMUSG00000066278	Vps37b	protein_coding	5	124004641	vacuolar protein sorting 37B	VPS37B	279.049	0.834053	0.112043	7.44401	9.76742e-14	1.39157e-11
ENSMUSG00000036949	Slc39a12	protein_coding	2	14388316	solute carrier family 39 (zinc transporter), member 12	SLC39A12	3442.22	-0.668355	0.0898812	-7.43599	1.03791e-13	1.46639e-11
ENSMUSG00000058135	Gstm1	protein_coding	3	108012255	glutathione S-transferase, mu 1	GSTM5	2098.8	-0.949234	0.127928	-7.42007	1.17061e-13	1.64021e-11
ENSMUSG00000027605	Acss2	protein_coding	2	155517948	acyl-CoA synthetase short-chain family member 2	ACSS2	2033.9	-0.58104	0.0789575	-7.3589	1.85437e-13	2.57697e-11
ENSMUSG00000043067	Dpy19l1	protein_coding	9	24411776	dpy-19-like 1 (C. elegans)	DPY19L1	5802.79	-0.716108	0.0974414	-7.34911	1.99527e-13	2.75022e-11
ENSMUSG00000087230	Mroh3	protein_coding	1	136181652	maestro heat-like repeat family member 3	MROH3P	37.7221	1.52608	0.207759	7.34544	2.05081e-13	2.80398e-11
ENSMUSG00000032018	Sc5d	protein_coding	9	42251595	sterol-C5-desaturase	SC5D	2858.97	-0.659163	0.0897567	-7.34388	2.07483e-13	2.81414e-11
ENSMUSG00000032517	Mobp	protein_coding	9	120149707	myelin-associated oligodendrocytic basic protein	MOBP	38136	-1.03041	0.140354	-7.34152	2.11183e-13	2.84158e-11
ENSMUSG00000032349	Elovl5	protein_coding	9	77917364	ELOVL family member 5, elongation of long chain fatty acids (yeast)	ELOVL5	4972.83	-0.6136	0.0836911	-7.33172	2.27215e-13	3.03324e-11
ENSMUSG00000021364	Elovl2	protein_coding	13	41182495	elongation of very long chain fatty acids (FEN1/Elo2, SUR4/Elo3, yeast)-like 2	ELOVL2	810.277	0.747555	0.102184	7.31581	2.55842e-13	3.38871e-11
ENSMUSG00000040759	Cmtm5	protein_coding	14	54936470	CKLF-like MARVEL transmembrane domain containing 5	CMTM5	1557.78	-0.786947	0.107628	-7.31176	2.6367e-13	3.46532e-11
ENSMUSG00000026701	Prdx6	protein_coding	1	161240112	peroxiredoxin 6	PRDX6	6430.7	-0.667573	0.0916395	-7.28478	3.22205e-13	4.20205e-11
ENSMUSG00000000184	Ccnd2	protein_coding	6	127125162	cyclin D2	CCND2	1335.6	1.09957	0.151524	7.25672	3.96603e-13	5.13283e-11
ENSMUSG00000003974	Grm3	protein_coding	5	9485541	glutamate receptor, metabotropic 3	GRM3	1139.62	-0.947496	0.130779	-7.24505	4.32292e-13	5.55234e-11
ENSMUSG00000042282	Gucy2f	protein_coding	X	142081160	guanylate cyclase 2f	GUCY2F	65.17	1.35389	0.186977	7.24096	4.45523e-13	5.67924e-11
ENSMUSG00000015766	Eps8	protein_coding	6	137477245	epidermal growth factor receptor pathway substrate 8	EPS8	1402.51	-0.717478	0.0994976	-7.211	5.55408e-13	7.02716e-11
ENSMUSG00000040055	Gjb6	protein_coding	14	57123303	gap junction protein, beta 6	GJB6	1604.68	-1.19132	0.16528	-7.20791	5.68191e-13	7.13563e-11
ENSMUSG00000036872	Abcc12	protein_coding	8	86482260	ATP-binding cassette, sub-family C (CFTR/MRP), member 12	ABCC12	68.7359	-1.44379	0.200907	-7.18639	6.65289e-13	8.29361e-11
ENSMUSG00000054226	Tprkb	protein_coding	6	85911865	Tp53rk binding protein	TPRKB	1552.84	-0.673275	0.0937569	-7.18107	6.91688e-13	8.55977e-11
ENSMUSG00000029307	Dmp1	protein_coding	5	104202613	dentin matrix protein 1	DMP1	148.18	-1.38025	0.192302	-7.17753	7.09798e-13	8.72023e-11
ENSMUSG00000049404	Rarres1	protein_coding	3	67478972	retinoic acid receptor responder (tazarotene induced) 1	RARRES1	97.2057	-1.37529	0.191688	-7.1746	7.25183e-13	8.84515e-11
ENSMUSG00000092009	Myh15	protein_coding	16	49057486	myosin, heavy chain 15	MYH15	35.686	-1.46991	0.205003	-7.17017	7.4903e-13	9.07076e-11
ENSMUSG00000000823	Zfp512b	protein_coding	2	181582103	zinc finger protein 512B	ZNF512B	890.135	0.685053	0.0962689	7.11604	1.1107e-12	1.33552e-10
ENSMUSG00000029561	Oasl2	protein_coding	5	114896936	2'-5' oligoadenylate synthetase-like 2		479.391	1.35758	0.190835	7.11392	1.12791e-12	1.34666e-10
ENSMUSG00000020333	Acsl6	protein_coding	11	54303798	acyl-CoA synthetase long-chain family member 6	ACSL6	8044.29	-0.660003	0.0928896	-7.10523	1.20119e-12	1.42413e-10
ENSMUSG00000019232	Etnppl	protein_coding	3	130617448	ethanolamine phosphate phospholyase	ETNPPL	536.622	-1.46011	0.206707	-7.06369	1.62144e-12	1.90902e-10
ENSMUSG00000093930	Hmgcs1	protein_coding	13	119690462	3-hydroxy-3-methylglutaryl-Coenzyme A synthase 1	HMGCS1	11196.1	-0.731612	0.103925	-7.03982	1.92481e-12	2.25057e-10
ENSMUSG00000022797	Tfrc	protein_coding	16	32608920	transferrin receptor	TFRC	5113.05	-0.661415	0.0939982	-7.03646	1.97187e-12	2.2898e-10
ENSMUSG00000020520	Galnt10	protein_coding	11	57645442	UDP-N-acetyl-alpha-D-galactosamine:polypeptide N-acetylgalactosaminyltransferase 10	GALNT10	783.541	0.635191	0.0903148	7.03308	2.02025e-12	2.32697e-10
ENSMUSG00000059325	Hopx	protein_coding	5	77086988	HOP homeobox	HOPX	1680.16	-0.830373	0.11808	-7.03232	2.03133e-12	2.32697e-10
ENSMUSG00000049800	Sertad2	protein_coding	11	20543253	SERTA domain containing 2	SERTAD2	740.358	0.725679	0.103432	7.01604	2.28249e-12	2.56274e-10
ENSMUSG00000087278	A930006I01Rik	lincRNA	2	103338601	RIKEN cDNA A930006I01 gene		31.5899	-1.43169	0.204012	-7.01767	2.25591e-12	2.56274e-10
ENSMUSG00000090086	AI480526	lincRNA	5	123133723	expressed sequence AI480526		463.035	0.870567	0.124068	7.01685	2.26933e-12	2.56274e-10
ENSMUSG00000031925	Maml2	protein_coding	9	13297957	mastermind like 2 (Drosophila)	MAML2	751.282	0.764362	0.109269	6.99521	2.64853e-12	2.95416e-10
ENSMUSG00000016995	Matn4	protein_coding	2	164389393	matrilin 4	MATN4	267.055	0.990004	0.141564	6.99331	2.68482e-12	2.97506e-10
ENSMUSG00000055027	Smyd1	protein_coding	6	71213940	SET and MYND domain containing 1	SMYD1	135.669	-1.52679	0.21858	-6.98502	2.84818e-12	3.13559e-10
ENSMUSG00000053279	Aldh1a1	protein_coding	19	20601961	aldehyde dehydrogenase family 1, subfamily A1	ALDH1A1	3290.74	-1.1611	0.166275	-6.98301	2.88921e-12	3.16023e-10
ENSMUSG00000046312	AI464131	protein_coding	4	41495604	expressed sequence AI464131	KIAA1161	755.597	-0.644662	0.0924325	-6.97441	3.07168e-12	3.33828e-10
ENSMUSG00000022090	Pdlim2	protein_coding	14	70164218	PDZ and LIM domain 2	PDLIM2	1158.93	-0.900509	0.12938	-6.96021	3.39775e-12	3.66913e-10
ENSMUSG00000031024	St5	protein_coding	7	109523911	suppression of tumorigenicity 5	ST5	671.301	0.8273	0.118877	6.95929	3.42003e-12	3.66982e-10
ENSMUSG00000023913	Pla2g7	protein_coding	17	43568098	phospholipase A2, group VII (platelet-activating factor acetylhydrolase, plasma)	PLA2G7	6088.84	-0.6604	0.0950001	-6.95157	3.61241e-12	3.85187e-10
ENSMUSG00000038526	Car14	protein_coding	3	95897768	carbonic anhydrase 14	CA14	1378.64	-1.05029	0.151196	-6.94657	3.74265e-12	3.96581e-10
ENSMUSG00000022132	Cldn10	protein_coding	14	118787908	claudin 10	CLDN10	1016.97	-0.883945	0.127665	-6.92394	4.39265e-12	4.62565e-10
ENSMUSG00000024665	Fads2	protein_coding	19	10064164	fatty acid desaturase 2	FADS2	1739.6	-0.743567	0.10786	-6.89379	5.43255e-12	5.6854e-10
ENSMUSG00000025498	Irf7	protein_coding	7	141262706	interferon regulatory factor 7	IRF7	320.401	1.39129	0.202482	6.87116	6.3681e-12	6.62361e-10
ENSMUSG00000039457	Ppl	protein_coding	16	5086291	periplakin	PPL	114.1	1.40557	0.204818	6.86253	6.76509e-12	6.99362e-10
ENSMUSG00000040289	Hey1	protein_coding	3	8663359	hairy/enhancer-of-split related with YRPW motif 1	HEY1	1036.74	-0.603017	0.0879322	-6.85775	6.99522e-12	7.1877e-10
ENSMUSG00000002325	Irf9	protein_coding	14	55603571	interferon regulatory factor 9	IRF9	674.539	1.03408	0.150894	6.853	7.23171e-12	7.3417e-10
ENSMUSG00000039904	Gpr37	protein_coding	6	25665878	G protein-coupled receptor 37	GPR37	4339.38	-0.749018	0.10929	-6.85348	7.20763e-12	7.3417e-10
ENSMUSG00000063531	Sema3e	protein_coding	5	14025276	sema domain, immunoglobulin domain (Ig), short basic domain, secreted, (semaphorin) 3E	SEMA3E	566.831	0.841163	0.123226	6.82616	8.72178e-12	8.80173e-10
ENSMUSG00000075289	Carns1	protein_coding	19	4164324	carnosine synthase 1	CARNS1	657.363	-0.688352	0.100954	-6.8185	9.19985e-12	9.22925e-10
ENSMUSG00000031762	Mt2	protein_coding	8	94172664	metallothionein 2	MT2A	892.36	-1.146	0.168154	-6.81519	9.41403e-12	9.38856e-10
ENSMUSG00000035237	Lcat	protein_coding	8	105939551	lecithin cholesterol acyltransferase	LCAT	321.735	-0.953992	0.141237	-6.75456	1.43274e-11	1.42051e-09
ENSMUSG00000043673	Kcns3	protein_coding	12	11090202	potassium voltage-gated channel, delayed-rectifier, subfamily S, member 3	KCNS3	675.799	-0.621892	0.0924913	-6.72379	1.77055e-11	1.74523e-09
ENSMUSG00000013766	Ly6g6e	protein_coding	17	35076902	lymphocyte antigen 6 complex, locus G6E	LY6G6E	31.9758	-1.45925	0.217373	-6.7131	1.90529e-11	1.86719e-09
ENSMUSG00000028552	Eps15	protein_coding	4	109280268	epidermal growth factor receptor pathway substrate 15	EPS15	8926.67	-0.477297	0.0711516	-6.70817	1.97082e-11	1.92031e-09
ENSMUSG00000039328	Rnf122	protein_coding	8	31111820	ring finger protein 122	RNF122	194.274	0.867438	0.129356	6.70584	2.00253e-11	1.94005e-09
ENSMUSG00000030495	Slc7a10	protein_coding	7	35186385	solute carrier family 7 (cationic amino acid transporter, y+ system), member 10	SLC7A10	1224.49	-0.912354	0.136336	-6.69195	2.20223e-11	2.1214e-09
ENSMUSG00000030406	Gipr	protein_coding	7	19156061	gastric inhibitory polypeptide receptor	GIPR	52.6924	-1.36874	0.204583	-6.69041	2.22553e-11	2.13173e-09
ENSMUSG00000000275	Trim25	protein_coding	11	88999376	tripartite motif-containing 25	TRIM25	416.108	0.997826	0.149504	6.67422	2.48553e-11	2.36739e-09
ENSMUSG00000078202	Nrarp	protein_coding	2	25180758	Notch-regulated ankyrin repeat protein	NRARP	145.06	-0.946167	0.141796	-6.67272	2.5111e-11	2.37839e-09
ENSMUSG00000028558	Calr4	protein_coding	4	109234485	calreticulin 4	CALR4P	60.0805	-1.2185	0.183953	-6.62397	3.49685e-11	3.29365e-09
ENSMUSG00000074093	Svip	protein_coding	7	51997171	small VCP/p97-interacting protein	SVIP	3143.3	-0.497108	0.0751576	-6.61421	3.7354e-11	3.4989e-09
ENSMUSG00000054477	Kcnn2	protein_coding	18	45268860	potassium intermediate/small conductance calcium-activated channel, subfamily N, member 2	KCNN2	755.046	-0.672856	0.101796	-6.60985	3.84697e-11	3.5836e-09
ENSMUSG00000025597	Klhl4	protein_coding	X	114474333	kelch-like 4	KLHL4	1525.98	-0.747764	0.113149	-6.60868	3.87774e-11	3.59252e-09
ENSMUSG00000028037	Ifi44	protein_coding	3	151730922	interferon-induced protein 44	IFI44	131.122	1.42507	0.215683	6.60724	3.91547e-11	3.60777e-09
ENSMUSG00000098526	Gm27366	misc_RNA	10	92134963	predicted gene, 27366		200.343	-0.73392	0.111223	-6.59866	4.14902e-11	3.8023e-09
ENSMUSG00000035896	Rnase1	protein_coding	14	51145002	ribonuclease, RNase A family, 1 (pancreatic)	RNASE1	36.5742	-1.39904	0.212838	-6.57324	4.92315e-11	4.48748e-09
ENSMUSG00000017146	Brca1	protein_coding	11	101488764	breast cancer 1, early onset	BRCA1	298.453	0.91938	0.139976	6.56811	5.09572e-11	4.61994e-09
ENSMUSG00000022510	Trp63	protein_coding	16	25683763	transformation related protein 63	TP63	105.46	-0.982573	0.149698	-6.56372	5.24809e-11	4.73277e-09
ENSMUSG00000042246	Tmc7	protein_coding	7	118535841	transmembrane channel-like gene family 7	TMC7	820.978	-0.500718	0.0763104	-6.5616	5.32341e-11	4.7753e-09
ENSMUSG00000026519	Tmem63a	protein_coding	1	180942344	transmembrane protein 63a	TMEM63A	2202.85	-0.674885	0.102868	-6.56069	5.35588e-11	4.77914e-09
ENSMUSG00000063445	Nmral1	protein_coding	16	4710059	NmrA-like family domain containing 1	NMRAL1	609.635	-0.912085	0.13913	-6.55564	5.54043e-11	4.91793e-09
ENSMUSG00000051234	Rnf7	protein_coding	9	96470937	ring finger protein 7	RNF7	1282.41	-0.48604	0.0741962	-6.55074	5.72537e-11	5.05562e-09
ENSMUSG00000028128	F3	protein_coding	3	121723537	coagulation factor III	F3	722.635	-0.975332	0.148992	-6.54619	5.90241e-11	5.18495e-09
ENSMUSG00000022474	Pmm1	protein_coding	15	81951108	phosphomannomutase 1	PMM1	1791.23	-0.627114	0.0958558	-6.54227	6.0593e-11	5.29533e-09
ENSMUSG00000042096	Dao	protein_coding	5	114003703	D-amino acid oxidase	DAO	114.328	-1.42077	0.218255	-6.50968	7.5309e-11	6.54763e-09
ENSMUSG00000041193	Pla2g5	protein_coding	4	138799244	phospholipase A2, group V	PLA2G5	161.325	1.02958	0.158836	6.48199	9.05236e-11	7.79054e-09
ENSMUSG00000097428	AW047730	processed_transcript	3	88200623	expressed sequence AW047730		383.653	-0.929144	0.143342	-6.48202	9.05016e-11	7.79054e-09
ENSMUSG00000048458	Fam212b	protein_coding	3	105704599	family with sequence similarity 212, member B	FAM212B	348.149	0.979751	0.151451	6.4691	9.85901e-11	8.4419e-09
ENSMUSG00000079037	Prnp	protein_coding	2	131909928	prion protein	PRNP	16107.7	-0.511088	0.0792966	-6.44527	1.15394e-10	9.83111e-09
ENSMUSG00000037010	Apln	protein_coding	X	48025146	apelin	APLN	1243.59	-0.700794	0.108804	-6.44088	1.18784e-10	1.00693e-08
ENSMUSG00000045532	C1ql1	protein_coding	11	102939264	complement component 1, q subcomponent-like 1	C1QL1	173.181	-0.989109	0.15361	-6.43908	1.20203e-10	1.01389e-08
ENSMUSG00000037686	Aspg	protein_coding	12	112106683	asparaginase	ASPG	118.394	-1.32219	0.205583	-6.43141	1.26425e-10	1.06109e-08
ENSMUSG00000038695	Josd2	protein_coding	7	44467980	Josephin domain containing 2	JOSD2	1162.69	-0.515592	0.080205	-6.42842	1.28933e-10	1.07154e-08
ENSMUSG00000040548	Tex2	protein_coding	11	106502147	testis expressed gene 2	TEX2	4957.4	-0.324842	0.0505296	-6.42875	1.28656e-10	1.07154e-08
ENSMUSG00000055782	Abcd2	protein_coding	15	91145884	ATP-binding cassette, sub-family D (ALD), member 2	ABCD2	2311.55	-0.630071	0.0980387	-6.42675	1.30358e-10	1.0781e-08
ENSMUSG00000038264	Sema7a	protein_coding	9	57940112	sema domain, immunoglobulin domain (Ig), and GPI membrane anchor, (semaphorin) 7A	SEMA7A	1937.54	-0.594675	0.0926629	-6.41761	1.38427e-10	1.13926e-08
ENSMUSG00000055044	Pdlim1	protein_coding	19	40221173	PDZ and LIM domain 1 (elfin)	PDLIM1	96.1749	-1.15578	0.18033	-6.40924	1.46252e-10	1.19785e-08
ENSMUSG00000038668	Lpar1	protein_coding	4	58435255	lysophosphatidic acid receptor 1	LPAR1	3386.23	-0.703384	0.109763	-6.40821	1.47238e-10	1.20013e-08
ENSMUSG00000034177	Rnf43	protein_coding	11	87662722	ring finger protein 43	RNF43	281.746	1.03354	0.161525	6.39866	1.56751e-10	1.27156e-08
ENSMUSG00000025203	Scd2	protein_coding	19	44293676	stearoyl-Coenzyme A desaturase 2	SCD	53497.1	-0.632035	0.0987877	-6.39791	1.57519e-10	1.2717e-08
ENSMUSG00000110633	RP23-459B8.2	lincRNA	8	96371727			113.979	-1.39076	0.217741	-6.38723	1.68919e-10	1.35728e-08
ENSMUSG00000035547	Capn5	protein_coding	7	98121559	calpain 5	CAPN5	787.54	0.541429	0.0847944	6.3852	1.71174e-10	1.3689e-08
ENSMUSG00000041423	Paqr6	protein_coding	3	88364584	progestin and adipoQ receptor family member VI	PAQR6	477.892	-0.844493	0.132274	-6.38442	1.72044e-10	1.3694e-08
ENSMUSG00000024816	Frmd8	protein_coding	19	5849702	FERM domain containing 8	FRMD8	938.502	-0.593103	0.0930714	-6.37256	1.85899e-10	1.47277e-08
ENSMUSG00000028328	Tmod1	protein_coding	4	46038935	tropomodulin 1	TMOD1	568.567	-0.729553	0.114508	-6.37118	1.87577e-10	1.47915e-08
ENSMUSG00000066113	Adamtsl1	protein_coding	4	85514172	ADAMTS-like 1	ADAMTSL1	955.612	0.648875	0.101957	6.36423	1.96274e-10	1.54057e-08
ENSMUSG00000105489	Gm43477	antisense	5	71680268	predicted gene 43477		26.9431	-1.32875	0.209915	-6.32994	2.45258e-10	1.91618e-08
ENSMUSG00000021990	Spata13	protein_coding	14	60634001	spermatogenesis associated 13	SPATA13	1076.73	0.652175	0.103141	6.32314	2.56297e-10	1.99324e-08
ENSMUSG00000039166	Akap7	protein_coding	10	25169090	A kinase (PRKA) anchor protein 7	AKAP7	1465.29	-0.372168	0.058865	-6.3224	2.57536e-10	1.99373e-08
ENSMUSG00000031431	Tsc22d3	protein_coding	X	140539528	TSC22 domain family, member 3	TSC22D3	4142.24	-0.66049	0.104497	-6.32065	2.60468e-10	2.00726e-08
ENSMUSG00000032649	Colgalt2	protein_coding	1	152399830	collagen beta(1-O)galactosyltransferase 2	COLGALT2	535.385	0.757988	0.119993	6.31695	2.66775e-10	2.04656e-08
ENSMUSG00000022351	Sqle	protein_coding	15	59315077	squalene epoxidase	SQLE	2175.85	-0.591486	0.0939441	-6.29615	3.05124e-10	2.33021e-08
ENSMUSG00000031298	Adgrg2	protein_coding	X	160390690	adhesion G protein-coupled receptor G2	ADGRG2	125.944	0.962219	0.152846	6.29536	3.06689e-10	2.33166e-08
ENSMUSG00000021792	Fam213a	protein_coding	14	40993740	family with sequence similarity 213, member A	FAM213A	2287.42	-0.554101	0.0881152	-6.28837	3.20822e-10	2.41743e-08
ENSMUSG00000037509	Arhgef4	protein_coding	1	34678188	Rho guanine nucleotide exchange factor (GEF) 4	ARHGEF4	6641.78	-0.489759	0.0778753	-6.28902	3.19483e-10	2.41743e-08
ENSMUSG00000006378	Gcat	protein_coding	15	79030874	glycine C-acetyltransferase (2-amino-3-ketobutyrate-coenzyme A ligase)	GCAT	287.586	-0.67831	0.107927	-6.28491	3.28041e-10	2.46089e-08
ENSMUSG00000053702	Nebl	protein_coding	2	17343909	nebulette	NEBL	4255.9	-0.540708	0.086087	-6.28095	3.36511e-10	2.51331e-08
ENSMUSG00000002808	Epdr1	protein_coding	13	19591709	ependymin related protein 1 (zebrafish)	EPDR1	3931.43	-0.430972	0.0686318	-6.27948	3.39701e-10	2.51956e-08
ENSMUSG00000044708	Kcnj10	protein_coding	1	172341210	potassium inwardly-rectifying channel, subfamily J, member 10	KCNJ10	9895.09	-0.963069	0.153374	-6.2792	3.40321e-10	2.51956e-08
ENSMUSG00000010663	Fads1	protein_coding	19	10182888	fatty acid desaturase 1	FADS1	4063.46	-0.683654	0.109344	-6.25231	4.04435e-10	2.98121e-08
ENSMUSG00000073424	Cyp4f15	protein_coding	17	32685627	cytochrome P450, family 4, subfamily f, polypeptide 15	CYP4F8	43.6036	-1.1983	0.19193	-6.24343	4.28068e-10	3.14176e-08
ENSMUSG00000033579	Fa2h	protein_coding	8	111345135	fatty acid 2-hydroxylase	FA2H	1043.42	-0.694176	0.111809	-6.20856	5.34725e-10	3.90764e-08
ENSMUSG00000027273	Snap25	protein_coding	2	136713453	synaptosomal-associated protein 25	SNAP25	49680	-0.633442	0.102065	-6.20629	5.42496e-10	3.94741e-08
ENSMUSG00000020183	Cpm	protein_coding	10	117629500	carboxypeptidase M	CPM	986.276	-0.702479	0.113921	-6.16635	6.9885e-10	5.06337e-08
ENSMUSG00000030789	Itgax	protein_coding	7	128129547	integrin alpha X	ITGAX	102.258	1.32855	0.215896	6.15367	7.57114e-10	5.46217e-08
ENSMUSG00000020182	Ddc	protein_coding	11	11814101	dopa decarboxylase	DDC	499.932	0.894713	0.145553	6.14698	7.89732e-10	5.67336e-08
ENSMUSG00000014773	Dll1	protein_coding	17	15367354	delta-like 1 (Drosophila)	DLL1	247.726	0.691931	0.112926	6.12731	8.93777e-10	6.39371e-08
ENSMUSG00000036469	March1	protein_coding	8	65617900	membrane-associated ring finger (C3HC4) 1	MARCH1	992.105	0.401337	0.0656019	6.11776	9.48979e-10	6.76008e-08
ENSMUSG00000015002	Efr3a	protein_coding	15	65787034	EFR3 homolog A	EFR3A	6653.27	-0.341369	0.055816	-6.11597	9.59701e-10	6.80786e-08
ENSMUSG00000028542	Slc6a9	protein_coding	4	117834506	solute carrier family 6 (neurotransmitter transporter, glycine), member 9	SLC6A9	3305.08	-0.62335	0.101974	-6.11284	9.7873e-10	6.91391e-08
ENSMUSG00000060284	Sp7	protein_coding	15	102356609	Sp7 transcription factor 7	SP7	38.9067	-1.27668	0.209751	-6.08664	1.15304e-09	8.11144e-08
ENSMUSG00000031385	Plxnb3	protein_coding	X	73757090	plexin B3	PLXNB3	3091.15	0.774155	0.1273	6.08134	1.19183e-09	8.34969e-08
ENSMUSG00000053475	Tnfaip6	protein_coding	2	52038009	tumor necrosis factor alpha induced protein 6	TNFAIP6	661.423	-0.824041	0.13591	-6.06314	1.33486e-09	9.31323e-08
ENSMUSG00000052776	Oas1a	protein_coding	5	120896256	2'-5' oligoadenylate synthetase 1A	OAS1	54.5686	1.3058	0.215485	6.05982	1.36275e-09	9.46886e-08
ENSMUSG00000035376	Hacd2	protein_coding	16	35022421	3-hydroxyacyl-CoA dehydratase 2	HACD2	728.146	-0.58495	0.096838	-6.04049	1.53643e-09	1.06321e-07
ENSMUSG00000026255	Efhd1	protein_coding	1	87264363	EF hand domain containing 1	EFHD1	1062.88	-0.711144	0.118171	-6.0179	1.76695e-09	1.21776e-07
ENSMUSG00000051041	Olfml1	protein_coding	7	107567446	olfactomedin-like 1	OLFML1	584.523	-0.697454	0.115957	-6.01475	1.80169e-09	1.23667e-07
ENSMUSG00000052544	St6galnac3	protein_coding	3	153198266	ST6 (alpha-N-acetyl-neuraminyl-2,3-beta-galactosyl-1,3)-N-acetylgalactosaminide alpha-2,6-sialyltransferase 3	ST6GALNAC3	765.831	-0.672987	0.112209	-5.99762	2.00236e-09	1.36887e-07
ENSMUSG00000038540	Tmc3	protein_coding	7	83584927	transmembrane channel-like gene family 3	TMC3	139.049	1.13798	0.190372	5.97768	2.26342e-09	1.54112e-07
ENSMUSG00000037016	Frem2	protein_coding	3	53513938	Fras1 related extracellular matrix protein 2	FREM2	327.972	1.06456	0.178376	5.96807	2.40073e-09	1.62808e-07
ENSMUSG00000083563	Gm13340	unprocessed_pseudogene	2	22588103	predicted gene 13340		225.29	-1.09146	0.18303	-5.96327	2.47239e-09	1.67e-07
ENSMUSG00000003657	Calb2	protein_coding	8	110137502	calbindin 2	CALB2	3751.11	-0.840032	0.141207	-5.94895	2.69871e-09	1.80845e-07
ENSMUSG00000031373	Car5b	protein_coding	X	163976822	carbonic anhydrase 5b, mitochondrial	CA5B	181.795	-0.929473	0.156229	-5.94944	2.69058e-09	1.80845e-07
ENSMUSG00000015243	Abca1	protein_coding	4	53030787	ATP-binding cassette, sub-family A (ABC1), member 1	ABCA1	4679.42	0.798108	0.134554	5.93152	3.00148e-09	2.00343e-07
ENSMUSG00000032494	Tdgf1	protein_coding	9	110939603	teratocarcinoma-derived growth factor 1	TDGF1	82.4288	-1.28466	0.216997	-5.92017	3.21604e-09	2.13822e-07
ENSMUSG00000007476	Lrrc8a	protein_coding	2	30237715	leucine rich repeat containing 8A	LRRC8A	542.336	-0.578033	0.0976646	-5.91855	3.24802e-09	2.15105e-07
ENSMUSG00000020708	Psmc5	protein_coding	11	106256154	protease (prosome, macropain) 26S subunit, ATPase 5	PSMC5	4872.3	-0.538221	0.0910444	-5.91164	3.38723e-09	2.23338e-07
ENSMUSG00000041741	Pde3a	protein_coding	6	141249269	phosphodiesterase 3A, cGMP inhibited	PDE3A	380.464	0.655252	0.110851	5.91108	3.39868e-09	2.23338e-07
ENSMUSG00000041479	Syt15	protein_coding	14	34219595	synaptotagmin XV	SYT15	61.2857	1.19106	0.201556	5.90934	3.43486e-09	2.24844e-07
ENSMUSG00000049939	Lrrc4	protein_coding	6	28661831	leucine rich repeat containing 4	LRRC4	1411.68	0.54862	0.0929065	5.90507	3.52498e-09	2.29856e-07
ENSMUSG00000017724	Etv4	protein_coding	11	101769742	ets variant 4	ETV4	297.576	0.776291	0.131532	5.90194	3.59253e-09	2.33363e-07
ENSMUSG00000051811	Cox6b2	protein_coding	7	4751792	cytochrome c oxidase subunit VIb polypeptide 2	COX6B2	54.5966	1.14817	0.194652	5.89859	3.66617e-09	2.37238e-07
ENSMUSG00000055945	Prr18	protein_coding	17	8340406	proline rich 18	PRR18	1165.49	-0.773598	0.131357	-5.88927	3.87903e-09	2.50057e-07
ENSMUSG00000044037	Als2cl	protein_coding	9	110879870	ALS2 C-terminal like	ALS2CL	421.12	-0.607729	0.10323	-5.88712	3.92978e-09	2.51417e-07
ENSMUSG00000062480	Acat3	protein_coding	17	12923833	acetyl-Coenzyme A acetyltransferase 3	ACAT2	22.4966	-1.24773	0.211937	-5.88727	3.92638e-09	2.51417e-07
ENSMUSG00000020029	Nudt4	protein_coding	10	95547007	nudix (nucleoside diphosphate linked moiety X)-type motif 4	NUDT4	5632.92	-0.413508	0.0702575	-5.8856	3.96617e-09	2.52791e-07
ENSMUSG00000026830	Ermn	protein_coding	2	58045113	ermin, ERM-like protein	ERMN	7253.14	-0.888139	0.151052	-5.87969	4.1104e-09	2.61003e-07
ENSMUSG00000023019	Gpd1	protein_coding	15	99717515	glycerol-3-phosphate dehydrogenase 1 (soluble)	GPD1	2774.31	-0.676106	0.115101	-5.87402	4.25349e-09	2.69081e-07
ENSMUSG00000042251	Pm20d1	protein_coding	1	131797381	peptidase M20 domain containing 1	PM20D1	198.012	-1.08132	0.184212	-5.86999	4.35811e-09	2.74674e-07
ENSMUSG00000085396	Firre	processed_transcript	X	50555744	functional intergenic repeating RNA element	FIRRE	1213.9	0.539498	0.0919772	5.86556	4.47623e-09	2.81074e-07
ENSMUSG00000025933	Tmem14a	protein_coding	1	21218575	transmembrane protein 14A	TMEM14A	526.22	-0.57133	0.0974696	-5.86162	4.58372e-09	2.86761e-07
ENSMUSG00000030317	Timp4	protein_coding	6	115241892	tissue inhibitor of metalloproteinase 4	TIMP4	1256.59	-0.618745	0.105606	-5.85901	4.65629e-09	2.90231e-07
ENSMUSG00000026923	Notch1	protein_coding	2	26457903	notch 1	NOTCH1	1408.85	0.729888	0.124981	5.83998	5.22072e-09	3.2422e-07
ENSMUSG00000075012	Fjx1	protein_coding	2	102449366	four jointed box 1 (Drosophila)	FJX1	602.173	-0.812383	0.139193	-5.83637	5.33497e-09	3.30106e-07
ENSMUSG00000026475	Rgs16	protein_coding	1	153740349	regulator of G-protein signaling 16	RGS16	159.447	0.920824	0.157803	5.83528	5.36999e-09	3.31065e-07
ENSMUSG00000043496	Tril	protein_coding	6	53815468	TLR4 interactor with leucine-rich repeats	TRIL	2145.78	-0.564811	0.096841	-5.83236	5.4649e-09	3.35695e-07
ENSMUSG00000058070	Eml1	protein_coding	12	108370957	echinoderm microtubule associated protein like 1	EML1	3190.01	-0.450945	0.0773793	-5.82772	5.61904e-09	3.43918e-07
ENSMUSG00000078861	Zfp931	protein_coding	2	178067695	zinc finger protein 931	ZNF559-ZNF177	459.707	-0.487528	0.0837188	-5.8234	5.76606e-09	3.51647e-07
ENSMUSG00000001833	Sept7	protein_coding	9	25252439	septin 7	SEPT7	12591.8	-0.513924	0.0882663	-5.82242	5.79999e-09	3.52448e-07
ENSMUSG00000034459	Ifit1	protein_coding	19	34640871	interferon-induced protein with tetratricopeptide repeats 1	IFIT1	561.527	1.15645	0.199084	5.80882	6.2915e-09	3.8095e-07
ENSMUSG00000042182	Bend6	protein_coding	1	33852052	BEN domain containing 6	BEND6	10659.6	-0.484245	0.0835278	-5.79741	6.73472e-09	4.06336e-07
ENSMUSG00000020733	Slc9a3r1	protein_coding	11	115163341	solute carrier family 9 (sodium/hydrogen exchanger), member 3 regulator 1	SLC9A3R1	728.221	-0.608937	0.105124	-5.79257	6.93172e-09	4.16739e-07
ENSMUSG00000015202	Cnksr3	protein_coding	10	7119063	Cnksr family member 3	CNKSR3	223.847	0.824699	0.142534	5.78598	7.20888e-09	4.30357e-07
ENSMUSG00000022607	Ptk2	protein_coding	15	73205105	PTK2 protein tyrosine kinase 2	PTK2	2734.9	0.348697	0.0602659	5.78598	7.209e-09	4.30357e-07
ENSMUSG00000042105	Inpp5f	protein_coding	7	128611328	inositol polyphosphate-5-phosphatase F	INPP5F	4493.25	-0.451287	0.0783921	-5.75678	8.57311e-09	5.09994e-07
ENSMUSG00000021253	Tgfb3	protein_coding	12	86056744	transforming growth factor, beta 3	TGFB3	495.602	-0.7073	0.12292	-5.75413	8.70896e-09	5.14466e-07
ENSMUSG00000027674	Pex5l	protein_coding	3	32949408	peroxisomal biogenesis factor 5-like	PEX5L	8178.62	-0.560624	0.0974283	-5.75422	8.70425e-09	5.14466e-07
ENSMUSG00000020422	Tns3	protein_coding	11	8431652	tensin 3	TNS3	3197.67	0.568268	0.0988177	5.75067	8.88928e-09	5.23294e-07
ENSMUSG00000020644	Id2	protein_coding	12	25093801	inhibitor of DNA binding 2	ID2	1534.57	-0.692099	0.120745	-5.7319	9.93135e-09	5.82617e-07
ENSMUSG00000032038	St3gal4	protein_coding	9	35046576	ST3 beta-galactoside alpha-2,3-sialyltransferase 4	ST3GAL4	770.766	-0.429553	0.0752883	-5.70543	1.16046e-08	6.78431e-07
ENSMUSG00000025429	Pstpip2	protein_coding	18	77794545	proline-serine-threonine phosphatase-interacting protein 2	PSTPIP2	123.553	-0.849173	0.149085	-5.69589	1.2273e-08	7.15039e-07
ENSMUSG00000022129	Dct	protein_coding	14	118012792	dopachrome tautomerase	DCT	34.0874	1.24017	0.217809	5.69385	1.24207e-08	7.21164e-07
ENSMUSG00000022848	Dirc2	protein_coding	16	35694062	disrupted in renal carcinoma 2 (human)	DIRC2	1782.9	-0.330266	0.058048	-5.68952	1.27394e-08	7.37146e-07
ENSMUSG00000105222	Gm43207	lincRNA	3	34598519	predicted gene 43207		64.091	-1.24351	0.218628	-5.68779	1.28694e-08	7.42135e-07
ENSMUSG00000024143	Rhoq	protein_coding	17	86963082	ras homolog family member Q	RHOQ	3580.56	-0.333581	0.0586853	-5.68424	1.31396e-08	7.55149e-07
ENSMUSG00000004035	Gstm7	protein_coding	3	107926334	glutathione S-transferase, mu 7	GSTM2	826.357	-0.70748	0.124674	-5.67465	1.38974e-08	7.95999e-07
ENSMUSG00000024661	Fth1	protein_coding	19	9982703	ferritin heavy polypeptide 1	FTH1	33903.6	-0.817024	0.144009	-5.67341	1.39982e-08	7.99074e-07
ENSMUSG00000022466	Rpap3	protein_coding	15	97675105	RNA polymerase II associated protein 3	RPAP3	1046.79	-0.387306	0.0682929	-5.67125	1.41758e-08	8.06498e-07
ENSMUSG00000033059	Pygb	protein_coding	2	150786735	brain glycogen phosphorylase	PYGB	9953.78	-0.398526	0.0703256	-5.66688	1.45423e-08	8.24584e-07
ENSMUSG00000009828	Ick	protein_coding	9	78109192	intestinal cell kinase	ICK	854.12	0.630848	0.111412	5.66233	1.49334e-08	8.43939e-07
ENSMUSG00000073616	Myeov2	protein_coding	1	92637145	myeloma overexpressed 2	COPS9	1363.57	-0.485874	0.0858209	-5.66149	1.50061e-08	8.45227e-07
ENSMUSG00000086662	BC046251	lincRNA	7	65582070	cDNA sequence BC046251		27.9978	1.23544	0.218622	5.65103	1.59492e-08	8.95373e-07
ENSMUSG00000093536	Smim17	protein_coding	7	6398715	small integral membrane protein 17	SMIM17	1254.56	-0.477958	0.0846582	-5.64574	1.64472e-08	9.20283e-07
ENSMUSG00000089911	Mfsd14a	protein_coding	3	116631164	major facilitator superfamily domain containing 14A	MFSD14A	1468.76	-0.366298	0.0649189	-5.6424	1.67693e-08	9.35218e-07
ENSMUSG00000031349	Nsdhl	protein_coding	X	72918557	NAD(P) dependent steroid dehydrogenase-like	NSDHL	739.68	-0.70623	0.125377	-5.63286	1.77246e-08	9.85253e-07
ENSMUSG00000032295	Man2c1	protein_coding	9	57130690	mannosidase, alpha, class 2C, member 1	MAN2C1	1460.31	0.339568	0.0603285	5.62865	1.81628e-08	1.00632e-06
ENSMUSG00000023341	Mx2	polymorphic_pseudogene	16	97535308	MX dynamin-like GTPase 2	MX1	153.041	1.04849	0.186684	5.61639	1.94988e-08	1.07682e-06
ENSMUSG00000003585	Sec14l2	protein_coding	11	4097039	SEC14-like lipid binding 2	SEC14L2	872.928	-0.652277	0.11625	-5.611	2.01162e-08	1.1073e-06
ENSMUSG00000054162	Spock3	protein_coding	8	62951009	sparc/osteonectin, cwcv and kazal-like domains proteoglycan 3	SPOCK3	5724.13	-0.611512	0.109136	-5.60322	2.10411e-08	1.15447e-06
ENSMUSG00000031480	Thsd1	protein_coding	8	22227313	thrombospondin, type I, domain 1	THSD1	261.896	0.58402	0.104346	5.59694	2.18167e-08	1.19316e-06
ENSMUSG00000029826	Zc3hav1	protein_coding	6	38305286	zinc finger CCCH type, antiviral 1	ZC3HAV1	799.734	0.858134	0.153347	5.59604	2.19306e-08	1.19553e-06
ENSMUSG00000030282	Cmas	protein_coding	6	142756686	cytidine monophospho-N-acetylneuraminic acid synthetase	CMAS	3073.97	-0.480281	0.0858828	-5.59229	2.24091e-08	1.21771e-06
ENSMUSG00000037606	Osbpl5	protein_coding	7	143688762	oxysterol binding protein-like 5	OSBPL5	1421.29	0.514606	0.0920943	5.58782	2.29938e-08	1.24548e-06
ENSMUSG00000038910	Plcl2	protein_coding	17	50509547	phospholipase C-like 2	PLCL2	2388.23	-0.459907	0.0823179	-5.58696	2.31073e-08	1.24765e-06
ENSMUSG00000016933	Plcg1	protein_coding	2	160731300	phospholipase C, gamma 1	PLCG1	2152.01	0.389725	0.0698587	5.57876	2.4224e-08	1.30379e-06
ENSMUSG00000042082	Arsb	protein_coding	13	93771679	arylsulfatase B	ARSB	1434.69	0.751442	0.134936	5.56888	2.56385e-08	1.37555e-06
ENSMUSG00000028550	Atg4c	protein_coding	4	99193934	autophagy related 4C, cysteine peptidase	ATG4C	1343.74	-0.455739	0.0819351	-5.5622	2.664e-08	1.42478e-06
ENSMUSG00000027570	Col9a3	protein_coding	2	180597790	collagen, type IX, alpha 3	COL9A3	684.259	0.966456	0.173995	5.55452	2.78382e-08	1.48418e-06
ENSMUSG00000024210	Ip6k3	protein_coding	17	27143969	inositol hexaphosphate kinase 3	IP6K3	40.4306	-1.13824	0.205057	-5.55087	2.84258e-08	1.51076e-06
ENSMUSG00000060402	Chst8	protein_coding	7	34674468	carbohydrate (N-acetylgalactosamine 4-0) sulfotransferase 8	CHST8	526.434	0.666958	0.120321	5.54316	2.97058e-08	1.57385e-06
ENSMUSG00000044122	Proca1	protein_coding	11	78193392	protein interacting with cyclin A1	PROCA1	85.9404	-0.98324	0.177567	-5.53729	3.07188e-08	1.62245e-06
ENSMUSG00000022500	Litaf	protein_coding	16	10959275	LPS-induced TN factor	LITAF	1458.69	-0.583422	0.105477	-5.53127	3.17917e-08	1.6739e-06
ENSMUSG00000020570	Sypl	protein_coding	12	32953891	synaptophysin-like protein	SYPL1	2210.66	-0.648126	0.11725	-5.52773	3.24403e-08	1.70276e-06
ENSMUSG00000075254	Heg1	protein_coding	16	33684466	heart development protein with EGF-like domains 1	HEG1	1684.41	0.60917	0.11023	5.52635	3.26959e-08	1.71089e-06
ENSMUSG00000023262	Acy1	protein_coding	9	106432981	aminoacylase 1	ACY1	426.719	-0.758197	0.13731	-5.52179	3.35556e-08	1.75047e-06
ENSMUSG00000024370	Cdc23	protein_coding	18	34630951	CDC23 cell division cycle 23	CDC23	1418.11	0.303532	0.0551696	5.5018	3.75926e-08	1.95504e-06
ENSMUSG00000054843	Atrnl1	protein_coding	19	57611034	attractin like 1	ATRNL1	3714.1	-0.350123	0.0637755	-5.48993	4.02095e-08	2.08475e-06
ENSMUSG00000047109	Cldn14	protein_coding	16	93919031	claudin 14	CLDN14	195.148	0.805532	0.146795	5.48745	4.07786e-08	2.10781e-06
ENSMUSG00000067786	Nnat	protein_coding	2	157560078	neuronatin	NNAT	1022.73	-1.0947	0.199578	-5.48506	4.13341e-08	2.13002e-06
ENSMUSG00000044788	Fads6	protein_coding	11	115279622	fatty acid desaturase domain family, member 6	FADS6	1435.12	-0.596338	0.108743	-5.48391	4.16022e-08	2.1309e-06
ENSMUSG00000055240	Zfp101	protein_coding	17	33360507	zinc finger protein 101		929.161	-0.436157	0.0795339	-5.48391	4.16025e-08	2.1309e-06
ENSMUSG00000024165	Hn1l	protein_coding	17	24942156	hematological and neurological expressed 1-like	HN1L	667.653	-0.839081	0.153292	-5.47375	4.40617e-08	2.25006e-06
ENSMUSG00000056880	Gadl1	protein_coding	9	115909455	glutamate decarboxylase-like 1	GADL1	39.275	1.11949	0.20464	5.47054	4.48664e-08	2.28428e-06
ENSMUSG00000062078	Qk	protein_coding	17	10206471	quaking	QKI	23195.8	-0.533052	0.0975193	-5.46612	4.59986e-08	2.33491e-06
ENSMUSG00000031381	Piga	protein_coding	X	164419787	phosphatidylinositol glycan anchor biosynthesis, class A	PIGA	415.012	-0.691958	0.12669	-5.46183	4.71242e-08	2.3849e-06
ENSMUSG00000024292	Cyp4f14	protein_coding	17	32905071	cytochrome P450, family 4, subfamily f, polypeptide 14	CYP4F12	128.198	-0.972248	0.178221	-5.45528	4.88954e-08	2.45986e-06
ENSMUSG00000037706	Cd81	protein_coding	7	143052739	CD81 antigen	CD81	12360.2	-0.369477	0.0677249	-5.45556	4.88197e-08	2.45986e-06
ENSMUSG00000024654	Asrgl1	protein_coding	19	9109868	asparaginase like 1	ASRGL1	4333.13	-0.406933	0.0746029	-5.45466	4.90656e-08	2.46112e-06
ENSMUSG00000034377	Tulp4	protein_coding	17	6106437	tubby like protein 4	TULP4	17743	-0.589861	0.108417	-5.44069	5.3074e-08	2.65433e-06
ENSMUSG00000025537	Phkg1	protein_coding	5	129863421	phosphorylase kinase gamma 1	PHKG1	587.997	-0.871268	0.160246	-5.43705	5.41687e-08	2.70111e-06
ENSMUSG00000041556	Fbxo2	protein_coding	4	148160621	F-box protein 2	FBXO2	2306.18	-0.744424	0.136967	-5.43505	5.47819e-08	2.72367e-06
ENSMUSG00000075592	Nynrin	protein_coding	14	55854036	NYN domain and retroviral integrase containing	NYNRIN	733.42	0.428385	0.0788862	5.43041	5.62236e-08	2.78718e-06
ENSMUSG00000040296	Ddx58	protein_coding	4	40203773	DEAD (Asp-Glu-Ala-Asp) box polypeptide 58	DDX58	551.78	0.827894	0.152512	5.42839	5.68636e-08	2.81069e-06
ENSMUSG00000035469	Rcbtb1	protein_coding	14	59201209	regulator of chromosome condensation (RCC1) and BTB (POZ) domain containing protein 1	RCBTB1	2412.19	-0.500852	0.0923955	-5.42074	5.93533e-08	2.92522e-06
ENSMUSG00000033880	Lgals3bp	protein_coding	11	118392751	lectin, galactoside-binding, soluble, 3 binding protein	LGALS3BP	832.467	0.947501	0.174998	5.41436	6.15087e-08	3.02266e-06
ENSMUSG00000024769	Cdc42bpg	protein_coding	19	6306456	CDC42 binding protein kinase gamma (DMPK-like)	CDC42BPG	189.737	0.794994	0.147076	5.40533	6.46902e-08	3.16982e-06
ENSMUSG00000004032	Gstm5	protein_coding	3	107895821	glutathione S-transferase, mu 5	GSTM3	3163.05	-0.573654	0.106159	-5.40372	6.52723e-08	3.17996e-06
ENSMUSG00000038507	Parp12	protein_coding	6	39086410	poly (ADP-ribose) polymerase family, member 12	PARP12	635.332	0.78001	0.144342	5.40389	6.52107e-08	3.17996e-06
ENSMUSG00000038388	Mpp6	protein_coding	6	50110241	membrane protein, palmitoylated 6 (MAGUK p55 subfamily member 6)	MPP6	1959.01	-0.439634	0.0813656	-5.40319	6.54661e-08	3.18026e-06
ENSMUSG00000001665	Gstt3	protein_coding	10	75774115	glutathione S-transferase, theta 3		141.945	-0.792638	0.146803	-5.39931	6.68968e-08	3.24048e-06
ENSMUSG00000031134	Rbmx	protein_coding	X	57383530	RNA binding motif protein, X chromosome	RBMX	1616.21	0.28527	0.0528913	5.39351	6.90949e-08	3.33742e-06
ENSMUSG00000069808	Fam57a	protein_coding	11	76179671	family with sequence similarity 57, member A	FAM57A	464.893	-0.636871	0.118122	-5.39165	6.98149e-08	3.35309e-06
ENSMUSG00000074280	Gm6166	processed_pseudogene	9	57483963	predicted gene 6166		286.208	-1.07358	0.199119	-5.39165	6.98122e-08	3.35309e-06
ENSMUSG00000020142	Slc1a4	protein_coding	11	20302180	solute carrier family 1 (glutamate/neutral amino acid transporter), member 4	SLC1A4	1651.36	-0.419969	0.0779628	-5.38679	7.17275e-08	3.43522e-06
ENSMUSG00000045871	Slitrk6	protein_coding	14	110748578	SLIT and NTRK-like family, member 6	SLITRK6	154.82	0.752741	0.139922	5.37972	7.4603e-08	3.56287e-06
ENSMUSG00000027438	Napb	protein_coding	2	148693985	N-ethylmaleimide sensitive fusion protein attachment protein beta	NAPB	15576.7	-0.485419	0.0902692	-5.37746	7.5543e-08	3.59763e-06
ENSMUSG00000019338	Zfp687	protein_coding	3	95006590	zinc finger protein 687	ZNF687	888.003	0.342781	0.0637804	5.3744	7.68396e-08	3.64913e-06
ENSMUSG00000037013	Ss18	protein_coding	18	14624198	synovial sarcoma translocation, Chromosome 18	SS18	1052.28	0.44279	0.082409	5.37308	7.74012e-08	3.66553e-06
ENSMUSG00000039844	Rapgef1	protein_coding	2	29619720	Rap guanine nucleotide exchange factor (GEF) 1	RAPGEF1	1823	0.406346	0.0757179	5.36658	8.02458e-08	3.78966e-06
ENSMUSG00000020409	Slu7	protein_coding	11	43433744	SLU7 splicing factor homolog (S. cerevisiae)	SLU7	2619.4	-0.494073	0.0920968	-5.36471	8.1081e-08	3.80938e-06
ENSMUSG00000028617	Lrrc42	protein_coding	4	107233514	leucine rich repeat containing 42	LRRC42	393.955	0.532173	0.0992068	5.36428	8.12718e-08	3.80938e-06
ENSMUSG00000044252	Osbpl1a	protein_coding	18	12755314	oxysterol binding protein-like 1A	OSBPL1A	6015.96	-0.347033	0.064695	-5.36414	8.13374e-08	3.80938e-06
ENSMUSG00000022546	Gpt	protein_coding	15	76696764	glutamic pyruvic transaminase, soluble	GPT	419.174	-0.67201	0.125486	-5.35526	8.54326e-08	3.99015e-06
ENSMUSG00000035696	Rnf38	protein_coding	4	44126210	ring finger protein 38	RNF38	894.601	0.480624	0.0897643	5.35428	8.58964e-08	4.00079e-06
ENSMUSG00000023044	Csad	protein_coding	15	102176998	cysteine sulfinic acid decarboxylase	CSAD	498.175	0.481442	0.0900115	5.34866	8.86057e-08	4.11568e-06
ENSMUSG00000022641	Bbx	protein_coding	16	50191844	bobby sox homolog (Drosophila)	BBX	1997.23	0.493233	0.0922302	5.34785	8.90072e-08	4.12274e-06
ENSMUSG00000048148	Nwd1	protein_coding	8	72646711	NACHT and WD repeat domain containing 1	NWD1	1634.31	-0.574913	0.107513	-5.34736	8.92441e-08	4.12274e-06
ENSMUSG00000020459	Mtif2	protein_coding	11	29526408	mitochondrial translational initiation factor 2	MTIF2	854.012	-0.315411	0.0590196	-5.34418	9.08248e-08	4.18436e-06
ENSMUSG00000025950	Idh1	protein_coding	1	65158616	isocitrate dehydrogenase 1 (NADP+), soluble	IDH1	2116.77	-0.504323	0.0944071	-5.34201	9.19239e-08	4.22352e-06
ENSMUSG00000021835	Bmp4	protein_coding	14	46383520	bone morphogenetic protein 4	BMP4	134.671	1.07752	0.201886	5.33727	9.4354e-08	4.32345e-06
ENSMUSG00000055065	Ddx17	protein_coding	15	79527707	DEAD (Asp-Glu-Ala-Asp) box polypeptide 17	DDX17	8178.36	0.296194	0.0555139	5.33549	9.52869e-08	4.35443e-06
ENSMUSG00000017386	Traf4	protein_coding	11	78158499	TNF receptor associated factor 4	TRAF4	250.911	0.65487	0.122757	5.3347	9.57014e-08	4.36162e-06
ENSMUSG00000048537	Phldb1	protein_coding	9	44686304	pleckstrin homology like domain, family B, member 1	PHLDB1	4488.42	0.414128	0.0777227	5.32828	9.9149e-08	4.50663e-06
ENSMUSG00000035104	Eva1a	protein_coding	6	82041043	eva-1 homolog A (C. elegans)	EVA1A	288.883	-0.721256	0.135474	-5.32394	1.01545e-07	4.6032e-06
ENSMUSG00000038233	Fam198a	protein_coding	9	121950988	family with sequence similarity 198, member A	FAM198A	126.94	-0.804246	0.151121	-5.32187	1.02706e-07	4.64339e-06
ENSMUSG00000032702	Kank1	protein_coding	19	25236975	KN motif and ankyrin repeat domains 1	KANK1	1803.65	0.452512	0.0851013	5.31733	1.05302e-07	4.74812e-06
ENSMUSG00000024899	Papss2	protein_coding	19	32620005	3'-phosphoadenosine 5'-phosphosulfate synthase 2	PAPSS2	211.337	-0.912	0.172154	-5.29758	1.17345e-07	5.27711e-06
ENSMUSG00000021670	Hmgcr	protein_coding	13	96648967	3-hydroxy-3-methylglutaryl-Coenzyme A reductase	HMGCR	2917.41	-0.406008	0.0766498	-5.29693	1.17767e-07	5.28207e-06
ENSMUSG00000020805	Slc13a5	protein_coding	11	72241989	solute carrier family 13 (sodium-dependent citrate transporter), member 5	SLC13A5	175.744	0.649947	0.122859	5.29018	1.22199e-07	5.46637e-06
ENSMUSG00000039323	Igfbp2	protein_coding	1	72824503	insulin-like growth factor binding protein 2	IGFBP2	1495.08	0.87269	0.165506	5.27285	1.34324e-07	5.99298e-06
ENSMUSG00000024164	C3	protein_coding	17	57203970	complement component 3	C3	1959.29	-1.15289	0.218904	-5.26666	1.38931e-07	6.18225e-06
ENSMUSG00000024782	Ak3	protein_coding	19	29020833	adenylate kinase 3	AK3	3250.55	-0.421532	0.080196	-5.25628	1.47001e-07	6.52421e-06
ENSMUSG00000004791	Pgf	protein_coding	12	85166639	placental growth factor	PGF	201.702	-0.675512	0.128563	-5.25434	1.48554e-07	6.57592e-06
ENSMUSG00000020099	Unc5b	protein_coding	10	60762610	unc-5 netrin receptor B	UNC5B	1159.79	-0.628878	0.119805	-5.24918	1.52775e-07	6.72764e-06
ENSMUSG00000069662	Marcks	protein_coding	10	37133375	myristoylated alanine rich protein kinase C substrate	MARCKS	4265.55	0.592432	0.112857	5.24942	1.52582e-07	6.72764e-06
ENSMUSG00000029570	Lfng	protein_coding	5	140607320	LFNG O-fucosylpeptide 3-beta-N-acetylglucosaminyltransferase	LFNG	480.106	-0.698289	0.13328	-5.23928	1.61209e-07	7.08065e-06
ENSMUSG00000025588	Nat1	protein_coding	8	67480921	N-acetyl transferase 1	NAT1	67.8908	-0.943049	0.180318	-5.22992	1.69582e-07	7.39099e-06
ENSMUSG00000027333	Smox	protein_coding	2	131491496	spermine oxidase	SMOX	1068.34	-0.638295	0.122043	-5.23009	1.69425e-07	7.39099e-06
ENSMUSG00000106864	Gtf3c2	protein_coding	5	31156005	general transcription factor IIIC, polypeptide 2, beta	GTF3C2	547.209	0.473006	0.0904292	5.23068	1.68888e-07	7.39099e-06
ENSMUSG00000023961	Enpp4	protein_coding	17	44096308	ectonucleotide pyrophosphatase/phosphodiesterase 4	ENPP4	2089.16	-0.486139	0.0929839	-5.22821	1.71163e-07	7.44078e-06
ENSMUSG00000050379	Sept6	protein_coding	X	36911326	septin 6	SEPT6	2113.97	-0.294427	0.0564071	-5.21968	1.79232e-07	7.77159e-06
ENSMUSG00000061410	Zcchc14	protein_coding	8	121598703	zinc finger, CCHC domain containing 14	ZCCHC14	1202.85	0.472417	0.0906296	5.21262	1.86195e-07	8.05292e-06
ENSMUSG00000033491	Prss35	protein_coding	9	86743649	protease, serine 35	PRSS35	90.8362	-1.07694	0.206766	-5.2085	1.90369e-07	8.21253e-06
ENSMUSG00000050854	Tmem125	protein_coding	4	118540941	transmembrane protein 125	TMEM125	747.958	-0.798559	0.153387	-5.20616	1.92792e-07	8.29594e-06
ENSMUSG00000019883	Echdc1	protein_coding	10	29313166	enoyl Coenzyme A hydratase domain containing 1	ECHDC1	1408.85	-0.53717	0.103199	-5.20518	1.93805e-07	8.29739e-06
ENSMUSG00000032802	Srxn1	protein_coding	2	152105516	sulfiredoxin 1 homolog (S. cerevisiae)	SRXN1	3310.2	-0.377925	0.0726001	-5.20557	1.93402e-07	8.29739e-06
ENSMUSG00000030111	A2m	protein_coding	6	121635376	alpha-2-macroglobulin	A2M	2326.61	-0.954741	0.183653	-5.19862	2.00773e-07	8.57406e-06
ENSMUSG00000036461	Elf1	protein_coding	14	79481194	E74-like factor 1	ELF1	455.229	0.661372	0.127245	5.19761	2.01868e-07	8.59918e-06
ENSMUSG00000096948	Gm4221	lincRNA	18	54990310	predicted gene 4221		76.1187	1.13415	0.218484	5.19098	2.09188e-07	8.88865e-06
ENSMUSG00000074909	Ranbp6	protein_coding	19	29808400	RAN binding protein 6	RANBP6	3587.87	-0.366663	0.0706633	-5.18887	2.11573e-07	8.96752e-06
ENSMUSG00000023156	Rpp14	protein_coding	14	8080367	ribonuclease P 14 subunit	RPP14	901.555	-0.498587	0.0961265	-5.18678	2.1396e-07	9.04607e-06
ENSMUSG00000023951	Vegfa	protein_coding	17	46016993	vascular endothelial growth factor A	VEGFA	1196.35	-0.426612	0.0822731	-5.18531	2.15654e-07	9.09501e-06
ENSMUSG00000111110	RP23-421M6.1	lincRNA	9	43506551			56.2822	-0.998141	0.192619	-5.18195	2.19584e-07	9.23778e-06
ENSMUSG00000026839	Upp2	protein_coding	2	58567298	uridine phosphorylase 2	UPP2	1222.19	-0.548827	0.106075	-5.17394	2.29209e-07	9.61882e-06
ENSMUSG00000034163	Zfc3h1	protein_coding	10	115384959	zinc finger, C3H1-type containing	ZFC3H1	1728.05	0.511082	0.0987892	5.17345	2.29805e-07	9.62005e-06
ENSMUSG00000021750	Fam107a	protein_coding	14	8296274	family with sequence similarity 107, member A	FAM107A	2091	-0.811574	0.156923	-5.17178	2.3187e-07	9.68255e-06
ENSMUSG00000042686	Jph1	protein_coding	1	16964560	junctophilin 1	JPH1	356.268	-0.821855	0.158974	-5.16974	2.34414e-07	9.76475e-06
ENSMUSG00000052281	Tspan32os	antisense	7	142988969	tetraspanin 32, opposite strand		43.5889	1.07418	0.208501	5.15194	2.57799e-07	1.07126e-05
ENSMUSG00000032118	Fez1	protein_coding	9	36821864	fasciculation and elongation protein zeta 1 (zygin I)	FEZ1	9430.09	-0.554849	0.107712	-5.1512	2.58824e-07	1.07288e-05
ENSMUSG00000020387	Jade2	protein_coding	11	51813455	jade family PHD finger 2	JADE2	1119.77	0.439983	0.0854555	5.14869	2.62317e-07	1.08471e-05
ENSMUSG00000049690	Nckap5	protein_coding	1	125913620	NCK-associated protein 5	NCKAP5	272.769	0.889099	0.172955	5.14063	2.73825e-07	1.12954e-05
ENSMUSG00000029602	Rasal1	protein_coding	5	120648812	RAS protein activator like 1 (GAP1 like)	RASAL1	141.31	-0.974228	0.189902	-5.13017	2.89474e-07	1.1912e-05
ENSMUSG00000052713	Zfp608	protein_coding	18	54888045	zinc finger protein 608	ZNF608	902.391	0.512545	0.100009	5.12498	2.97567e-07	1.22154e-05
ENSMUSG00000033792	Atp7a	protein_coding	X	106027276	ATPase, Cu++ transporting, alpha polypeptide	ATP7A	692.373	0.597758	0.116785	5.11845	3.08063e-07	1.26157e-05
ENSMUSG00000022462	Slc38a2	protein_coding	15	96687394	solute carrier family 38, member 2	SLC38A2	5989.76	-0.396714	0.0776494	-5.10904	3.23798e-07	1.31963e-05
ENSMUSG00000107689	Gm44386	lincRNA	6	86513891	predicted gene, 44386		26.5205	-1.11325	0.217884	-5.1094	3.23187e-07	1.31963e-05
ENSMUSG00000050382	Kif7	protein_coding	7	79698098	kinesin family member 7	KIF7	127.113	0.647517	0.126757	5.10835	3.24992e-07	1.32132e-05
ENSMUSG00000020411	Nipal4	protein_coding	11	46148155	NIPA-like domain containing 4	NIPAL4	579.892	-0.675538	0.132341	-5.10451	3.31649e-07	1.34516e-05
ENSMUSG00000026019	Wdr12	protein_coding	1	60069785	WD repeat domain 12	WDR12	1098.82	-0.317767	0.0622851	-5.10181	3.36412e-07	1.36122e-05
ENSMUSG00000021595	Nsun2	protein_coding	13	69533746	NOL1/NOP2/Sun domain family member 2	NSUN2	2784.19	-0.355996	0.0698485	-5.09668	3.45653e-07	1.39529e-05
ENSMUSG00000028268	Gbp3	protein_coding	3	142560026	guanylate binding protein 3	GBP4	468.937	0.977026	0.192025	5.08801	3.61835e-07	1.45714e-05
ENSMUSG00000040430	Pitpnc1	protein_coding	11	107207892	phosphatidylinositol transfer protein, cytoplasmic 1	PITPNC1	1649.31	-0.40772	0.0801546	-5.08667	3.64396e-07	1.46397e-05
ENSMUSG00000003604	Aven	protein_coding	2	112492964	apoptosis, caspase activation inhibitor	AVEN	424.386	-0.785242	0.154387	-5.08619	3.65322e-07	1.46423e-05
ENSMUSG00000041565	L3mbtl4	protein_coding	17	68273797	l(3)mbt-like 4 (Drosophila)	L3MBTL4	241.44	-0.587863	0.115652	-5.08302	3.71479e-07	1.48539e-05
ENSMUSG00000017737	Mmp9	protein_coding	2	164940780	matrix metallopeptidase 9	MMP9	256.965	-0.770933	0.151778	-5.07936	3.78718e-07	1.51077e-05
ENSMUSG00000004347	Pde1c	protein_coding	6	56069804	phosphodiesterase 1C	PDE1C	1512.47	0.584147	0.11506	5.07691	3.83629e-07	1.52677e-05
ENSMUSG00000036873	2410004B18Rik	protein_coding	3	145938014	RIKEN cDNA 2410004B18 gene	C1orf52	777.974	-0.449757	0.0886643	-5.07258	3.92465e-07	1.55828e-05
ENSMUSG00000033781	Asb13	protein_coding	13	3634032	ankyrin repeat and SOCS box-containing 13	ASB13	2161.93	-0.500672	0.0987327	-5.07099	3.95755e-07	1.56379e-05
ENSMUSG00000047098	Rnf31	protein_coding	14	55591708	ring finger protein 31	RNF31	416.12	0.404344	0.0797433	5.07057	3.96621e-07	1.56379e-05
ENSMUSG00000103037	Pcdhgb1	protein_coding	18	37680233	protocadherin gamma subfamily B, 1	PCDHGB1	157.969	0.771893	0.152229	5.07061	3.96539e-07	1.56379e-05
ENSMUSG00000022964	Tmem50b	protein_coding	16	91574503	transmembrane protein 50B	TMEM50B	2285.07	-0.346251	0.0683458	-5.06616	4.05913e-07	1.59672e-05
ENSMUSG00000041782	Lad1	protein_coding	1	135818598	ladinin	LAD1	42.267	1.09074	0.215621	5.05861	4.22316e-07	1.65739e-05
ENSMUSG00000022864	D16Ertd472e	protein_coding	16	78544012	DNA segment, Chr 16, ERATO Doi 472, expressed	C21orf91	458.383	-0.484675	0.0958487	-5.05667	4.26631e-07	1.67046e-05
ENSMUSG00000027610	Gss	protein_coding	2	155563181	glutathione synthetase	GSS	575.26	-0.449126	0.08884	-5.05544	4.29394e-07	1.67741e-05
ENSMUSG00000032735	Ablim3	protein_coding	18	61799395	actin binding LIM protein family, member 3	ABLIM3	504.285	0.581111	0.114967	5.05459	4.31314e-07	1.68103e-05
ENSMUSG00000036040	Adamtsl2	protein_coding	2	27079379	ADAMTS-like 2	ADAMTSL2	173.013	-0.659415	0.130837	-5.03998	4.65571e-07	1.81039e-05
ENSMUSG00000021178	Psmc1	protein_coding	12	100110186	protease (prosome, macropain) 26S subunit, ATPase 1	PSMC1	3866.91	-0.451882	0.0897193	-5.03662	4.73832e-07	1.8383e-05
ENSMUSG00000004894	Hapln2	protein_coding	3	88021750	hyaluronan and proteoglycan link protein 2	HAPLN2	2249.79	-0.641997	0.127506	-5.03503	4.77777e-07	1.84711e-05
ENSMUSG00000031139	Mcf2	protein_coding	X	60055956	mcf.2 transforming sequence	MCF2	1138.46	-0.487025	0.0967313	-5.03483	4.78284e-07	1.84711e-05
ENSMUSG00000001036	Epn2	protein_coding	11	61517249	epsin 2	EPN2	3238.32	-0.352306	0.0701265	-5.02387	5.06406e-07	1.95127e-05
ENSMUSG00000000202	Btbd17	protein_coding	11	114791217	BTB (POZ) domain containing 17	BTBD17	322.601	-0.759953	0.151367	-5.02059	5.15127e-07	1.9759e-05
ENSMUSG00000040254	Sema3d	protein_coding	5	12383385	sema domain, immunoglobulin domain (Ig), short basic domain, secreted, (semaphorin) 3D	SEMA3D	879.981	0.700383	0.139491	5.02098	5.14081e-07	1.9759e-05
ENSMUSG00000093452	Zfhx2os	antisense	14	55073091	zinc finger homeobox 2, opposite strand		50.6767	1.01482	0.202535	5.01056	5.42723e-07	2.07705e-05
ENSMUSG00000041028	Ghitm	protein_coding	14	37120444	growth hormone inducible transmembrane protein	GHITM	14449.5	-0.386408	0.0771899	-5.00594	5.55908e-07	2.12272e-05
ENSMUSG00000025040	Fundc1	protein_coding	X	17556564	FUN14 domain containing 1	FUNDC1	2550.9	-0.313416	0.0626568	-5.00211	5.67049e-07	2.16039e-05
ENSMUSG00000027580	Helz2	protein_coding	2	181227615	helicase with zinc finger 2, transcriptional coactivator	HELZ2	299.617	0.93955	0.18785	5.0016	5.68573e-07	2.16134e-05
ENSMUSG00000024462	Gabbr1	protein_coding	17	37045966	gamma-aminobutyric acid (GABA) B receptor, 1	GABBR1	10566.3	-0.424474	0.0849181	-4.99863	5.77403e-07	2.19e-05
ENSMUSG00000027186	Elf5	protein_coding	2	103411688	E74-like factor 5	ELF5	30.1922	-1.05113	0.210336	-4.99739	5.81111e-07	2.19914e-05
ENSMUSG00000028173	Wls	protein_coding	3	159839672	wntless homolog (Drosophila)	WLS	2657.38	0.560963	0.112361	4.99251	5.95982e-07	2.25039e-05
ENSMUSG00000043279	Trim56	protein_coding	5	137105644	tripartite motif-containing 56	TRIM56	697.474	0.665226	0.133278	4.99128	5.99814e-07	2.25482e-05
ENSMUSG00000079055	Slc8a3	protein_coding	12	81197915	solute carrier family 8 (sodium/calcium exchanger), member 3	SLC8A3	3170.72	-0.374279	0.0749837	-4.99147	5.99204e-07	2.25482e-05
ENSMUSG00000025175	Fn3k	protein_coding	11	121434913	fructosamine 3 kinase	FN3K	648.465	-0.539179	0.108096	-4.98795	6.10231e-07	2.28891e-05
ENSMUSG00000004626	Stxbp2	protein_coding	8	3630955	syntaxin binding protein 2	STXBP2	248.112	0.668838	0.134195	4.98409	6.22533e-07	2.32476e-05
ENSMUSG00000027936	Crtc2	protein_coding	3	90254163	CREB regulated transcription coactivator 2	CRTC2	226.658	0.569935	0.114346	4.98432	6.21804e-07	2.32476e-05
ENSMUSG00000026675	Hsd17b7	protein_coding	1	169949535	hydroxysteroid (17-beta) dehydrogenase 7	HSD17B7	885.37	-0.372872	0.0748992	-4.97832	6.41389e-07	2.38992e-05
ENSMUSG00000050103	Agmo	protein_coding	12	37241641	alkylglycerol monooxygenase	AGMO	673.9	-0.550734	0.11067	-4.97634	6.47968e-07	2.40913e-05
ENSMUSG00000038648	Creb3l2	protein_coding	6	37327255	cAMP responsive element binding protein 3-like 2	CREB3L2	690.908	0.715883	0.143961	4.97274	6.6013e-07	2.44898e-05
ENSMUSG00000050192	Eif5a2	protein_coding	3	28781276	eukaryotic translation initiation factor 5A2	EIF5A2	6004.3	-0.46628	0.0937755	-4.9723	6.61646e-07	2.44925e-05
ENSMUSG00000068615	Gjd2	protein_coding	2	114009601	gap junction protein, delta 2	GJD2	417.713	-0.517923	0.10418	-4.97141	6.64681e-07	2.45512e-05
ENSMUSG00000027574	Nkain4	protein_coding	2	180934772	Na+/K+ transporting ATPase interacting 4	NKAIN4	330.399	-0.844832	0.170008	-4.96937	6.71715e-07	2.47571e-05
ENSMUSG00000072949	Acot1	protein_coding	12	84009502	acyl-CoA thioesterase 1	ACOT1	268.944	0.589837	0.11879	4.9654	6.85603e-07	2.52141e-05
ENSMUSG00000051768	Xrcc1	protein_coding	7	24546289	X-ray repair complementing defective repair in Chinese hamster cells 1	XRCC1	463.774	0.381947	0.0770287	4.95851	7.10367e-07	2.60683e-05
ENSMUSG00000027030	Stk39	protein_coding	2	68210445	serine/threonine kinase 39	STK39	5370.6	-0.392842	0.0792831	-4.95493	7.23574e-07	2.64476e-05
ENSMUSG00000055485	Soga1	protein_coding	2	157015799	suppressor of glucose, autophagy associated 1	SOGA1	1246.28	0.604073	0.121915	4.95486	7.23823e-07	2.64476e-05
ENSMUSG00000036560	Lgi4	protein_coding	7	31059342	leucine-rich repeat LGI family, member 4	LGI4	812.625	-0.987632	0.199347	-4.95434	7.25767e-07	2.64616e-05
ENSMUSG00000038773	Kdm3b	protein_coding	18	34777008	KDM3B lysine (K)-specific demethylase 3B	KDM3B	1493.97	0.377549	0.0762806	4.94947	7.44141e-07	2.70733e-05
ENSMUSG00000031467	Agpat5	protein_coding	8	18846277	1-acylglycerol-3-phosphate O-acyltransferase 5 (lysophosphatidic acid acyltransferase, epsilon)	AGPAT5	2131.52	-0.330647	0.0668384	-4.94697	7.53784e-07	2.73654e-05
ENSMUSG00000006301	Tmbim1	protein_coding	1	74288247	transmembrane BAX inhibitor motif containing 1	TMBIM1	2089.92	-0.470613	0.0954113	-4.93246	8.12e-07	2.94159e-05
ENSMUSG00000025059	Gk	protein_coding	X	85701937	glycerol kinase	GK	1307.9	-0.32485	0.0659262	-4.92748	8.32964e-07	3.0111e-05
ENSMUSG00000099136	Gm27608	misc_RNA	10	92075491	predicted gene, 27608		202.324	-0.764265	0.155181	-4.92499	8.43663e-07	3.04329e-05
ENSMUSG00000022679	Mpv17l	protein_coding	16	13903161	Mpv17 transgene, kidney disease mutant-like	MPV17L	1027.04	-0.405723	0.0824625	-4.92009	8.65049e-07	3.11381e-05
ENSMUSG00000031068	Glrx3	protein_coding	7	137437614	glutaredoxin 3	GLRX3	1021.18	-0.372444	0.0758145	-4.91257	8.98887e-07	3.22875e-05
ENSMUSG00000090386	Mir99ahg	processed_transcript	16	77236317	Mir99a and Mirlet7c-1 host gene (non-protein coding)		724.743	0.600803	0.122438	4.90701	9.24747e-07	3.31462e-05
ENSMUSG00000004872	Pax3	protein_coding	1	78101267	paired box 3	PAX3	75.8323	0.94636	0.19288	4.90648	9.27269e-07	3.31665e-05
ENSMUSG00000031785	Adgrg1	protein_coding	8	94974751	adhesion G protein-coupled receptor G1	ADGRG1	1605.58	0.519929	0.106033	4.90348	9.41538e-07	3.3606e-05
ENSMUSG00000021957	Tkt	protein_coding	14	30548359	transketolase	TKT	5713.02	-0.375936	0.0767117	-4.90064	9.55241e-07	3.40234e-05
ENSMUSG00000102222	Pcdhga10	protein_coding	18	37746993	protocadherin gamma subfamily A, 10	PCDHGA10	264.022	0.601289	0.123007	4.88825	1.01736e-06	3.616e-05
ENSMUSG00000022472	Desi1	protein_coding	15	81992523	desumoylating isopeptidase 1	DESI1	1628.78	-0.528012	0.108094	-4.88473	1.0357e-06	3.63644e-05
ENSMUSG00000022490	Ppp1r1a	protein_coding	15	103530279	protein phosphatase 1, regulatory (inhibitor) subunit 1A	PPP1R1A	431.212	-0.755679	0.154682	-4.88538	1.03229e-06	3.63644e-05
ENSMUSG00000038530	Rgs4	protein_coding	1	169741477	regulator of G-protein signaling 4	RGS4	2311.67	-0.626546	0.128232	-4.88604	1.02885e-06	3.63644e-05
ENSMUSG00000042115	Klhdc8a	protein_coding	1	132298626	kelch domain containing 8A	KLHDC8A	921.591	-0.480402	0.0983134	-4.88644	1.02675e-06	3.63644e-05
ENSMUSG00000043671	Dpy19l3	protein_coding	7	35685165	dpy-19-like 3 (C. elegans)	DPY19L3	675.908	0.499224	0.102178	4.88581	1.03004e-06	3.63644e-05
ENSMUSG00000099307	Gm27419	misc_RNA	10	92135700	predicted gene, 27419		221.818	-0.690401	0.14134	-4.88468	1.03598e-06	3.63644e-05
ENSMUSG00000098662	Gm27582	misc_RNA	10	92133222	predicted gene, 27582		229.001	-0.608008	0.12452	-4.88282	1.04579e-06	3.66327e-05
ENSMUSG00000026227	2810459M11Rik	protein_coding	1	86045863	RIKEN cDNA 2810459M11 gene	C2orf72	252.138	-0.569886	0.116859	-4.87672	1.07866e-06	3.77065e-05
ENSMUSG00000085622	3110056K07Rik	antisense	12	70991615	RIKEN cDNA 3110056K07 gene		153.83	0.575093	0.117974	4.87474	1.08951e-06	3.80072e-05
ENSMUSG00000026202	Tuba4a	protein_coding	1	75214228	tubulin, alpha 4A	TUBA4A	9029.07	-0.46971	0.0963689	-4.87408	1.09314e-06	3.80557e-05
ENSMUSG00000021725	Parp8	protein_coding	13	116854824	poly (ADP-ribose) polymerase family, member 8	PARP8	1037.03	0.456893	0.0939759	4.86181	1.16318e-06	4.04109e-05
ENSMUSG00000010358	Ifi35	protein_coding	11	101448407	interferon-induced protein 35	IFI35	237.098	0.831165	0.170988	4.86094	1.16827e-06	4.05047e-05
ENSMUSG00000085881	Gm15912	antisense	13	74008152	predicted gene 15912		45.7359	-0.921722	0.189641	-4.86034	1.17183e-06	4.05455e-05
ENSMUSG00000041035	Gm17018	protein_coding	19	45560615	predicted gene 17018		1232.82	-0.510596	0.105172	-4.85485	1.20478e-06	4.16004e-05
ENSMUSG00000031066	Usp11	protein_coding	X	20703906	ubiquitin specific peptidase 11	USP11	3630.58	0.361236	0.0744392	4.85277	1.21747e-06	4.19534e-05
ENSMUSG00000021573	Tppp	protein_coding	13	74009407	tubulin polymerization promoting protein	TPPP	12029.1	-0.470555	0.0970893	-4.84662	1.2558e-06	4.31862e-05
ENSMUSG00000022961	Son	protein_coding	16	91647506	Son DNA binding protein	SON	12807.7	0.328695	0.0678652	4.84336	1.27664e-06	4.38139e-05
ENSMUSG00000100837	1700063D05Rik	lincRNA	9	41192446	RIKEN cDNA 1700063D05 gene		124.298	0.816202	0.168665	4.83919	1.30368e-06	4.46518e-05
ENSMUSG00000001175	Calm1	protein_coding	12	100199435	calmodulin 1	CALM1	68894	-0.347006	0.0717438	-4.83674	1.31988e-06	4.51155e-05
ENSMUSG00000028416	Bag1	protein_coding	4	40936398	BCL2-associated athanogene 1	BAG1	2821.89	-0.37642	0.0778755	-4.83362	1.34074e-06	4.57363e-05
ENSMUSG00000034317	Trim59	protein_coding	3	69035288	tripartite motif-containing 59	TRIM59	720.581	-0.719389	0.148933	-4.83027	1.36346e-06	4.64178e-05
ENSMUSG00000076431	Sox4	protein_coding	13	28948919	SRY (sex determining region Y)-box 4	SOX4	568.645	0.703385	0.145683	4.82818	1.37788e-06	4.68147e-05
ENSMUSG00000033105	Lss	protein_coding	10	76531588	lanosterol synthase	LSS	1611.2	-0.363861	0.0754421	-4.82305	1.41378e-06	4.79386e-05
ENSMUSG00000036745	Ttll7	protein_coding	3	146852367	tubulin tyrosine ligase-like family, member 7	TTLL7	13771.7	-0.562394	0.116638	-4.82172	1.42326e-06	4.81636e-05
ENSMUSG00000025572	Tmc6	protein_coding	11	117765988	transmembrane channel-like gene family 6	TMC6	339.843	0.675139	0.140049	4.82072	1.43044e-06	4.83101e-05
ENSMUSG00000079355	Ackr4	protein_coding	9	104084157	atypical chemokine receptor 4	ACKR4	33.2075	1.05229	0.218413	4.81788	1.45093e-06	4.89046e-05
ENSMUSG00000051910	Sox6	protein_coding	7	115470872	SRY (sex determining region Y)-box 6	SOX6	1262.44	0.592638	0.123157	4.81206	1.4938e-06	5.02497e-05
ENSMUSG00000037108	Zcwpw1	protein_coding	5	137787798	zinc finger, CW type with PWWP domain 1	ZCWPW1	243.233	-0.615897	0.128034	-4.81042	1.50614e-06	5.05646e-05
ENSMUSG00000020817	Rabep1	protein_coding	11	70844778	rabaptin, RAB GTPase binding effector protein 1	RABEP1	5876.6	-0.389091	0.0809062	-4.80916	1.51564e-06	5.0783e-05
ENSMUSG00000052397	Ezr	protein_coding	17	6738041	ezrin	EZR	948.952	0.777953	0.1619	4.80515	1.54638e-06	5.17107e-05
ENSMUSG00000078234	Klhdc7a	protein_coding	4	139960220	kelch domain containing 7A	KLHDC7A	557.008	-0.512338	0.106675	-4.80278	1.5648e-06	5.22238e-05
ENSMUSG00000052407	Ccdc171	protein_coding	4	83525545	coiled-coil domain containing 171	CCDC171	446.503	-0.532291	0.11089	-4.80016	1.58536e-06	5.2806e-05
ENSMUSG00000086567	Gm2830	processed_pseudogene	13	54499705	predicted gene 2830		421.188	-0.518026	0.10794	-4.79921	1.59296e-06	5.2955e-05
ENSMUSG00000034663	Bmp2k	protein_coding	5	96997689	BMP2 inducible kinase	BMP2K	1530.24	-0.430889	0.0898083	-4.79788	1.60355e-06	5.32028e-05
ENSMUSG00000034160	Ogt	protein_coding	X	101640060	O-linked N-acetylglucosamine (GlcNAc) transferase (UDP-N-acetylglucosamine:polypeptide-N-acetylglucosaminyl transferase)	OGT	8016.58	0.314033	0.0654642	4.79703	1.61036e-06	5.33244e-05
ENSMUSG00000021156	Zmynd11	protein_coding	13	9684836	zinc finger, MYND domain containing 11	ZMYND11	3376.37	0.284109	0.0592772	4.79288	1.64403e-06	5.43331e-05
ENSMUSG00000031546	Gins4	protein_coding	8	23226616	GINS complex subunit 4 (Sld5 homolog)	GINS4	635.159	-0.388682	0.081148	-4.7898	1.6695e-06	5.50676e-05
ENSMUSG00000031176	Dynlt3	protein_coding	X	9654267	dynein light chain Tctex-type 3	DYNLT3	6591.11	-0.430329	0.0898778	-4.78794	1.68504e-06	5.54723e-05
ENSMUSG00000021091	Serpina3n	protein_coding	12	104406729	serine (or cysteine) peptidase inhibitor, clade A, member 3N	SERPINA3	3008.32	-0.899051	0.18783	-4.78651	1.69704e-06	5.57591e-05
ENSMUSG00000033955	Tnks1bp1	protein_coding	2	85048022	tankyrase 1 binding protein 1	TNKS1BP1	985.927	0.39649	0.0828706	4.78445	1.71457e-06	5.62259e-05
ENSMUSG00000020674	Pxdn	protein_coding	12	29938036	peroxidasin	PXDN	881.31	0.536098	0.112144	4.78046	1.74897e-06	5.72096e-05
ENSMUSG00000059049	Frem1	protein_coding	4	82897920	Fras1 related extracellular matrix protein 1	FREM1	413.426	0.640303	0.133949	4.78019	1.75131e-06	5.72096e-05
ENSMUSG00000032322	Pstpip1	protein_coding	9	56089962	proline-serine-threonine phosphatase-interacting protein 1	PSTPIP1	162.475	-0.709794	0.148522	-4.77906	1.76114e-06	5.7378e-05
ENSMUSG00000041789	2700046A07Rik	lincRNA	18	62751674	RIKEN cDNA 2700046A07 gene		114.647	-0.848488	0.177552	-4.77882	1.76324e-06	5.7378e-05
ENSMUSG00000021820	Camk2g	protein_coding	14	20734875	calcium/calmodulin-dependent protein kinase II gamma	CAMK2G	9292.88	-0.431791	0.0903908	-4.77693	1.77988e-06	5.78087e-05
ENSMUSG00000022367	Has2	protein_coding	15	56665627	hyaluronan synthase 2	HAS2	67.4665	0.927816	0.19431	4.77493	1.79771e-06	5.81649e-05
ENSMUSG00000060152	Pop5	protein_coding	5	115235836	processing of precursor 5, ribonuclease P/MRP family (S. cerevisiae)	POP5	734.757	-0.467297	0.0978587	-4.77523	1.79506e-06	5.81649e-05
ENSMUSG00000027199	Gatm	protein_coding	2	122594467	glycine amidinotransferase (L-arginine:glycine amidinotransferase)	GATM	6331.01	-0.494088	0.103513	-4.77319	1.81335e-06	5.85591e-05
ENSMUSG00000052428	Tmco1	protein_coding	1	167308378	transmembrane and coiled-coil domains 1	TMCO1	1410.18	-0.360736	0.075761	-4.7615	1.9216e-06	6.19369e-05
ENSMUSG00000036046	5031439G07Rik	protein_coding	15	84943936	RIKEN cDNA 5031439G07 gene	KIAA0930	4644.48	-0.324669	0.0682956	-4.75389	1.99543e-06	6.41944e-05
ENSMUSG00000034416	Pkd1l2	protein_coding	8	116995679	polycystic kidney disease 1 like 2	PKD1L2	206.178	-1.00997	0.212591	-4.75075	2.02662e-06	6.50746e-05
ENSMUSG00000046727	Cystm1	protein_coding	18	36345619	cysteine-rich transmembrane module containing 1	CYSTM1	1464.2	-0.467211	0.0984137	-4.74742	2.0603e-06	6.60309e-05
ENSMUSG00000079056	Kcnip3	protein_coding	2	127456498	Kv channel interacting protein 3, calsenilin	KCNIP3	842.2	-0.397199	0.0837253	-4.74407	2.09466e-06	6.70054e-05
ENSMUSG00000006281	Tep1	protein_coding	14	50824062	telomerase associated protein 1	TEP1	435.654	0.603795	0.127315	4.74252	2.11079e-06	6.73942e-05
ENSMUSG00000026200	Glb1l	protein_coding	1	75198236	galactosidase, beta 1-like	GLB1L	289.052	0.50576	0.106687	4.74062	2.1307e-06	6.79022e-05
ENSMUSG00000038371	Sbf2	protein_coding	7	110308013	SET binding factor 2	SBF2	2601.09	0.506094	0.106803	4.73856	2.15247e-06	6.84672e-05
ENSMUSG00000026173	Plcd4	protein_coding	1	74542888	phospholipase C, delta 4	PLCD4	1182.42	-0.452968	0.0956108	-4.73762	2.16241e-06	6.86546e-05
ENSMUSG00000020634	Ubxn2a	protein_coding	12	4879032	UBX domain protein 2A	UBXN2A	2844.68	-0.411878	0.086981	-4.73526	2.18773e-06	6.93286e-05
ENSMUSG00000030513	Pcsk6	protein_coding	7	65861734	proprotein convertase subtilisin/kexin type 6	PCSK6	890.199	-0.492146	0.103982	-4.73298	2.21251e-06	6.9983e-05
ENSMUSG00000006344	Ggt5	protein_coding	10	75589340	gamma-glutamyltransferase 5	GGT5	73.675	-0.821586	0.17365	-4.73128	2.23106e-06	7.04383e-05
ENSMUSG00000003526	Prodh	protein_coding	16	18060357	proline dehydrogenase	PRODH	424.277	-0.745652	0.157661	-4.72947	2.25105e-06	7.07552e-05
ENSMUSG00000038740	Mvb12b	protein_coding	2	33729953	multivesicular body subunit 12B	MVB12B	2533.35	0.231947	0.049045	4.72926	2.2534e-06	7.07552e-05
ENSMUSG00000103677	Pcdhga4	protein_coding	18	37685210	protocadherin gamma subfamily A, 4	PCDHGA4	195.337	0.678754	0.143523	4.72924	2.25362e-06	7.07552e-05
ENSMUSG00000021709	Erbin	protein_coding	13	103818787	Erbb2 interacting protein	ERBIN	6982.24	-0.502154	0.106196	-4.72856	2.2612e-06	7.08435e-05
ENSMUSG00000026004	Kansl1l	protein_coding	1	66719248	KAT8 regulatory NSL complex subunit 1-like	KANSL1L	1548.68	-0.41773	0.088348	-4.72824	2.26479e-06	7.08435e-05
ENSMUSG00000020863	Luc7l3	protein_coding	11	94287890	LUC7-like 3 (S. cerevisiae)	LUC7L3	4147.01	0.270567	0.0572422	4.72669	2.28205e-06	7.12521e-05
ENSMUSG00000028944	Prkag2	protein_coding	5	24862744	protein kinase, AMP-activated, gamma 2 non-catalytic subunit	PRKAG2	1293.47	-0.365012	0.0772601	-4.72446	2.3073e-06	7.19081e-05
ENSMUSG00000058056	Palld	protein_coding	8	61511433	palladin, cytoskeletal associated protein	PALLD	396.225	0.639804	0.135692	4.71512	2.41568e-06	7.51476e-05
ENSMUSG00000030103	Bhlhe40	protein_coding	6	108660629	basic helix-loop-helix family, member e40	BHLHE40	1358.81	-0.311842	0.0661439	-4.7146	2.42186e-06	7.5202e-05
ENSMUSG00000074652	Myh7b	protein_coding	2	155611212	myosin, heavy chain 7B, cardiac muscle, beta	MYH7B	169.715	-0.704853	0.14954	-4.71348	2.43524e-06	7.5479e-05
ENSMUSG00000017453	Pipox	protein_coding	11	77880615	pipecolic acid oxidase	PIPOX	213.968	0.597655	0.126869	4.71081	2.46733e-06	7.62154e-05
ENSMUSG00000035849	Krt222	protein_coding	11	99232761	keratin 222	KRT222	1345.11	-0.517707	0.109899	-4.71076	2.46799e-06	7.62154e-05
ENSMUSG00000003346	Abhd17a	protein_coding	10	80583654	abhydrolase domain containing 17A	ABHD17A	1860.91	-0.410373	0.087247	-4.70358	2.55633e-06	7.87999e-05
ENSMUSG00000036707	Cab39	protein_coding	1	85793441	calcium binding protein 39	CAB39	8409.68	-0.350811	0.0747406	-4.69372	2.68287e-06	8.25507e-05
ENSMUSG00000038145	Snrk	protein_coding	9	122117266	SNF related kinase	SNRK	2696.58	-0.303264	0.0646285	-4.69242	2.6999e-06	8.2924e-05
ENSMUSG00000020719	Ddx5	protein_coding	11	106780355	DEAD (Asp-Glu-Ala-Asp) box polypeptide 5	DDX5	15164	0.347974	0.0741666	4.69179	2.70829e-06	8.30314e-05
ENSMUSG00000104674	Gm42756	antisense	9	109537100	predicted gene 42756		30.8057	-0.993434	0.212106	-4.68366	2.81795e-06	8.62374e-05
ENSMUSG00000026147	Col9a1	protein_coding	1	24177610	collagen, type IX, alpha 1	COL9A1	44.8981	0.979321	0.20914	4.6826	2.83254e-06	8.65277e-05
ENSMUSG00000028982	Slc25a33	protein_coding	4	149744036	solute carrier family 25, member 33	SLC25A33	1329.08	-0.465999	0.099705	-4.67377	2.95719e-06	9.01731e-05
ENSMUSG00000033998	Kcnk1	protein_coding	8	125995170	potassium channel, subfamily K, member 1	KCNK1	2205.1	-0.404556	0.0865926	-4.67195	2.98359e-06	9.08147e-05
ENSMUSG00000049555	Tmie	protein_coding	9	110865711	transmembrane inner ear	TMIE	307.756	-0.745724	0.159707	-4.66933	3.02186e-06	9.18146e-05
ENSMUSG00000041939	Mvk	protein_coding	5	114444269	mevalonate kinase	MVK	586.472	-0.48657	0.104239	-4.6678	3.04435e-06	9.23326e-05
ENSMUSG00000031802	Phxr4	TEC	9	13431361	per-hexamer repeat gene 4		52.5249	1.00052	0.21442	4.66615	3.06891e-06	9.29113e-05
ENSMUSG00000001131	Timp1	protein_coding	X	20870166	tissue inhibitor of metalloproteinase 1	TIMP1	48.0702	1.01991	0.218868	4.65992	3.16339e-06	9.56011e-05
ENSMUSG00000032690	Oas2	protein_coding	5	120730333	2'-5' oligoadenylate synthetase 2	OAS2	72.2533	1.01274	0.217404	4.65832	3.18799e-06	9.61728e-05
ENSMUSG00000056972	Magel2	protein_coding	7	62377010	melanoma antigen, family L, 2	MAGEL2	123.699	0.77655	0.166745	4.65709	3.20703e-06	9.65756e-05
ENSMUSG00000032523	Hhatl	protein_coding	9	121784016	hedgehog acyltransferase-like	HHATL	588.016	-0.746128	0.160353	-4.65304	3.27083e-06	9.8322e-05
ENSMUSG00000026676	Ccdc3	protein_coding	2	5137776	coiled-coil domain containing 3	CCDC3	442.394	-0.880659	0.189349	-4.65099	3.30338e-06	9.89497e-05
ENSMUSG00000037669	Ldah	protein_coding	12	8208107	lipid droplet associated hydrolase	LDAH	1219.22	-0.365552	0.0785903	-4.65136	3.29757e-06	9.89497e-05
ENSMUSG00000032554	Trf	protein_coding	9	103204001	transferrin	TF	3615.34	-0.631446	0.135867	-4.64752	3.35958e-06	0.000100364
ENSMUSG00000086968	4933431E20Rik	antisense	3	107888850	RIKEN cDNA 4933431E20 gene		1787.82	-0.455498	0.0980127	-4.64734	3.36245e-06	0.000100364
ENSMUSG00000030401	Rtn2	protein_coding	7	19282624	reticulon 2 (Z-band associated protein)	RTN2	1547.49	-0.482903	0.103951	-4.64549	3.39272e-06	0.00010109
ENSMUSG00000068762	Gstm6	protein_coding	3	107938847	glutathione S-transferase, mu 6		45.0112	-0.913403	0.196776	-4.64183	3.4533e-06	0.000102714
ENSMUSG00000034926	Dhcr24	protein_coding	4	106561038	24-dehydrocholesterol reductase	DHCR24	2760.76	-0.407132	0.0878344	-4.63522	3.56557e-06	0.000105683
ENSMUSG00000111443	RP23-72A20.11	lincRNA	9	83346159			20.4273	1.01467	0.218901	4.63531	3.56398e-06	0.000105683
ENSMUSG00000020089	Ppa1	protein_coding	10	61648552	pyrophosphatase (inorganic) 1	PPA1	2106.74	-0.363548	0.078443	-4.63455	3.57713e-06	0.000105841
ENSMUSG00000040146	Rgl3	protein_coding	9	21968711	ral guanine nucleotide dissociation stimulator-like 3	RGL3	102.073	0.680255	0.146947	4.62925	3.66999e-06	0.000108399
ENSMUSG00000020720	Psmd12	protein_coding	11	107479484	proteasome (prosome, macropain) 26S subunit, non-ATPase, 12	PSMD12	2922.53	-0.39186	0.0846805	-4.62751	3.70086e-06	0.000109121
ENSMUSG00000043461	Sptssb	protein_coding	3	69819542	serine palmitoyltransferase, small subunit B	SPTSSB	268.264	-0.538091	0.116361	-4.62432	3.75825e-06	0.000110621
ENSMUSG00000002190	Clgn	protein_coding	8	83389867	calmegin	CLGN	1048.94	-0.579093	0.125238	-4.62393	3.76532e-06	0.000110636
ENSMUSG00000073968	Trim68	protein_coding	7	102677582	tripartite motif-containing 68	TRIM68	158.623	0.556464	0.120396	4.62196	3.80139e-06	0.000111503
ENSMUSG00000047735	Samd9l	protein_coding	6	3372257	sterile alpha motif domain containing 9-like	SAMD9L	851.341	0.849961	0.183946	4.62072	3.82412e-06	0.000111976
ENSMUSG00000070565	Rasal2	protein_coding	1	157135182	RAS protein activator like 2	RASAL2	3181.48	0.456743	0.0988657	4.61984	3.84044e-06	0.00011226
ENSMUSG00000035686	Thrsp	protein_coding	7	97412938	thyroid hormone responsive	THRSP	610.226	-0.76707	0.166152	-4.61666	3.89963e-06	0.000113794
ENSMUSG00000018171	Vmp1	protein_coding	11	86583865	vacuole membrane protein 1	VMP1	3518.66	-0.389732	0.0844879	-4.61288	3.97129e-06	0.000115686
ENSMUSG00000049606	Zfp644	protein_coding	5	106616739	zinc finger protein 644	ZNF644	7983.91	-0.310468	0.067321	-4.61176	3.99275e-06	0.000116112
ENSMUSG00000042743	Sgtb	protein_coding	13	104109741	small glutamine-rich tetratricopeptide repeat (TPR)-containing, beta	SGTB	2147.43	-0.387208	0.0839686	-4.61134	4.0008e-06	0.000116146
ENSMUSG00000023832	Acat2	protein_coding	17	12942890	acetyl-Coenzyme A acetyltransferase 2	ACAT2	1086.47	-0.487303	0.105742	-4.60843	4.05717e-06	0.000117582
ENSMUSG00000056531	Ccdc18	protein_coding	5	108132875	coiled-coil domain containing 18	CCDC18	70.0319	-0.774994	0.16853	-4.59856	4.25412e-06	0.000123079
ENSMUSG00000030352	Tspan9	protein_coding	6	127961396	tetraspanin 9	TSPAN9	1580.51	-0.391491	0.0852477	-4.5924	4.38177e-06	0.000126556
ENSMUSG00000038025	Phf2	protein_coding	13	48801750	PHD finger protein 2	PHF2	631.889	0.477451	0.103987	4.59143	4.40211e-06	0.000126927
ENSMUSG00000031209	Heph	protein_coding	X	96455359	hephaestin	HEPH	479.97	-0.594616	0.129558	-4.58958	4.44148e-06	0.000127845
ENSMUSG00000038760	Trhr	protein_coding	15	44196135	thyrotropin releasing hormone receptor	TRHR	571.495	-0.622577	0.135727	-4.58698	4.49695e-06	0.000128786
ENSMUSG00000040253	Gbp7	protein_coding	3	142530342	guanylate binding protein 7	GBP7	589.168	0.736414	0.160529	4.58742	4.48763e-06	0.000128786
ENSMUSG00000106734	Gm20559	processed_transcript	6	3333194	predicted gene, 20559		130.162	0.93878	0.204655	4.58714	4.49362e-06	0.000128786
ENSMUSG00000022231	Sema5a	protein_coding	15	32244813	sema domain, seven thrombospondin repeats (type 1 and type 1-like), transmembrane domain (TM) and short cytoplasmic domain, (semaphorin) 5A	SEMA5A	3332.84	0.613501	0.133798	4.58529	4.53366e-06	0.000129618
ENSMUSG00000026842	Abl1	protein_coding	2	31688376	c-abl oncogene 1, non-receptor tyrosine kinase	ABL1	1886.73	0.329911	0.0719725	4.58385	4.56483e-06	0.00013029
ENSMUSG00000028300	3110043O21Rik	protein_coding	4	35191285	RIKEN cDNA 3110043O21 gene	C9orf72	1554.9	-0.376035	0.0820893	-4.58081	4.63183e-06	0.00013198
ENSMUSG00000021096	Ppm1a	protein_coding	12	72761211	protein phosphatase 1A, magnesium dependent, alpha isoform	PPM1A	5056.26	-0.288474	0.0630075	-4.57841	4.68532e-06	0.00013328
ENSMUSG00000027397	Slc20a1	protein_coding	2	129198764	solute carrier family 20, member 1	SLC20A1	4710.92	-0.430577	0.094067	-4.57734	4.70915e-06	0.000133734
ENSMUSG00000019843	Fyn	protein_coding	10	39368855	Fyn proto-oncogene	FYN	2536.3	0.286754	0.0626686	4.57572	4.74581e-06	0.000134511
ENSMUSG00000040363	Bcor	protein_coding	X	12036740	BCL6 interacting corepressor	BCOR	675.252	0.421732	0.0921732	4.57543	4.7524e-06	0.000134511
ENSMUSG00000072066	6720489N17Rik	protein_coding	13	62603013	RIKEN cDNA 6720489N17 gene		202.446	-0.53885	0.11778	-4.57505	4.76096e-06	0.000134529
ENSMUSG00000021913	Ogdhl	protein_coding	14	32322019	oxoglutarate dehydrogenase-like	OGDHL	3468.58	-0.432102	0.0944758	-4.57368	4.79233e-06	0.00013519
ENSMUSG00000073433	Arhgdig	protein_coding	17	26196226	Rho GDP dissociation inhibitor (GDI) gamma	ARHGDIG	1075.7	-0.507479	0.110967	-4.57325	4.80224e-06	0.000135244
ENSMUSG00000039637	Coro7	protein_coding	16	4626133	coronin 7	CORO7	793.623	0.411002	0.0899833	4.56753	4.93503e-06	0.000138754
ENSMUSG00000103428	Gm20754	lincRNA	3	73066316	predicted gene, 20754		23.4017	1.00103	0.219218	4.56638	4.96229e-06	0.000139289
ENSMUSG00000056486	Chn1	protein_coding	2	73610660	chimerin 1	CHN1	5793.18	-0.322329	0.0705998	-4.56558	4.9811e-06	0.000139586
ENSMUSG00000032625	Thsd7a	protein_coding	6	12311610	thrombospondin, type I, domain containing 7A	THSD7A	3799.78	0.471441	0.103286	4.56442	5.0087e-06	0.00014008
ENSMUSG00000052852	Reep1	protein_coding	6	71707561	receptor accessory protein 1	REEP1	4371.08	-0.424386	0.0929825	-4.56415	5.01526e-06	0.00014008
ENSMUSG00000038702	Dsel	protein_coding	1	111858702	dermatan sulfate epimerase-like	DSEL	1204.72	0.518877	0.11371	4.56315	5.03914e-06	0.000140516
ENSMUSG00000028251	Tstd3	protein_coding	4	21757382	thiosulfate sulfurtransferase (rhodanese)-like domain containing 3	TSTD3	569.494	-0.448459	0.0983047	-4.56193	5.06867e-06	0.000141107
ENSMUSG00000022055	Nefl	protein_coding	14	68083863	neurofilament, light polypeptide	NEFL	51666.5	-0.666444	0.146139	-4.56033	5.10731e-06	0.00014195
ENSMUSG00000110027	C030029H02Rik	lincRNA	7	136268324	RIKEN cDNA C030029H02 gene		180.092	-0.747576	0.163971	-4.5592	5.13488e-06	0.000142482
ENSMUSG00000044715	Gskip	protein_coding	12	105685352	GSK3B interacting protein	GSKIP	913.4	-0.365753	0.0802358	-4.55847	5.15264e-06	0.000142742
ENSMUSG00000111212	CAAA01194877.2	TEC	9	13308214			290.534	0.907103	0.199089	4.55627	5.20701e-06	0.000144013
ENSMUSG00000035329	Fbxo33	protein_coding	12	59200655	F-box protein 33	FBXO33	2005.52	-0.322243	0.070768	-4.55351	5.27583e-06	0.000145678
ENSMUSG00000105096	Gbp10	protein_coding	5	105215699	guanylate-binding protein 10	GBP6	29.1468	0.993594	0.218222	4.55313	5.28539e-06	0.000145705
ENSMUSG00000019795	Pcmt1	protein_coding	10	7629373	protein-L-isoaspartate (D-aspartate) O-methyltransferase 1	PCMT1	5129.83	-0.346939	0.0762327	-4.55106	5.33764e-06	0.000146906
ENSMUSG00000022906	Parp9	protein_coding	16	35938470	poly (ADP-ribose) polymerase family, member 9	PARP9	360.474	0.783291	0.172271	4.54685	5.44535e-06	0.000149628
ENSMUSG00000047786	Lix1	protein_coding	17	17402672	limb and CNS expressed 1	LIX1	317.876	-0.584446	0.128665	-4.54237	5.56255e-06	0.000152601
ENSMUSG00000047037	Nipa1	protein_coding	7	55977567	non imprinted in Prader-Willi/Angelman syndrome 1 homolog (human)	NIPA1	2359.31	-0.505083	0.111206	-4.54185	5.57632e-06	0.000152732
ENSMUSG00000030779	Rbbp6	protein_coding	7	122965686	retinoblastoma binding protein 6	RBBP6	2404.44	0.277014	0.0610063	4.54074	5.60566e-06	0.000153288
ENSMUSG00000010097	Nxf1	protein_coding	19	8757073	nuclear RNA export factor 1	NXF1	2012.32	0.30066	0.0662681	4.53703	5.70522e-06	0.000155759
ENSMUSG00000030612	Mrpl46	protein_coding	7	78775236	mitochondrial ribosomal protein L46	MRPL46	717	-0.382162	0.0842388	-4.53666	5.71532e-06	0.000155784
ENSMUSG00000027893	Ahcyl1	protein_coding	3	107663118	S-adenosylhomocysteine hydrolase-like 1	AHCYL1	9757.91	-0.40891	0.0901732	-4.53471	5.76815e-06	0.000156972
ENSMUSG00000025277	Abhd6	protein_coding	14	8002902	abhydrolase domain containing 6	ABHD6	752.107	-0.491047	0.108309	-4.53378	5.79383e-06	0.000157418
ENSMUSG00000021819	Zswim8	protein_coding	14	20707552	zinc finger SWIM-type containing 8	ZSWIM8	1915.07	0.357456	0.0788847	4.53138	5.86001e-06	0.000158961
ENSMUSG00000047248	C2cd3	protein_coding	7	100372233	C2 calcium-dependent domain containing 3	C2CD3	957.849	0.484009	0.10684	4.53024	5.89166e-06	0.000159564
ENSMUSG00000003131	Pafah1b2	protein_coding	9	45962859	platelet-activating factor acetylhydrolase, isoform 1b, subunit 2	PAFAH1B2	9644.58	-0.340156	0.0750931	-4.52979	5.90419e-06	0.000159649
ENSMUSG00000074219	Gm10644	protein_coding	8	83932329	predicted gene 10644		26.2787	0.919962	0.203173	4.52798	5.95504e-06	0.000160767
ENSMUSG00000049288	Lix1l	protein_coding	3	96601149	Lix1-like	LIX1L	965.552	0.392708	0.0867747	4.52561	6.02222e-06	0.000162322
ENSMUSG00000038552	Fndc4	protein_coding	5	31292242	fibronectin type III domain containing 4	FNDC4	3122.31	-0.500972	0.11076	-4.52305	6.09539e-06	0.000164034
ENSMUSG00000068747	Sort1	protein_coding	3	108284082	sortilin 1	SORT1	9174.93	-0.361768	0.0800056	-4.52178	6.13229e-06	0.000164765
ENSMUSG00000034903	Cobll1	protein_coding	2	65088339	Cobl-like 1	COBLL1	573.414	0.580923	0.128485	4.52134	6.14497e-06	0.000164845
ENSMUSG00000026082	Rev1	protein_coding	1	38052786	REV1, DNA directed polymerase	REV1	1494.15	-0.282135	0.0624389	-4.51857	6.22577e-06	0.000166485
ENSMUSG00000074968	Ano3	protein_coding	2	110655201	anoctamin 3	ANO3	2732.75	-0.588138	0.130153	-4.51882	6.21844e-06	0.000166485
ENSMUSG00000030788	Rnf141	protein_coding	7	110800432	ring finger protein 141	RNF141	3315.09	-0.380875	0.0843321	-4.51638	6.29067e-06	0.000167956
ENSMUSG00000041617	Ccdc74a	protein_coding	16	17646470	coiled-coil domain containing 74A	CCDC74A	313.355	-0.547496	0.121323	-4.51272	6.40024e-06	0.000170345
ENSMUSG00000050751	Pgbd5	protein_coding	8	124369049	piggyBac transposable element derived 5	PGBD5	1169.18	-0.447942	0.0992571	-4.51295	6.39333e-06	0.000170345
ENSMUSG00000064373	Selenop	protein_coding	15	3268547	selenoprotein P	SELENOP	16156	-0.606713	0.134541	-4.50952	6.49752e-06	0.000172663
ENSMUSG00000022438	Parvb	protein_coding	15	84232043	parvin, beta	PARVB	254.899	0.674676	0.14963	4.50897	6.51433e-06	0.000172839
ENSMUSG00000031111	Igsf1	protein_coding	X	49782536	immunoglobulin superfamily, member 1	IGSF1	337.674	-0.793049	0.176106	-4.50324	6.69242e-06	0.000177286
ENSMUSG00000033721	Vav3	protein_coding	3	109340653	vav 3 oncogene	VAV3	707.349	-0.363293	0.0807959	-4.49643	6.91037e-06	0.000182774
ENSMUSG00000027739	Rab33b	protein_coding	3	51483920	RAB33B, member RAS oncogene family	RAB33B	1391.39	-0.323679	0.0720027	-4.49537	6.94498e-06	0.000183404
ENSMUSG00000027270	Lamp5	protein_coding	2	136052239	lysosomal-associated membrane protein family, member 5	LAMP5	3473.62	-0.44051	0.0980587	-4.4923	7.04566e-06	0.000185662
ENSMUSG00000090223	Pcp4	protein_coding	16	96467606	Purkinje cell protein 4	PCP4	1090.61	-0.56054	0.124783	-4.4921	7.05241e-06	0.000185662
ENSMUSG00000039252	Lgi2	protein_coding	5	52533517	leucine-rich repeat LGI family, member 2	LGI2	4046.15	-0.403326	0.0898722	-4.48777	7.19733e-06	0.000189184
ENSMUSG00000037419	Endod1	protein_coding	9	14353990	endonuclease domain containing 1	ENDOD1	11322.4	-0.428554	0.0956004	-4.48277	7.36804e-06	0.000193319
ENSMUSG00000042505	Sdhaf3	protein_coding	6	6956004	succinate dehydrogenase complex assembly factor 3	SDHAF3	624.149	-0.409273	0.0913047	-4.4825	7.37744e-06	0.000193319
ENSMUSG00000044522	A730020M07Rik	lincRNA	3	121634936	RIKEN cDNA A730020M07 gene		49.6865	-0.973853	0.217511	-4.47725	7.56108e-06	0.00019752
ENSMUSG00000069135	Fgfr1op	protein_coding	17	8165501	Fgfr1 oncogene partner	FGFR1OP	974.784	-0.389225	0.0869328	-4.47731	7.55907e-06	0.00019752
ENSMUSG00000027298	Tyro3	protein_coding	2	119797733	TYRO3 protein tyrosine kinase 3	TYRO3	2445.49	-0.479282	0.107066	-4.47652	7.58695e-06	0.000197891
ENSMUSG00000054509	Parp4	protein_coding	14	56575619	poly (ADP-ribose) polymerase family, member 4	PARP4	633.315	0.55335	0.12368	4.47403	7.67605e-06	0.000199907
ENSMUSG00000015961	Adss	protein_coding	1	177762962	adenylosuccinate synthetase, non muscle	ADSS	3080.1	-0.278447	0.0622875	-4.47036	7.80888e-06	0.000203055
ENSMUSG00000007480	Mc5r	protein_coding	18	68337603	melanocortin 5 receptor	MC5R	29.5926	-0.926081	0.207189	-4.46974	7.83146e-06	0.00020333
ENSMUSG00000025083	Afap1l2	protein_coding	19	56912361	actin filament associated protein 1-like 2	AFAP1L2	497.062	0.872183	0.195149	4.46933	7.84661e-06	0.000203385
ENSMUSG00000027276	Jag1	protein_coding	2	137081456	jagged 1	JAG1	546.593	0.579753	0.129727	4.46903	7.85756e-06	0.000203385
ENSMUSG00000009670	Tex11	protein_coding	X	100838648	testis expressed gene 11	TEX11	32.6893	-0.969051	0.216897	-4.4678	7.90293e-06	0.000204247
ENSMUSG00000108601	Gm44645	TEC	7	73422250	predicted gene 44645		28.8752	0.916791	0.20523	4.46714	7.92731e-06	0.000204566
ENSMUSG00000046961	Gpr156	protein_coding	16	37916496	G protein-coupled receptor 156	GPR156	62.3224	0.785232	0.17584	4.4656	7.98444e-06	0.000205727
ENSMUSG00000038914	Dido1	protein_coding	2	180657964	death inducer-obliterator 1	DIDO1	2567.57	0.264628	0.0592836	4.46377	8.05314e-06	0.000206803
ENSMUSG00000040648	Ppip5k2	protein_coding	1	97706048	diphosphoinositol pentakisphosphate kinase 2	PPIP5K2	3330.32	-0.370641	0.0830279	-4.46406	8.04222e-06	0.000206803
ENSMUSG00000045179	Sox3	protein_coding	X	60891366	SRY (sex determining region Y)-box 3	SOX3	23.1536	0.978522	0.219227	4.46351	8.06281e-06	0.000206803
ENSMUSG00000107667	C530044C16Rik	lincRNA	6	50776115	RIKEN cDNA C530044C16 gene		34.1193	-0.965367	0.216334	-4.46239	8.10496e-06	0.00020757
ENSMUSG00000027070	Lrp2	protein_coding	2	69424340	low density lipoprotein receptor-related protein 2	LRP2	90.8924	-0.975191	0.218774	-4.45754	8.29066e-06	0.000211686
ENSMUSG00000041607	Mbp	protein_coding	18	82475146	myelin basic protein	MBP	166296	-0.548066	0.122953	-4.45754	8.29058e-06	0.000211686
ENSMUSG00000024985	Tcf7l2	protein_coding	19	55741810	transcription factor 7 like 2, T cell specific, HMG box	TCF7L2	162.964	0.7467	0.167713	4.45225	8.49769e-06	0.000216646
ENSMUSG00000107017	Gm43196	TEC	6	3325742	predicted gene 43196		20.5936	0.971781	0.218323	4.45112	8.54227e-06	0.000217456
ENSMUSG00000049532	Sall2	protein_coding	14	52311172	sal-like 2 (Drosophila)	SALL2	2298.3	-0.300881	0.0676249	-4.44926	8.6165e-06	0.000219017
ENSMUSG00000025278	Flnb	protein_coding	14	7817957	filamin, beta	FLNB	3020.42	0.668091	0.150318	4.44451	8.80917e-06	0.000223579
ENSMUSG00000028248	Pnisr	protein_coding	4	21847583	PNN interacting serine/arginine-rich	PNISR	4758.9	0.400137	0.0900744	4.4423	8.90036e-06	0.000225556
ENSMUSG00000027706	Sec62	protein_coding	3	30792875	SEC62 homolog (S. cerevisiae)	SEC62	6264.28	-0.2786	0.0627364	-4.4408	8.96261e-06	0.000226794
ENSMUSG00000032841	Prr5l	protein_coding	2	101714285	proline rich 5 like	PRR5L	1353.35	-0.553247	0.124617	-4.43958	9.01343e-06	0.000227043
ENSMUSG00000037601	Nme1	protein_coding	11	93956979	NME/NM23 nucleoside diphosphate kinase 1	NME1	1798.63	-0.373521	0.0841399	-4.43928	9.026e-06	0.000227043
ENSMUSG00000040658	Dnph1	protein_coding	17	46496789	2'-deoxynucleoside 5'-phosphate N-hydrolase 1	DNPH1	44.7461	-0.856236	0.192851	-4.43987	9.00112e-06	0.000227043
ENSMUSG00000060261	Gtf2i	protein_coding	5	134237834	general transcription factor II I	GTF2I	3568.13	0.367604	0.0827994	4.43969	9.00903e-06	0.000227043
ENSMUSG00000056167	Cnot10	protein_coding	9	114585878	CCR4-NOT transcription complex, subunit 10	CNOT10	1375.26	0.250712	0.0564872	4.43838	9.0637e-06	0.000227653
ENSMUSG00000019868	Vta1	protein_coding	10	14654755	vesicle (multivesicular body) trafficking 1	VTA1	1454.48	-0.344108	0.0776391	-4.43215	9.32985e-06	0.000233992
ENSMUSG00000020349	Ppp2ca	protein_coding	11	52098681	protein phosphatase 2 (formerly 2A), catalytic subunit, alpha isoform	PPP2CA	11573.2	-0.310858	0.0701691	-4.43012	9.41809e-06	0.000235856
ENSMUSG00000029428	Stx2	protein_coding	5	128984557	syntaxin 2	STX2	593.897	0.418849	0.0945722	4.42888	9.47218e-06	0.00023686
ENSMUSG00000046879	Irgm1	protein_coding	11	48861968	immunity-related GTPase family M member 1		629.982	0.639065	0.144306	4.42856	9.48659e-06	0.000236871
ENSMUSG00000030967	Zranb1	protein_coding	7	132931142	zinc finger, RAN-binding domain containing 1	ZRANB1	2653.04	-0.241247	0.054505	-4.42614	9.59329e-06	0.000239183
ENSMUSG00000037295	Ldlrap1	protein_coding	4	134741554	low density lipoprotein receptor adaptor protein 1	LDLRAP1	399.513	-0.539162	0.121908	-4.4227	9.74747e-06	0.000242315
ENSMUSG00000102562	Gm37694	TEC	16	77685277	predicted gene, 37694		152.828	0.829016	0.187436	4.42294	9.73686e-06	0.000242315
ENSMUSG00000036334	Igsf10	protein_coding	3	59316735	immunoglobulin superfamily, member 10	IGSF10	417.308	0.57948	0.131183	4.41735	9.99169e-06	0.000248022
ENSMUSG00000028289	Epha7	protein_coding	4	28813131	Eph receptor A7	EPHA7	598.071	0.352885	0.0798989	4.41664	1.00245e-05	0.000248472
ENSMUSG00000024176	Sox8	protein_coding	17	25565892	SRY (sex determining region Y)-box 8	SOX8	1971.09	0.439348	0.0995563	4.41306	1.01919e-05	0.000252254
ENSMUSG00000050069	Grem2	protein_coding	1	174833785	gremlin 2, DAN family BMP antagonist	GREM2	743.53	-0.365886	0.0829265	-4.41216	1.02342e-05	0.000252931
ENSMUSG00000024827	Gldc	protein_coding	19	30098449	glycine decarboxylase	GLDC	135.856	0.553948	0.12557	4.41148	1.02666e-05	0.000253361
ENSMUSG00000022295	Atp6v1c1	protein_coding	15	38661904	ATPase, H+ transporting, lysosomal V1 subunit C1	ATP6V1C1	5441.38	-0.312954	0.0709508	-4.41086	1.02961e-05	0.00025343
ENSMUSG00000054008	Ndst1	protein_coding	18	60685978	N-deacetylase/N-sulfotransferase (heparan glucosaminyl) 1	NDST1	2224.65	0.273333	0.0619691	4.41079	1.02992e-05	0.00025343
ENSMUSG00000028911	Srsf4	protein_coding	4	131873617	serine/arginine-rich splicing factor 4	SRSF4	768.215	0.340412	0.0771887	4.41013	1.03307e-05	0.000253836
ENSMUSG00000027765	P2ry1	protein_coding	3	61002795	purinergic receptor P2Y, G-protein coupled 1	P2RY1	656.284	-0.444998	0.100926	-4.40914	1.03783e-05	0.000254635
ENSMUSG00000016946	Kctd5	protein_coding	17	24047734	potassium channel tetramerisation domain containing 5	KCTD5	623.659	-0.478998	0.108677	-4.40755	1.04548e-05	0.000256142
ENSMUSG00000086555	Gm13446	processed_transcript	2	35549538	predicted gene 13446		302.612	-0.725946	0.164759	-4.40611	1.05242e-05	0.00025747
ENSMUSG00000036904	Fzd8	protein_coding	18	9212856	frizzled class receptor 8	FZD8	181.523	0.628721	0.142706	4.40571	1.05439e-05	0.000257581
ENSMUSG00000031858	Mau2	protein_coding	8	70016123	MAU2 sister chromatid cohesion factor	MAU2	2982.42	0.3028	0.068736	4.40527	1.05652e-05	0.000257731
ENSMUSG00000073555	Gm4951	protein_coding	18	60212080	predicted gene 4951		71.9416	0.963595	0.218814	4.40372	1.06412e-05	0.000259211
ENSMUSG00000018865	Sult4a1	protein_coding	15	84076097	sulfotransferase family 4A, member 1	SULT4A1	8449.36	-0.443361	0.100864	-4.39564	1.10449e-05	0.000268497
ENSMUSG00000021696	Elovl7	protein_coding	13	108214404	ELOVL family member 7, elongation of long chain fatty acids (yeast)	ELOVL7	2101.88	-0.53235	0.121114	-4.39546	1.10541e-05	0.000268497
ENSMUSG00000041889	Shisa4	protein_coding	1	135371057	shisa family member 4	SHISA4	1891.8	-0.51422	0.116998	-4.39512	1.10712e-05	0.000268527
ENSMUSG00000025790	Slco3a1	protein_coding	7	74275419	solute carrier organic anion transporter family, member 3a1	SLCO3A1	1639.05	-0.40768	0.092819	-4.39221	1.12205e-05	0.000271759
ENSMUSG00000021327	Zkscan3	protein_coding	13	21387013	zinc finger with KRAB and SCAN domains 3	ZKSCAN3	1015.12	0.2858	0.0651394	4.38751	1.14654e-05	0.000276954
ENSMUSG00000027489	Necab3	protein_coding	2	154544399	N-terminal EF-hand calcium binding protein 3	NECAB3	932.305	-0.537777	0.12258	-4.38716	1.14839e-05	0.000276954
ENSMUSG00000028277	Ube2j1	protein_coding	4	33031416	ubiquitin-conjugating enzyme E2J 1	UBE2J1	4953.19	-0.286421	0.0652831	-4.38737	1.14731e-05	0.000276954
ENSMUSG00000028838	Extl1	protein_coding	4	134356372	exostoses (multiple)-like 1	EXTL1	272.961	-0.581659	0.132606	-4.38637	1.15257e-05	0.000277567
ENSMUSG00000042507	Elmsan1	protein_coding	12	84149176	ELM2 and Myb/SANT-like domain containing 1	ELMSAN1	505.79	0.455832	0.103948	4.3852	1.15877e-05	0.000278663
ENSMUSG00000059336	Slc14a1	protein_coding	18	78100091	solute carrier family 14 (urea transporter), member 1	SLC14A1	911.844	-0.614771	0.140305	-4.38168	1.17767e-05	0.000282809
ENSMUSG00000102758	Naaladl2	protein_coding	3	23798102	N-acetylated alpha-linked acidic dipeptidase-like 2	NAALADL2	248.893	0.614115	0.140187	4.38068	1.18307e-05	0.000283703
ENSMUSG00000036752	Tubb4b	protein_coding	2	25222160	tubulin, beta 4B class IVB	TUBB4B	4252.88	-0.362782	0.0828212	-4.38031	1.18512e-05	0.000283794
ENSMUSG00000047766	Lrrc49	protein_coding	9	60568859	leucine rich repeat containing 49	LRRC49	5043.07	-0.5015	0.114561	-4.37757	1.20009e-05	0.000286569
ENSMUSG00000075437	Gm11681	lincRNA	11	112792731	predicted gene 11681		22.6444	-0.945362	0.215951	-4.37767	1.19954e-05	0.000286569
ENSMUSG00000022514	Il1rap	protein_coding	16	26581704	interleukin 1 receptor accessory protein	IL1RAP	1792.03	-0.354057	0.0809605	-4.37321	1.22431e-05	0.00029194
ENSMUSG00000029208	Guf1	protein_coding	5	69556923	GUF1 homolog, GTPase	GUF1	1508.27	0.32607	0.0745736	4.37246	1.22852e-05	0.000292123
ENSMUSG00000089872	Rps6kc1	protein_coding	1	190700202	ribosomal protein S6 kinase polypeptide 1	RPS6KC1	2258.59	-0.261011	0.0596905	-4.37275	1.22693e-05	0.000292123
ENSMUSG00000026883	Dab2ip	protein_coding	2	35558266	disabled 2 interacting protein	DAB2IP	1559.13	0.292887	0.067	4.37144	1.23428e-05	0.00029308
ENSMUSG00000014846	Tppp3	protein_coding	8	105467493	tubulin polymerization-promoting protein family member 3	TPPP3	4217.13	-0.520353	0.119052	-4.3708	1.23795e-05	0.00029354
ENSMUSG00000025089	Gfra1	protein_coding	19	58235604	glial cell line derived neurotrophic factor family receptor alpha 1	GFRA1	2580.89	0.396513	0.0907326	4.37013	1.24175e-05	0.000294031
ENSMUSG00000027447	Cst3	protein_coding	2	148871722	cystatin C	CST3	15988.2	-0.493028	0.112834	-4.36948	1.24545e-05	0.000294087
ENSMUSG00000078566	Bnip3	protein_coding	7	138890836	BCL2/adenovirus E1B interacting protein 3	BNIP3	1345.4	-0.399578	0.0914467	-4.36951	1.24523e-05	0.000294087
ENSMUSG00000027533	Fabp5	protein_coding	3	10012548	fatty acid binding protein 5, epidermal	FABP5	727.987	-0.729939	0.167222	-4.36508	1.27074e-05	0.000299639
ENSMUSG00000025352	Gdf11	protein_coding	10	128882295	growth differentiation factor 11	GDF11	1029.63	-0.397294	0.0910636	-4.36282	1.28394e-05	0.000302332
ENSMUSG00000025777	Gdap1	protein_coding	1	17145362	ganglioside-induced differentiation-associated-protein 1	GDAP1	4560.35	-0.373585	0.0856401	-4.36227	1.28718e-05	0.000302675
ENSMUSG00000040918	Slc19a2	protein_coding	1	164249046	solute carrier family 19 (thiamine transporter), member 2	SLC19A2	1059.75	-0.38722	0.0888013	-4.36051	1.29757e-05	0.000304696
ENSMUSG00000028261	Ndufaf4	protein_coding	4	24898083	NADH dehydrogenase (ubiquinone) 1 alpha subcomplex, assembly factor 4	NDUFAF4	1156.74	-0.379038	0.0869395	-4.3598	1.30184e-05	0.000305236
ENSMUSG00000038522	Mfsd4b1	protein_coding	10	40001575	major facilitator superfamily domain containing 4B1	MFSD4B	32.7816	-0.888032	0.203699	-4.35952	1.30347e-05	0.000305236
ENSMUSG00000053477	Tcf4	protein_coding	18	69343356	transcription factor 4	TCF4	5240.85	0.381287	0.087504	4.35737	1.31633e-05	0.000307823
ENSMUSG00000001098	Kctd10	protein_coding	5	114363567	potassium channel tetramerisation domain containing 10	KCTD10	1615.18	0.360745	0.0828672	4.35329	1.34112e-05	0.000313187
ENSMUSG00000051316	Taf7	protein_coding	18	37640491	TATA-box binding protein associated factor 7	TAF7	722.982	-0.344259	0.0791096	-4.35167	1.35105e-05	0.000315072
ENSMUSG00000095098	Ccdc85b	protein_coding	19	5456789	coiled-coil domain containing 85B	CCDC85B	680.285	-0.493938	0.11353	-4.35073	1.35688e-05	0.000315996
ENSMUSG00000040511	Pvr	protein_coding	7	19903578	poliovirus receptor		178.519	0.575465	0.132454	4.34465	1.39498e-05	0.000324425
ENSMUSG00000046982	Tshz1	protein_coding	18	84011627	teashirt zinc finger family member 1	TSHZ1	1559.41	0.436624	0.100728	4.33469	1.45967e-05	0.000339002
ENSMUSG00000103472	Pcdhga7	protein_coding	18	37714764	protocadherin gamma subfamily A, 7	PCDHGA7	376.921	0.446414	0.103098	4.33001	1.49102e-05	0.000345811
ENSMUSG00000031683	Lsm6	protein_coding	8	78804865	LSM6 homolog, U6 small nuclear RNA and mRNA degradation associated	LSM6	1077.01	-0.414721	0.0957928	-4.32936	1.49546e-05	0.000346368
ENSMUSG00000009079	Ewsr1	protein_coding	11	5069689	Ewing sarcoma breakpoint region 1	EWSR1	3019.24	0.228483	0.0527934	4.32786	1.50566e-05	0.000347543
ENSMUSG00000048000	Gigyf2	protein_coding	1	87326998	GRB10 interacting GYF protein 2	GIGYF2	3623.92	-0.202215	0.0467253	-4.32775	1.5064e-05	0.000347543
ENSMUSG00000103897	Pcdhga8	protein_coding	18	37725706	protocadherin gamma subfamily A, 8	PCDHGA8	335.776	0.606664	0.140181	4.32771	1.50669e-05	0.000347543
ENSMUSG00000057440	Mpp7	protein_coding	18	7347962	membrane protein, palmitoylated 7 (MAGUK p55 subfamily member 7)	MPP7	648.413	-0.380482	0.0880008	-4.32362	1.53486e-05	0.00035356
ENSMUSG00000066000	Zfp979	protein_coding	4	147611937	zinc finger protein 979	ZNF268	183.266	-0.742541	0.171859	-4.32064	1.55581e-05	0.000357899
ENSMUSG00000097097	5033426O07Rik	lincRNA	8	121198714	RIKEN cDNA 5033426O07 gene		24.2784	0.945867	0.219005	4.31893	1.56788e-05	0.000360188
ENSMUSG00000103047	Gm37310	TEC	15	8652106	predicted gene, 37310		76.0227	0.911715	0.211149	4.31788	1.57535e-05	0.000361414
ENSMUSG00000020392	Cdkn2aipnl	protein_coding	11	51967661	CDKN2A interacting protein N-terminal like	CDKN2AIPNL	1560.03	-0.278928	0.0646667	-4.31332	1.60822e-05	0.000368455
ENSMUSG00000045087	S1pr5	protein_coding	9	21242912	sphingosine-1-phosphate receptor 5	S1PR5	1165.5	-0.448994	0.104146	-4.31122	1.62357e-05	0.000371472
ENSMUSG00000066306	Numa1	protein_coding	7	101934111	nuclear mitotic apparatus protein 1	NUMA1	3136.57	0.326016	0.0756487	4.30961	1.63542e-05	0.000373678
ENSMUSG00000041278	Ttc1	protein_coding	11	43729512	tetratricopeptide repeat domain 1	TTC1	1798.67	-0.417071	0.0967945	-4.30883	1.64117e-05	0.000374488
ENSMUSG00000039316	Rftn1	protein_coding	17	49992257	raftlin lipid raft linker 1	RFTN1	901.26	-0.402321	0.09338	-4.30843	1.6442e-05	0.000374675
ENSMUSG00000031737	Irx5	protein_coding	8	92357625	Iroquois related homeobox 5 (Drosophila)	IRX5	117.017	0.629675	0.146211	4.30663	1.65761e-05	0.000377224
ENSMUSG00000074505	Fat3	protein_coding	9	15910189	FAT atypical cadherin 3	FAT3	12024.9	-0.487382	0.11318	-4.30627	1.66034e-05	0.000377337
ENSMUSG00000062397	Zfp706	protein_coding	15	36997031	zinc finger protein 706	ZNF706	2404.58	-0.312912	0.072691	-4.30469	1.6722e-05	0.000379525
ENSMUSG00000021969	Zdhhc20	protein_coding	14	57832702	zinc finger, DHHC domain containing 20	ZDHHC20	3753.22	-0.365864	0.0850418	-4.30216	1.69139e-05	0.000383248
ENSMUSG00000054312	Mrps21	protein_coding	3	95862634	mitochondrial ribosomal protein S21	MRPS21	487.524	-0.404137	0.093943	-4.30194	1.69313e-05	0.000383248
ENSMUSG00000030966	Trim21	protein_coding	7	102557921	tripartite motif-containing 21	TRIM21	250.935	0.646822	0.150429	4.29984	1.70923e-05	0.000385995
ENSMUSG00000070327	Rnf213	protein_coding	11	119393100	ring finger protein 213	RNF213	3372.81	0.747946	0.173951	4.29976	1.70982e-05	0.000385995
ENSMUSG00000027637	1110008F13Rik	protein_coding	2	156863128	RIKEN cDNA 1110008F13 gene	C20orf24	1055.94	-0.30122	0.0700733	-4.29863	1.71854e-05	0.000387449
ENSMUSG00000052229	Gpr17	protein_coding	18	31942997	G protein-coupled receptor 17	GPR17	1084.89	0.662851	0.154266	4.29682	1.73269e-05	0.00039012
ENSMUSG00000003644	Rps6ka1	protein_coding	4	133847290	ribosomal protein S6 kinase polypeptide 1	RPS6KA1	612.714	-0.366652	0.0853738	-4.29467	1.74953e-05	0.00039339
ENSMUSG00000020519	Sap30l	protein_coding	11	57801637	SAP30-like	SAP30L	877.147	-0.423248	0.0985658	-4.29406	1.75433e-05	0.000393945
ENSMUSG00000028098	Rnf115	protein_coding	3	96727664	ring finger protein 115	RNF115	1621.12	-0.3307	0.0770528	-4.29186	1.77181e-05	0.00039689
ENSMUSG00000038550	Ciart	protein_coding	3	95878503	circadian associated repressor of transcription	CIART	183.296	-0.655052	0.152628	-4.29182	1.77212e-05	0.00039689
ENSMUSG00000037772	Mrpl23	protein_coding	7	142532686	mitochondrial ribosomal protein L23	MRPL23	69.3549	0.684032	0.159395	4.29144	1.77521e-05	0.000397057
ENSMUSG00000043687	1190005I06Rik	protein_coding	8	120608602	RIKEN cDNA 1190005I06 gene	C16orf74	38.0693	-0.876682	0.204359	-4.28992	1.78739e-05	0.000399253
ENSMUSG00000005667	Mthfd2	protein_coding	6	83305691	methylenetetrahydrofolate dehydrogenase (NAD+ dependent), methenyltetrahydrofolate cyclohydrolase	MTHFD2	516.826	-0.5051	0.117974	-4.28146	1.85674e-05	0.000414021
ENSMUSG00000070427	Il18bp	protein_coding	7	102014885	interleukin 18 binding protein	IL18BP	139.585	0.655006	0.152994	4.28126	1.85838e-05	0.000414021
ENSMUSG00000090129	Olfr287	protein_coding	15	98206971	olfactory receptor 287	OR10AD1	154.019	-0.654509	0.152896	-4.28076	1.86254e-05	0.000414403
ENSMUSG00000021460	Auh	protein_coding	13	52835119	AU RNA binding protein/enoyl-coenzyme A hydratase	AUH	2276.07	-0.308171	0.0720396	-4.27781	1.88744e-05	0.000419393
ENSMUSG00000002007	Srpk3	protein_coding	X	73774405	serine/arginine-rich protein specific kinase 3	SRPK3	262.281	0.647238	0.151504	4.27208	1.93662e-05	0.000429756
ENSMUSG00000021614	Vcan	protein_coding	13	89655312	versican	VCAN	2022.21	0.565418	0.132402	4.27048	1.95054e-05	0.000432281
ENSMUSG00000036503	Rnf13	protein_coding	3	57736062	ring finger protein 13	RNF13	7830.3	-0.41209	0.0965153	-4.26969	1.95746e-05	0.000433248
ENSMUSG00000025239	Limd1	protein_coding	9	123478706	LIM domains containing 1	LIMD1	970.756	0.38622	0.0904937	4.26792	1.97305e-05	0.000436129
ENSMUSG00000017781	Pitpna	protein_coding	11	75588097	phosphatidylinositol transfer protein, alpha	PITPNA	7079.81	-0.327592	0.0767708	-4.26715	1.97989e-05	0.000437071
ENSMUSG00000061143	Maml3	protein_coding	3	51685907	mastermind like 3 (Drosophila)	MAML3	350.242	0.567628	0.133156	4.26286	2.01823e-05	0.000444956
ENSMUSG00000018476	Kdm6b	protein_coding	11	69398508	KDM1 lysine (K)-specific demethylase 6B	KDM6B	258.547	0.682487	0.160142	4.26177	2.02817e-05	0.000445986
ENSMUSG00000031617	Tmem184c	protein_coding	8	77595982	transmembrane protein 184C	TMEM184C	2585.64	-0.36476	0.0855862	-4.2619	2.02699e-05	0.000445986
ENSMUSG00000026269	Rnpepl1	protein_coding	1	92910783	arginyl aminopeptidase (aminopeptidase B)-like 1	RNPEPL1	562.678	0.414356	0.0972389	4.26121	2.0332e-05	0.000446514
ENSMUSG00000029470	P2rx4	protein_coding	5	122707544	purinergic receptor P2X, ligand-gated ion channel 4	P2RX4	637.824	0.378739	0.0888984	4.26036	2.041e-05	0.000447646
ENSMUSG00000017421	Zfp207	protein_coding	11	80383279	zinc finger protein 207	ZNF207	3804.25	0.210819	0.0495078	4.25831	2.05982e-05	0.000451191
ENSMUSG00000056854	Pou3f4	protein_coding	X	110814280	POU domain, class 3, transcription factor 4	POU3F4	206.984	0.541108	0.12718	4.25467	2.09354e-05	0.000457986
ENSMUSG00000022265	Ank	protein_coding	15	27466677	progressive ankylosis	ANKH	5386.15	-0.253965	0.0597019	-4.25388	2.10095e-05	0.000459013
ENSMUSG00000022139	Mbnl2	protein_coding	14	120275669	muscleblind-like 2	MBNL2	8923.67	-0.253103	0.0595088	-4.2532	2.10739e-05	0.000459829
ENSMUSG00000027091	Zc3h15	protein_coding	2	83644435	zinc finger CCCH-type containing 15	ZC3H15	1940.56	-0.31158	0.0733671	-4.24686	2.16792e-05	0.000472427
ENSMUSG00000016194	Hsd11b1	protein_coding	1	193221634	hydroxysteroid 11-beta dehydrogenase 1	HSD11B1	489.485	-0.89215	0.210249	-4.2433	2.20256e-05	0.000479362
ENSMUSG00000035545	Leng8	protein_coding	7	4137039	leukocyte receptor cluster (LRC) member 8	LENG8	2191.34	0.663578	0.156459	4.24121	2.22316e-05	0.000483224
ENSMUSG00000057455	Rit2	protein_coding	18	30973489	Ras-like without CAAX 2	RIT2	3170.11	-0.385583	0.0909618	-4.23895	2.24566e-05	0.00048749
ENSMUSG00000018500	Adora2b	protein_coding	11	62248984	adenosine A2b receptor	ADORA2B	273.132	-0.556769	0.131473	-4.23487	2.28689e-05	0.000495804
ENSMUSG00000020231	Dip2a	protein_coding	10	76259429	disco interacting protein 2 homolog A	DIP2A	4684.09	-0.362375	0.0855812	-4.23428	2.29286e-05	0.000496463
ENSMUSG00000026566	Mpzl1	protein_coding	1	165592240	myelin protein zero-like 1	MPZL1	653.928	0.505996	0.119547	4.2326	2.31004e-05	0.000499546
ENSMUSG00000101599	Gm20342	lincRNA	1	63117118	predicted gene, 20342		368.059	0.74625	0.1764	4.23045	2.33223e-05	0.000503702
ENSMUSG00000026918	Brd3	protein_coding	2	27445579	bromodomain containing 3	BRD3	784.392	0.365211	0.0863687	4.22851	2.35247e-05	0.000507426
ENSMUSG00000021124	Vti1b	protein_coding	12	79156017	vesicle transport through interaction with t-SNAREs 1B	VTI1B	3101.15	-0.291639	0.0689958	-4.22691	2.36923e-05	0.000509744
ENSMUSG00000025204	Ndufb8	protein_coding	19	44548572	NADH dehydrogenase (ubiquinone) 1 beta subcomplex 8	NDUFB8	3945.89	-0.403272	0.0953996	-4.22718	2.36634e-05	0.000509744
ENSMUSG00000039194	Rlbp1	protein_coding	7	79374870	retinaldehyde binding protein 1	RLBP1	187.405	-0.603287	0.142774	-4.22548	2.38434e-05	0.000511698
ENSMUSG00000057531	Dtnbp1	protein_coding	13	44922079	dystrobrevin binding protein 1	DTNBP1	1466.15	-0.455476	0.107787	-4.2257	2.38199e-05	0.000511698
ENSMUSG00000040666	Sh3bgr	protein_coding	16	96200470	SH3-binding domain glutamic acid-rich protein	SH3BGR	442.204	-0.753007	0.178221	-4.22514	2.38795e-05	0.000511824
ENSMUSG00000020150	Gamt	protein_coding	10	80258151	guanidinoacetate methyltransferase	GAMT	269.549	-0.555308	0.131443	-4.22471	2.39245e-05	0.000512142
ENSMUSG00000022110	Sucla2	protein_coding	14	73525319	succinate-Coenzyme A ligase, ADP-forming, beta subunit	SUCLA2	6452.19	-0.387629	0.0917682	-4.224	2.40003e-05	0.000513116
ENSMUSG00000022602	Arc	protein_coding	15	74669083	activity regulated cytoskeletal-associated protein	ARC	469.915	-0.492119	0.11654	-4.22274	2.41348e-05	0.000515341
ENSMUSG00000022658	Tagln3	protein_coding	16	45711230	transgelin 3	TAGLN3	4935.86	-0.326658	0.0774017	-4.22029	2.43988e-05	0.000520323
ENSMUSG00000015120	Ube2i	protein_coding	17	25261916	ubiquitin-conjugating enzyme E2I	UBE2I	463.256	0.452206	0.107319	4.21365	2.51276e-05	0.000535193
ENSMUSG00000025817	Nudt5	protein_coding	2	5845019	nudix (nucleoside diphosphate linked moiety X)-type motif 5	NUDT5	614.531	-0.303988	0.0721773	-4.21168	2.53476e-05	0.0005392
ENSMUSG00000032905	Atg12	protein_coding	18	46732417	autophagy related 12	ATG12	1403	-0.23769	0.0564547	-4.21029	2.55044e-05	0.000541856
ENSMUSG00000032966	Fkbp1a	protein_coding	2	151542483	FK506 binding protein 1a	FKBP1A	2213.67	0.379127	0.0900558	4.20992	2.55466e-05	0.000541886
ENSMUSG00000033326	Kdm4a	protein_coding	4	118136957	lysine (K)-specific demethylase 4A	KDM4A	1418.84	0.295323	0.0701529	4.20971	2.55697e-05	0.000541886
ENSMUSG00000063550	Nup98	protein_coding	7	102119398	nucleoporin 98	NUP98	1999.81	0.211731	0.0503049	4.20895	2.56561e-05	0.000543038
ENSMUSG00000026213	Stk11ip	protein_coding	1	75521529	serine/threonine kinase 11 interacting protein	STK11IP	463.655	0.357953	0.0850637	4.20806	2.57575e-05	0.000544504
ENSMUSG00000034297	Med13	protein_coding	11	86267033	mediator complex subunit 13	MED13	3570.05	0.413085	0.0982875	4.20282	2.6361e-05	0.000556568
ENSMUSG00000024104	Fam21	protein_coding	6	116208038	family with sequence similarity 21		4977.6	-0.377463	0.0898253	-4.20219	2.64341e-05	0.000557418
ENSMUSG00000038582	Pptc7	protein_coding	5	122284365	PTC7 protein phosphatase homolog	PPTC7	2613.79	-0.317313	0.0755288	-4.20121	2.65487e-05	0.000558947
ENSMUSG00000045689	Pcdhb4	protein_coding	18	37307455	protocadherin beta 4		149.677	0.525557	0.125103	4.20101	2.65726e-05	0.000558947
ENSMUSG00000022044	Stmn4	protein_coding	14	66344296	stathmin-like 4	STMN4	2562.65	-0.598246	0.142417	-4.20065	2.6615e-05	0.000559147
ENSMUSG00000003282	Plag1	protein_coding	4	3900996	pleiomorphic adenoma gene 1	PLAG1	232.745	0.480489	0.114462	4.19782	2.69494e-05	0.000565471
ENSMUSG00000057421	Las1l	protein_coding	X	95935335	LAS1-like (S. cerevisiae)	LAS1L	1068.13	0.240297	0.0572654	4.1962	2.71427e-05	0.000568823
ENSMUSG00000030498	Gas2	protein_coding	7	51862015	growth arrest specific 2	GAS2	1408.88	-0.348112	0.0829794	-4.19516	2.72677e-05	0.000570736
ENSMUSG00000055717	Slain1	protein_coding	14	103650228	SLAIN motif family, member 1	SLAIN1	2537.73	-0.500949	0.119541	-4.1906	2.78213e-05	0.000581606
ENSMUSG00000021910	Nisch	protein_coding	14	31170930	nischarin	NISCH	8622.57	0.260016	0.0620641	4.18947	2.79606e-05	0.00058368
ENSMUSG00000064215	Ifi27	protein_coding	12	103434211	interferon, alpha-inducible protein 27	IFI27	1850	0.600712	0.143394	4.18924	2.79894e-05	0.00058368
ENSMUSG00000029544	Cabp1	protein_coding	5	115168689	calcium binding protein 1	CABP1	1469.65	-0.429753	0.102633	-4.18726	2.82339e-05	0.000588057
ENSMUSG00000005950	P2rx5	protein_coding	11	73160421	purinergic receptor P2X, ligand-gated ion channel, 5	P2RX5	324.527	-0.557762	0.133256	-4.18565	2.84357e-05	0.000591531
ENSMUSG00000000308	Ckmt1	protein_coding	2	121357714	creatine kinase, mitochondrial 1, ubiquitous	CKMT1A	9011.34	-0.416366	0.0995046	-4.18439	2.85937e-05	0.000594091
ENSMUSG00000047721	Bola2	protein_coding	7	126695401	bolA-like 2 (E. coli)	BOLA2	681.011	-0.384132	0.0918145	-4.18378	2.86698e-05	0.000594942
ENSMUSG00000056692	D17Wsu92e	protein_coding	17	27751232	DNA segment, Chr 17, Wayne State University 92, expressed	C6orf106	3745.2	-0.259211	0.0620337	-4.17855	2.93375e-05	0.000608053
ENSMUSG00000027187	Cat	protein_coding	2	103453849	catalase	CAT	2965.14	-0.391576	0.0937285	-4.17777	2.94382e-05	0.000609395
ENSMUSG00000020224	Llph	protein_coding	10	120227070	LLP homolog, long-term synaptic facilitation (Aplysia)	LLPH	211.298	-0.489829	0.117317	-4.17526	2.97651e-05	0.000613914
ENSMUSG00000042510	AA986860	protein_coding	1	130731976	expressed sequence AA986860	C1orf116	111.582	0.53577	0.128318	4.17532	2.97573e-05	0.000613914
ENSMUSG00000054072	Iigp1	protein_coding	18	60376029	interferon inducible GTPase 1		221.913	0.88263	0.211372	4.17573	2.97032e-05	0.000613914
ENSMUSG00000028701	Lurap1	protein_coding	4	116132406	leucine rich adaptor protein 1	LURAP1	857.894	-0.330666	0.0793453	-4.16743	3.08049e-05	0.000634588
ENSMUSG00000085251	Gm12326	lincRNA	11	71739397	predicted gene 12326		47.1729	-0.856828	0.20562	-4.16704	3.08581e-05	0.000634914
ENSMUSG00000007415	Gatad1	protein_coding	5	3632932	GATA zinc finger domain containing 1	GATAD1	2132.45	-0.323212	0.077616	-4.16424	3.12391e-05	0.000641973
ENSMUSG00000032263	Bckdhb	protein_coding	9	83925145	branched chain ketoacid dehydrogenase E1, beta polypeptide	BCKDHB	1159.22	-0.300599	0.0721967	-4.16361	3.1325e-05	0.000642959
ENSMUSG00000033578	Tmem35a	protein_coding	X	134295225	transmembrane protein 35A	TMEM35A	1670.47	-0.380388	0.0913705	-4.16314	3.13898e-05	0.00064351
ENSMUSG00000031834	Pik3r2	protein_coding	8	70768176	phosphatidylinositol 3-kinase, regulatory subunit, polypeptide 2 (p85 beta)	PIK3R2	1185.21	0.256641	0.0616567	4.16242	3.14888e-05	0.000644759
ENSMUSG00000002625	Akap8l	protein_coding	17	32321425	A kinase (PRKA) anchor protein 8-like	AKAP8L	1317.92	0.326108	0.0784446	4.15718	3.22203e-05	0.000658941
ENSMUSG00000046096	BC030336	protein_coding	7	120677618	cDNA sequence BC030336	C16orf52	2201.62	-0.292774	0.0704349	-4.15666	3.22932e-05	0.000659638
ENSMUSG00000043668	Tox3	protein_coding	8	90247040	TOX high mobility group box family member 3	TOX3	239.379	0.518861	0.124865	4.15539	3.24727e-05	0.000662505
ENSMUSG00000055897	Ppp4r1l-ps	transcribed_unprocessed_pseudogene	2	173579320	protein phosphatase 4, regulatory subunit 1-like, pseudogene		508.804	0.476876	0.114827	4.15298	3.28169e-05	0.000668723
ENSMUSG00000033732	Sf3b3	protein_coding	8	110810239	splicing factor 3b, subunit 3	SF3B3	2016.98	0.27	0.0650378	4.15143	3.3041e-05	0.000672482
ENSMUSG00000039770	Ypel5	protein_coding	17	72836704	yippee-like 5 (Drosophila)	YPEL5	3564.82	-0.35743	0.0861283	-4.14997	3.32526e-05	0.000675977
ENSMUSG00000075296	Aldh3b2	protein_coding	19	3972328	aldehyde dehydrogenase 3 family, member B2	ALDH3B2	22.0258	0.899174	0.216752	4.1484	3.34805e-05	0.000679794
ENSMUSG00000050666	Vstm4	protein_coding	14	32856756	V-set and transmembrane domain containing 4	VSTM4	405.564	-0.825529	0.199021	-4.14794	3.35481e-05	0.000680353
ENSMUSG00000021669	Col4a3bp	protein_coding	13	96542618	collagen, type IV, alpha 3 (Goodpasture antigen) binding protein	COL4A3BP	4070.61	-0.306476	0.0738957	-4.14741	3.36254e-05	0.000681105
ENSMUSG00000035805	Mlc1	protein_coding	15	88955884	megalencephalic leukoencephalopathy with subcortical cysts 1 homolog (human)	MLC1	4024.13	-0.452947	0.10925	-4.14597	3.38381e-05	0.000684596
ENSMUSG00000102419	Gm36940	TEC	9	56414031	predicted gene, 36940		36.5062	0.839755	0.202597	4.14495	3.39893e-05	0.000686835
ENSMUSG00000029722	Agfg2	protein_coding	5	137650463	ArfGAP with FG repeats 2	AGFG2	835.261	-0.425649	0.102717	-4.14389	3.41461e-05	0.000689182
ENSMUSG00000050052	Tdrp	protein_coding	8	13952008	testis development related protein	TDRP	812.594	-0.442811	0.106931	-4.14109	3.45655e-05	0.000696818
ENSMUSG00000009073	Nf2	protein_coding	11	4765845	neurofibromatosis 2	NF2	1915.21	0.297434	0.0718595	4.1391	3.48665e-05	0.00070205
ENSMUSG00000001376	Vps50	protein_coding	6	3498382	VPS50 EARP/GARPII complex subunit	VPS50	2687.55	-0.282626	0.0683273	-4.13636	3.5286e-05	0.000708814
ENSMUSG00000068105	Tnfrsf13c	protein_coding	15	82221744	tumor necrosis factor receptor superfamily, member 13c	TNFRSF13C	80.7322	0.843802	0.203985	4.13659	3.52505e-05	0.000708814
ENSMUSG00000040021	Lats1	protein_coding	10	7681209	large tumor suppressor	LATS1	1810.17	0.315474	0.0763222	4.13345	3.5736e-05	0.000717004
ENSMUSG00000070047	Fat1	protein_coding	8	44935447	FAT atypical cadherin 1	FAT1	7529.92	0.427943	0.10355	4.13274	3.58466e-05	0.000718373
ENSMUSG00000026170	Cyp27a1	protein_coding	1	74713574	cytochrome P450, family 27, subfamily a, polypeptide 1	CYP27A1	1094.93	-0.53315	0.129035	-4.13183	3.59888e-05	0.00071999
ENSMUSG00000027559	Car3	protein_coding	3	14863512	carbonic anhydrase 3	CA3	512.829	-0.852657	0.206384	-4.13141	3.60547e-05	0.00071999
ENSMUSG00000047260	Emc6	protein_coding	11	73175519	ER membrane protein complex subunit 6	EMC6	871.202	-0.346566	0.0838812	-4.13163	3.60198e-05	0.00071999
ENSMUSG00000021974	Fgf9	protein_coding	14	58070547	fibroblast growth factor 9	FGF9	935.89	-0.528082	0.127892	-4.12914	3.64127e-05	0.000726283
ENSMUSG00000034825	Nrip3	protein_coding	7	109758055	nuclear receptor interacting protein 3	NRIP3	3382.32	-0.398536	0.0965503	-4.12775	3.66328e-05	0.000729814
ENSMUSG00000029832	Nfe2l3	protein_coding	6	51432670	nuclear factor, erythroid derived 2, like 3	NFE2L3	668.399	0.59546	0.14436	4.12482	3.71029e-05	0.000737868
ENSMUSG00000030168	Adipor2	protein_coding	6	119353150	adiponectin receptor 2	ADIPOR2	3363.57	-0.443833	0.107604	-4.12469	3.7124e-05	0.000737868
ENSMUSG00000022151	Ttc33	protein_coding	15	5185525	tetratricopeptide repeat domain 33	TTC33	2104.66	-0.358779	0.0870253	-4.1227	3.74465e-05	0.000743404
ENSMUSG00000034422	Parp14	protein_coding	16	35832874	poly (ADP-ribose) polymerase family, member 14	PARP14	508.148	0.864555	0.209722	4.12239	3.74957e-05	0.000743512
ENSMUSG00000062352	Itgb1bp1	protein_coding	12	21240825	integrin beta 1 binding protein 1	ITGB1BP1	870.185	-0.331535	0.0804326	-4.1219	3.75765e-05	0.000744243
ENSMUSG00000067879	3110035E14Rik	protein_coding	1	9601199	RIKEN cDNA 3110035E14 gene	C8orf46	1837.42	-0.523826	0.127196	-4.11827	3.8173e-05	0.000755176
ENSMUSG00000054874	Pcnx3	protein_coding	19	5664635	pecanex homolog 3	PCNX3	1126.95	0.389312	0.0945434	4.11782	3.82478e-05	0.000755773
ENSMUSG00000042401	Crtac1	protein_coding	19	42283037	cartilage acidic protein 1	CRTAC1	1062.49	-0.465956	0.113166	-4.11746	3.83074e-05	0.00075607
ENSMUSG00000036438	Calm2	protein_coding	17	87433412	calmodulin 2	CALM2	16262.4	-0.314857	0.0764945	-4.11607	3.85384e-05	0.000759745
ENSMUSG00000045813	Gm9801	lincRNA	7	62094506	predicted gene 9801		429.877	0.636915	0.154906	4.11163	3.92879e-05	0.00077362
ENSMUSG00000046743	Fat4	protein_coding	3	38886940	FAT atypical cadherin 4	FAT4	1786.57	0.51854	0.126263	4.10681	4.01152e-05	0.000788995
ENSMUSG00000022248	Rad1	protein_coding	15	10486018	RAD1 checkpoint DNA exonuclease	RAD1	212.36	-0.461573	0.112442	-4.10498	4.04354e-05	0.000794371
ENSMUSG00000024201	Kdm4b	protein_coding	17	56326062	lysine (K)-specific demethylase 4B	KDM4B	1185.42	0.248757	0.0606544	4.10122	4.10977e-05	0.000806447
ENSMUSG00000024581	Napg	protein_coding	18	62977836	N-ethylmaleimide sensitive fusion protein attachment protein gamma	NAPG	4509.64	-0.295658	0.072111	-4.10004	4.13083e-05	0.000808707
ENSMUSG00000054428	Atpif1	protein_coding	4	132530555	ATPase inhibitory factor 1	ATPIF1	3305.88	-0.311169	0.0758901	-4.10026	4.12681e-05	0.000808707
ENSMUSG00000046169	Adamts6	protein_coding	13	104287873	a disintegrin-like and metallopeptidase (reprolysin type) with thrombospondin type 1 motif, 6	ADAMTS6	792.441	-0.371799	0.0907175	-4.09843	4.15966e-05	0.000813412
ENSMUSG00000054723	Vmac	protein_coding	17	56713932	vimentin-type intermediate filament associated coiled-coil protein	VMAC	364.796	0.499891	0.122057	4.09556	4.21157e-05	0.000822615
ENSMUSG00000055912	Tmem150a	protein_coding	6	72355447	transmembrane protein 150A	TMEM150A	159.292	0.550705	0.13448	4.09507	4.2204e-05	0.00082339
ENSMUSG00000020458	Rtn4	protein_coding	11	29692947	reticulon 4	RTN4	21420.3	-0.488068	0.119218	-4.0939	4.24173e-05	0.000826602
ENSMUSG00000038094	Atp13a4	protein_coding	16	29395853	ATPase type 13A4	ATP13A4	825.063	-0.576816	0.141144	-4.08673	4.37505e-05	0.000851602
ENSMUSG00000025871	4833439L19Rik	protein_coding	13	54551218	RIKEN cDNA 4833439L19 gene	KIAA1191	2571.45	-0.245882	0.0601744	-4.08616	4.38574e-05	0.000852705
ENSMUSG00000020986	Sec23a	protein_coding	12	58958383	SEC23 homolog A, COPII coat complex component	SEC23A	3869.32	-0.294693	0.0721806	-4.08271	4.45129e-05	0.000864458
ENSMUSG00000034557	Zfyve9	protein_coding	4	108637466	zinc finger, FYVE domain containing 9	ZFYVE9	7252.19	-0.323015	0.0791255	-4.08231	4.45902e-05	0.000864968
ENSMUSG00000022758	P2rx6	protein_coding	16	17561885	purinergic receptor P2X, ligand-gated ion channel, 6	P2RX6	352.351	-0.62497	0.153292	-4.07698	4.56244e-05	0.00088301
ENSMUSG00000028443	Nudt2	protein_coding	4	41465151	nudix (nucleoside diphosphate linked moiety X)-type motif 2	NUDT2	512.539	-0.418929	0.102749	-4.0772	4.55806e-05	0.00088301
ENSMUSG00000038855	Itpkb	protein_coding	1	180330485	inositol 1,4,5-trisphosphate 3-kinase B	ITPKB	3392.07	-0.44051	0.108072	-4.07607	4.58025e-05	0.000885445
ENSMUSG00000073538	E330020D12Rik	processed_transcript	1	153404827	Riken cDNA E330020D12 gene		24.0187	-0.870956	0.213703	-4.07555	4.59052e-05	0.000886419
ENSMUSG00000101013	A630072M18Rik	antisense	5	20950989	RIKEN cDNA A630072M18 gene		165.299	0.562728	0.138134	4.07379	4.62536e-05	0.000892131
ENSMUSG00000001334	Fndc5	protein_coding	4	129136999	fibronectin type III domain containing 5	FNDC5	2938.69	-0.424789	0.104302	-4.07269	4.64725e-05	0.000895334
ENSMUSG00000000902	Smarcb1	protein_coding	10	75896769	SWI/SNF related, matrix associated, actin dependent regulator of chromatin, subfamily b, member 1	SMARCB1	1157.92	0.233282	0.0572896	4.07198	4.66156e-05	0.000897072
ENSMUSG00000042254	Cilp	protein_coding	9	65265180	cartilage intermediate layer protein, nucleotide pyrophosphohydrolase	CILP	21.8385	-0.848542	0.208446	-4.07081	4.68501e-05	0.000900563
ENSMUSG00000025791	Pgm2	protein_coding	4	99929414	phosphoglucomutase 2	PGM1	2757.76	-0.477722	0.117424	-4.06835	4.7348e-05	0.000908478
ENSMUSG00000039934	Gsap	protein_coding	5	21186255	gamma-secretase activating protein	GSAP	392.726	0.561184	0.137943	4.06824	4.7369e-05	0.000908478
ENSMUSG00000028064	Sema4a	protein_coding	3	88435959	sema domain, immunoglobulin domain (Ig), transmembrane domain (TM) and short cytoplasmic domain, (semaphorin) 4A	SEMA4A	474.174	-0.373241	0.0917699	-4.06714	4.75939e-05	0.000911658
ENSMUSG00000043419	Chd3os	protein_coding	11	69340461	chromodomain helicase DNA binding protein 3, opposite strand		4274.37	-0.379057	0.0932054	-4.0669	4.76424e-05	0.000911658
ENSMUSG00000068428	Gmnc	protein_coding	16	26957236	geminin coiled-coil domain containing	GMNC	42.4733	0.887899	0.218441	4.06471	4.80924e-05	0.000919232
ENSMUSG00000041229	Phf8	protein_coding	X	151520672	PHD finger protein 8	PHF8	850.076	0.36157	0.0890307	4.06118	4.88249e-05	0.000932182
ENSMUSG00000105960	6330410L21Rik	antisense	3	129753758	RIKEN cDNA 6330410L21 gene		25.0993	-0.878843	0.216456	-4.06014	4.90436e-05	0.000935303
ENSMUSG00000034247	Plekhm1	protein_coding	11	103364275	pleckstrin homology domain containing, family M (with RUN domain) member 1	PLEKHM1	435.661	0.406815	0.10021	4.05961	4.9154e-05	0.000936356
ENSMUSG00000083863	Gm13341	unprocessed_pseudogene	2	22587291	predicted gene 13341		63.4361	-0.792589	0.195428	-4.05565	4.99951e-05	0.000951309
ENSMUSG00000100147	1700047M11Rik	lincRNA	1	182287990	RIKEN cDNA 1700047M11 gene		989.417	0.571446	0.140968	4.05373	5.0408e-05	0.00095809
ENSMUSG00000040188	Scamp2	protein_coding	9	57560943	secretory carrier membrane protein 2	SCAMP2	745.457	0.379079	0.0935205	4.05343	5.04715e-05	0.000958225
ENSMUSG00000027088	Phospho2	protein_coding	2	69789623	phosphatase, orphan 2	PHOSPHO2	1185.64	-0.322681	0.079623	-4.05262	5.06483e-05	0.000960504
ENSMUSG00000059974	Ntm	protein_coding	9	28994750	neurotrimin	NTM	3172.8	-0.329735	0.0813758	-4.052	5.07822e-05	0.000961967
ENSMUSG00000025425	St8sia5	protein_coding	18	77185853	ST8 alpha-N-acetyl-neuraminide alpha-2,8-sialyltransferase 5	ST8SIA5	691.057	-0.432292	0.10671	-4.05109	5.098e-05	0.000964638
ENSMUSG00000046020	Pofut1	protein_coding	2	153241533	protein O-fucosyltransferase 1	POFUT1	915.66	0.329556	0.0813867	4.04926	5.13805e-05	0.000971131
ENSMUSG00000028086	Fbxw7	protein_coding	3	84815268	F-box and WD-40 domain protein 7	FBXW7	3229.85	-0.402796	0.0995225	-4.04729	5.1814e-05	0.000978235
ENSMUSG00000033629	Hacd3	protein_coding	9	64986983	3-hydroxyacyl-CoA dehydratase 3	HACD3	6122.6	-0.228062	0.0563577	-4.04669	5.19467e-05	0.000979649
ENSMUSG00000035299	Mid1	protein_coding	X	169685199	midline 1	MID1	61.2563	0.82626	0.204265	4.04504	5.23134e-05	0.000985469
ENSMUSG00000018736	Ndel1	protein_coding	11	68821434	nudE neurodevelopment protein 1 like 1	NDEL1	2940.9	-0.291383	0.0720911	-4.04188	5.3025e-05	0.000996983
ENSMUSG00000079469	Pigb	protein_coding	9	73007419	phosphatidylinositol glycan anchor biosynthesis, class B	PIGB	262.825	0.447636	0.110752	4.0418	5.30423e-05	0.000996983
ENSMUSG00000023909	Paqr4	protein_coding	17	23736186	progestin and adipoQ receptor family member IV	PAQR4	2606.51	-0.394673	0.0976724	-4.04079	5.32715e-05	0.00100018
ENSMUSG00000048834	Vstm2a	protein_coding	11	16257724	V-set and transmembrane domain containing 2A	VSTM2A	3026.43	-0.424672	0.105133	-4.03937	5.35944e-05	0.00100513
ENSMUSG00000032743	D430042O09Rik	protein_coding	7	125707888	RIKEN cDNA D430042O09 gene	KIAA0556	949.173	0.305866	0.0757397	4.03839	5.38193e-05	0.00100823
ENSMUSG00000000149	Gna12	protein_coding	5	140758408	guanine nucleotide binding protein, alpha 12	GNA12	4066.02	-0.337029	0.0834709	-4.03767	5.39837e-05	0.0010102
ENSMUSG00000021245	Mlh3	protein_coding	12	85234529	mutL homolog 3	MLH3	1021.69	0.286067	0.0708604	4.03705	5.41276e-05	0.00101079
ENSMUSG00000026739	Bmi1	protein_coding	2	18677018	Bmi1 polycomb ring finger oncogene	BMI1	1752.52	0.316605	0.0784255	4.03702	5.41344e-05	0.00101079
ENSMUSG00000054423	Cadps	protein_coding	14	12372563	Ca2+-dependent secretion activator	CADPS	12184.2	-0.435153	0.107836	-4.03531	5.45302e-05	0.00101706
ENSMUSG00000039033	Tasp1	protein_coding	2	139833480	taspase, threonine aspartase 1	TASP1	1700.59	-0.346245	0.0858363	-4.03379	5.48852e-05	0.00102255
ENSMUSG00000031995	St14	protein_coding	9	31089402	suppression of tumorigenicity 14 (colon carcinoma)	ST14	44.6535	0.816783	0.20255	4.03251	5.51848e-05	0.00102701
ENSMUSG00000022674	Ube2v2	protein_coding	16	15552677	ubiquitin-conjugating enzyme E2 variant 2	UBE2V2	881.712	-0.357757	0.0887683	-4.03024	5.57207e-05	0.00103584
ENSMUSG00000047246	Hist1h2be	protein_coding	13	23583742	histone cluster 1, H2be	HIST1H2BF	354.619	0.56404	0.139979	4.02948	5.59011e-05	0.00103806
ENSMUSG00000001366	Fbxo9	protein_coding	9	78081499	f-box protein 9	FBXO9	3741.86	-0.343166	0.0851746	-4.02897	5.60206e-05	0.00103914
ENSMUSG00000027001	Dusp19	protein_coding	2	80617045	dual specificity phosphatase 19	DUSP19	432.713	-0.451661	0.112146	-4.02745	5.63846e-05	0.00104475
ENSMUSG00000016257	Slmo2	protein_coding	2	174465067	slowmo homolog 2 (Drosophila)	PRELID3B	1318.77	-0.282675	0.0702036	-4.02651	5.6612e-05	0.00104782
ENSMUSG00000036206	Sh3bp4	protein_coding	1	89070415	SH3-domain binding protein 4	SH3BP4	542.485	0.540182	0.134166	4.02621	5.66822e-05	0.00104797
ENSMUSG00000003528	Slc25a1	protein_coding	16	17925211	solute carrier family 25 (mitochondrial carrier, citrate transporter), member 1	SLC25A1	1544.87	-0.361912	0.0898987	-4.02578	5.67879e-05	0.00104878
ENSMUSG00000011256	Adam19	protein_coding	11	46055992	a disintegrin and metallopeptidase domain 19 (meltrin beta)	ADAM19	654.11	-0.404052	0.100467	-4.02176	5.77652e-05	0.00106567
ENSMUSG00000000563	Atp5f1	protein_coding	3	105942698	ATP synthase, H+ transporting, mitochondrial F0 complex, subunit B1	ATP5F1	5680.92	-0.348672	0.0869278	-4.01105	6.0448e-05	0.00111274
ENSMUSG00000026737	Pip4k2a	protein_coding	2	18842255	phosphatidylinositol-5-phosphate 4-kinase, type II, alpha	PIP4K2A	4350.62	-0.553505	0.137989	-4.01122	6.04058e-05	0.00111274
ENSMUSG00000050271	D8Ertd82e	protein_coding	8	36094828	DNA segment, Chr 8, ERATO Doi 82, expressed		664.303	0.567875	0.141597	4.0105	6.059e-05	0.00111415
ENSMUSG00000020949	Fkbp3	protein_coding	12	65062436	FK506 binding protein 3	FKBP3	3462.7	-0.382116	0.0953149	-4.00899	6.09793e-05	0.00111888
ENSMUSG00000025240	Sacm1l	protein_coding	9	123529759	SAC1 suppressor of actin mutations 1-like (yeast)	SACM1L	5511.74	-0.329918	0.0822938	-4.00902	6.09705e-05	0.00111888
ENSMUSG00000028772	Zcchc17	protein_coding	4	130315383	zinc finger, CCHC domain containing 17	ZCCHC17	1819.71	-0.272622	0.0680425	-4.00664	6.15876e-05	0.00112882
ENSMUSG00000021810	Ecd	protein_coding	14	20319859	ecdysoneless homolog (Drosophila)	ECD	1256.26	-0.23888	0.0596655	-4.00365	6.23731e-05	0.00114075
ENSMUSG00000026098	Pms1	protein_coding	1	53189187	postmeiotic segregation increased 1 (S. cerevisiae)	PMS1	879.832	-0.306722	0.0766071	-4.00383	6.23244e-05	0.00114075
ENSMUSG00000025739	Gng13	protein_coding	17	25717171	guanine nucleotide binding protein (G protein), gamma 13	GNG13	450.247	-0.544426	0.136023	-4.00245	6.26911e-05	0.00114533
ENSMUSG00000035133	Arhgap5	protein_coding	12	52516077	Rho GTPase activating protein 5	ARHGAP5	8096.89	-0.401784	0.1004	-4.00182	6.28583e-05	0.00114591
ENSMUSG00000097322	A530083I20Rik	lincRNA	9	122885080	RIKEN cDNA A530083I20 gene		44.7607	0.789038	0.197161	4.00201	6.2807e-05	0.00114591
ENSMUSG00000044502	Bod1	protein_coding	11	31665181	biorientation of chromosomes in cell division 1	BOD1	1246.36	-0.389508	0.0973461	-4.00127	6.30026e-05	0.00114671
ENSMUSG00000050043	Tmx2	protein_coding	2	84671316	thioredoxin-related transmembrane protein 2	TMX2	2236.3	-0.352955	0.0882136	-4.00114	6.30372e-05	0.00114671
ENSMUSG00000074781	Ube2n	protein_coding	10	95515162	ubiquitin-conjugating enzyme E2N	UBE2N	2525.82	-0.347833	0.0869773	-3.99912	6.35779e-05	0.0011553
ENSMUSG00000019923	Zwint	protein_coding	10	72654845	ZW10 interactor	ZWINT	22084.5	-0.33001	0.0826187	-3.99438	6.48646e-05	0.00117743
ENSMUSG00000074405	Zfp865	protein_coding	7	5020376	zinc finger protein 865	ZNF865	306.479	0.497406	0.124618	3.99146	6.56686e-05	0.00119074
ENSMUSG00000002968	Med25	protein_coding	7	44876765	mediator complex subunit 25	MED25	644.317	0.329637	0.0826464	3.98852	6.6487e-05	0.0012043
ENSMUSG00000036357	Gpr101	protein_coding	X	57496668	G protein-coupled receptor 101	GPR101	784.316	0.673697	0.168928	3.98807	6.66122e-05	0.00120528
ENSMUSG00000029189	Sel1l3	protein_coding	5	53107083	sel-1 suppressor of lin-12-like 3 (C. elegans)	SEL1L3	813.996	-0.649085	0.162768	-3.98779	6.66904e-05	0.0012054
ENSMUSG00000009075	Cabp7	protein_coding	11	4736892	calcium binding protein 7	CABP7	4631.58	-0.474385	0.118967	-3.98752	6.67673e-05	0.00120551
ENSMUSG00000001123	Lgals9	protein_coding	11	78962974	lectin, galactose binding, soluble 9	LGALS9	302.926	0.714192	0.179152	3.98652	6.70483e-05	0.00120589
ENSMUSG00000020116	Pno1	protein_coding	11	17203198	partner of NOB1 homolog	PNO1	708.994	-0.387769	0.0972782	-3.98619	6.7144e-05	0.00120589
ENSMUSG00000020376	Rnf130	protein_coding	11	50025346	ring finger protein 130	RNF130	2603.05	-0.361999	0.0908027	-3.98666	6.70113e-05	0.00120589
ENSMUSG00000024668	Sdhaf2	protein_coding	19	10500513	succinate dehydrogenase complex assembly factor 2	SDHAF2	1191.89	-0.265405	0.0665787	-3.98634	6.71002e-05	0.00120589
ENSMUSG00000026688	Mgst3	protein_coding	1	167371966	microsomal glutathione S-transferase 3	MGST3	1902.21	-0.495617	0.124322	-3.98656	6.7039e-05	0.00120589
ENSMUSG00000034055	Phka1	protein_coding	X	102513975	phosphorylase kinase alpha 1	PHKA1	1618.28	-0.507329	0.127298	-3.98536	6.73771e-05	0.0012088
ENSMUSG00000069495	Epc2	protein_coding	2	49451486	enhancer of polycomb homolog 2 (Drosophila)	EPC2	1428.57	0.215046	0.0540089	3.98168	6.84291e-05	0.00122637
ENSMUSG00000027208	Fgf7	protein_coding	2	126034658	fibroblast growth factor 7	FGF7	139.966	0.836791	0.210185	3.98121	6.85643e-05	0.00122638
ENSMUSG00000029247	Paics	protein_coding	5	76951307	phosphoribosylaminoimidazole carboxylase, phosphoribosylaminoribosylaminoimidazole, succinocarboxamide synthetase	PAICS	3393.66	-0.348278	0.087481	-3.98118	6.85745e-05	0.00122638
ENSMUSG00000016487	Ppfibp1	protein_coding	6	146888487	PTPRF interacting protein, binding protein 1 (liprin beta 1)	PPFIBP1	1243.24	0.451921	0.113587	3.97863	6.93137e-05	0.0012383
ENSMUSG00000023345	Poc1a	protein_coding	9	106281061	POC1 centriolar protein A	POC1A	87.1882	0.772386	0.194231	3.97663	6.98987e-05	0.00124612
ENSMUSG00000033933	Vhl	protein_coding	6	113623959	von Hippel-Lindau tumor suppressor	VHL	1282.59	-0.314629	0.0791154	-3.97683	6.9839e-05	0.00124612
ENSMUSG00000020841	Cpd	protein_coding	11	76778424	carboxypeptidase D	CPD	8110.31	-0.401628	0.101043	-3.97484	7.04278e-05	0.00125189
ENSMUSG00000032184	Lysmd2	protein_coding	9	75625741	LysM, putative peptidoglycan-binding, domain containing 2	LYSMD2	1071.54	-0.302414	0.0760769	-3.97511	7.03456e-05	0.00125189
ENSMUSG00000071424	Grid2	protein_coding	6	63255876	glutamate receptor, ionotropic, delta 2	GRID2	1763.4	0.474769	0.119445	3.97478	7.04439e-05	0.00125189
ENSMUSG00000026245	Farsb	protein_coding	1	78417975	phenylalanyl-tRNA synthetase, beta subunit	FARSB	2132.54	-0.240142	0.0604387	-3.97331	7.0881e-05	0.00125716
ENSMUSG00000026896	Ifih1	protein_coding	2	62595798	interferon induced with helicase C domain 1	IFIH1	439.135	0.766291	0.192861	3.97328	7.08884e-05	0.00125716
ENSMUSG00000030201	Lrp6	protein_coding	6	134446476	low density lipoprotein receptor-related protein 6	LRP6	3226.05	0.337969	0.0850952	3.97166	7.13734e-05	0.00126408
ENSMUSG00000056665	Them6	protein_coding	15	74721204	thioesterase superfamily member 6	THEM6	735.319	-0.441132	0.111075	-3.97148	7.14279e-05	0.00126408
ENSMUSG00000037152	Ndufc1	protein_coding	3	51404677	NADH dehydrogenase (ubiquinone) 1, subcomplex unknown, 1	NDUFC1	961.425	-0.390256	0.0983002	-3.97004	7.18594e-05	0.00127039
ENSMUSG00000021270	Hsp90aa1	protein_coding	12	110690605	heat shock protein 90, alpha (cytosolic), class A member 1	HSP90AA1	6041.86	-0.342994	0.086404	-3.96965	7.19784e-05	0.00127117
ENSMUSG00000041660	Bbox1	protein_coding	2	110262697	butyrobetaine (gamma), 2-oxoglutarate dioxygenase 1 (gamma-butyrobetaine hydroxylase)	BBOX1	631.686	-0.578007	0.145627	-3.96909	7.21473e-05	0.00127283
ENSMUSG00000027900	Dram2	protein_coding	3	106547798	DNA-damage regulated autophagy modulator 2	DRAM2	1202.85	-0.335755	0.0846181	-3.96788	7.25134e-05	0.00127726
ENSMUSG00000030301	Ccdc91	protein_coding	6	147475828	coiled-coil domain containing 91	CCDC91	1826.09	-0.288881	0.072807	-3.96777	7.25495e-05	0.00127726
ENSMUSG00000004633	Chn2	protein_coding	6	54039554	chimerin 2	CHN2	1614.98	0.405581	0.102269	3.96582	7.31437e-05	0.00128506
ENSMUSG00000040717	Il17rd	protein_coding	14	27039001	interleukin 17 receptor D	IL17RD	154.443	0.599995	0.151291	3.96582	7.31434e-05	0.00128506
ENSMUSG00000020785	Camkk1	protein_coding	11	73019008	calcium/calmodulin-dependent protein kinase kinase 1, alpha	CAMKK1	3392.98	-0.444774	0.112169	-3.96523	7.33261e-05	0.0012856
ENSMUSG00000099034	2810039B14Rik	unitary_pseudogene	15	75642129	RIKEN cDNA 2810039B14 gene		67.0676	0.655072	0.165204	3.96524	7.33223e-05	0.0012856
ENSMUSG00000042810	Krba1	protein_coding	6	48395586	KRAB-A domain containing 1	KRBA1	1156.16	0.414605	0.104597	3.96382	7.37596e-05	0.00129186
ENSMUSG00000029798	Herc6	protein_coding	6	57581000	hect domain and RLD 6	HERC6	326.025	0.570472	0.143947	3.96308	7.39884e-05	0.00129453
ENSMUSG00000024472	Dcp2	protein_coding	18	44380502	decapping mRNA 2	DCP2	4122.23	-0.3739	0.0943562	-3.96264	7.41251e-05	0.00129558
ENSMUSG00000002846	Timmdc1	protein_coding	16	38498347	translocase of inner mitochondrial membrane domain containing 1	TIMMDC1	581.623	-0.327466	0.0826598	-3.96161	7.4447e-05	0.00129987
ENSMUSG00000025920	Stau2	protein_coding	1	16228674	staufen (RNA binding protein) homolog 2 (Drosophila)	STAU2	4647.25	-0.36061	0.091057	-3.96026	7.48679e-05	0.00130444
ENSMUSG00000029126	Nsg1	protein_coding	5	38137192	neuron specific gene family member 1	NSG1	6694.34	-0.323134	0.0815989	-3.96003	7.49394e-05	0.00130444
ENSMUSG00000036019	Tmtc2	protein_coding	10	105187663	transmembrane and tetratricopeptide repeat containing 2	TMTC2	1186.8	0.405658	0.102435	3.96014	7.4905e-05	0.00130444
ENSMUSG00000024966	Stip1	protein_coding	19	7020696	stress-induced phosphoprotein 1	STIP1	5499.98	-0.309063	0.0780662	-3.95899	7.52673e-05	0.0013088
ENSMUSG00000026031	Cflar	protein_coding	1	58711508	CASP8 and FADD-like apoptosis regulator	CFLAR	924.074	0.498416	0.125923	3.95811	7.55454e-05	0.00131229
ENSMUSG00000085042	Abhd11os	antisense	5	135012114	abhydrolase domain containing 11, opposite strand		58.2325	-0.755089	0.190851	-3.95644	7.60742e-05	0.00132012
ENSMUSG00000071454	Dtnb	protein_coding	12	3572381	dystrobrevin, beta	DTNB	1997.94	-0.293025	0.074075	-3.95579	7.62818e-05	0.00132237
ENSMUSG00000028020	Glrb	protein_coding	3	80843599	glycine receptor, beta subunit	GLRB	11506.1	-0.287068	0.0726044	-3.95387	7.68988e-05	0.00133171
ENSMUSG00000037791	Phf12	protein_coding	11	77982754	PHD finger protein 12	PHF12	605.936	0.405847	0.102665	3.95313	7.71345e-05	0.00133369
ENSMUSG00000037876	Jmjd1c	protein_coding	10	67096125	jumonji domain containing 1C	JMJD1C	4053.69	0.380262	0.0961953	3.95302	7.71708e-05	0.00133369
ENSMUSG00000085084	4930570G19Rik	lincRNA	3	156546753	RIKEN cDNA 4930570G19 gene		340.373	0.496296	0.125579	3.95207	7.74772e-05	0.00133763
ENSMUSG00000025979	Mob4	protein_coding	1	55131231	MOB family member 4, phocein	MOB4	2371.52	-0.263214	0.0666259	-3.95062	7.79494e-05	0.00134441
ENSMUSG00000022523	Fgf12	protein_coding	16	28160120	fibroblast growth factor 12	FGF12	4290.96	-0.400461	0.101395	-3.94951	7.83111e-05	0.00134703
ENSMUSG00000026819	Slc25a25	protein_coding	2	32414487	solute carrier family 25 (mitochondrial carrier, phosphate carrier), member 25	SLC25A25	3350.89	-0.400665	0.101449	-3.94942	7.83399e-05	0.00134703
ENSMUSG00000039217	Il18	protein_coding	9	50554827	interleukin 18	IL18	538.754	-0.465357	0.117821	-3.94968	7.82555e-05	0.00134703
ENSMUSG00000022799	Arhgap31	protein_coding	16	38598340	Rho GTPase activating protein 31	ARHGAP31	1338.14	0.570599	0.144493	3.94898	7.84865e-05	0.00134819
ENSMUSG00000074736	Syndig1	protein_coding	2	149829211	synapse differentiation inducing 1	SYNDIG1	1494.38	-0.41175	0.104287	-3.94825	7.87243e-05	0.0013509
ENSMUSG00000049630	C1ql3	protein_coding	2	13003457	C1q-like 3	C1QL3	621.332	0.55338	0.14018	3.94764	7.89265e-05	0.00135164
ENSMUSG00000050640	Tmem150c	protein_coding	5	100077872	transmembrane protein 150C	TMEM150C	1160.85	-0.387907	0.0982575	-3.94786	7.88523e-05	0.00135164
ENSMUSG00000099746	Ppnr	sense_intronic	19	55841672	per-pentamer repeat gene		22.2991	0.865041	0.219144	3.94737	7.90152e-05	0.00135179
ENSMUSG00000071337	Tia1	protein_coding	6	86404219	cytotoxic granule-associated RNA binding protein 1	TIA1	2727.77	0.415497	0.105285	3.94642	7.93298e-05	0.0013558
ENSMUSG00000084799	Ino80dos	lincRNA	1	63113078	INO80 complex subunit D, opposite strand		124.724	0.573457	0.145394	3.94416	8.00812e-05	0.00136727
ENSMUSG00000023055	Calcoco1	protein_coding	15	102706779	calcium binding and coiled coil domain 1	CALCOCO1	816.557	0.306887	0.0778557	3.94174	8.08935e-05	0.00137975
ENSMUSG00000047557	Lxn	protein_coding	3	67457998	latexin	LXN	1224.78	-0.492181	0.124882	-3.94116	8.10881e-05	0.00138168
ENSMUSG00000041801	Phlda3	protein_coding	1	135766119	pleckstrin homology like domain, family A, member 3	PHLDA3	1330.34	-0.425349	0.107983	-3.93904	8.18083e-05	0.00139255
ENSMUSG00000037458	Azin1	protein_coding	15	38487430	antizyme inhibitor 1	AZIN1	4606.4	-0.320865	0.0814767	-3.93812	8.21226e-05	0.0013965
ENSMUSG00000022971	Ifnar2	protein_coding	16	91372783	interferon (alpha and beta) receptor 2	IFNAR2	453.795	0.418639	0.106346	3.93657	8.26536e-05	0.00140412
ENSMUSG00000050334	C130071C03Rik	lincRNA	13	83721381	RIKEN cDNA C130071C03 gene	LINC00461	1416.35	0.336545	0.0855823	3.93241	8.40977e-05	0.00142666
ENSMUSG00000056666	Retsat	protein_coding	6	72598475	retinol saturase (all trans retinol 13,14 reductase)	RETSAT	440.447	-0.553233	0.140691	-3.93227	8.41489e-05	0.00142666
ENSMUSG00000027581	Stmn3	protein_coding	2	181306459	stathmin-like 3	STMN3	10906.6	-0.369097	0.0938749	-3.9318	8.43129e-05	0.00142801
ENSMUSG00000049225	Pdp1	protein_coding	4	11958184	pyruvate dehyrogenase phosphatase catalytic subunit 1	PDP1	2448.93	-0.380532	0.0968296	-3.92992	8.49747e-05	0.00143779
ENSMUSG00000027424	Mgme1	protein_coding	2	144270663	mitochondrial genome maintainance exonuclease 1	MGME1	211.603	-0.435929	0.111024	-3.92645	8.62082e-05	0.0014572
ENSMUSG00000010505	Myt1	protein_coding	2	181763332	myelin transcription factor 1	MYT1	565.142	0.540768	0.13774	3.926	8.6369e-05	0.00145847
ENSMUSG00000020794	Ube2g1	protein_coding	11	72607283	ubiquitin-conjugating enzyme E2G 1	UBE2G1	1380.87	-0.316363	0.0805923	-3.92547	8.6559e-05	0.00146022
ENSMUSG00000020869	Lrrc59	protein_coding	11	94629767	leucine rich repeat containing 59	LRRC59	2221.13	-0.262213	0.0668088	-3.92483	8.67909e-05	0.00146268
ENSMUSG00000035834	Polr3g	protein_coding	13	81673843	polymerase (RNA) III (DNA directed) polypeptide G	POLR3G	429.246	-0.681014	0.173526	-3.92457	8.68848e-05	0.00146281
ENSMUSG00000041205	Map6d1	protein_coding	16	20233310	MAP6 domain containing 1	MAP6D1	1174.9	-0.471975	0.1203	-3.92332	8.73365e-05	0.00146831
ENSMUSG00000048249	Crebrf	protein_coding	17	26715650	CREB3 regulatory factor	CREBRF	7182.44	-0.300955	0.0767119	-3.92319	8.73851e-05	0.00146831
ENSMUSG00000064307	Lrrc51	protein_coding	7	101912984	leucine rich repeat containing 51	LRTOMT	133.542	-0.636893	0.162369	-3.9225	8.76367e-05	0.00147108
ENSMUSG00000079084	Ccdc82	protein_coding	9	13246955	coiled-coil domain containing 82	CCDC82	1002.45	0.327504	0.0835258	3.921	8.81825e-05	0.00147878
ENSMUSG00000010095	Slc3a2	protein_coding	19	8706882	solute carrier family 3 (activators of dibasic and neutral amino acid transport), member 2	SLC3A2	2209.76	-0.454631	0.115957	-3.92069	8.82948e-05	0.0014792
ENSMUSG00000016349	Eef1a2	protein_coding	2	181147653	eukaryotic translation elongation factor 1 alpha 2	EEF1A2	12289.5	-0.340419	0.0868557	-3.91937	8.87813e-05	0.00148588
ENSMUSG00000008226	Scrn3	protein_coding	2	73312601	secernin 3	SCRN3	1365.7	-0.33097	0.0844596	-3.91869	8.90332e-05	0.00148863
ENSMUSG00000026074	Map4k4	protein_coding	1	39900913	mitogen-activated protein kinase kinase kinase kinase 4	MAP4K4	3784.44	0.288603	0.0736926	3.91631	8.99161e-05	0.00150043
ENSMUSG00000030350	Prmt8	protein_coding	6	127689011	protein arginine N-methyltransferase 8	PRMT8	453.533	-0.461621	0.117869	-3.9164	8.98824e-05	0.00150043
ENSMUSG00000026436	Elk4	protein_coding	1	132007607	ELK4, member of ETS oncogene family	ELK4	918.756	0.435306	0.111177	3.91543	9.02426e-05	0.0015044
ENSMUSG00000029223	Uchl1	protein_coding	5	66676091	ubiquitin carboxy-terminal hydrolase L1	UCHL1	10011.9	-0.406777	0.103898	-3.91514	9.03508e-05	0.00150472
ENSMUSG00000014077	Chp1	protein_coding	2	119547697	calcineurin-like EF hand protein 1	CHP1	3041.97	-0.33518	0.0856313	-3.91422	9.06969e-05	0.001509
ENSMUSG00000020175	Rab36	protein_coding	10	75037058	RAB36, member RAS oncogene family	RAB36	366.309	0.430626	0.110045	3.91318	9.10879e-05	0.00151254
ENSMUSG00000086155	9430041J12Rik	antisense	7	4074125	RIKEN cDNA 9430041J12 gene		69.9065	-0.69216	0.176871	-3.91336	9.10195e-05	0.00151254
ENSMUSG00000002227	Mov10	protein_coding	3	104794836	Moloney leukemia virus 10	MOV10	122.607	0.750249	0.191773	3.91218	9.14673e-05	0.0015166
ENSMUSG00000051159	Cited1	protein_coding	X	102247381	Cbp/p300-interacting transactivator with Glu/Asp-rich carboxy-terminal domain 1	CITED1	68.1276	-0.676486	0.172923	-3.91206	9.15112e-05	0.0015166
ENSMUSG00000045034	Ankrd34b	protein_coding	13	92425896	ankyrin repeat domain 34B	ANKRD34B	1459.93	-0.354707	0.0907148	-3.91013	9.2245e-05	0.00152727
ENSMUSG00000053119	Chmp3	protein_coding	6	71543797	charged multivesicular body protein 3	CHMP3	3791.41	-0.27289	0.0698036	-3.9094	9.25254e-05	0.00153041
ENSMUSG00000037960	Card19	protein_coding	13	49202951	caspase recruitment domain family, member 19	CARD19	350.595	0.503943	0.128978	3.90722	9.33661e-05	0.00154281
ENSMUSG00000032724	Abtb2	protein_coding	2	103566310	ankyrin repeat and BTB (POZ) domain containing 2	ABTB2	877.467	0.340223	0.0870835	3.90685	9.3506e-05	0.00154362
ENSMUSG00000022403	St13	protein_coding	15	81363669	suppression of tumorigenicity 13	ST13	6067.56	-0.179553	0.0459659	-3.90622	9.37506e-05	0.00154616
ENSMUSG00000030720	Cln3	protein_coding	7	126571207	ceroid lipofuscinosis, neuronal 3, juvenile (Batten, Spielmeyer-Vogt disease)	CLN3	348.596	0.355599	0.0910784	3.90431	9.4493e-05	0.00155652
ENSMUSG00000036402	Gng12	protein_coding	6	66896397	guanine nucleotide binding protein (G protein), gamma 12	GNG12	2688.53	0.420643	0.107749	3.9039	9.46542e-05	0.00155652
ENSMUSG00000057880	Abat	protein_coding	16	8513429	4-aminobutyrate aminotransferase	ABAT	13985.9	-0.18881	0.0483623	-3.90407	9.4589e-05	0.00155652
ENSMUSG00000020455	Trim11	protein_coding	11	58978093	tripartite motif-containing 11	TRIM11	489.286	0.346142	0.0887064	3.90211	9.53579e-05	0.00156657
ENSMUSG00000000915	Hip1r	protein_coding	5	123973628	huntingtin interacting protein 1 related	HIP1R	2495.42	0.345825	0.0886702	3.90013	9.61421e-05	0.00157792
ENSMUSG00000020436	Gabrg2	protein_coding	11	41910203	gamma-aminobutyric acid (GABA) A receptor, subunit gamma 2	GABRG2	4475.5	-0.357906	0.0917931	-3.89905	9.65691e-05	0.0015834
ENSMUSG00000035790	Cep19	protein_coding	16	32099800	centrosomal protein 19	CEP19	1063.33	-0.287	0.073649	-3.89686	9.74466e-05	0.00159624
ENSMUSG00000066441	Rdh11	protein_coding	12	79174337	retinol dehydrogenase 11	RDH11	1111.6	-0.41283	0.106054	-3.89264	9.9161e-05	0.00162157
ENSMUSG00000091997	Gm6611	processed_pseudogene	16	32923218	predicted gene 6611		31.7137	0.819616	0.210559	3.89258	9.91842e-05	0.00162157
ENSMUSG00000040022	Rab11fip2	protein_coding	19	59902884	RAB11 family interacting protein 2 (class I)	RAB11FIP2	1471.6	0.282854	0.0726731	3.89215	9.9361e-05	0.0016229
ENSMUSG00000052423	B4galt3	protein_coding	1	171270328	UDP-Gal:betaGlcNAc beta 1,4-galactosyltransferase, polypeptide 3	B4GALT3	482.435	0.296057	0.0760729	3.89175	9.95245e-05	0.001624
ENSMUSG00000024589	Nedd4l	protein_coding	18	64887756	neural precursor cell expressed, developmentally down-regulated gene 4-like	NEDD4L	1225.49	0.394819	0.101512	3.88939	0.000100498	0.00163831
ENSMUSG00000027981	Rnpc3	protein_coding	3	113605067	RNA-binding region (RNP1, RRM) containing 3	RNPC3	1400.45	0.235612	0.0605865	3.88885	0.000100721	0.00163879
ENSMUSG00000048040	Arxes2	protein_coding	X	135993824	adipocyte-related X-chromosome expressed sequence 2		1022.25	-0.495649	0.12745	-3.88898	0.000100665	0.00163879
ENSMUSG00000031948	Kars	protein_coding	8	111993443	lysyl-tRNA synthetase	KARS	2581.99	-0.27039	0.0695546	-3.88745	0.000101303	0.00164669
ENSMUSG00000074151	Nlrc5	protein_coding	8	94434356	NLR family, CARD domain containing 5	NLRC5	166.177	0.763083	0.196341	3.88651	0.000101695	0.00165147
ENSMUSG00000041460	Cacna2d4	protein_coding	6	119236526	calcium channel, voltage-dependent, alpha 2/delta subunit 4	CACNA2D4	88.842	0.770162	0.198225	3.8853	0.000102206	0.00165818
ENSMUSG00000021892	Sh3bp5	protein_coding	14	31359880	SH3-domain binding protein 5 (BTK-associated)	SH3BP5	1252.24	0.368988	0.0949769	3.88502	0.00010232	0.00165845
ENSMUSG00000024642	Tle4	protein_coding	19	14448072	transducin-like enhancer of split 4	TLE4	1264	0.272831	0.0702344	3.88457	0.000102511	0.00165995
ENSMUSG00000033961	Zfp446	protein_coding	7	12977848	zinc finger protein 446	ZNF446	225.441	0.433255	0.111659	3.88017	0.000104383	0.00168865
ENSMUSG00000019853	Hebp2	protein_coding	10	18539498	heme binding protein 2	HEBP2	596.874	-0.533687	0.137574	-3.87927	0.000104771	0.00169331
ENSMUSG00000002580	Mien1	protein_coding	11	98437708	migration and invasion enhancer 1	MIEN1	995.639	-0.425711	0.109765	-3.87839	0.000105151	0.00169784
ENSMUSG00000033065	Pfkm	protein_coding	15	98092589	phosphofructokinase, muscle	PFKM	8939.9	-0.398426	0.102769	-3.87692	0.000105786	0.00170647
ENSMUSG00000024587	Nars	protein_coding	18	64499665	asparaginyl-tRNA synthetase	NARS	8717.88	-0.367859	0.0949637	-3.87368	0.000107204	0.0017277
ENSMUSG00000036580	Spg20	protein_coding	3	55112108	spastic paraplegia 20, spartin (Troyer syndrome) homolog (human)	SPG20	3523.97	-0.37779	0.0975505	-3.87276	0.000107608	0.00173256
ENSMUSG00000078853	Igtp	protein_coding	11	58199556	interferon gamma induced GTPase		248.243	0.690088	0.178358	3.86911	0.000109232	0.00175704
ENSMUSG00000003923	Tfam	protein_coding	10	71225464	transcription factor A, mitochondrial	TFAM	1264.49	-0.290317	0.0750484	-3.8684	0.000109552	0.00176046
ENSMUSG00000045672	Col27a1	protein_coding	4	63214004	collagen, type XXVII, alpha 1	COL27A1	226.271	0.592488	0.15317	3.86818	0.000109652	0.00176046
ENSMUSG00000009013	Dynll1	protein_coding	5	115297110	dynein light chain LC8-type 1	DYNLL1	1580.2	-0.345553	0.089338	-3.86793	0.000109765	0.0017606
ENSMUSG00000021832	Psmc6	protein_coding	14	45329824	proteasome (prosome, macropain) 26S subunit, ATPase, 6	PSMC6	3780.76	-0.339514	0.0878117	-3.86639	0.000110459	0.00177005
ENSMUSG00000074461	Gm10699	TEC	8	14090461	predicted gene 10699		223.898	-0.465654	0.120469	-3.86534	0.000110936	0.00177602
ENSMUSG00000025825	Iscu	protein_coding	5	113772748	iron-sulfur cluster assembly enzyme	ISCU	1493.96	-0.385254	0.0996813	-3.86486	0.000111153	0.00177781
ENSMUSG00000024146	Cript	protein_coding	17	87025550	cysteine-rich PDZ-binding protein	CRIPT	1282.49	-0.261521	0.0677334	-3.86103	0.000112912	0.00180424
ENSMUSG00000029405	G3bp2	protein_coding	5	92052146	GTPase activating protein (SH3 domain) binding protein 2	G3BP2	8941.8	-0.281786	0.0730285	-3.85857	0.000114051	0.00182073
ENSMUSG00000058835	Abi1	protein_coding	2	22940073	abl-interactor 1	ABI1	2263.05	-0.266307	0.0690328	-3.85768	0.000114468	0.00182567
ENSMUSG00000015850	Adamtsl4	protein_coding	3	95676201	ADAMTS-like 4	ADAMTSL4	457.508	-0.513336	0.133095	-3.85692	0.000114826	0.00182966
ENSMUSG00000025421	Hdhd2	protein_coding	18	76930126	haloacid dehalogenase-like hydrolase domain containing 2	HDHD2	3001.42	-0.317843	0.0824181	-3.85647	0.000115036	0.00183129
ENSMUSG00000004070	Hmox2	protein_coding	16	4726361	heme oxygenase 2	HMOX2	2308.59	-0.398202	0.103281	-3.85551	0.00011549	0.00183679
ENSMUSG00000037174	Elf2	protein_coding	3	51252720	E74-like factor 2	ELF2	3059.74	-0.295285	0.076666	-3.85158	0.000117358	0.00186475
ENSMUSG00000000168	Dlat	protein_coding	9	50634633	dihydrolipoamide S-acetyltransferase (E2 component of pyruvate dehydrogenase complex)	DLAT	3518.07	-0.258435	0.0671298	-3.84977	0.000118227	0.00187448
ENSMUSG00000027827	Kcnab1	protein_coding	3	65109384	potassium voltage-gated channel, shaker-related subfamily, beta member 1	KCNAB1	3758.51	-0.462618	0.120176	-3.84952	0.00011835	0.00187448
ENSMUSG00000040351	Ankib1	protein_coding	5	3690000	ankyrin repeat and IBR domain containing 1	ANKIB1	5916.46	-0.30829	0.0800879	-3.84939	0.000118412	0.00187448
ENSMUSG00000062580	Timm17a	protein_coding	1	135295213	translocase of inner mitochondrial membrane 17a	TIMM17A	2549.85	-0.342816	0.0890539	-3.84953	0.000118344	0.00187448
ENSMUSG00000103983	Gm20045	lincRNA	1	171320601	predicted gene, 20045		98.6382	0.60881	0.158207	3.8482	0.00011899	0.00188187
ENSMUSG00000038412	Higd1a	protein_coding	9	121848563	HIG1 domain family, member 1A	HIGD1A	1401.1	-0.341682	0.0888188	-3.84695	0.000119597	0.0018897
ENSMUSG00000037664	Cdkn1c	protein_coding	7	143458339	cyclin-dependent kinase inhibitor 1C (P57)	CDKN1C	1004.12	0.713803	0.185562	3.84671	0.000119715	0.0018898
ENSMUSG00000004896	Rrnad1	protein_coding	3	87922601	ribosomal RNA adenine dimethylase domain containing 1	RRNAD1	486.375	0.317535	0.082575	3.84541	0.000120349	0.00189805
ENSMUSG00000021911	Parg	protein_coding	14	32201949	poly (ADP-ribose) glycohydrolase	PARG	1964.53	-0.249403	0.0648739	-3.84443	0.000120834	0.00190039
ENSMUSG00000025366	Esyt1	protein_coding	10	128510248	extended synaptotagmin-like protein 1	ESYT1	2676.84	-0.320799	0.0834353	-3.84488	0.000120612	0.00190039
ENSMUSG00000038160	Atg5	protein_coding	10	44268358	autophagy related 5	ATG5	958.512	-0.32231	0.0838359	-3.84454	0.000120779	0.00190039
ENSMUSG00000026153	Fam135a	protein_coding	1	24011093	family with sequence similarity 135, member A	FAM135A	1673.07	0.204218	0.0531283	3.84387	0.000121107	0.00190291
ENSMUSG00000002416	Ndufb2	protein_coding	6	39592574	NADH dehydrogenase (ubiquinone) 1 beta subcomplex, 2	NDUFB2	1634.65	-0.367676	0.0956775	-3.84286	0.000121607	0.001909
ENSMUSG00000052613	Pcdh15	protein_coding	10	73099342	protocadherin 15	PCDH15	1325.17	0.628	0.163433	3.84255	0.000121764	0.00190969
ENSMUSG00000021194	Chga	protein_coding	12	102554969	chromogranin A	CHGA	4851.96	-0.402736	0.104883	-3.83986	0.000123106	0.00192896
ENSMUSG00000031642	Sh3rf1	protein_coding	8	61223872	SH3 domain containing ring finger 1	SH3RF1	516.912	0.402521	0.104873	3.83816	0.000123958	0.00193516
ENSMUSG00000033308	Dpyd	protein_coding	3	118562129	dihydropyrimidine dehydrogenase	DPYD	602.476	0.380636	0.0991647	3.83842	0.000123826	0.00193516
ENSMUSG00000041415	Dicer1	protein_coding	12	104687742	dicer 1, ribonuclease type III	DICER1	1996.67	0.357063	0.0930255	3.83833	0.000123874	0.00193516
ENSMUSG00000050830	Vwc2	protein_coding	11	11114223	von Willebrand factor C domain containing 2	VWC2	546.013	-0.395189	0.102956	-3.83844	0.000123819	0.00193516
ENSMUSG00000028931	Kcnab2	protein_coding	4	152390742	potassium voltage-gated channel, shaker-related subfamily, beta member 2	KCNAB2	8298.99	-0.408036	0.106342	-3.83702	0.000124534	0.00194236
ENSMUSG00000070738	Dgkd	protein_coding	1	87853287	diacylglycerol kinase, delta	DGKD	1784.29	0.195069	0.0508502	3.83615	0.000124978	0.0019475
ENSMUSG00000024308	Tapbp	protein_coding	17	33915899	TAP binding protein	TAPBP	1240.21	0.469627	0.122506	3.8335	0.000126333	0.00196681
ENSMUSG00000020723	Cacng4	protein_coding	11	107732357	calcium channel, voltage-dependent, gamma subunit 4	CACNG4	401.54	0.526003	0.137252	3.8324	0.000126901	0.00197313
ENSMUSG00000022427	Tomm22	protein_coding	15	79670861	translocase of outer mitochondrial membrane 22 homolog (yeast)	TOMM22	1220.1	-0.280914	0.0733077	-3.83198	0.000127114	0.00197313
ENSMUSG00000042043	Tbca	protein_coding	13	94788943	tubulin cofactor A	TBCA	756.216	-0.378018	0.0986452	-3.8321	0.000127056	0.00197313
ENSMUSG00000053768	Chchd3	protein_coding	6	32790976	coiled-coil-helix-coiled-coil-helix domain containing 3	CHCHD3	1954.5	-0.285051	0.0743907	-3.83181	0.000127205	0.00197313
ENSMUSG00000019558	Slc6a8	protein_coding	X	73673150	solute carrier family 6 (neurotransmitter transporter, creatine), member 8	SLC6A8	2446.69	-0.301424	0.0787079	-3.82965	0.000128324	0.00198866
ENSMUSG00000062661	Ncs1	protein_coding	2	31245823	neuronal calcium sensor 1	NCS1	8535.45	-0.421925	0.110213	-3.82827	0.000129045	0.00199802
ENSMUSG00000043183	Simc1	protein_coding	13	54503779	SUMO-interacting motifs containing 1	SIMC1	534.26	0.435624	0.113822	3.82724	0.000129586	0.00200456
ENSMUSG00000027384	Ndufaf5	protein_coding	2	140170649	NADH dehydrogenase (ubiquinone) complex I, assembly factor 5	NDUFAF5	1079.37	-0.320666	0.0838189	-3.8257	0.000130399	0.0020147
ENSMUSG00000030223	Ptpro	protein_coding	6	137252319	protein tyrosine phosphatase, receptor type, O	PTPRO	659.368	0.41098	0.10743	3.82555	0.000130479	0.0020147
ENSMUSG00000039488	Cntn5	protein_coding	9	9660891	contactin 5	CNTN5	408.266	-0.405851	0.106099	-3.82523	0.000130652	0.00201553
ENSMUSG00000073982	Rhog	protein_coding	7	102239123	ras homolog family member G	RHOG	460.058	-0.462259	0.120917	-3.82294	0.000131869	0.00203247
ENSMUSG00000028546	Elavl4	protein_coding	4	110203722	ELAV (embryonic lethal, abnormal vision, Drosophila)-like 4 (Hu antigen D)	ELAVL4	2502.61	-0.345358	0.090352	-3.82236	0.00013218	0.0020354
ENSMUSG00000022636	Alcam	protein_coding	16	52248996	activated leukocyte cell adhesion molecule	ALCAM	4588.16	0.312767	0.0818311	3.8221	0.000132319	0.00203569
ENSMUSG00000027247	Arhgap1	protein_coding	2	91649860	Rho GTPase activating protein 1	ARHGAP1	791.101	0.292029	0.0764157	3.82158	0.000132598	0.00203645
ENSMUSG00000029185	Fam114a1	protein_coding	5	64970071	family with sequence similarity 114, member A1	FAM114A1	363.162	0.72197	0.188931	3.82134	0.000132728	0.00203645
ENSMUSG00000072889	Nfxl1	protein_coding	5	72513301	nuclear transcription factor, X-box binding-like 1	NFXL1	500.534	0.342664	0.0896684	3.82145	0.000132667	0.00203645
ENSMUSG00000063681	Crb1	protein_coding	1	139197056	crumbs family member 1, photoreceptor morphogenesis associated	CRB1	100.714	0.646901	0.169355	3.8198	0.00013356	0.00204735
ENSMUSG00000021196	Pfkp	protein_coding	13	6579768	phosphofructokinase, platelet	PFKP	6248.45	-0.345367	0.0904519	-3.81824	0.000134405	0.00205845
ENSMUSG00000031667	Aktip	protein_coding	8	91111784	thymoma viral proto-oncogene 1 interacting protein	AKTIP	5194.44	-0.292085	0.0765131	-3.81745	0.000134838	0.00206321
ENSMUSG00000040459	Arglu1	protein_coding	8	8665075	arginine and glutamate rich 1	ARGLU1	3489.72	0.232503	0.0609233	3.81632	0.000135459	0.00207085
ENSMUSG00000079557	March2	protein_coding	17	33685692	membrane-associated ring finger (C3HC4) 2	MARCH2	2546.74	-0.312792	0.0819736	-3.81577	0.00013576	0.00207358
ENSMUSG00000102166	Gm36947	TEC	1	13846871	predicted gene, 36947		20.1533	-0.823847	0.21594	-3.81517	0.000136089	0.00207673
ENSMUSG00000021102	Glrx5	protein_coding	12	105032689	glutaredoxin 5	GLRX5	1003.96	-0.371864	0.0976015	-3.81002	0.000138955	0.00211856
ENSMUSG00000056596	Trnp1	protein_coding	4	133491100	TMF1-regulated nuclear protein 1	TRNP1	2066.4	-0.434242	0.114002	-3.80908	0.000139486	0.00212476
ENSMUSG00000026235	Epha4	protein_coding	1	77367185	Eph receptor A4	EPHA4	1762.52	-0.448035	0.117664	-3.80775	0.000140238	0.00213252
ENSMUSG00000094002	Gm9866	lincRNA	12	27140796	predicted gene 9866		601.24	-0.472982	0.124216	-3.80773	0.000140247	0.00213252
ENSMUSG00000091636	Akain1	protein_coding	17	69439326	A kinase (PRKA) anchor inhibitor 1	AKAIN1	492.034	-0.431996	0.113471	-3.80711	0.000140601	0.00213598
ENSMUSG00000074283	Zfp109	protein_coding	7	24227572	zinc finger protein 109		391.944	-0.408504	0.107314	-3.80662	0.000140881	0.00213832
ENSMUSG00000028156	Eif4e	protein_coding	3	138526179	eukaryotic translation initiation factor 4E	EIF4E	1733.24	-0.276723	0.0727321	-3.80469	0.000141983	0.00215311
ENSMUSG00000018965	Ywhah	protein_coding	5	33018816	tyrosine 3-monooxygenase/tryptophan 5-monooxygenase activation protein, eta polypeptide	YWHAH	4378.75	-0.344156	0.0904613	-3.80445	0.00014212	0.00215326
ENSMUSG00000027634	Ndrg3	protein_coding	2	156927345	N-myc downstream regulated gene 3	NDRG3	8178.64	-0.29342	0.0771644	-3.80253	0.000143227	0.00216616
ENSMUSG00000051048	P4ha3	protein_coding	7	100285520	procollagen-proline, 2-oxoglutarate 4-dioxygenase (proline 4-hydroxylase), alpha polypeptide III	P4HA3	328.519	0.669106	0.175956	3.80268	0.00014314	0.00216616
ENSMUSG00000028106	Rprd2	protein_coding	3	95760341	regulation of nuclear pre-mRNA domain containing 2	RPRD2	1442.65	0.355174	0.0934553	3.80047	0.000144421	0.00218228
ENSMUSG00000017132	Cyth1	protein_coding	11	118132019	cytohesin 1	CYTH1	2169.16	0.300221	0.0790144	3.79957	0.000144945	0.00218637
ENSMUSG00000080316	Spaca6	protein_coding	17	17830719	sperm acrosome associated 6	SPACA6	452.398	0.621324	0.163533	3.79937	0.000145064	0.00218637
ENSMUSG00000102267	9530003O04Rik	TEC	16	77654531	RIKEN cDNA 9530003O04 gene		77.7627	0.727232	0.19141	3.79935	0.000145079	0.00218637
ENSMUSG00000029605	Oas1b	polymorphic_pseudogene	5	120812635	2'-5' oligoadenylate synthetase 1B	OAS1	56.4326	0.816516	0.214942	3.79877	0.000145417	0.00218952
ENSMUSG00000038633	Degs1	protein_coding	1	182275772	delta(4)-desaturase, sphingolipid 1	DEGS1	3879.1	-0.32141	0.0847081	-3.79432	0.000148047	0.00222715
ENSMUSG00000030704	Rab6a	protein_coding	7	100607410	RAB6A, member RAS oncogene family	RAB6A	9133.33	-0.297265	0.0783787	-3.79268	0.000149031	0.00223995
ENSMUSG00000068184	Ndufaf2	protein_coding	13	108052590	NADH dehydrogenase (ubiquinone) 1 alpha subcomplex, assembly factor 2	NDUFAF2	603.813	-0.510236	0.134549	-3.79219	0.000149324	0.00224039
ENSMUSG00000102151	Gm37472	TEC	14	61677443	predicted gene, 37472		121.41	0.634313	0.16726	3.79239	0.000149207	0.00224039
ENSMUSG00000040767	Snrnp25	protein_coding	11	32205415	small nuclear ribonucleoprotein 25 (U11/U12)	SNRNP25	303.034	-0.514487	0.135681	-3.79189	0.000149505	0.00224112
ENSMUSG00000041794	Myrip	protein_coding	9	120301513	myosin VIIA and Rab interacting protein	MYRIP	1065.63	-0.258848	0.0682834	-3.7908	0.000150166	0.00224904
ENSMUSG00000067194	Eif1ax	protein_coding	X	159372178	eukaryotic translation initiation factor 1A, X-linked	EIF1AX	5780.54	-0.290903	0.0767682	-3.78937	0.000151029	0.00225996
ENSMUSG00000003934	Efnb3	protein_coding	11	69554092	ephrin B3	EFNB3	2782.48	-0.429029	0.113249	-3.78836	0.000151647	0.00226721
ENSMUSG00000020003	Pex7	protein_coding	10	19853900	peroxisomal biogenesis factor 7	PEX7	979.789	-0.318485	0.0840883	-3.7875	0.000152168	0.002273
ENSMUSG00000020978	Klhdc2	protein_coding	12	69296681	kelch domain containing 2	KLHDC2	4910.45	-0.335037	0.0885257	-3.78463	0.000153938	0.0022954
ENSMUSG00000027695	Pld1	protein_coding	3	27938695	phospholipase D1	PLD1	749.886	0.41787	0.110406	3.78484	0.000153806	0.0022954
ENSMUSG00000031497	Tnfsf13b	protein_coding	8	10006467	tumor necrosis factor (ligand) superfamily, member 13b	TNFSF13B	399.648	-0.514166	0.135888	-3.78376	0.000154477	0.0023014
ENSMUSG00000024759	Atl3	protein_coding	19	7494040	atlastin GTPase 3	ATL3	2255.1	0.294022	0.0777266	3.78277	0.00015509	0.00230777
ENSMUSG00000103144	Pcdhga1	protein_coding	18	37661793	protocadherin gamma subfamily A, 1	PCDHGA1	174.92	0.603131	0.159447	3.78264	0.000155176	0.00230777
ENSMUSG00000057110	Cntrl	protein_coding	2	35109492	centriolin	CNTRL	818.626	0.376291	0.0995099	3.78144	0.000155922	0.00231683
ENSMUSG00000038119	Cdon	protein_coding	9	35421128	cell adhesion molecule-related/down-regulated by oncogenes	CDON	437	0.436274	0.115394	3.78072	0.000156373	0.00232149
ENSMUSG00000029723	Tsc22d4	protein_coding	5	137745730	TSC22 domain family, member 4	C7orf61	2464.38	-0.368264	0.0974524	-3.77892	0.000157512	0.00233432
ENSMUSG00000032902	Slc16a1	protein_coding	3	104638668	solute carrier family 16 (monocarboxylic acid transporters), member 1	SLC16A1	3778.59	-0.435086	0.115133	-3.779	0.00015746	0.00233432
ENSMUSG00000103869	Gm37420	TEC	14	61667220	predicted gene, 37420		103.393	0.731772	0.193685	3.77816	0.000157991	0.00233937
ENSMUSG00000029647	Pan3	protein_coding	5	147430161	PAN3 poly(A) specific ribonuclease subunit	PAN3	1627.5	0.278947	0.0738658	3.7764	0.000159113	0.00235394
ENSMUSG00000015224	Cyp2j9	protein_coding	4	96568429	cytochrome P450, family 2, subfamily j, polypeptide 9		1218.84	-0.482579	0.127836	-3.77498	0.000160021	0.00236323
ENSMUSG00000039253	Fn3krp	protein_coding	11	121421401	fructosamine 3 kinase related protein	FN3KRP	1027.73	-0.25762	0.0682418	-3.77511	0.000159937	0.00236323
ENSMUSG00000053025	Sv2b	protein_coding	7	75114894	synaptic vesicle glycoprotein 2 b	SV2B	5211.86	-0.547725	0.145311	-3.76934	0.000163682	0.0024152
ENSMUSG00000020396	Nefh	protein_coding	11	4938754	neurofilament, heavy polypeptide	NEFH	24519.8	-0.63926	0.169613	-3.76892	0.000163953	0.00241709
ENSMUSG00000046079	Lrrc8d	protein_coding	5	105699969	leucine rich repeat containing 8D	LRRC8D	791.863	0.459685	0.122084	3.76532	0.000166338	0.00245012
ENSMUSG00000027834	Serpini1	protein_coding	3	75557547	serine (or cysteine) peptidase inhibitor, clade I, member 1	SERPINI1	4126.95	-0.303746	0.0806782	-3.76491	0.00016661	0.002452
ENSMUSG00000009894	Snap47	protein_coding	11	59407134	synaptosomal-associated protein, 47	SNAP47	8817.98	-0.293834	0.0780973	-3.76241	0.000168281	0.00247444
ENSMUSG00000034928	Rnf44	protein_coding	13	54679399	ring finger protein 44	RNF44	528.119	0.408191	0.108516	3.76156	0.000168859	0.0024808
ENSMUSG00000053166	Cdh22	protein_coding	2	165111507	cadherin 22	CDH22	643.288	-0.431487	0.114725	-3.76107	0.000169185	0.00248343
ENSMUSG00000038059	Smim3	protein_coding	18	60474193	small integral membrane protein 3	SMIM3	133.093	-0.543334	0.144495	-3.76024	0.00016975	0.00248957
ENSMUSG00000021798	Ldb3	protein_coding	14	34526699	LIM domain binding 3	LDB3	286.43	-0.811209	0.215811	-3.75889	0.000170669	0.00250088
ENSMUSG00000055239	Kcmf1	protein_coding	6	72841114	potassium channel modulatory factor 1	KCMF1	1863.83	-0.269419	0.0716863	-3.7583	0.000171069	0.00250458
ENSMUSG00000030347	D6Wsu163e	protein_coding	6	126939962	DNA segment, Chr 6, Wayne State University 163, expressed	C12orf4	819.635	-0.280398	0.0746301	-3.75717	0.000171843	0.00251374
ENSMUSG00000043962	Thrap3	protein_coding	4	126164082	thyroid hormone receptor associated protein 3	THRAP3	1514.7	0.20493	0.0545542	3.75645	0.000172339	0.00251882
ENSMUSG00000041235	Chd7	protein_coding	4	8690406	chromodomain helicase DNA binding protein 7	CHD7	1077.74	0.526233	0.140117	3.75565	0.000172891	0.0025233
ENSMUSG00000068263	Efcc1	protein_coding	6	87730869	EF hand and coiled-coil domain containing 1	EFCC1	201.09	-0.428107	0.113992	-3.75558	0.000172943	0.0025233
ENSMUSG00000039431	Mtmr7	protein_coding	8	40551095	myotubularin related protein 7	MTMR7	1634.3	-0.370711	0.0987236	-3.75504	0.000173314	0.00252654
ENSMUSG00000038187	Btbd10	protein_coding	7	113315626	BTB (POZ) domain containing 10	BTBD10	1399.83	-0.326367	0.0869205	-3.75477	0.000173498	0.00252705
ENSMUSG00000022718	Dgcr8	protein_coding	16	18253948	DiGeorge syndrome critical region gene 8	DGCR8	913.501	0.297688	0.0794429	3.7472	0.00017882	0.00260234
ENSMUSG00000029059	Fam213b	protein_coding	4	154895504	family with sequence similarity 213, member B	FAM213B	1366.78	-0.479282	0.127946	-3.74597	0.000179699	0.00261288
ENSMUSG00000069874	Irgm2	protein_coding	11	58199618	immunity-related GTPase family M member 2	IRGM	207.975	0.761632	0.203411	3.7443	0.000180901	0.0026281
ENSMUSG00000024393	Prrc2a	protein_coding	17	35149076	proline-rich coiled-coil 2A	PRRC2A	2516.54	0.511649	0.136738	3.74182	0.000182689	0.00265181
ENSMUSG00000028478	Clta	protein_coding	4	44004452	clathrin, light polypeptide (Lca)	CLTA	4815.38	-0.27944	0.0746998	-3.74084	0.000183407	0.00265994
ENSMUSG00000027525	Phactr3	protein_coding	2	178118975	phosphatase and actin regulator 3	PHACTR3	1470.95	-0.314239	0.0840197	-3.74006	0.000183979	0.00266596
ENSMUSG00000027257	Pacsin3	protein_coding	2	91255954	protein kinase C and casein kinase substrate in neurons 3	PACSIN3	970.951	-0.450812	0.12058	-3.73871	0.000184967	0.00267572
ENSMUSG00000045777	Ifitm10	protein_coding	7	142325837	interferon induced transmembrane protein 10	IFITM10	698.495	-0.444546	0.118897	-3.73891	0.000184821	0.00267572
ENSMUSG00000024222	Fkbp5	protein_coding	17	28399095	FK506 binding protein 5	FKBP5	495.32	-0.528378	0.141392	-3.73697	0.000186251	0.00268969
ENSMUSG00000028247	Coq3	protein_coding	4	21879673	coenzyme Q3 methyltransferase	COQ3	603.004	-0.353494	0.0945915	-3.73706	0.000186182	0.00268969
ENSMUSG00000045098	Kmt5b	protein_coding	19	3767421	lysine methyltransferase 5B	KMT5B	1931.63	0.257736	0.0689754	3.73664	0.000186493	0.0026909
ENSMUSG00000028967	Errfi1	protein_coding	4	150853919	ERBB receptor feedback inhibitor 1	ERRFI1	1677	-0.249497	0.0667836	-3.73591	0.000187041	0.00269651
ENSMUSG00000014226	Cacybp	protein_coding	1	160202367	calcyclin binding protein	CACYBP	2572.92	-0.358169	0.0958905	-3.73518	0.000187577	0.00270077
ENSMUSG00000040774	Cept1	protein_coding	3	106502260	choline/ethanolaminephosphotransferase 1	CEPT1	1932.48	-0.318065	0.085156	-3.73508	0.000187655	0.00270077
ENSMUSG00000029165	Agbl5	protein_coding	5	30888694	ATP/GTP binding protein-like 5	AGBL5	191.801	0.513516	0.137615	3.73153	0.000190324	0.00273685
ENSMUSG00000042734	Ttc9	protein_coding	12	81631369	tetratricopeptide repeat domain 9	TTC9	1015.72	-0.25023	0.0670683	-3.73098	0.000190737	0.00274048
ENSMUSG00000031563	Wwc2	protein_coding	8	47823959	WW, C2 and coiled-coil domain containing 2	WWC2	1171.83	0.269979	0.0723664	3.73072	0.000190935	0.002741
ENSMUSG00000026623	Lpgat1	protein_coding	1	191717834	lysophosphatidylglycerol acyltransferase 1	LPGAT1	7098.27	-0.342631	0.0918877	-3.7288	0.000192397	0.00275965
ENSMUSG00000019990	Pde7b	protein_coding	10	20398004	phosphodiesterase 7B	PDE7B	603.797	0.380137	0.101957	3.72842	0.000192686	0.00276146
ENSMUSG00000047216	Cdh19	protein_coding	1	110888326	cadherin 19, type 2	CDH19	1576.59	0.558913	0.149929	3.72784	0.000193127	0.00276544
ENSMUSG00000110159	Gm45501	TEC	7	132837698	predicted gene 45501		58.4655	0.755094	0.202579	3.7274	0.000193468	0.00276799
ENSMUSG00000025208	Mrpl43	protein_coding	19	45005014	mitochondrial ribosomal protein L43	MRPL43	750.704	-0.326671	0.0876644	-3.72639	0.000194244	0.0027744
ENSMUSG00000036915	Kirrel2	protein_coding	7	30447534	kin of IRRE like 2 (Drosophila)	KIRREL2	25.9188	-0.810654	0.217541	-3.72644	0.000194201	0.0027744
ENSMUSG00000014418	Hps5	protein_coding	7	46760466	Hermansky-Pudlak syndrome 5	HPS5	815.419	0.331482	0.0889784	3.72542	0.00019499	0.00278038
ENSMUSG00000029917	C130060K24Rik	protein_coding	6	65381105	RIKEN cDNA C130060K24 gene		27.9597	-0.764736	0.205271	-3.7255	0.000194928	0.00278038
ENSMUSG00000026260	Ndufa10	protein_coding	1	92439010	NADH dehydrogenase (ubiquinone) 1 alpha subcomplex 10	NDUFA10	5044.02	-0.33197	0.0891218	-3.7249	0.000195395	0.00278147
ENSMUSG00000038871	Bpgm	protein_coding	6	34476207	2,3-bisphosphoglycerate mutase	BPGM	2156.76	-0.339971	0.0912661	-3.72505	0.000195276	0.00278147
ENSMUSG00000074385	Gm10684	lincRNA	9	45107176	predicted gene 10684		76.4546	-0.709503	0.190505	-3.72433	0.000195833	0.00278536
ENSMUSG00000054850	Smim10l2a	protein_coding	X	56374586	small integral membrane protein 10 like 2A	SMIM10L2A	492.69	-0.44284	0.11896	-3.72259	0.00019719	0.00280231
ENSMUSG00000029084	Cd38	protein_coding	5	43868553	CD38 antigen	CD38	482.109	-0.684095	0.183847	-3.721	0.000198435	0.00281764
ENSMUSG00000031634	Ufsp2	protein_coding	8	45975528	UFM1-specific peptidase 2	UFSP2	1656.77	-0.323974	0.087083	-3.72029	0.000198995	0.00282323
ENSMUSG00000054640	Slc8a1	protein_coding	17	81388691	solute carrier family 8 (sodium/calcium exchanger), member 1	SLC8A1	5790.56	-0.373346	0.100361	-3.72004	0.000199187	0.0028236
ENSMUSG00000025607	Copg2	protein_coding	6	30747554	coatomer protein complex, subunit gamma 2	COPG2	4191.1	-0.236351	0.0635579	-3.71867	0.000200273	0.00283662
ENSMUSG00000003458	Ncstn	protein_coding	1	172066013	nicastrin	NCSTN	1139.15	0.288285	0.0775729	3.71631	0.000202155	0.00286088
ENSMUSG00000038240	Pdss2	protein_coding	10	43221486	prenyl (solanesyl) diphosphate synthase, subunit 2	PDSS2	444.874	-0.307045	0.0826342	-3.71571	0.000202633	0.00286526
ENSMUSG00000020908	Myh3	protein_coding	11	67078300	myosin, heavy polypeptide 3, skeletal muscle, embryonic	MYH3	33.4404	0.73376	0.197509	3.71508	0.000203141	0.00287005
ENSMUSG00000021114	Atp6v1d	protein_coding	12	78842989	ATPase, H+ transporting, lysosomal V1 subunit D	ATP6V1D	5002.45	-0.294145	0.0792275	-3.71266	0.000205092	0.00289279
ENSMUSG00000031504	Rab20	protein_coding	8	11453518	RAB20, member RAS oncogene family	RAB20	48.0578	0.805331	0.216914	3.71268	0.00020508	0.00289279
ENSMUSG00000018167	Stard3	protein_coding	11	98358368	START domain containing 3	STARD3	701.632	-0.33959	0.0914771	-3.71229	0.000205392	0.00289461
ENSMUSG00000071054	Safb	protein_coding	17	56584825	scaffold attachment factor B	SAFB	1266.19	0.335507	0.0904051	3.71115	0.000206316	0.00290521
ENSMUSG00000028573	Fggy	protein_coding	4	95557507	FGGY carbohydrate kinase domain containing	FGGY	591.51	-0.372524	0.100442	-3.70886	0.000208197	0.00292928
ENSMUSG00000009535	Rnmt	protein_coding	18	68300355	RNA (guanine-7-) methyltransferase	RNMT	2730.07	-0.268985	0.0725446	-3.70785	0.000209024	0.00293378
ENSMUSG00000010086	Rnf112	protein_coding	11	61448442	ring finger protein 112	RNF112	1754.74	-0.391258	0.10553	-3.70757	0.000209258	0.00293378
ENSMUSG00000036641	Ccdc148	protein_coding	2	58821697	coiled-coil domain containing 148	CCDC148	512.803	-0.3763	0.101494	-3.7076	0.000209231	0.00293378
ENSMUSG00000052459	Atp6v1a	protein_coding	16	44085402	ATPase, H+ transporting, lysosomal V1 subunit A	ATP6V1A	15148.7	-0.324078	0.0874081	-3.70764	0.000209197	0.00293378
ENSMUSG00000063652	Slc22a21	protein_coding	11	53949965	solute carrier family 22 (organic cation transporter), member 21		78.9336	0.646748	0.174447	3.70742	0.000209383	0.00293378
ENSMUSG00000110623	RP23-459B8.1	lincRNA	8	96309519			40.5509	0.796585	0.214883	3.70706	0.00020968	0.00293553
ENSMUSG00000030203	Dusp16	protein_coding	6	134715468	dual specificity phosphatase 16	DUSP16	1007.69	0.329728	0.0889567	3.70662	0.000210046	0.00293822
ENSMUSG00000032087	Dscaml1	protein_coding	9	45426628	Down syndrome cell adhesion molecule like 1	DSCAML1	719.513	0.680107	0.183497	3.70637	0.000210254	0.0029387
ENSMUSG00000044167	Foxo1	protein_coding	3	52268336	forkhead box O1	FOXO1	471.775	0.551836	0.148909	3.70586	0.000210678	0.0029422
ENSMUSG00000028933	Xrcc2	protein_coding	5	25689812	X-ray repair complementing defective repair in Chinese hamster cells 2	XRCC2	396.623	-0.323239	0.0872347	-3.7054	0.000211061	0.00294513
ENSMUSG00000060450	Rnf14	protein_coding	18	38296635	ring finger protein 14	RNF14	8448.74	-0.260533	0.0703481	-3.70348	0.000212661	0.00296501
ENSMUSG00000039197	Adk	protein_coding	14	21052574	adenosine kinase	ADK	2285.05	-0.303201	0.0818981	-3.70218	0.000213758	0.00297786
ENSMUSG00000024558	Mapk4	protein_coding	18	73928486	mitogen-activated protein kinase 4	MAPK4	1335.39	-0.373216	0.100818	-3.70187	0.000214018	0.00297828
ENSMUSG00000097441	Gm26633	antisense	7	79018053	predicted gene, 26633		283.82	-0.669661	0.180905	-3.70172	0.000214139	0.00297828
ENSMUSG00000020611	Gna13	protein_coding	11	109362831	guanine nucleotide binding protein, alpha 13	GNA13	3231.18	-0.296175	0.0800377	-3.70045	0.00021522	0.00299086
ENSMUSG00000050697	Prkaa1	protein_coding	15	5143861	protein kinase, AMP-activated, alpha 1 catalytic subunit	PRKAA1	2617.19	-0.290783	0.0786143	-3.69885	0.000216577	0.00300724
ENSMUSG00000010376	Nedd8	protein_coding	14	55662265	neural precursor cell expressed, developmentally down-regulated gene 8	NEDD8	2035.85	-0.285528	0.0772077	-3.69818	0.000217153	0.00301186
ENSMUSG00000036825	Ssx2ip	protein_coding	3	146404642	synovial sarcoma, X breakpoint 2 interacting protein	SSX2IP	2254.72	-0.360016	0.097353	-3.69805	0.000217264	0.00301186
ENSMUSG00000000355	Mcts1	protein_coding	X	38600578	malignant T cell amplified sequence 1	MCTS1	1066.87	-0.318405	0.0861078	-3.69775	0.000217519	0.00301293
ENSMUSG00000020883	Fbxl20	protein_coding	11	98082556	F-box and leucine-rich repeat protein 20	FBXL20	1392.62	0.207834	0.0562437	3.69524	0.000219678	0.00304034
ENSMUSG00000024908	Ppp6r3	protein_coding	19	3454933	protein phosphatase 6, regulatory subunit 3	PPP6R3	3071.85	0.168082	0.0454905	3.69487	0.000219997	0.00304227
ENSMUSG00000028402	Mpdz	protein_coding	4	81278500	multiple PDZ domain protein	MPDZ	2987.8	0.367859	0.0995955	3.69353	0.000221164	0.00305593
ENSMUSG00000049303	Syt12	protein_coding	19	4445908	synaptotagmin XII	SYT12	806.647	-0.363353	0.0984018	-3.69254	0.000222023	0.0030653
ENSMUSG00000024613	Tcof1	protein_coding	18	60813755	treacle ribosome biogenesis factor 1	TCOF1	417.819	0.402573	0.10904	3.69199	0.00022251	0.00306702
ENSMUSG00000025451	Paip1	protein_coding	13	119428601	polyadenylate binding protein-interacting protein 1	PAIP1	2643.63	-0.252839	0.068482	-3.69204	0.000222458	0.00306702
ENSMUSG00000025184	R3hcc1l	protein_coding	19	42518759	R3H domain and coiled-coil containing 1 like	R3HCC1L	1211.16	-0.367278	0.0995137	-3.69073	0.000223614	0.00307973
ENSMUSG00000055409	Nell1	protein_coding	7	49974864	NEL-like 1	NELL1	1514.65	-0.477899	0.129521	-3.68975	0.000224477	0.00308911
ENSMUSG00000035632	Cnot3	protein_coding	7	3645268	CCR4-NOT transcription complex, subunit 3	CNOT3	337.683	0.500911	0.135811	3.6883	0.000225761	0.00310426
ENSMUSG00000040167	Ikzf5	protein_coding	7	131388652	IKAROS family zinc finger 5	IKZF5	464.226	0.328008	0.0889468	3.68769	0.000226303	0.00310919
ENSMUSG00000066892	Fbxl12	protein_coding	9	20618118	F-box and leucine-rich repeat protein 12	FBXL12	235.346	0.472299	0.128082	3.68747	0.000226497	0.00310934
ENSMUSG00000008200	Fnbp4	protein_coding	2	90745370	formin binding protein 4	FNBP4	1224.12	0.311767	0.0845603	3.68692	0.000226989	0.00311357
ENSMUSG00000028988	Ctnnbip1	protein_coding	4	149518236	catenin beta interacting protein 1	CTNNBIP1	1000.7	-0.317913	0.0862786	-3.68472	0.000228953	0.00313543
ENSMUSG00000094786	Gm14403	protein_coding	2	177498215	predicted gene 14403		168.053	-0.550311	0.149347	-3.68478	0.000228897	0.00313543
ENSMUSG00000000056	Narf	protein_coding	11	121237253	nuclear prelamin A recognition factor	NARF	1531.51	-0.232307	0.0630812	-3.68266	0.000230809	0.0031583
ENSMUSG00000029757	Dync1i1	protein_coding	6	5725639	dynein cytoplasmic 1 intermediate chain 1	DYNC1I1	4643.83	-0.36637	0.0995008	-3.68208	0.000231343	0.00316305
ENSMUSG00000038816	Ctnnal1	protein_coding	4	56810935	catenin (cadherin associated protein), alpha-like 1	CTNNAL1	1576.6	0.675403	0.183448	3.68172	0.000231662	0.00316319
ENSMUSG00000041215	Yeats2	protein_coding	16	20141063	YEATS domain containing 2	YEATS2	945.535	0.361997	0.0983245	3.68165	0.000231726	0.00316319
ENSMUSG00000036356	Csgalnact1	protein_coding	8	68356781	chondroitin sulfate N-acetylgalactosaminyltransferase 1	CSGALNACT1	601.871	-0.287759	0.0781706	-3.68116	0.000232171	0.00316672
ENSMUSG00000086448	9330162012Rik	processed_transcript	13	24937401	cDNA RIKEN 9330162012 gene		130.492	0.481383	0.130788	3.68064	0.000232646	0.00317065
ENSMUSG00000059119	Nap1l4	protein_coding	7	143513579	nucleosome assembly protein 1-like 4	NAP1L4	3923.87	-0.246423	0.0669681	-3.67971	0.000233503	0.00317977
ENSMUSG00000046324	Ermp1	protein_coding	19	29608214	endoplasmic reticulum metallopeptidase 1	ERMP1	4777.43	-0.373822	0.1016	-3.67936	0.000233821	0.00318154
ENSMUSG00000024500	Ppp2r2b	protein_coding	18	42637432	protein phosphatase 2, regulatory subunit B, beta	PPP2R2B	3088.27	-0.384114	0.104422	-3.67847	0.00023464	0.00319012
ENSMUSG00000021279	Cdc42bpb	protein_coding	12	111292972	CDC42 binding protein kinase beta	CDC42BPB	2540.27	0.294816	0.0801999	3.67601	0.000236907	0.00321836
ENSMUSG00000039128	Cdc123	protein_coding	2	5794294	cell division cycle 123	CDC123	2100.62	-0.293193	0.0797702	-3.67547	0.000237413	0.00322009
ENSMUSG00000040048	Ndufb10	protein_coding	17	24722060	NADH dehydrogenase (ubiquinone) 1 beta subcomplex, 10	NDUFB10	2862.22	-0.347358	0.0945029	-3.67564	0.000237257	0.00322009
ENSMUSG00000042109	Csdc2	protein_coding	15	81936759	cold shock domain containing C2, RNA binding	CSDC2	1379.9	-0.402585	0.109573	-3.67411	0.000238678	0.00323466
ENSMUSG00000016921	Srsf6	protein_coding	2	162931528	serine/arginine-rich splicing factor 6	SRSF6	3388.87	0.200454	0.0545906	3.67195	0.00024071	0.00325504
ENSMUSG00000024807	Syvn1	protein_coding	19	6046576	synovial apoptosis inhibitor 1, synoviolin	SYVN1	394.222	0.372082	0.101332	3.67193	0.00024073	0.00325504
ENSMUSG00000042305	Tmem183a	protein_coding	1	134346097	transmembrane protein 183A	TMEM183A	1800.74	-0.206124	0.0561355	-3.6719	0.000240759	0.00325504
ENSMUSG00000024213	Nudt3	protein_coding	17	27579382	nudix (nucleotide diphosphate linked moiety X)-type motif 3	NUDT3	6062.86	-0.281008	0.0765438	-3.6712	0.000241413	0.00325887
ENSMUSG00000086600	C030005K06Rik	processed_transcript	18	50042730	RIKEN cDNA C030005K06 gene		28.093	0.792264	0.215806	3.67119	0.000241426	0.00325887
ENSMUSG00000076439	Mog	protein_coding	17	37010743	myelin oligodendrocyte glycoprotein	MOG	4548.63	-0.455595	0.124112	-3.67083	0.000241766	0.00326086
ENSMUSG00000049659	Aftph	protein_coding	11	20685084	aftiphilin	AFTPH	3843.85	-0.211133	0.0575428	-3.66915	0.000243356	0.0032797
ENSMUSG00000020899	Pfas	protein_coding	11	68985697	phosphoribosylformylglycinamidine synthase (FGAR amidotransferase)	PFAS	1033.12	0.239733	0.0653418	3.66891	0.000243588	0.00328022
ENSMUSG00000031703	Itfg1	protein_coding	8	85717578	integrin alpha FG-GAP repeat containing 1	ITFG1	9059.89	-0.237651	0.064807	-3.66706	0.000245353	0.00330136
ENSMUSG00000029270	Fam69a	protein_coding	5	107908053	family with sequence similarity 69, member A	FAM69A	1054.65	-0.345091	0.0941192	-3.66653	0.000245865	0.00330563
ENSMUSG00000028273	Pdlim5	protein_coding	3	142239590	PDZ and LIM domain 5	PDLIM5	2083.82	0.429048	0.117051	3.66549	0.000246866	0.00331646
ENSMUSG00000001707	Eef1e1	protein_coding	13	38645698	eukaryotic translation elongation factor 1 epsilon 1	EEF1E1	660.964	-0.32459	0.0885754	-3.66456	0.000247765	0.0033259
ENSMUSG00000020888	Dvl2	protein_coding	11	70000595	dishevelled segment polarity protein 2	DVL2	343.576	0.417138	0.113849	3.66397	0.000248341	0.00333098
ENSMUSG00000061311	Rag1	protein_coding	2	101638282	recombination activating gene 1	RAG1	43.1773	0.792114	0.21623	3.6633	0.000248987	0.00333701
ENSMUSG00000066043	Phactr4	protein_coding	4	132355923	phosphatase and actin regulator 4	PHACTR4	386.591	0.584915	0.15969	3.66281	0.000249459	0.0033407
ENSMUSG00000021003	Galc	protein_coding	12	98202304	galactosylceramidase	GALC	760.755	0.304876	0.0832741	3.66112	0.000251118	0.00336026
ENSMUSG00000073147	5031425E22Rik	lincRNA	5	23382308	RIKEN cDNA 5031425E22 gene		506.4	0.338174	0.092403	3.65977	0.000252438	0.00337526
ENSMUSG00000042557	Sin3a	protein_coding	9	57072040	transcriptional regulator, SIN3A (yeast)	SIN3A	1097.65	0.239653	0.0655017	3.65872	0.000253474	0.00338645
ENSMUSG00000022194	Pabpn1	protein_coding	14	54892500	poly(A) binding protein, nuclear 1	PABPN1	431.256	0.477731	0.130612	3.65764	0.000254548	0.00339811
ENSMUSG00000030766	Arhgap17	protein_coding	7	123279218	Rho GTPase activating protein 17	ARHGAP17	368.983	0.612494	0.167466	3.65743	0.00025476	0.00339827
ENSMUSG00000025147	Mob2	protein_coding	7	142008535	MOB kinase activator 2	MOB2	1212.79	-0.278766	0.0762378	-3.65654	0.000255645	0.00340204
ENSMUSG00000030774	Pak1	protein_coding	7	97788541	p21 protein (Cdc42/Rac)-activated kinase 1	PAK1	9176.16	-0.272989	0.0746537	-3.65674	0.000255448	0.00340204
ENSMUSG00000079293	Clec7a	polymorphic_pseudogene	6	129461591	C-type lectin domain family 7, member a	CLEC7A	253.976	0.797062	0.217959	3.65693	0.000255255	0.00340204
ENSMUSG00000107804	Gm44439	TEC	6	103526252	predicted gene, 44439		59.3122	0.761234	0.208236	3.65563	0.00025655	0.00341141
ENSMUSG00000041921	Metap1d	protein_coding	2	71453276	methionyl aminopeptidase type 1D (mitochondrial)	METAP1D	648.939	0.379516	0.103827	3.65528	0.000256901	0.00341185
ENSMUSG00000102918	Pcdhgc3	protein_coding	18	37806364	protocadherin gamma subfamily C, 3	PCDHGC3	1072.85	0.383324	0.104871	3.6552	0.000256986	0.00341185
ENSMUSG00000028868	Wasf2	protein_coding	4	133130505	WAS protein family, member 2	WASF2	680.115	0.444923	0.121792	3.65313	0.000259067	0.00343181
ENSMUSG00000029314	Agpat9	protein_coding	5	100845713	1-acylglycerol-3-phosphate O-acyltransferase 9	GPAT3	412.926	-0.468398	0.128215	-3.65323	0.000258961	0.00343181
ENSMUSG00000050989	Selenon	protein_coding	4	134537892	selenoprotein N	SELENON	569.995	0.326866	0.0894765	3.6531	0.000259096	0.00343181
ENSMUSG00000031508	Ankrd10	protein_coding	8	11611583	ankyrin repeat domain 10	ANKRD10	1215.12	0.340209	0.0931398	3.65267	0.000259527	0.00343484
ENSMUSG00000045639	Zfp629	protein_coding	7	127607031	zinc finger protein 629	ZNF629	769.038	0.249089	0.0682043	3.65209	0.00026011	0.00343986
ENSMUSG00000047187	Rab2a	protein_coding	4	8535644	RAB2A, member RAS oncogene family	RAB2A	7010.25	-0.289147	0.0791806	-3.65174	0.000260474	0.003442
ENSMUSG00000033902	Mapkbp1	protein_coding	2	119972699	mitogen-activated protein kinase binding protein 1	MAPKBP1	865.627	0.432571	0.118523	3.64968	0.000262563	0.00346689
ENSMUSG00000029472	Anapc5	protein_coding	5	122787459	anaphase-promoting complex subunit 5	ANAPC5	5229.05	0.232467	0.0637248	3.64798	0.000264314	0.0034873
ENSMUSG00000039741	Bahcc1	protein_coding	11	120232947	BAH domain and coiled-coil containing 1	BAHCC1	315.063	0.587968	0.161197	3.64752	0.000264785	0.0034908
ENSMUSG00000040675	Mthfd1l	protein_coding	10	3973118	methylenetetrahydrofolate dehydrogenase (NADP+ dependent) 1-like	MTHFD1L	566.566	-0.318743	0.0873949	-3.64716	0.000265159	0.00349301
ENSMUSG00000027203	Dut	protein_coding	2	125247190	deoxyuridine triphosphatase	DUT	450.359	-0.285929	0.0784175	-3.64624	0.000266109	0.00349758
ENSMUSG00000027615	Hps3	protein_coding	3	19995945	Hermansky-Pudlak syndrome 3	HPS3	1241.4	-0.294486	0.0807632	-3.64629	0.000266052	0.00349758
ENSMUSG00000035208	Slfn8	protein_coding	11	83002158	schlafen 8	SLFN13	134.103	0.761829	0.208937	3.64622	0.000266124	0.00349758
ENSMUSG00000033287	Kctd17	protein_coding	15	78428564	potassium channel tetramerisation domain containing 17	KCTD17	1447.18	-0.381069	0.104539	-3.64524	0.000267138	0.003503
ENSMUSG00000061859	Patj	protein_coding	4	98395785	PATJ, crumbs cell polarity complex component	PATJ	3271.54	-0.328711	0.0901759	-3.64523	0.000267157	0.003503
ENSMUSG00000108799	Glud-ps	processed_pseudogene	7	125075351	glutamate dehydrogenase, pseudogene		71.9302	-0.646712	0.177412	-3.64527	0.000267115	0.003503
ENSMUSG00000031448	Adprhl1	protein_coding	8	13221663	ADP-ribosylhydrolase like 1	ADPRHL1	20.7107	-0.795155	0.218159	-3.64484	0.000267553	0.00350548
ENSMUSG00000022391	Rangap1	protein_coding	15	81704248	RAN GTPase activating protein 1	RANGAP1	4947.95	-0.309572	0.084956	-3.64391	0.000268523	0.00351324
ENSMUSG00000071757	Zhx2	protein_coding	15	57694665	zinc fingers and homeoboxes 2	ZHX2	632.258	0.371858	0.10205	3.64388	0.00026856	0.00351324
ENSMUSG00000066037	Hnrnpr	protein_coding	4	136310942	heterogeneous nuclear ribonucleoprotein R	HNRNPR	2336.34	0.231972	0.0636706	3.64331	0.000269156	0.00351833
ENSMUSG00000104436	Gm37423	processed_transcript	1	138968510	predicted gene, 37423		33.5221	0.735745	0.201986	3.64255	0.000269945	0.00352593
ENSMUSG00000049091	Sephs2	protein_coding	7	127271879	selenophosphate synthetase 2	SEPHS2	961.644	-0.254477	0.0699087	-3.64013	0.000272502	0.00355658
ENSMUSG00000048562	Sp8	protein_coding	12	118846329	trans-acting transcription factor 8	SP8	45.3678	0.717111	0.197034	3.63954	0.00027313	0.00356203
ENSMUSG00000040270	Bach2	protein_coding	4	32238804	BTB and CNC homology, basic leucine zipper transcription factor 2	BACH2	304.525	0.503937	0.138499	3.63857	0.000274155	0.00357266
ENSMUSG00000043460	Elfn2	protein_coding	15	78670022	leucine rich repeat and fibronectin type III, extracellular 2	ELFN2	951.444	0.471661	0.129647	3.63803	0.000274731	0.00357741
ENSMUSG00000063511	Snrnp70	protein_coding	7	45376453	small nuclear ribonucleoprotein 70 (U1)	SNRNP70	4037.2	0.311139	0.0856462	3.63284	0.000280319	0.00364737
ENSMUSG00000103049	Gm37311	TEC	16	77616311	predicted gene, 37311		136.052	0.742571	0.20448	3.6315	0.000281777	0.00366354
ENSMUSG00000033615	Cplx1	protein_coding	5	108518554	complexin 1	CPLX1	14316.8	-0.449083	0.123731	-3.62951	0.00028396	0.00368909
ENSMUSG00000073607	Gm10548	transcribed_processed_pseudogene	18	34207775	predicted gene 10548		24.4976	-0.756438	0.208464	-3.62863	0.000284931	0.00369886
ENSMUSG00000000420	Galnt1	protein_coding	18	24205344	UDP-N-acetyl-alpha-D-galactosamine:polypeptide N-acetylgalactosaminyltransferase 1	GALNT1	2246.55	-0.240369	0.0662619	-3.62756	0.000286117	0.00370783
ENSMUSG00000024151	Msh2	protein_coding	17	87672330	mutS homolog 2	MSH2	1216.43	-0.203534	0.0561099	-3.62741	0.000286278	0.00370783
ENSMUSG00000052033	Pfdn4	protein_coding	2	170496428	prefoldin 4	PFDN4	601.933	-0.326053	0.0898835	-3.62751	0.000286169	0.00370783
ENSMUSG00000015112	Slc25a13	protein_coding	6	6041218	solute carrier family 25 (mitochondrial carrier, adenine nucleotide translocator), member 13	SLC25A13	448.891	-0.37836	0.104357	-3.62564	0.000288249	0.00372805
ENSMUSG00000024346	Pfdn1	protein_coding	18	36403679	prefoldin 1	PFDN1	1519.75	-0.315166	0.0869277	-3.62561	0.000288279	0.00372805
ENSMUSG00000030327	Necap1	protein_coding	6	122874474	NECAP endocytosis associated 1	NECAP1	4405.02	-0.261469	0.0721626	-3.62333	0.000290835	0.00375721
ENSMUSG00000038876	Rnf146	protein_coding	10	29344176	ring finger protein 146	RNF146	1967.48	-0.230436	0.0636	-3.6232	0.000290977	0.00375721
ENSMUSG00000021951	Eef1akmt1	protein_coding	14	57549598	eukaryotic translation elongation factor 1 alpha lysine methyltransferase 1	EEF1AKMT1	397.27	-0.294695	0.081365	-3.62189	0.00029246	0.00377349
ENSMUSG00000023967	Mrps18a	protein_coding	17	46110986	mitochondrial ribosomal protein S18A	MRPS18A	868.014	-0.245397	0.0677619	-3.62146	0.000292948	0.00377691
ENSMUSG00000097456	Gm16958	antisense	3	127161304	predicted gene, 16958		18.424	-0.782488	0.216138	-3.62032	0.00029424	0.00379068
ENSMUSG00000006611	Hfe	protein_coding	13	23702034	hemochromatosis	HFE	300.356	0.579566	0.160211	3.61753	0.00029743	0.00382888
ENSMUSG00000061718	Ppp1r1b	protein_coding	11	98348404	protein phosphatase 1, regulatory (inhibitor) subunit 1B	PPP1R1B	450.337	-0.703731	0.194552	-3.61719	0.000297823	0.00383102
ENSMUSG00000032580	Rbm5	protein_coding	9	107740371	RNA binding motif protein 5	RBM5	3846.24	0.250969	0.0693888	3.61685	0.000298207	0.00383305
ENSMUSG00000040370	Lyrm5	protein_coding	6	145211134	LYR motif containing 5	ETFRF1	861.605	-0.364335	0.100752	-3.61617	0.000298997	0.00384029
ENSMUSG00000017831	Rab5a	protein_coding	17	53479234	RAB5A, member RAS oncogene family	RAB5A	2379.51	-0.277935	0.0768691	-3.6157	0.00029954	0.00384436
ENSMUSG00000006800	Sulf2	protein_coding	2	166073089	sulfatase 2	SULF2	2890.85	0.363186	0.100454	3.61545	0.000299824	0.0038451
ENSMUSG00000020196	Cabin1	protein_coding	10	75646110	calcineurin binding protein 1	CABIN1	1466.29	0.373119	0.103246	3.61389	0.000301638	0.00386544
ENSMUSG00000018659	Pnpo	protein_coding	11	96937825	pyridoxine 5'-phosphate oxidase	PNPO	1375.56	-0.355702	0.0984438	-3.61325	0.000302379	0.003872
ENSMUSG00000032498	Mlh1	protein_coding	9	111228228	mutL homolog 1	MLH1	459.984	0.30675	0.0849084	3.61272	0.000303003	0.00387706
ENSMUSG00000020935	Dcakd	protein_coding	11	102994047	dephospho-CoA kinase domain containing	DCAKD	249.645	0.399291	0.110539	3.61221	0.000303599	0.00387884
ENSMUSG00000044024	Rell2	protein_coding	18	37955079	RELT-like 2	RELL2	2903.67	-0.438048	0.121263	-3.61238	0.000303401	0.00387884
ENSMUSG00000027833	Shox2	protein_coding	3	66971727	short stature homeobox 2	SHOX2	83.8259	-0.550541	0.15246	-3.61104	0.000304966	0.00388821
ENSMUSG00000028399	Ptprd	protein_coding	4	75941238	protein tyrosine phosphatase, receptor type, D	PTPRD	10347.4	-0.403721	0.1118	-3.61111	0.000304886	0.00388821
ENSMUSG00000072704	Smim10l1	protein_coding	6	133104909	small integral membrane protein 10 like 1	SMIM10L1	4718.48	-0.241914	0.0669938	-3.611	0.000305021	0.00388821
ENSMUSG00000026104	Stat1	protein_coding	1	52119440	signal transducer and activator of transcription 1	STAT1	860.626	0.522966	0.144855	3.61026	0.000305887	0.00389633
ENSMUSG00000028527	Ak4	protein_coding	4	101419277	adenylate kinase 4	AK4	491.466	-0.475708	0.131857	-3.60776	0.000308856	0.00393118
ENSMUSG00000016624	Phf21b	protein_coding	15	84785381	PHD finger protein 21B	PHF21B	105.267	0.576118	0.159713	3.60721	0.000309507	0.00393652
ENSMUSG00000042590	Ipo11	protein_coding	13	106794439	importin 11	IPO11	2293.97	-0.272329	0.0755246	-3.60583	0.000311152	0.00395447
ENSMUSG00000026360	Rgs2	protein_coding	1	143999338	regulator of G-protein signaling 2	RGS2	1107.66	-0.290618	0.0806481	-3.60353	0.000313923	0.00398659
ENSMUSG00000031647	Mfap3l	protein_coding	8	60632827	microfibrillar-associated protein 3-like	MFAP3L	3178.91	-0.386525	0.107268	-3.60334	0.000314149	0.00398659
ENSMUSG00000052920	Prkg1	protein_coding	19	30567551	protein kinase, cGMP-dependent, type I	PRKG1	401.277	0.521859	0.144973	3.59969	0.000318592	0.00403994
ENSMUSG00000032531	Amotl2	protein_coding	9	102716672	angiomotin-like 2	AMOTL2	1379.64	0.390477	0.10853	3.59787	0.000320839	0.0040654
ENSMUSG00000030337	Vamp1	protein_coding	6	125215551	vesicle-associated membrane protein 1	VAMP1	20194.6	-0.437867	0.121734	-3.59693	0.000321994	0.00407394
ENSMUSG00000056413	Adap1	protein_coding	5	139271876	ArfGAP with dual PH domains 1	ADAP1	3039.93	-0.370899	0.103112	-3.59705	0.000321851	0.00407394
ENSMUSG00000034210	Efcab14	protein_coding	4	115737744	EF-hand calcium binding domain 14	EFCAB14	3490.54	-0.482606	0.1342	-3.59618	0.00032292	0.00408261
ENSMUSG00000021536	Adcy2	protein_coding	13	68620043	adenylate cyclase 2	ADCY2	1342.02	-0.368345	0.102441	-3.59567	0.000323552	0.00408756
ENSMUSG00000026603	Smyd2	protein_coding	1	189880492	SET and MYND domain containing 2	SMYD2	2569.79	-0.288586	0.0802908	-3.59426	0.000325309	0.00410662
ENSMUSG00000026817	Ak1	protein_coding	2	32621758	adenylate kinase 1	AK1	2991.97	-0.353868	0.0984587	-3.59408	0.000325545	0.00410662
ENSMUSG00000002409	Dyrk1b	protein_coding	7	28179469	dual-specificity tyrosine-(Y)-phosphorylation regulated kinase 1b	DYRK1B	306.068	0.435081	0.121091	3.59301	0.000326878	0.0041202
ENSMUSG00000050592	Fam78a	protein_coding	2	32050055	family with sequence similarity 78, member A	FAM78A	148.945	-0.533529	0.148498	-3.59283	0.000327108	0.0041202
ENSMUSG00000039246	Lyplal1	protein_coding	1	186087731	lysophospholipase-like 1	LYPLAL1	201.824	-0.6193	0.172534	-3.58944	0.000331392	0.00417106
ENSMUSG00000074646	6430550D23Rik	protein_coding	2	155973279	RIKEN cDNA 6430550D23 gene	C20orf173	47.1386	0.650489	0.181234	3.58923	0.00033166	0.00417134
ENSMUSG00000038518	Jarid2	protein_coding	13	44729474	jumonji, AT rich interactive domain 2	JARID2	1009.58	0.297333	0.0828489	3.58886	0.000332129	0.00417414
ENSMUSG00000021594	Srd5a1	protein_coding	13	69573449	steroid 5 alpha-reductase 1	SRD5A1	219.373	-0.50734	0.141484	-3.58584	0.000335995	0.0042196
ENSMUSG00000022788	Fgd4	protein_coding	16	16416917	FYVE, RhoGEF and PH domain containing 4	FGD4	1568.21	0.283724	0.0791576	3.58429	0.000338002	0.00424166
ENSMUSG00000020412	Ascc2	protein_coding	11	4637747	activating signal cointegrator 1 complex subunit 2	ASCC2	696.118	0.406163	0.113329	3.58394	0.000338454	0.0042442
ENSMUSG00000034327	Kctd9	protein_coding	14	67715937	potassium channel tetramerisation domain containing 9	KCTD9	1825.04	-0.542182	0.15131	-3.58325	0.000339351	0.0042523
ENSMUSG00000027963	Extl2	protein_coding	3	116007462	exostoses (multiple)-like 2	EXTL2	3492.85	-0.300528	0.0839045	-3.58179	0.000341251	0.00427295
ENSMUSG00000024410	3110002H16Rik	protein_coding	18	12168717	RIKEN cDNA 3110002H16 gene	C18orf8	1120.43	-0.327552	0.091479	-3.58062	0.000342774	0.00428884
ENSMUSG00000022634	Yaf2	protein_coding	15	93284278	YY1 associated factor 2	YAF2	1800.98	-0.261269	0.0730178	-3.57816	0.000346026	0.00432634
ENSMUSG00000021930	Spryd7	protein_coding	14	61531993	SPRY domain containing 7	SPRYD7	2098.31	-0.333591	0.0932488	-3.57743	0.000346987	0.00433516
ENSMUSG00000032336	Nptn	protein_coding	9	58582240	neuroplastin	NPTN	10006.3	-0.202196	0.0565262	-3.57703	0.000347526	0.0043387
ENSMUSG00000019194	Scn1b	protein_coding	7	31116524	sodium channel, voltage-gated, type I, beta	SCN1B	4743.93	-0.40186	0.112371	-3.57618	0.000348651	0.00434635
ENSMUSG00000074305	Peak1	protein_coding	9	56201126	pseudopodium-enriched atypical kinase 1	PEAK1	1366.78	0.438626	0.122651	3.57622	0.000348598	0.00434635
ENSMUSG00000033510	Otud7a	protein_coding	7	63444751	OTU domain containing 7A	OTUD7A	724.762	-0.338923	0.0948317	-3.57394	0.000351655	0.00438058
ENSMUSG00000032757	Bet1	protein_coding	6	4076899	Bet1 golgi vesicular membrane trafficking protein	BET1	917.101	-0.314491	0.0880069	-3.57348	0.000352272	0.00438503
ENSMUSG00000021959	Lats2	protein_coding	14	57642077	large tumor suppressor 2	LATS2	1122.23	0.352999	0.0987893	3.57325	0.000352574	0.00438558
ENSMUSG00000108621	Gm37494	lincRNA	7	39544402	predicted gene, 37494		1318.28	0.375784	0.105172	3.57302	0.000352882	0.00438619
ENSMUSG00000057469	E2f6	protein_coding	12	16810965	E2F transcription factor 6	E2F6	1001.73	-0.296303	0.0829575	-3.57175	0.00035461	0.00440444
ENSMUSG00000074415	2610203C20Rik	processed_transcript	9	41327260	RIKEN cDNA 2610203C20 gene		1865.42	0.457053	0.12797	3.57155	0.000354877	0.00440452
ENSMUSG00000046480	Scn4b	protein_coding	9	45138395	sodium channel, type IV, beta	SCN4B	8020.6	-0.499491	0.139883	-3.57077	0.00035593	0.00441436
ENSMUSG00000021241	Isca2	protein_coding	12	84773270	iron-sulfur cluster assembly 2	ISCA2	634.363	-0.35081	0.098298	-3.56884	0.00035856	0.00444374
ENSMUSG00000031696	Vps35	protein_coding	8	85260392	VPS35 retromer complex component	VPS35	6340.16	-0.283907	0.0795856	-3.56732	0.000360654	0.00446642
ENSMUSG00000032316	Clk3	protein_coding	9	57750624	CDC-like kinase 3	CLK3	1602.6	0.201292	0.0564516	3.56574	0.000362828	0.00449006
ENSMUSG00000028799	Zfp362	protein_coding	4	128773088	zinc finger protein 362	ZNF362	173.266	0.572828	0.160767	3.5631	0.000366495	0.00452553
ENSMUSG00000038042	Ptpdc1	protein_coding	13	48577873	protein tyrosine phosphatase domain containing 1	PTPDC1	1388.83	0.297117	0.0833862	3.56314	0.000366439	0.00452553
ENSMUSG00000049100	Pcdh10	protein_coding	3	45378398	protocadherin 10	PCDH10	3812.54	0.417948	0.117288	3.56344	0.00036603	0.00452553
ENSMUSG00000033793	Atp6v1h	protein_coding	1	5070018	ATPase, H+ transporting, lysosomal V1 subunit H	ATP6V1H	5050.34	-0.293523	0.0823839	-3.56287	0.000366822	0.00452628
ENSMUSG00000027327	1700037H04Rik	protein_coding	2	131146324	RIKEN cDNA 1700037H04 gene	C20orf27	711.059	-0.328614	0.09227	-3.56144	0.000368823	0.004542
ENSMUSG00000042185	Nfrkb	protein_coding	9	31386192	nuclear factor related to kappa B binding protein	NFRKB	828.022	0.328226	0.0921623	3.56139	0.0003689	0.004542
ENSMUSG00000061589	Dot1l	protein_coding	10	80755206	DOT1-like, histone H3 methyltransferase (S. cerevisiae)	DOT1L	545.719	0.565381	0.15875	3.56145	0.000368807	0.004542
ENSMUSG00000026869	Psmd5	protein_coding	2	34849734	proteasome (prosome, macropain) 26S subunit, non-ATPase, 5	PSMD5	2012.03	-0.25313	0.07109	-3.5607	0.000369867	0.0045506
ENSMUSG00000034923	Ly6g6f	protein_coding	17	35080480	lymphocyte antigen 6 complex, locus G6F	LY6G6F	38.8611	-0.672651	0.188938	-3.56017	0.000370611	0.00455645
ENSMUSG00000029649	Pomp	protein_coding	5	147860461	proteasome maturation protein	POMP	2281.99	-0.351981	0.0989098	-3.55861	0.000372822	0.00458031
ENSMUSG00000002504	Slc9a3r2	protein_coding	17	24639282	solute carrier family 9 (sodium/hydrogen exchanger), member 3 regulator 2	SLC9A3R2	1373.66	-0.333304	0.0937397	-3.55564	0.000377064	0.00462907
ENSMUSG00000039195	1110008P14Rik	protein_coding	2	32377097	RIKEN cDNA 1110008P14 gene	C9orf16	1085.79	-0.503618	0.141653	-3.55529	0.00037756	0.00463114
ENSMUSG00000109887	RP24-571A14.6	processed_transcript	1	17994462			95.7508	-0.583777	0.164207	-3.55514	0.000377779	0.00463114
ENSMUSG00000024787	Snx15	protein_coding	19	6119399	sorting nexin 15	SNX15	450.864	-0.376128	0.105854	-3.55329	0.000380443	0.00465503
ENSMUSG00000031862	Atp13a1	protein_coding	8	69791163	ATPase type 13A1	ATP13A1	1033.27	0.24712	0.0695411	3.55359	0.000380014	0.00465503
ENSMUSG00000049940	Pgrmc2	protein_coding	3	41066326	progesterone receptor membrane component 2	PGRMC2	2030.99	-0.305591	0.0860042	-3.55322	0.000380552	0.00465503
ENSMUSG00000044117	2900011O08Rik	protein_coding	16	13986604	RIKEN cDNA 2900011O08 gene	C16orf45	3558.73	-0.276951	0.078093	-3.54643	0.000390493	0.0047732
ENSMUSG00000066456	Hmgn3	protein_coding	9	83109948	high mobility group nucleosomal binding domain 3	HMGN3	817.191	0.232505	0.0655779	3.54548	0.000391899	0.00478348
ENSMUSG00000085067	Gm15631	lincRNA	6	105673064	predicted gene 15631		431.371	-0.459809	0.129688	-3.54551	0.000391854	0.00478348
ENSMUSG00000037846	Rtkn2	protein_coding	10	67979570	rhotekin 2	RTKN2	305.188	-0.662983	0.187063	-3.54417	0.000393856	0.00480391
ENSMUSG00000020153	Ndufs7	protein_coding	10	80249121	NADH dehydrogenase (ubiquinone) Fe-S protein 7	NDUFS7	1755.03	-0.308232	0.087033	-3.54156	0.000397773	0.00484819
ENSMUSG00000028082	Sh3d19	protein_coding	3	85971109	SH3 domain protein D19	SH3D19	825.718	0.529602	0.149578	3.54065	0.000399147	0.00485796
ENSMUSG00000032911	Cspg4	protein_coding	9	56865033	chondroitin sulfate proteoglycan 4	CSPG4	611.316	0.567098	0.16016	3.54083	0.000398867	0.00485796
ENSMUSG00000030638	Sh3gl3	protein_coding	7	82173840	SH3-domain GRB2-like 3	SH3GL3	1119.76	-0.435074	0.12303	-3.53634	0.000405711	0.0049343
ENSMUSG00000036309	Skp1a	protein_coding	11	52231995	S-phase kinase-associated protein 1A	SKP1	10876	-0.358425	0.101369	-3.53585	0.000406468	0.00493873
ENSMUSG00000096929	A330023F24Rik	processed_transcript	1	194976375	RIKEN cDNA A330023F24 gene		2471.66	0.529431	0.149738	3.53573	0.000406657	0.00493873
ENSMUSG00000060798	Intu	protein_coding	3	40531286	inturned planar cell polarity protein	INTU	292.808	0.406162	0.114996	3.53197	0.00041248	0.00500586
ENSMUSG00000005501	Usp40	protein_coding	1	87945119	ubiquitin specific peptidase 40	USP40	879.621	0.314232	0.0889779	3.53158	0.000413089	0.00500794
ENSMUSG00000041236	Vps41	protein_coding	13	18717292	VPS41 HOPS complex subunit	VPS41	6584.35	-0.261756	0.0741209	-3.53148	0.000413242	0.00500794
ENSMUSG00000110558	RP23-39F24.3	TEC	8	72417409			145.036	0.623046	0.176446	3.53108	0.000413867	0.00501193
ENSMUSG00000097184	4632428C04Rik	lincRNA	16	30008667	RIKEN cDNA 4632428C04 gene		102.808	-0.613071	0.173688	-3.52973	0.000415982	0.00503394
ENSMUSG00000043542	Zc2hc1a	protein_coding	3	7503483	zinc finger, C2HC-type containing 1A	ZC2HC1A	1872.51	-0.256476	0.0726668	-3.52947	0.000416388	0.00503526
ENSMUSG00000026509	Capn2	protein_coding	1	182467260	calpain 2	CAPN2	3807.96	-0.257857	0.0730763	-3.5286	0.00041776	0.00504825
ENSMUSG00000005362	Crbn	protein_coding	6	106780201	cereblon	CRBN	2662.61	-0.272131	0.0771388	-3.52781	0.000419021	0.00505628
ENSMUSG00000063952	Brpf3	protein_coding	17	28801090	bromodomain and PHD finger containing, 3	BRPF3	334.577	0.407163	0.115412	3.52791	0.000418852	0.00505628
ENSMUSG00000028434	Epb41l4b	protein_coding	4	56991972	erythrocyte membrane protein band 4.1 like 4b	EPB41L4B	1297.83	0.443782	0.125842	3.52651	0.000421078	0.0050775
ENSMUSG00000037761	Actr5	protein_coding	2	158624888	ARP5 actin-related protein 5	ACTR5	225.363	0.398115	0.112955	3.52456	0.000424182	0.00511128
ENSMUSG00000021290	2010107E04Rik	protein_coding	12	111961376	RIKEN cDNA 2010107E04 gene	C14orf2	2328.18	-0.437716	0.124209	-3.52404	0.000425023	0.00511779
ENSMUSG00000075000	Nrbf2	protein_coding	10	67266689	nuclear receptor binding factor 2	NRBF2	98.1736	-0.513248	0.145672	-3.52332	0.000426178	0.00512805
ENSMUSG00000040420	Cdh18	protein_coding	15	22549022	cadherin 18	CDH18	1566.51	-0.349227	0.0991501	-3.5222	0.000427977	0.00514604
ENSMUSG00000031231	Cox7b	protein_coding	X	106015700	cytochrome c oxidase subunit VIIb	COX7B	4826.49	-0.351283	0.0997691	-3.52096	0.000429991	0.0051666
ENSMUSG00000039016	Timm8b	protein_coding	9	50603910	translocase of inner mitochondrial membrane 8B	TIMM8B	2051.35	-0.380235	0.108001	-3.52067	0.000430464	0.00516861
ENSMUSG00000075706	Gpx4	protein_coding	10	80047166	glutathione peroxidase 4	GPX4	1075.87	-0.39284	0.111622	-3.51939	0.00043254	0.00518987
ENSMUSG00000049044	Rapgef4	protein_coding	2	71981240	Rap guanine nucleotide exchange factor (GEF) 4	RAPGEF4	4310.18	-0.37487	0.106564	-3.51781	0.00043513	0.00521725
ENSMUSG00000032540	Abhd5	protein_coding	9	122351608	abhydrolase domain containing 5	ABHD5	1006.22	-0.315934	0.0898284	-3.51708	0.000436317	0.00522779
ENSMUSG00000005107	Slc2a9	protein_coding	5	38349273	solute carrier family 2 (facilitated glucose transporter), member 9	SLC2A9	47.5623	0.682921	0.19419	3.51676	0.000436842	0.00522942
ENSMUSG00000034579	Pla2g3	protein_coding	11	3488284	phospholipase A2, group III	PLA2G3	206.591	-0.568801	0.161752	-3.5165	0.000437277	0.00522942
ENSMUSG00000041153	Osgin2	protein_coding	4	15997121	oxidative stress induced growth inhibitor family member 2	OSGIN2	623.192	-0.300668	0.0855035	-3.51644	0.000437379	0.00522942
ENSMUSG00000027452	Acss1	protein_coding	2	150618105	acyl-CoA synthetase short-chain family member 1	ACSS1	537.082	-0.453416	0.129013	-3.51451	0.000440564	0.00526009
ENSMUSG00000074024	4632427E13Rik	bidirectional_promoter_lncRNA	7	92734166	RIKEN cDNA 4632427E13 gene		961.059	0.358817	0.102093	3.51462	0.000440384	0.00526009
ENSMUSG00000039087	Rreb1	protein_coding	13	37778400	ras responsive element binding protein 1	RREB1	403.089	0.588645	0.167522	3.51385	0.000441665	0.00526953
ENSMUSG00000006575	Rundc3a	protein_coding	11	102393403	RUN domain containing 3A	RUNDC3A	4108.66	-0.308906	0.0879869	-3.51081	0.000446737	0.00532629
ENSMUSG00000039031	Arhgap18	protein_coding	10	26753421	Rho GTPase activating protein 18	ARHGAP18	583.272	0.397708	0.113299	3.51026	0.000447672	0.00533368
ENSMUSG00000037972	Snn	protein_coding	16	11066298	stannin	SNN	5946.37	-0.338932	0.0965599	-3.51007	0.000447997	0.00533381
ENSMUSG00000001521	Tulp3	protein_coding	6	128321161	tubby-like protein 3	TULP3	482.876	0.380035	0.108286	3.50955	0.00044887	0.00534045
ENSMUSG00000022790	Igsf11	protein_coding	16	38892671	immunoglobulin superfamily, member 11	IGSF11	1557.81	-0.351125	0.100243	-3.50275	0.000460484	0.00547479
ENSMUSG00000021068	Nin	protein_coding	12	70011435	ninein	NIN	1114.71	0.452081	0.129163	3.50009	0.0004651	0.00552193
ENSMUSG00000029359	Tesc	protein_coding	5	118027743	tescalcin	TESC	322.017	-0.611073	0.174579	-3.50027	0.00046479	0.00552193
ENSMUSG00000075467	Dnlz	protein_coding	2	26348121	DNL-type zinc finger	DNLZ	846.585	-0.345206	0.0986407	-3.49963	0.000465897	0.00552752
ENSMUSG00000036257	Pnpla8	protein_coding	12	44221370	patatin-like phospholipase domain containing 8	PNPLA8	3752.49	-0.239131	0.0684149	-3.4953	0.000473521	0.00561012
ENSMUSG00000037608	Bclaf1	protein_coding	10	20312469	BCL2-associated transcription factor 1	BCLAF1	5785.68	0.204343	0.0584607	3.49539	0.000473361	0.00561012
ENSMUSG00000066440	Zfyve26	protein_coding	12	79232347	zinc finger, FYVE domain containing 26	ZFYVE26	845.878	0.365505	0.104612	3.49392	0.000475986	0.00563538
ENSMUSG00000044700	Tmem201	protein_coding	4	149715375	transmembrane protein 201	TMEM201	820.526	0.27506	0.0787525	3.49272	0.000478131	0.00565682
ENSMUSG00000027523	Gnas	protein_coding	2	174284320	GNAS (guanine nucleotide binding protein, alpha stimulating) complex locus	GNAS	30830.1	-0.234661	0.0671951	-3.49223	0.000479012	0.00566111
ENSMUSG00000033420	Antxr1	protein_coding	6	87133853	anthrax toxin receptor 1	ANTXR1	938.446	0.405399	0.116089	3.49214	0.000479161	0.00566111
ENSMUSG00000020407	Upp1	protein_coding	11	9118103	uridine phosphorylase 1	UPP1	95.2027	0.609068	0.174461	3.49115	0.000480948	0.00567827
ENSMUSG00000022175	Lrp10	protein_coding	14	54464164	low-density lipoprotein receptor-related protein 10	LRP10	861.464	0.432007	0.123762	3.49063	0.000481878	0.00568529
ENSMUSG00000016179	Camk1g	protein_coding	1	193346346	calcium/calmodulin-dependent protein kinase I gamma	CAMK1G	722.034	-0.278298	0.0797347	-3.4903	0.000482481	0.00568535
ENSMUSG00000055436	Srsf11	protein_coding	3	158010473	serine/arginine-rich splicing factor 11	SRSF11	2577.25	0.264881	0.0758914	3.49026	0.000482554	0.00568535
ENSMUSG00000073600	Prob1	protein_coding	18	35650351	proline rich basic protein 1	PROB1	225.395	0.393145	0.112671	3.48931	0.000484273	0.00570164
ENSMUSG00000004980	Hnrnpa2b1	protein_coding	6	51460932	heterogeneous nuclear ribonucleoprotein A2/B1	HNRNPA2B1	4813.52	0.226752	0.0649987	3.48856	0.000485622	0.00571355
ENSMUSG00000011179	Odc1	protein_coding	12	17544873	ornithine decarboxylase, structural 1	ODC1	821.325	-0.260017	0.074542	-3.48819	0.000486304	0.00571761
ENSMUSG00000039686	Zer1	protein_coding	2	30097283	zyg-11 related, cell cycle regulator	ZER1	2471.8	0.254954	0.0731273	3.48644	0.000489497	0.00575116
ENSMUSG00000042826	Fgf11	protein_coding	11	69796068	fibroblast growth factor 11	FGF11	708.811	-0.502904	0.144274	-3.48577	0.000490731	0.00576167
ENSMUSG00000017009	Sdc4	protein_coding	2	164424247	syndecan 4	SDC4	3417.25	-0.426679	0.122426	-3.48519	0.000491794	0.00577016
ENSMUSG00000047417	Rexo1	protein_coding	10	80540922	REX1, RNA exonuclease 1	REXO1	489.846	0.282192	0.0809974	3.48397	0.000494039	0.00579005
ENSMUSG00000054863	Fam19a5	protein_coding	15	87625230	family with sequence similarity 19, member A5	FAM19A5	2057.85	-0.250133	0.0717969	-3.4839	0.000494173	0.00579005
ENSMUSG00000000402	Egfl6	protein_coding	X	166523007	EGF-like-domain, multiple 6	EGFL6	157.896	-0.504679	0.144932	-3.48218	0.000497355	0.00582331
ENSMUSG00000026331	Slco6c1	protein_coding	1	97059038	solute carrier organic anion transporter family, member 6c1	SLCO6A1	58.4223	-0.7176	0.206201	-3.48009	0.000501241	0.00586071
ENSMUSG00000041995	Zbed3	protein_coding	13	95325237	zinc finger, BED type containing 3	ZBED3	80.5506	0.587935	0.16894	3.48014	0.000501149	0.00586071
ENSMUSG00000038014	Fam120a	protein_coding	13	48879219	family with sequence similarity 120, member A	FAM120A	2998.79	0.231614	0.0665579	3.47989	0.00050162	0.0058611
ENSMUSG00000020149	Rab1a	protein_coding	11	20201432	RAB1A, member RAS oncogene family	RAB1A	4308.78	-0.184411	0.0530024	-3.4793	0.000502725	0.00586673
ENSMUSG00000024045	Akap8	protein_coding	17	32303676	A kinase (PRKA) anchor protein 8	AKAP8	1882.65	0.240877	0.069232	3.47926	0.000502793	0.00586673
ENSMUSG00000097622	A330033J07Rik	lincRNA	13	48044231	RIKEN cDNA A330033J07 gene		101.639	-0.49856	0.14331	-3.47889	0.000503493	0.00587086
ENSMUSG00000039774	Galnt12	protein_coding	4	47091909	UDP-N-acetyl-alpha-D-galactosamine:polypeptide N-acetylgalactosaminyltransferase 12	GALNT12	76.0597	-0.582405	0.167465	-3.47777	0.000505608	0.00589146
ENSMUSG00000004846	Plod3	protein_coding	5	136987019	procollagen-lysine, 2-oxoglutarate 5-dioxygenase 3	PLOD3	959.176	0.235301	0.067664	3.47749	0.000506135	0.00589355
ENSMUSG00000038074	Fkbp14	protein_coding	6	54577604	FK506 binding protein 14	FKBP14	522.069	0.442668	0.127317	3.47689	0.000507275	0.00590277
ENSMUSG00000027168	Pax6	protein_coding	2	105668900	paired box 6	PAX6	311.308	0.509746	0.146627	3.47647	0.000508057	0.00590376
ENSMUSG00000104324	Gm37320	TEC	15	68321381	predicted gene, 37320		57.0186	0.713801	0.205313	3.47664	0.000507735	0.00590376
ENSMUSG00000027188	Pamr1	protein_coding	2	102550012	peptidase domain containing associated with muscle regeneration 1	PAMR1	529.148	-0.565569	0.162733	-3.47543	0.000510032	0.00592266
ENSMUSG00000015749	Anp32e	protein_coding	3	95929246	acidic (leucine-rich) nuclear phosphoprotein 32 family, member E	ANP32E	1985.05	0.297572	0.0856631	3.47375	0.000513232	0.00595574
ENSMUSG00000059326	Csf2ra	protein_coding	19	61224402	colony stimulating factor 2 receptor, alpha, low-affinity (granulocyte-macrophage)	CSF2RA	225.652	0.554176	0.159604	3.47219	0.000516232	0.00598645
ENSMUSG00000009741	Ubp1	protein_coding	9	113930934	upstream binding protein 1	UBP1	1643.07	0.250523	0.0721816	3.47072	0.000519058	0.0060069
ENSMUSG00000022708	Zbtb20	protein_coding	16	42875881	zinc finger and BTB domain containing 20	ZBTB20	8387.85	0.467306	0.13464	3.47077	0.000518969	0.0060069
ENSMUSG00000052833	Sae1	protein_coding	7	16320234	SUMO1 activating enzyme subunit 1	SAE1	1696.97	-0.207098	0.0596695	-3.47075	0.000519005	0.0060069
ENSMUSG00000023106	Denr	protein_coding	5	123907175	density-regulated protein	DENR	1376.55	-0.332836	0.095942	-3.46914	0.000522133	0.00603837
ENSMUSG00000033790	Tubgcp5	protein_coding	7	55794154	tubulin, gamma complex associated protein 5	TUBGCP5	1780.86	-0.246122	0.0709794	-3.46752	0.000525293	0.00607077
ENSMUSG00000010362	Rdm1	protein_coding	11	101627195	RAD52 motif 1	RDM1	208.756	0.592695	0.17097	3.46666	0.000526964	0.00607897
ENSMUSG00000032330	Cox7a2	protein_coding	9	79755361	cytochrome c oxidase subunit VIIa 2	COX7A2	4140.76	-0.343881	0.099194	-3.46675	0.000526792	0.00607897
ENSMUSG00000062760	1810041L15Rik	protein_coding	15	84379203	RIKEN cDNA 1810041L15 gene	KIAA1644	593.537	0.459046	0.132419	3.4666	0.000527079	0.00607897
ENSMUSG00000093803	Ppp2r3d	protein_coding	9	124422622	protein phosphatase 2 (formerly 2A), regulatory subunit B'', delta		339.405	0.314784	0.0908134	3.46628	0.000527722	0.00608226
ENSMUSG00000032175	Tyk2	protein_coding	9	21104068	tyrosine kinase 2	TYK2	392.947	0.398011	0.114849	3.46551	0.00052923	0.00609549
ENSMUSG00000042035	Igsf3	protein_coding	3	101377083	immunoglobulin superfamily, member 3	IGSF3	1109.43	0.446145	0.128757	3.46502	0.00053019	0.0061024
ENSMUSG00000106320	Gm42992	TEC	5	131986549	predicted gene 42992		126.003	0.711832	0.205449	3.46475	0.000530715	0.0061043
ENSMUSG00000059108	Ifitm6	protein_coding	7	141015699	interferon induced transmembrane protein 6		31.5337	-0.744941	0.215172	-3.46207	0.000536031	0.00616127
ENSMUSG00000030688	Stard10	protein_coding	7	101317086	START domain containing 10	STARD10	1338.64	-0.386832	0.111741	-3.46185	0.000536483	0.00616229
ENSMUSG00000025499	Hras	protein_coding	7	141189105	Harvey rat sarcoma virus oncogene	HRAS	1810.51	-0.325723	0.0941025	-3.46136	0.000537449	0.00616921
ENSMUSG00000028121	Bcar3	protein_coding	3	122294136	breast cancer anti-estrogen resistance 3	BCAR3	456.955	0.48149	0.139191	3.45922	0.000541747	0.00620174
ENSMUSG00000028809	Srrm1	protein_coding	4	135320484	serine/arginine repetitive matrix 1	SRRM1	1587.76	0.476427	0.137717	3.45948	0.000541227	0.00620174
ENSMUSG00000104178	Gm9916	lincRNA	3	118434770	predicted gene 9916		54.2766	0.691064	0.199774	3.45923	0.00054172	0.00620174
ENSMUSG00000108693	Gm45153	TEC	7	117381862	predicted gene 45153		26.6613	0.757991	0.219115	3.45934	0.000541511	0.00620174
ENSMUSG00000111394	RP23-320D23.6	TEC	9	59672814			420.469	0.360666	0.104276	3.45875	0.000542683	0.00620826
ENSMUSG00000030374	Strn4	protein_coding	7	16815889	striatin, calmodulin binding protein 4	STRN4	2116.9	0.251934	0.0728479	3.45836	0.000543477	0.00621316
ENSMUSG00000014956	Ppp1cb	protein_coding	5	32458843	protein phosphatase 1, catalytic subunit, beta isoform	PPP1CB	11122.5	-0.273419	0.0790931	-3.45693	0.000546367	0.00624198
ENSMUSG00000015671	Psma2	protein_coding	13	14613242	proteasome (prosome, macropain) subunit, alpha type 2	PSMA2	2419.09	-0.278937	0.0807004	-3.45646	0.000547329	0.00624457
ENSMUSG00000076433	BC100451	protein_coding	11	118332360	cDNA sequence BC100451	CEP295NL	30.4505	0.726865	0.210288	3.45652	0.0005472	0.00624457
ENSMUSG00000024800	Rpp30	protein_coding	19	36083716	ribonuclease P/MRP 30 subunit	RPP30	423.804	-0.33088	0.0957734	-3.45482	0.000550651	0.00627824
ENSMUSG00000038323	1700066M21Rik	protein_coding	1	57377620	RIKEN cDNA 1700066M21 gene	C2orf69	1219.63	-0.379941	0.109998	-3.45406	0.000552207	0.00629175
ENSMUSG00000052331	Ankrd44	protein_coding	1	54645340	ankyrin repeat domain 44	ANKRD44	721.025	0.397534	0.115163	3.45191	0.00055663	0.00633767
ENSMUSG00000059824	Dbp	protein_coding	7	45705088	D site albumin promoter binding protein	DBP	1008.51	-0.489492	0.141818	-3.45156	0.000557359	0.00633767
ENSMUSG00000073294	AU022751	protein_coding	X	6081219	expressed sequence AU022751	CXorf67	19.3101	0.756441	0.219155	3.45163	0.00055721	0.00633767
ENSMUSG00000056367	Actr3b	protein_coding	5	25759997	ARP3 actin-related protein 3B	ACTR3B	1062.55	-0.316757	0.0918105	-3.45012	0.000560345	0.00636735
ENSMUSG00000020850	Prpf8	protein_coding	11	75486816	pre-mRNA processing factor 8	PRPF8	8096.46	0.198023	0.0574198	3.44869	0.000563315	0.00639682
ENSMUSG00000044005	Gls2	protein_coding	10	128194457	glutaminase 2 (liver, mitochondrial)	GLS2	893.988	-0.406216	0.11782	-3.44777	0.000565241	0.00641439
ENSMUSG00000006442	Srm	protein_coding	4	148591503	spermidine synthase	SRM	569.551	-0.288021	0.0835644	-3.44669	0.00056749	0.00643561
ENSMUSG00000028069	Gpatch4	protein_coding	3	88043108	G patch domain containing 4	GPATCH4	261.921	-0.396475	0.115076	-3.44533	0.000570368	0.00646392
ENSMUSG00000026938	Fcna	protein_coding	2	25624666	ficolin A		26.2259	-0.743185	0.215868	-3.44277	0.000575787	0.00652097
ENSMUSG00000015149	Sirt2	protein_coding	7	28766735	sirtuin 2	SIRT2	4712.46	0.380437	0.110614	3.43932	0.000583168	0.00659136
ENSMUSG00000031818	Cox4i1	protein_coding	8	120668222	cytochrome c oxidase subunit IV isoform 1	COX4I1	11908.6	-0.318134	0.0924966	-3.43941	0.000582974	0.00659136
ENSMUSG00000043259	Fam13c	protein_coding	10	70440668	family with sequence similarity 13, member C	FAM13C	898.392	-0.347549	0.101049	-3.43943	0.000582948	0.00659136
ENSMUSG00000038797	Zscan2	protein_coding	7	80860920	zinc finger and SCAN domain containing 2	ZSCAN2	128.259	0.453056	0.131769	3.43825	0.000585493	0.00660882
ENSMUSG00000053024	Cntn2	protein_coding	1	132509427	contactin 2	CNTN2	8340.87	0.455085	0.132353	3.43843	0.000585108	0.00660882
ENSMUSG00000017715	Pgs1	protein_coding	11	117986292	phosphatidylglycerophosphate synthase 1	PGS1	1808.83	-0.316235	0.0919859	-3.43787	0.000586315	0.00661052
ENSMUSG00000023089	Ndufa5	protein_coding	6	24518666	NADH dehydrogenase (ubiquinone) 1 alpha subcomplex, 5	NDUFA5	1897.13	-0.309765	0.0901052	-3.43782	0.000586424	0.00661052
ENSMUSG00000030088	Aldh1l1	protein_coding	6	90486427	aldehyde dehydrogenase 1 family, member L1	ALDH1L1	1626.72	-0.26286	0.0764768	-3.43713	0.000587924	0.00662303
ENSMUSG00000039205	Ciz1	protein_coding	2	32352327	CDKN1A interacting zinc finger protein 1	CIZ1	615.452	0.338048	0.0983752	3.43631	0.000589697	0.0066386
ENSMUSG00000027508	Pag1	protein_coding	3	9687479	phosphoprotein associated with glycosphingolipid microdomains 1	PAG1	1136.53	0.367832	0.107077	3.4352	0.00059212	0.00666145
ENSMUSG00000033697	Arhgap39	protein_coding	15	76723985	Rho GTPase activating protein 39	ARHGAP39	947.694	0.326052	0.0949325	3.43456	0.000593512	0.00667268
ENSMUSG00000021140	Pcnx	protein_coding	12	81860030	pecanex homolog (Drosophila)	PCNX1	2932.22	0.358372	0.104352	3.43425	0.000594201	0.006676
ENSMUSG00000020444	Guk1	protein_coding	11	59183875	guanylate kinase 1	GUK1	2789.38	-0.498795	0.145289	-3.43312	0.000596669	0.00669486
ENSMUSG00000021597	Slf1	protein_coding	13	77043088	SMC5-SMC6 complex localization factor 1	SLF1	1066.95	-0.293089	0.0853673	-3.43327	0.000596344	0.00669486
ENSMUSG00000018548	Trim37	protein_coding	11	87127077	tripartite motif-containing 37	TRIM37	11695.3	-0.359513	0.104735	-3.43258	0.000597858	0.00670376
ENSMUSG00000016308	Ube2a	protein_coding	X	36873900	ubiquitin-conjugating enzyme E2A	UBE2A	740.522	-0.267384	0.0779415	-3.43058	0.000602295	0.00674905
ENSMUSG00000035764	Fbxo45	protein_coding	16	32230112	F-box protein 45	FBXO45	1379.83	-0.246731	0.0719442	-3.42948	0.00060473	0.00677186
ENSMUSG00000102461	Gm37166	TEC	9	103120368	predicted gene, 37166		22.2767	0.748564	0.218294	3.42916	0.000605456	0.00677551
ENSMUSG00000058355	Abce1	protein_coding	8	79683462	ATP-binding cassette, sub-family E (OABP), member 1	ABCE1	3472.23	-0.243446	0.0710037	-3.42864	0.000606614	0.00678399
ENSMUSG00000024830	Rps6kb2	protein_coding	19	4156713	ribosomal protein S6 kinase, polypeptide 2	RPS6KB2	340.795	0.339034	0.0989462	3.42645	0.000611526	0.00683441
ENSMUSG00000033763	Mtss1l	protein_coding	8	110721476	metastasis suppressor 1-like	MTSS1L	1875.82	-0.361561	0.105615	-3.42339	0.000618444	0.00690339
ENSMUSG00000036078	Sigmar1	protein_coding	4	41738493	sigma non-opioid intracellular receptor 1	SIGMAR1	573.248	-0.329653	0.0962952	-3.42336	0.000618512	0.00690339
ENSMUSG00000098132	Rassf10	protein_coding	7	112953962	Ras association (RalGDS/AF-6) domain family (N-terminal) member 10	RASSF10	50.5939	0.683246	0.199651	3.42221	0.000621153	0.00692831
ENSMUSG00000025940	Tmem70	protein_coding	1	16665207	transmembrane protein 70	TMEM70	764.231	-0.311329	0.0909808	-3.42192	0.000621801	0.00693097
ENSMUSG00000021239	Vsx2	protein_coding	12	84569762	visual system homeobox 2	VSX2	120.803	-0.537362	0.157063	-3.42132	0.000623176	0.00694173
ENSMUSG00000040140	Tdrd6	protein_coding	17	43615335	tudor domain containing 6	TDRD6	191.488	0.621544	0.181713	3.42046	0.000625143	0.00695907
ENSMUSG00000021209	Ppp4r4	protein_coding	12	103532283	protein phosphatase 4, regulatory subunit 4	PPP4R4	1123.32	-0.305411	0.0893028	-3.41994	0.000626343	0.00696786
ENSMUSG00000022212	Cpne6	protein_coding	14	55510445	copine VI	CPNE6	1339.15	-0.45195	0.132215	-3.41829	0.000630149	0.00700506
ENSMUSG00000034190	Chmp7	protein_coding	14	69716979	charged multivesicular body protein 7	CHMP7	2428.16	-0.288543	0.0844153	-3.41814	0.000630513	0.00700506
ENSMUSG00000032193	Ldlr	protein_coding	9	21723483	low density lipoprotein receptor	LDLR	1466.71	-0.312366	0.0913991	-3.4176	0.000631754	0.00701425
ENSMUSG00000028865	Cd164l2	protein_coding	4	133212131	CD164 sialomucin-like 2	CD164L2	84.8892	-0.524946	0.153618	-3.41722	0.000632634	0.00701942
ENSMUSG00000044224	Dnajc21	protein_coding	15	10446756	DnaJ heat shock protein family (Hsp40) member C21	DNAJC21	1206.09	-0.374259	0.109534	-3.41682	0.000633566	0.00702516
ENSMUSG00000020457	Drg1	protein_coding	11	3187360	developmentally regulated GTP binding protein 1	DRG1	1876.81	-0.268342	0.0785529	-3.41607	0.000635314	0.00703994
ENSMUSG00000005506	Celf1	protein_coding	2	90940382	CUGBP, Elav-like family member 1	CELF1	2500.18	0.2462	0.0720795	3.41568	0.000636236	0.00704427
ENSMUSG00000031099	Smarca1	protein_coding	X	47809368	SWI/SNF related, matrix associated, actin dependent regulator of chromatin, subfamily a, member 1	SMARCA1	1976.74	-0.352095	0.103086	-3.41555	0.000636541	0.00704427
ENSMUSG00000045896	Paip2b	protein_coding	6	83805401	poly(A) binding protein interacting protein 2B	PAIP2B	2029.76	-0.268929	0.0787407	-3.41537	0.000636951	0.00704427
ENSMUSG00000000194	Gpr107	protein_coding	2	31152316	G protein-coupled receptor 107	GPR107	1371.62	0.211627	0.0619833	3.41427	0.000639541	0.00706831
ENSMUSG00000083827	Gm15712	processed_pseudogene	16	43184573	predicted gene 15712		28.8442	0.733576	0.21494	3.41294	0.000642656	0.0070981
ENSMUSG00000018076	Med13l	protein_coding	5	118560679	mediator complex subunit 13-like	MED13L	1736.52	0.380846	0.111633	3.41161	0.000645812	0.00712831
ENSMUSG00000031295	Phka2	protein_coding	X	160502166	phosphorylase kinase alpha 2	PHKA2	748.595	0.272688	0.0799454	3.41092	0.000647434	0.00714157
ENSMUSG00000016619	Nup50	protein_coding	15	84923428	nucleoporin 50	NUP50	1200.34	-0.218147	0.0639814	-3.40954	0.000650725	0.0071634
ENSMUSG00000031561	Tenm3	protein_coding	8	48227682	teneurin transmembrane protein 3	TENM3	3477.89	0.339477	0.0995651	3.4096	0.000650575	0.0071634
ENSMUSG00000038545	Cul7	protein_coding	17	46650337	cullin 7	CUL7	1093.42	0.277788	0.0814818	3.4092	0.000651526	0.0071634
ENSMUSG00000058886	Deaf1	protein_coding	7	141297180	deformed epidermal autoregulatory factor 1 (Drosophila)	DEAF1	540.306	0.336396	0.0986712	3.40926	0.000651396	0.0071634
ENSMUSG00000074217	2210011C24Rik	protein_coding	8	84010222	RIKEN cDNA 2210011C24 gene		96.4249	-0.589467	0.1729	-3.4093	0.000651296	0.0071634
ENSMUSG00000022475	Hdac7	protein_coding	15	97792664	histone deacetylase 7	HDAC7	301.31	0.441545	0.129524	3.40898	0.000652072	0.00716476
ENSMUSG00000035158	Mitf	protein_coding	6	97807052	microphthalmia-associated transcription factor	MITF	708.561	0.342357	0.100464	3.40775	0.000655006	0.00719234
ENSMUSG00000030177	Ccdc77	protein_coding	6	120324323	coiled-coil domain containing 77	CCDC77	234.752	0.359388	0.105488	3.40689	0.000657064	0.00721027
ENSMUSG00000022091	Sorbs3	protein_coding	14	70180468	sorbin and SH3 domain containing 3	SORBS3	768.854	0.475255	0.139538	3.40593	0.000659401	0.00722655
ENSMUSG00000031824	6430548M08Rik	protein_coding	8	120114152	RIKEN cDNA 6430548M08 gene	KIAA0513	5502.71	-0.32407	0.0951485	-3.40593	0.000659379	0.00722655
ENSMUSG00000024925	Rnaseh2c	protein_coding	19	5601873	ribonuclease H2, subunit C	RNASEH2C	278.081	-0.375991	0.110401	-3.40568	0.000660001	0.00722846
ENSMUSG00000005621	Zfp592	protein_coding	7	80993681	zinc finger protein 592	ZNF592	773.082	0.30036	0.0882027	3.40534	0.000660829	0.00723285
ENSMUSG00000045246	Kcng4	protein_coding	8	119623854	potassium voltage-gated channel, subfamily G, member 4	KCNG4	1779.68	-0.611791	0.179683	-3.40483	0.000662043	0.00724146
ENSMUSG00000103183	Gm37090	TEC	4	156018556	predicted gene, 37090		92.2755	0.679406	0.199669	3.40266	0.000667322	0.00729451
ENSMUSG00000025666	Tmem47	protein_coding	X	81070698	transmembrane protein 47	TMEM47	4799.49	-0.31393	0.0922794	-3.40195	0.000669079	0.00730899
ENSMUSG00000049739	Zfp646	protein_coding	7	127876221	zinc finger protein 646	ZNF646	1045.13	0.229774	0.0675637	3.40085	0.000671772	0.00732898
ENSMUSG00000103793	Pcdhga6	protein_coding	18	37707039	protocadherin gamma subfamily A, 6	PCDHGA6	438.438	0.379037	0.111451	3.40094	0.000671536	0.00732898
ENSMUSG00000044229	Nxpe4	protein_coding	9	48162023	neurexophilin and PC-esterase domain family, member 4	NXPE4	471.32	0.311991	0.0917596	3.4001	0.000673623	0.00734444
ENSMUSG00000027514	Zbp1	protein_coding	2	173206612	Z-DNA binding protein 1	ZBP1	52.3324	0.72546	0.213381	3.39984	0.000674255	0.00734661
ENSMUSG00000043587	Pxylp1	protein_coding	9	96823336	2-phosphoxylose phosphatase 1	PXYLP1	245.122	-0.361175	0.106251	-3.39925	0.000675711	0.00735774
ENSMUSG00000028164	Manba	protein_coding	3	135485611	mannosidase, beta A, lysosomal	MANBA	605.777	0.287553	0.0846339	3.39761	0.000679782	0.00738548
ENSMUSG00000028329	Xpa	protein_coding	4	46155347	xeroderma pigmentosum, complementation group A	XPA	323.497	0.405517	0.119343	3.39791	0.000679032	0.00738548
ENSMUSG00000037363	Letm2	protein_coding	8	25578490	leucine zipper-EF-hand containing transmembrane protein 2	LETM2	349.909	0.389103	0.114522	3.39763	0.000679732	0.00738548
ENSMUSG00000039114	Nrn1	protein_coding	13	36725625	neuritin 1	NRN1	1911.27	-0.312701	0.092038	-3.39752	0.000680001	0.00738548
ENSMUSG00000038024	Dennd4c	protein_coding	4	86748555	DENN/MADD domain containing 4C	DENND4C	952.284	0.321045	0.0945458	3.39566	0.000684631	0.00743101
ENSMUSG00000013160	Atp6v0d1	protein_coding	8	105524465	ATPase, H+ transporting, lysosomal V0 subunit D1	ATP6V0D1	4164.52	-0.247837	0.0730292	-3.39367	0.000689637	0.00747385
ENSMUSG00000020283	Pex13	protein_coding	11	23646479	peroxisomal biogenesis factor 13	PEX13	1581.67	-0.23595	0.0695322	-3.39339	0.000690342	0.00747385
ENSMUSG00000071076	Jund	protein_coding	8	70698949	jun D proto-oncogene	JUND	1973.09	-0.288517	0.0850185	-3.39357	0.000689868	0.00747385
ENSMUSG00000087694	A530058N18Rik	processed_transcript	2	114013602	RIKEN cDNA A530058N18 gene		260.799	-0.46972	0.138419	-3.39347	0.000690136	0.00747385
ENSMUSG00000049985	Ankrd55	protein_coding	13	112288451	ankyrin repeat domain 55	ANKRD55	629.678	-0.345378	0.101842	-3.3913	0.000695611	0.0075261
ENSMUSG00000021647	Cartpt	protein_coding	13	99898484	CART prepropeptide	CARTPT	233.578	-0.73257	0.216052	-3.39071	0.000697129	0.0075377
ENSMUSG00000075555	Gm10863	antisense	15	79166041	predicted gene 10863		159.588	0.549993	0.162235	3.3901	0.000698684	0.00754971
ENSMUSG00000030286	Emc3	protein_coding	6	113514874	ER membrane protein complex subunit 3	EMC3	2028.81	-0.255579	0.0753999	-3.38965	0.00069983	0.00755727
ENSMUSG00000008575	Nfib	protein_coding	4	82290173	nuclear factor I/B	NFIB	3418.11	0.350976	0.103584	3.38832	0.00070323	0.00758915
ENSMUSG00000063410	Stk24	protein_coding	14	121286343	serine/threonine kinase 24	STK24	1524.64	-0.23424	0.0691446	-3.38768	0.000704872	0.00759721
ENSMUSG00000078350	Smim1	protein_coding	4	154020470	small integral membrane protein 1	SMIM1	698.175	-0.30009	0.0885796	-3.3878	0.000704552	0.00759721
ENSMUSG00000026150	Mff	protein_coding	1	82724890	mitochondrial fission factor	MFF	5458.12	-0.228415	0.0674294	-3.38746	0.000705427	0.00759835
ENSMUSG00000034591	Slc41a2	protein_coding	10	83230848	solute carrier family 41, member 2	SLC41A2	911.813	-0.265288	0.0783248	-3.38703	0.000706542	0.00760553
ENSMUSG00000020846	Rflnb	protein_coding	11	76019194	refilin B	RFLNB	241.326	-0.472815	0.139655	-3.38558	0.000710278	0.0076409
ENSMUSG00000029621	Arpc1a	protein_coding	5	145083830	actin related protein 2/3 complex, subunit 1A	ARPC1A	3127.43	0.24368	0.0719899	3.38492	0.000711998	0.00765455
ENSMUSG00000013539	Tango2	protein_coding	16	18300825	transport and golgi organization 2	TANGO2	1670.17	-0.341296	0.100849	-3.38425	0.000713735	0.00766836
ENSMUSG00000021256	Vash1	protein_coding	12	86678700	vasohibin 1	VASH1	498.926	0.476816	0.140903	3.38399	0.000714405	0.00766936
ENSMUSG00000066438	Plekhd1	protein_coding	12	80692591	pleckstrin homology domain containing, family D (with coiled-coil domains) member 1	PLEKHD1	540.28	-0.430029	0.127082	-3.38386	0.000714733	0.00766936
ENSMUSG00000038766	Gabpb2	protein_coding	3	95181766	GA repeat binding protein, beta 2	GABPB2	890.045	0.393138	0.116209	3.38302	0.000716924	0.007688
ENSMUSG00000032024	Clmp	protein_coding	9	40685962	CXADR-like membrane protein	CLMP	761.135	-0.333859	0.0986989	-3.3826	0.000718039	0.00769509
ENSMUSG00000018501	Ncor1	protein_coding	11	62316426	nuclear receptor co-repressor 1	NCOR1	4490.11	0.308075	0.0910997	3.38174	0.000720289	0.00771433
ENSMUSG00000038984	Tspyl5	protein_coding	15	33683876	testis-specific protein, Y-encoded-like 5	TSPYL5	1320.25	-0.271775	0.0803722	-3.38146	0.000721012	0.00771719
ENSMUSG00000040943	Tet2	protein_coding	3	133463679	tet methylcytosine dioxygenase 2	TET2	1429.78	0.481266	0.142421	3.37917	0.000727048	0.00777689
ENSMUSG00000022468	Endou	protein_coding	15	97711019	endonuclease, polyU-specific	ENDOU	25.0157	-0.735471	0.217723	-3.37801	0.000730132	0.0078013
ENSMUSG00000041390	Mdfic	protein_coding	6	15720661	MyoD family inhibitor domain containing	MDFIC	250.065	0.716136	0.212002	3.37796	0.000730251	0.0078013
ENSMUSG00000032352	Lrrc1	protein_coding	9	77430823	leucine rich repeat containing 1	LRRC1	676.489	-0.262701	0.077795	-3.37684	0.000733245	0.00782836
ENSMUSG00000032412	Atp1b3	protein_coding	9	96332655	ATPase, Na+/K+ transporting, beta 3 polypeptide	ATP1B3	3887.94	-0.396777	0.117529	-3.37598	0.000735538	0.0078479
ENSMUSG00000038346	Zfp384	protein_coding	6	125009145	zinc finger protein 384	ZNF384	336.622	0.44304	0.131332	3.37345	0.000742334	0.00791543
ENSMUSG00000034616	Ssh3	protein_coding	19	4261668	slingshot homolog 3 (Drosophila)	SSH3	653.918	0.280878	0.0832683	3.37316	0.000743103	0.00791865
ENSMUSG00000061273	Mmgt1	protein_coding	X	56585512	membrane magnesium transporter 1	MMGT1	2052.16	-0.221155	0.0655905	-3.37175	0.000746922	0.00795435
ENSMUSG00000025340	Rabgef1	protein_coding	5	130171798	RAB guanine nucleotide exchange factor (GEF) 1	RABGEF1	1098.36	-0.235078	0.0697305	-3.37123	0.000748325	0.00796338
ENSMUSG00000030822	Prr14	protein_coding	7	127459611	proline rich 14	PRR14	364.457	0.312311	0.0926438	3.37109	0.00074871	0.00796338
ENSMUSG00000032537	Ephb1	protein_coding	9	101922128	Eph receptor B1	EPHB1	1227.61	-0.404097	0.119901	-3.37027	0.000750954	0.00798224
ENSMUSG00000007783	Cpt1c	protein_coding	7	44959372	carnitine palmitoyltransferase 1c	CPT1C	1214.07	0.249398	0.0740199	3.36934	0.000753498	0.00800426
ENSMUSG00000079555	Haus3	protein_coding	5	34153880	HAUS augmin-like complex, subunit 3	HAUS3	564.954	-0.307784	0.0913589	-3.36895	0.000754552	0.00801044
ENSMUSG00000041272	Tox	protein_coding	4	6686353	thymocyte selection-associated high mobility group box	TOX	206.673	0.512256	0.15206	3.36877	0.000755041	0.00801062
ENSMUSG00000034032	Rpap1	protein_coding	2	119763304	RNA polymerase II associated protein 1	RPAP1	422.825	0.328583	0.0975772	3.36741	0.00075877	0.00804012
ENSMUSG00000038347	Tcte2	protein_coding	17	13482553	t-complex-associated testis expressed 2		156.74	0.454508	0.13497	3.36747	0.000758623	0.00804012
ENSMUSG00000027673	Ndufb5	protein_coding	3	32736990	NADH dehydrogenase (ubiquinone) 1 beta subcomplex, 5	NDUFB5	4004.01	-0.379554	0.112736	-3.36675	0.000760583	0.00805429
ENSMUSG00000022752	Tomm70a	protein_coding	16	57121714	translocase of outer mitochondrial membrane 70 homolog A (yeast)	TOMM70	7078.1	-0.295582	0.0878011	-3.36649	0.000761308	0.00805694
ENSMUSG00000017466	Timp2	protein_coding	11	118301069	tissue inhibitor of metalloproteinase 2	TIMP2	5987.37	0.218224	0.0648539	3.36485	0.000765858	0.00810003
ENSMUSG00000022307	Oxr1	protein_coding	15	41447482	oxidation resistance 1	OXR1	6570.04	-0.233765	0.0694764	-3.36466	0.000766374	0.00810044
ENSMUSG00000021763	BC067074	protein_coding	13	113317084	cDNA sequence BC067074		230.718	0.641072	0.190595	3.36352	0.000769554	0.00811887
ENSMUSG00000030666	Calcb	protein_coding	7	114718643	calcitonin-related polypeptide, beta	CALCB	184.495	-0.65586	0.194987	-3.36362	0.00076928	0.00811887
ENSMUSG00000059552	Trp53	protein_coding	11	69580359	transformation related protein 53	TP53	212.264	0.375299	0.111573	3.3637	0.000769044	0.00811887
ENSMUSG00000029777	Gars	protein_coding	6	55038007	glycyl-tRNA synthetase	GARS	4697.2	-0.256327	0.0762283	-3.36263	0.000772048	0.00814012
ENSMUSG00000037149	Ddx1	protein_coding	12	13219308	DEAD (Asp-Glu-Ala-Asp) box polypeptide 1	DDX1	5253.64	-0.228031	0.0678369	-3.36146	0.000775321	0.00816955
ENSMUSG00000027746	Ufm1	protein_coding	3	53853376	ubiquitin-fold modifier 1	UFM1	1412.99	-0.286627	0.0852834	-3.36088	0.00077695	0.00818162
ENSMUSG00000020321	Mdh1	protein_coding	11	21556787	malate dehydrogenase 1, NAD (soluble)	MDH1	23968.1	-0.309685	0.0921643	-3.36014	0.00077904	0.00819854
ENSMUSG00000041658	Rragb	protein_coding	X	153139981	Ras-related GTP binding B	RRAGB	3036.73	-0.233152	0.0693928	-3.35989	0.000779729	0.00819961
ENSMUSG00000049090	Zadh2	protein_coding	18	84088158	zinc binding alcohol dehydrogenase, domain containing 2	ZADH2	590.531	0.289309	0.0861101	3.35976	0.000780109	0.00819961
ENSMUSG00000040327	Cul9	protein_coding	17	46500572	cullin 9	CUL9	1568.88	0.271221	0.0807726	3.35783	0.000785563	0.00825182
ENSMUSG00000023959	Clic5	protein_coding	17	44188572	chloride intracellular channel 5	CLIC5	358.134	-0.544187	0.162105	-3.35701	0.000787917	0.00827142
ENSMUSG00000030061	Uba3	protein_coding	6	97183670	ubiquitin-like modifier activating enzyme 3	UBA3	3028.69	-0.213579	0.0636426	-3.35591	0.000791055	0.00829923
ENSMUSG00000019370	Calm3	protein_coding	7	16915379	calmodulin 3	CALM3	31420.9	-0.304194	0.0906593	-3.35536	0.000792619	0.00830022
ENSMUSG00000038055	Dexi	protein_coding	16	10502531	dexamethasone-induced transcript	DEXI	987.902	-0.364455	0.108616	-3.35545	0.000792366	0.00830022
ENSMUSG00000040940	Arhgef1	protein_coding	7	24902912	Rho guanine nucleotide exchange factor (GEF) 1	ARHGEF1	635.975	0.399623	0.119099	3.35539	0.000792519	0.00830022
ENSMUSG00000013089	Etv5	protein_coding	16	22381309	ets variant 5	ETV5	573.087	0.302193	0.0900801	3.35471	0.000794477	0.00831454
ENSMUSG00000033237	Arid2	protein_coding	15	96287518	AT rich interactive domain 2 (ARID, RFX-like)	ARID2	1592.67	0.305308	0.0910464	3.35333	0.000798468	0.00835115
ENSMUSG00000039477	Tnrc18	protein_coding	5	142724661	trinucleotide repeat containing 18	TNRC18	777.447	0.483861	0.144303	3.35309	0.00079915	0.00835314
ENSMUSG00000028974	Dffa	protein_coding	4	149104146	DNA fragmentation factor, alpha subunit	DFFA	1746.29	-0.511054	0.152439	-3.35251	0.000800812	0.00836535
ENSMUSG00000062797	Hikeshi	protein_coding	7	89917529	heat shock protein nuclear import factor	HIKESHI	965.188	-0.281885	0.0840972	-3.3519	0.000802586	0.00837872
ENSMUSG00000021583	Erap1	protein_coding	13	74639872	endoplasmic reticulum aminopeptidase 1	ERAP1	870.331	0.339251	0.101235	3.35113	0.000804832	0.008397
ENSMUSG00000105230	Gm42433	TEC	9	110005974	predicted gene 42433		133.183	-0.470334	0.14039	-3.35019	0.000807575	0.00842043
ENSMUSG00000038354	Ankrd35	protein_coding	3	96670131	ankyrin repeat domain 35	ANKRD35	469.47	-0.501534	0.149725	-3.34971	0.000808959	0.00842451
ENSMUSG00000062373	Tmem65	protein_coding	15	58782269	transmembrane protein 65	TMEM65	3047.01	-0.217343	0.064883	-3.34977	0.000808786	0.00842451
ENSMUSG00000025141	Myadml2	protein_coding	11	120646031	myeloid-associated differentiation marker-like 2	MYADML2	96.3596	-0.604318	0.180434	-3.34924	0.000810326	0.00843356
ENSMUSG00000024565	Sall3	protein_coding	18	80966376	sal-like 3 (Drosophila)	SALL3	428.159	0.532693	0.159091	3.34835	0.000812943	0.00845561
ENSMUSG00000019848	Popdc3	protein_coding	10	45178098	popeye domain containing 3	POPDC3	87.4281	-0.640163	0.191199	-3.34815	0.000813531	0.00845654
ENSMUSG00000025856	Pdgfa	protein_coding	5	138976014	platelet derived growth factor, alpha	PDGFA	890.585	-0.30745	0.0918519	-3.34724	0.000816217	0.00847489
ENSMUSG00000075486	Commd6	protein_coding	14	101633766	COMM domain containing 6	COMMD6	552.627	-0.28327	0.0846286	-3.34721	0.000816297	0.00847489
ENSMUSG00000005683	Cs	protein_coding	10	128337832	citrate synthase	CS	6856.2	-0.239838	0.0717582	-3.34231	0.000830844	0.00862064
ENSMUSG00000030557	Mef2a	protein_coding	7	67231163	myocyte enhancer factor 2A	MEF2A	2751.93	0.242931	0.072721	3.34059	0.000836011	0.00866894
ENSMUSG00000018398	Sept8	protein_coding	11	53519257	septin 8	SEPT8	7073.96	-0.258834	0.0774944	-3.34003	0.000837698	0.00868113
ENSMUSG00000032855	Pkd1	protein_coding	17	24549950	polycystic kidney disease 1 homolog	PKD1	3746.78	0.445434	0.133374	3.33974	0.000838568	0.00868484
ENSMUSG00000022983	Scaf4	protein_coding	16	90228957	SR-related CTD-associated factor 4	SCAF4	415.515	0.480442	0.143878	3.33923	0.000840122	0.00869398
ENSMUSG00000043501	Lgals2	protein_coding	15	78850862	lectin, galactose-binding, soluble 2	LGALS2	29.4143	0.728028	0.218042	3.33894	0.000840989	0.00869398
ENSMUSG00000070532	Ccdc190	protein_coding	1	169928648	coiled-coil domain containing 190	CCDC190	378.568	-0.507509	0.151991	-3.33908	0.000840574	0.00869398
ENSMUSG00000031441	Atp11a	protein_coding	8	12757014	ATPase, class VI, type 11A	ATP11A	4964.68	0.343696	0.102944	3.33867	0.000841808	0.00869715
ENSMUSG00000031960	Aars	protein_coding	8	111033144	alanyl-tRNA synthetase	AARS	5900.77	-0.25524	0.076462	-3.33813	0.000843449	0.00870879
ENSMUSG00000026939	Tmem141	protein_coding	2	25620067	transmembrane protein 141	TMEM141	292.405	-0.343338	0.102863	-3.33781	0.000844413	0.00871344
ENSMUSG00000026313	Hdac4	protein_coding	1	91928779	histone deacetylase 4	HDAC4	1575.33	0.327016	0.0979862	3.33737	0.000845746	0.00872189
ENSMUSG00000037058	Paip2	protein_coding	18	35598617	polyadenylate-binding protein-interacting protein 2	PAIP2	4870.12	-0.220388	0.0660462	-3.33688	0.000847236	0.00873194
ENSMUSG00000024091	Vapa	protein_coding	17	65580056	vesicle-associated membrane protein, associated protein A	VAPA	4244.05	-0.16445	0.0493131	-3.33481	0.000853587	0.00879205
ENSMUSG00000025220	Mgea5	protein_coding	19	45750261	meningioma expressed antigen 5 (hyaluronidase)	MGEA5	6729.83	-0.226391	0.0678909	-3.33463	0.00085414	0.00879241
ENSMUSG00000057672	Pkn1	protein_coding	8	83666536	protein kinase N1	PKN1	1062.38	0.241177	0.0723398	3.33394	0.000856247	0.00880874
ENSMUSG00000027351	Spred1	protein_coding	2	117121374	sprouty protein with EVH-1 domain 1, related sequence	SPRED1	5584.1	-0.272741	0.0818185	-3.33349	0.000857649	0.00881782
ENSMUSG00000069372	Ctxn3	protein_coding	18	57468516	cortexin 3	CTXN3	105.724	-0.615397	0.184675	-3.33233	0.00086122	0.00884917
ENSMUSG00000026764	Kif5c	protein_coding	2	49619298	kinesin family member 5C	KIF5C	24723.1	-0.374805	0.112496	-3.33173	0.000863076	0.00886287
ENSMUSG00000027381	Bcl2l11	protein_coding	2	128126038	BCL2-like 11 (apoptosis facilitator)	BCL2L11	228.151	0.494376	0.148419	3.33095	0.000865491	0.00888229
ENSMUSG00000022400	Rbx1	protein_coding	15	81466316	ring-box 1	RBX1	2424.46	-0.259219	0.0778759	-3.32862	0.000872773	0.00893551
ENSMUSG00000028559	Osbpl9	protein_coding	4	109061145	oxysterol binding protein-like 9	OSBPL9	2980.05	-0.185317	0.055674	-3.32862	0.000872785	0.00893551
ENSMUSG00000046157	Tmem229b	protein_coding	12	78961795	transmembrane protein 229B	TMEM229B	1077.72	-0.34613	0.103981	-3.3288	0.000872222	0.00893551
ENSMUSG00000102143	Gm38057	TEC	9	71852001	predicted gene, 38057		105.081	0.674611	0.20267	3.32863	0.000872756	0.00893551
ENSMUSG00000022364	Tbc1d31	protein_coding	15	57912199	TBC1 domain family, member 31	TBC1D31	352.098	0.316835	0.095197	3.3282	0.000874092	0.00894349
ENSMUSG00000041117	Ccdc8	protein_coding	7	16992708	coiled-coil domain containing 8	CCDC8	116.695	0.709751	0.213342	3.32682	0.000878418	0.00898233
ENSMUSG00000023456	Tpi1	protein_coding	6	124810586	triosephosphate isomerase 1	TPI1	9557.14	-0.305696	0.0919347	-3.32515	0.000883715	0.00903104
ENSMUSG00000020811	Wscd1	protein_coding	11	71749920	WSC domain containing 1	WSCD1	3365.5	-0.290739	0.0874465	-3.32476	0.000884939	0.00903266
ENSMUSG00000040669	Phc1	protein_coding	6	122317731	polyhomeotic-like 1 (Drosophila)	PHC1	744.867	0.349593	0.105147	3.3248	0.000884825	0.00903266
ENSMUSG00000076928	Trac	TR_C_gene	14	54220521	T cell receptor alpha constant		20.6092	-0.723153	0.21754	-3.32423	0.000886634	0.00904452
ENSMUSG00000041633	Kctd12b	protein_coding	X	153685154	potassium channel tetramerisation domain containing 12b		310.583	0.349531	0.105177	3.32328	0.000889666	0.00906999
ENSMUSG00000050856	Atp5k	protein_coding	5	108433244	ATP synthase, H+ transporting, mitochondrial F1F0 complex, subunit E	ATP5I	2215.88	-0.431637	0.129941	-3.32178	0.000894441	0.00911319
ENSMUSG00000097589	Dleu2	processed_transcript	14	61602839	deleted in lymphocytic leukemia, 2		596.783	0.533532	0.160665	3.32076	0.000897716	0.00914106
ENSMUSG00000014551	Mrps25	protein_coding	6	92169525	mitochondrial ribosomal protein S25	MRPS25	1039.77	-0.260897	0.0785706	-3.32054	0.000898438	0.00914293
ENSMUSG00000025571	Tnrc6c	protein_coding	11	117654289	trinucleotide repeat containing 6C	TNRC6C	1597.03	0.411135	0.123849	3.31965	0.00090129	0.00916645
ENSMUSG00000062753	AI413582	protein_coding	17	27563575	expressed sequence AI413582		474.946	-0.334435	0.100764	-3.319	0.00090342	0.0091826
ENSMUSG00000038290	Smg6	protein_coding	11	74925823	Smg-6 homolog, nonsense mediated mRNA decay factor (C. elegans)	SMG6	1718.03	-0.233384	0.0703314	-3.31834	0.000905537	0.00919861
ENSMUSG00000025132	Arhgdia	protein_coding	11	120578104	Rho GDP dissociation inhibitor (GDI) alpha	ARHGDIA	2777.7	0.218554	0.0658923	3.31684	0.00091041	0.00923704
ENSMUSG00000068696	Gpr88	protein_coding	3	116249654	G-protein coupled receptor 88	GPR88	84.6355	-0.599757	0.180816	-3.31695	0.000910047	0.00923704
ENSMUSG00000021772	Nkiras1	protein_coding	14	18271136	NFKB inhibitor interacting Ras-like protein 1	NKIRAS1	2921.72	-0.353551	0.106642	-3.31531	0.000915403	0.00928214
ENSMUSG00000021650	Ptcd2	protein_coding	13	99319649	pentatricopeptide repeat domain 2	PTCD2	891.467	-0.323293	0.0975475	-3.31421	0.000919014	0.00931319
ENSMUSG00000006546	Cryba2	protein_coding	1	74889934	crystallin, beta A2	CRYBA2	20.1715	-0.719924	0.217269	-3.31351	0.000921313	0.00932608
ENSMUSG00000050721	Plekho2	protein_coding	9	65552698	pleckstrin homology domain containing, family O member 2	PLEKHO2	535.77	-0.489683	0.147785	-3.31349	0.000921386	0.00932608
ENSMUSG00000020544	Cox11	protein_coding	11	90638173	cytochrome c oxidase assembly protein 11	COX11	396.57	-0.312802	0.0944602	-3.31147	0.000928062	0.00938244
ENSMUSG00000029014	Dnajc2	protein_coding	5	21757267	DnaJ heat shock protein family (Hsp40) member C2	DNAJC2	705.429	-0.283513	0.0856117	-3.31162	0.000927576	0.00938244
ENSMUSG00000093910	Zfp853	protein_coding	5	143287038	zinc finger protein 853	ZNF853	86.3185	0.52988	0.160022	3.3113	0.00092865	0.0093828
ENSMUSG00000095334	Gm21984	processed_transcript	7	126942144	predicted gene 21984		291.297	-0.511438	0.154545	-3.30932	0.000935232	0.00944367
ENSMUSG00000103779	Gm36931	TEC	17	51766643	predicted gene, 36931		38.0901	0.696941	0.210615	3.30907	0.000936053	0.00944634
ENSMUSG00000042751	Nmnat2	protein_coding	1	152954993	nicotinamide nucleotide adenylyltransferase 2	NMNAT2	4399.46	-0.278685	0.0842718	-3.30697	0.000943093	0.00951172
ENSMUSG00000105519	E430021H15Rik	TEC	5	44213801	RIKEN cDNA E430021H15 gene		47.9955	0.602759	0.182301	3.30638	0.000945083	0.00952612
ENSMUSG00000039717	Ralyl	protein_coding	3	13471655	RALY RNA binding protein-like	RALYL	1770.58	-0.259649	0.0785933	-3.3037	0.000954178	0.00961208
ENSMUSG00000027971	Ndst4	protein_coding	3	125404076	N-deacetylase/N-sulfotransferase (heparin glucosaminyl) 4	NDST4	1018.98	-0.379574	0.114924	-3.30282	0.000957194	0.00963674
ENSMUSG00000020790	Ankfy1	protein_coding	11	72690006	ankyrin repeat and FYVE domain containing 1	ANKFY1	2435.08	0.229206	0.0694126	3.30208	0.000959707	0.0096563
ENSMUSG00000029330	Cds1	protein_coding	5	101765130	CDP-diacylglycerol synthase 1	CDS1	2715.06	-0.305467	0.0925462	-3.3007	0.000964451	0.00969253
ENSMUSG00000041124	Msantd4	protein_coding	9	4376562	Myb/SANT-like DNA-binding domain containing 4 with coiled-coils	MSANTD4	2197.07	-0.263225	0.0797449	-3.30084	0.000963941	0.00969253
ENSMUSG00000005674	Tomm40l	protein_coding	1	171216011	translocase of outer mitochondrial membrane 40 homolog-like (yeast)	TOMM40L	1226.02	-0.288228	0.0873325	-3.30035	0.000965641	0.00969874
ENSMUSG00000035131	Brinp3	protein_coding	1	146494760	bone morphogenetic protein/retinoic acid inducible neural specific 3	BRINP3	1553.08	0.346212	0.104934	3.29934	0.000969132	0.009726
ENSMUSG00000058254	Tspan7	protein_coding	X	10485158	tetraspanin 7	TSPAN7	9408.42	-0.224829	0.0681459	-3.29923	0.000969502	0.009726
ENSMUSG00000022521	Crebbp	protein_coding	16	4081328	CREB binding protein	CREBBP	2936.6	0.409104	0.12406	3.29763	0.000975041	0.00977001
ENSMUSG00000031760	Mt3	protein_coding	8	94152607	metallothionein 3	MT3	2755.52	-0.431025	0.130702	-3.29778	0.000974514	0.00977001
ENSMUSG00000091264	Smim13	protein_coding	13	41249860	small integral membrane protein 13	SMIM13	4845.94	-0.312383	0.0947391	-3.2973	0.000976201	0.00977585
ENSMUSG00000026307	Scly	protein_coding	1	91298338	selenocysteine lyase	SCLY	378.969	-0.333412	0.10113	-3.29687	0.000977679	0.00978487
ENSMUSG00000053877	Srcap	protein_coding	7	127511983	Snf2-related CREBBP activator protein	SRCAP	248.555	0.565666	0.171592	3.29657	0.000978727	0.00978958
ENSMUSG00000079658	Tceb1	protein_coding	1	16641725	transcription elongation factor B (SIII), polypeptide 1		2612.34	-0.29193	0.0885663	-3.29617	0.000980111	0.00979764
ENSMUSG00000028360	Slc44a5	protein_coding	3	153973436	solute carrier family 44, member 5	SLC44A5	212.6	0.438517	0.133067	3.29545	0.000982628	0.00981701
ENSMUSG00000025997	Ikzf2	protein_coding	1	69531214	IKAROS family zinc finger 2	IKZF2	397.031	0.422265	0.128195	3.29393	0.000987954	0.00986441
ENSMUSG00000010803	Gabra1	protein_coding	11	42130939	gamma-aminobutyric acid (GABA) A receptor, subunit alpha 1	GABRA1	1916.57	-0.307989	0.0935245	-3.29314	0.000990748	0.00988345
ENSMUSG00000089633	A230009B12Rik	antisense	17	10456216	RIKEN cDNA A230009B12 gene		51.6774	-0.657995	0.199812	-3.29306	0.000991027	0.00988345
ENSMUSG00000038065	Mturn	protein_coding	6	54681624	maturin, neural progenitor differentiation regulator homolog (Xenopus)	MTURN	2633.31	-0.244957	0.0744343	-3.29092	0.000998611	0.00995323
ENSMUSG00000033075	Senp1	protein_coding	15	98038744	SUMO1/sentrin specific peptidase 1	SENP1	593.693	0.359578	0.109346	3.28845	0.0010074	0.010035
ENSMUSG00000025781	Atp5c1	protein_coding	2	10056016	ATP synthase, H+ transporting, mitochondrial F1 complex, gamma polypeptide 1	ATP5C1	6752.74	-0.264969	0.0805909	-3.28782	0.00100966	0.0100516
ENSMUSG00000022704	Qtrtd1	protein_coding	16	43861407	queuine tRNA-ribosyltransferase domain containing 1	QTRT2	421.642	0.290218	0.0882764	3.28761	0.00101043	0.0100533
ENSMUSG00000023022	Lima1	protein_coding	15	99778470	LIM domain and actin binding 1	LIMA1	677.254	0.572407	0.174131	3.28722	0.00101181	0.0100611
ENSMUSG00000106149	Gm43430	TEC	3	135650670	predicted gene 43430		43.1739	0.696508	0.211982	3.2857	0.00101729	0.0101097
ENSMUSG00000033488	BC026585	protein_coding	1	157458577	cDNA sequence BC026585		383.436	0.505517	0.153877	3.2852	0.00101909	0.0101217
ENSMUSG00000027346	Gpcpd1	protein_coding	2	132529082	glycerophosphocholine phosphodiesterase 1	GPCPD1	4317.82	-0.345223	0.105096	-3.28483	0.00102043	0.010129
ENSMUSG00000020715	Ern1	protein_coding	11	106394650	endoplasmic reticulum (ER) to nucleus signalling 1	ERN1	460.865	0.363042	0.110547	3.28405	0.00102325	0.0101511
ENSMUSG00000018068	Ints2	protein_coding	11	86210681	integrator complex subunit 2	INTS2	770.553	0.265069	0.080768	3.28186	0.00103124	0.0102244
ENSMUSG00000008373	Prpf31	protein_coding	7	3629985	pre-mRNA processing factor 31	PRPF31	1326.77	-0.276368	0.084229	-3.28115	0.00103385	0.0102442
ENSMUSG00000024044	Epb41l3	protein_coding	17	69156810	erythrocyte membrane protein band 4.1 like 3	EPB41L3	13541.8	-0.376743	0.114863	-3.27992	0.00103835	0.0102769
ENSMUSG00000037519	Ppfia1	protein_coding	7	144476758	protein tyrosine phosphatase, receptor type, f polypeptide (PTPRF), interacting protein (liprin), alpha 1	PPFIA1	1199.89	0.260384	0.0793867	3.27994	0.00103829	0.0102769
ENSMUSG00000032261	Sh3bgrl2	protein_coding	9	83548327	SH3 domain binding glutamic acid-rich protein like 2	SH3BGRL2	2349.08	-0.361541	0.110259	-3.27902	0.00104167	0.0102976
ENSMUSG00000035125	Gcfc2	protein_coding	6	81923669	GC-rich sequence DNA binding factor 2	GCFC2	243.389	0.391231	0.119311	3.27909	0.00104143	0.0102976
ENSMUSG00000029152	Ociad1	protein_coding	5	73292784	OCIA domain containing 1	OCIAD1	7797.03	-0.198365	0.0605035	-3.27856	0.00104337	0.0103057
ENSMUSG00000055471	Alk	protein_coding	17	71869442	anaplastic lymphoma kinase	ALK	220.858	0.510058	0.155578	3.27848	0.0010437	0.0103057
ENSMUSG00000046556	Zfp319	protein_coding	8	95323011	zinc finger protein 319	ZNF319	541.315	0.320752	0.097859	3.2777	0.00104656	0.010328
ENSMUSG00000007656	Arpp19	protein_coding	9	75037614	cAMP-regulated phosphoprotein 19	ARPP19	2417.34	-0.172161	0.0525315	-3.2773	0.00104807	0.0103368
ENSMUSG00000030500	Slc17a6	protein_coding	7	51622006	solute carrier family 17 (sodium-dependent inorganic phosphate cotransporter), member 6	SLC17A6	7337.88	-0.338672	0.103362	-3.27657	0.00105077	0.0103574
ENSMUSG00000074238	Ap1ar	protein_coding	3	127807007	adaptor-related protein complex 1 associated regulatory protein	AP1AR	1771.33	-0.17919	0.0546915	-3.27638	0.00105147	0.0103583
ENSMUSG00000046818	Ddit4l	protein_coding	3	137621612	DNA-damage-inducible transcript 4-like	DDIT4L	187.116	-0.688212	0.21014	-3.27502	0.00105653	0.0103963
ENSMUSG00000107215	Gm43197	TEC	6	3336772	predicted gene 43197		55.4402	0.714918	0.218294	3.27502	0.00105656	0.0103963
ENSMUSG00000024079	Eif2ak2	protein_coding	17	78852564	eukaryotic translation initiation factor 2-alpha kinase 2	EIF2AK2	779.155	0.381535	0.116547	3.27365	0.00106167	0.0104406
ENSMUSG00000050668	Gpatch11	protein_coding	17	78835516	G patch domain containing 11	GPATCH11	1221.89	-0.262774	0.0802969	-3.27253	0.0010659	0.0104761
ENSMUSG00000020961	Ston2	protein_coding	12	91638542	stonin 2	STON2	403.444	0.387918	0.118551	3.27215	0.00106732	0.0104835
ENSMUSG00000055254	Ntrk2	protein_coding	13	58806596	neurotrophic tyrosine kinase, receptor, type 2	NTRK2	9667.97	-0.26039	0.0795854	-3.27184	0.00106851	0.0104835
ENSMUSG00000094936	Rbm4	protein_coding	19	4784293	RNA binding motif protein 4	RBM4	234.332	0.431653	0.131927	3.27191	0.00106825	0.0104835
ENSMUSG00000014769	Psmb1	protein_coding	17	15475721	proteasome (prosome, macropain) subunit, beta type 1	PSMB1	3503.33	-0.300634	0.0918974	-3.27142	0.00107011	0.0104931
ENSMUSG00000105504	Gbp5	protein_coding	3	142493978	guanylate binding protein 5	GBP5	122.047	0.674626	0.206251	3.2709	0.00107206	0.0105062
ENSMUSG00000049907	Rasl11b	protein_coding	5	74195286	RAS-like, family 11, member B	RASL11B	177.087	-0.605292	0.185094	-3.27019	0.00107475	0.0105265
ENSMUSG00000032485	Scap	protein_coding	9	110333288	SREBF chaperone	SCAP	2068.11	0.22365	0.0684129	3.26913	0.00107879	0.0105599
ENSMUSG00000021062	Rab15	protein_coding	12	76797960	RAB15, member RAS oncogene family	RAB15	1538.36	-0.314992	0.096359	-3.26894	0.00107953	0.010561
ENSMUSG00000018340	Anxa6	protein_coding	11	54979108	annexin A6	ANXA6	5515.11	-0.339295	0.1039	-3.26558	0.0010924	0.010673
ENSMUSG00000031918	Mtmr2	protein_coding	9	13748410	myotubularin related protein 2	MTMR2	2481.98	-0.265084	0.0811781	-3.26546	0.00109285	0.010673
ENSMUSG00000055078	Gabra5	protein_coding	7	57407672	gamma-aminobutyric acid (GABA) A receptor, subunit alpha 5	GABRA5	1529.25	-0.336247	0.102966	-3.26561	0.00109228	0.010673
ENSMUSG00000079316	Rab9	protein_coding	X	166457253	RAB9, member RAS oncogene family	RAB9A	1046.65	-0.310706	0.0951911	-3.26402	0.00109843	0.0107212
ENSMUSG00000042616	Oscp1	protein_coding	4	126058565	organic solute carrier partner 1	OSCP1	894.471	-0.277501	0.0850784	-3.26171	0.00110743	0.0108028
ENSMUSG00000051022	Hs3st1	protein_coding	5	39613935	heparan sulfate (glucosamine) 3-O-sulfotransferase 1	HS3ST1	415.526	-0.369051	0.113167	-3.2611	0.00110979	0.0108197
ENSMUSG00000028013	Ppa2	protein_coding	3	133310110	pyrophosphatase (inorganic) 2	PPA2	1363.57	-0.271411	0.083275	-3.25922	0.00111721	0.0108795
ENSMUSG00000030956	Fam53b	protein_coding	7	132712082	family with sequence similarity 53, member B	FAM53B	1209.76	-0.22348	0.0685677	-3.25926	0.00111703	0.0108795
ENSMUSG00000030921	Trim30a	protein_coding	7	104409025	tripartite motif-containing 30A		311.203	0.64788	0.198815	3.25871	0.00111921	0.0108927
ENSMUSG00000081534	Slc48a1	protein_coding	15	97784355	solute carrier family 48 (heme transporter), member 1	SLC48A1	3637.16	-0.294962	0.0905285	-3.25823	0.00112111	0.010905
ENSMUSG00000100301	6030407O03Rik	lincRNA	1	73618088	RIKEN cDNA 6030407O03 gene		79.6504	0.585171	0.179659	3.25712	0.00112551	0.0109414
ENSMUSG00000008859	Rala	protein_coding	13	17880575	v-ral simian leukemia viral oncogene A (ras related)	RALA	2203.29	-0.279966	0.0859803	-3.25616	0.00112931	0.0109721
ENSMUSG00000032307	Ube2q2	protein_coding	9	55148854	ubiquitin-conjugating enzyme E2Q family member 2	UBE2Q2	1614.33	-0.30448	0.0935175	-3.25586	0.00113051	0.0109775
ENSMUSG00000096210	H1f0	protein_coding	15	79028212	H1 histone family, member 0	H1F0	2806.45	-0.369581	0.113534	-3.25523	0.00113301	0.0109955
ENSMUSG00000035642	Aamdc	protein_coding	7	97550331	adipogenesis associated Mth938 domain containing	AAMDC	681.519	-0.33853	0.104029	-3.2542	0.00113712	0.011029
ENSMUSG00000021037	Ahsa1	protein_coding	12	87266746	AHA1, activator of heat shock protein ATPase 1	AHSA1	2909.96	-0.274273	0.0842903	-3.25391	0.00113829	0.011034
ENSMUSG00000020334	Slc22a4	protein_coding	11	53983123	solute carrier family 22 (organic cation transporter), member 4	SLC22A4	686.45	-0.286203	0.0879955	-3.25248	0.00114403	0.0110823
ENSMUSG00000032532	Cck	protein_coding	9	121489824	cholecystokinin	CCK	544.794	-0.5041	0.154996	-3.25234	0.00114457	0.0110823
ENSMUSG00000045875	Adra1a	protein_coding	14	66635251	adrenergic receptor, alpha 1a	ADRA1A	569.429	-0.542639	0.166867	-3.25193	0.00114625	0.0110922
ENSMUSG00000040147	Maob	protein_coding	X	16709282	monoamine oxidase B	MAOB	683.01	0.319464	0.0982456	3.25169	0.00114722	0.0110952
ENSMUSG00000000378	Ccm2	protein_coding	11	6546887	cerebral cavernous malformation 2	CCM2	772.895	-0.208655	0.0641966	-3.25025	0.00115303	0.0111414
ENSMUSG00000106837	D630030B08Rik	TEC	5	67833350	RIKEN cDNA D630030B08 gene		48.4041	0.691878	0.212874	3.25018	0.00115331	0.0111414
ENSMUSG00000026914	Psmd14	protein_coding	2	61711694	proteasome (prosome, macropain) 26S subunit, non-ATPase, 14	PSMD14	2640.81	-0.238919	0.0735157	-3.24991	0.00115443	0.0111459
ENSMUSG00000020034	Tcp11l2	protein_coding	10	84576626	t-complex 11 (mouse) like 2	TCP11L2	716.622	0.31717	0.0976032	3.24958	0.00115575	0.0111459
ENSMUSG00000021024	Psma6	protein_coding	12	55384222	proteasome (prosome, macropain) subunit, alpha type 6	PSMA6	2165.54	-0.273475	0.0841559	-3.24962	0.0011556	0.0111459
ENSMUSG00000024533	Spire1	protein_coding	18	67488209	spire homolog 1 (Drosophila)	SPIRE1	3642.8	-0.233388	0.0718691	-3.2474	0.00116466	0.0112255
ENSMUSG00000002985	Apoe	protein_coding	7	19696109	apolipoprotein E	APOE	31343.4	-0.552681	0.170221	-3.24683	0.00116697	0.0112414
ENSMUSG00000073274	Gm14636	processed_transcript	X	19156981	predicted gene 14636		67.1946	0.624808	0.192487	3.24597	0.00117052	0.0112691
ENSMUSG00000027881	Prpf38b	protein_coding	3	108902805	PRP38 pre-mRNA processing factor 38 (yeast) domain containing B	PRPF38B	914.095	0.261666	0.0806702	3.24365	0.00118009	0.0113484
ENSMUSG00000032171	Pin1	protein_coding	9	20652095	protein (peptidyl-prolyl cis/trans isomerase) NIMA-interacting 1	PIN1	1356.43	-0.353221	0.108896	-3.24367	0.00118002	0.0113484
ENSMUSG00000041920	Slc16a6	protein_coding	11	109450855	solute carrier family 16 (monocarboxylic acid transporters), member 6	SLC16A6	420.737	-0.382078	0.117814	-3.24305	0.00118259	0.011366
ENSMUSG00000035310	Lin54	protein_coding	5	100441918	lin-54 homolog (C. elegans)	LIN54	742.726	-0.328922	0.101441	-3.24248	0.00118495	0.0113823
ENSMUSG00000031458	Coprs	protein_coding	8	13884794	coordinator of PRMT5, differentiation stimulator	COPRS	960.346	-0.34623	0.106803	-3.24177	0.00118789	0.0114031
ENSMUSG00000049504	Proser1	protein_coding	3	53463666	proline and serine rich 1	PROSER1	185.294	0.467975	0.144364	3.24163	0.00118847	0.0114031
ENSMUSG00000079487	Med12	protein_coding	X	101274030	mediator complex subunit 12	MED12	1087.92	0.383746	0.11839	3.24138	0.00118952	0.0114067
ENSMUSG00000057181	5730455P16Rik	protein_coding	11	80360492	RIKEN cDNA 5730455P16 gene	C17orf75	2769.18	-0.231564	0.0714667	-3.24017	0.00119458	0.0114488
ENSMUSG00000075705	Msrb1	protein_coding	17	24736642	methionine sulfoxide reductase B1	MSRB1	705.663	-0.42558	0.131378	-3.23936	0.00119797	0.0114748
ENSMUSG00000038500	Prr3	protein_coding	17	35972541	proline-rich polypeptide 3	PRR3	190.616	0.38156	0.117803	3.23896	0.00119964	0.0114779
ENSMUSG00000055371	Stam2	protein_coding	2	52691664	signal transducing adaptor molecule (SH3 domain and ITAM motif) 2	STAM2	892.651	0.23976	0.074023	3.23899	0.00119953	0.0114779
ENSMUSG00000047797	Gjb1	protein_coding	X	101376378	gap junction protein, beta 1	GJB1	1755.72	-0.442678	0.136727	-3.23768	0.00120507	0.0115232
ENSMUSG00000027829	Ccnl1	protein_coding	3	65946151	cyclin L1	CCNL1	1225.21	0.313781	0.0969236	3.2374	0.00120623	0.0115279
ENSMUSG00000020993	Trappc6b	protein_coding	12	59043093	trafficking protein particle complex 6B	TRAPPC6B	1092.62	-0.325543	0.100595	-3.23616	0.00121148	0.0115715
ENSMUSG00000024112	Cacna1h	protein_coding	17	25374285	calcium channel, voltage-dependent, T type, alpha 1H subunit	CACNA1H	450.268	0.450992	0.139393	3.2354	0.00121473	0.0115916
ENSMUSG00000028036	Ptgfr	protein_coding	3	151796502	prostaglandin F receptor	PTGFR	149.396	-0.499578	0.154412	-3.23535	0.00121495	0.0115916
ENSMUSG00000031755	Bbs2	protein_coding	8	94067954	Bardet-Biedl syndrome 2 (human)	BBS2	978.954	0.232633	0.071915	3.23484	0.00121712	0.0116057
ENSMUSG00000026568	Mpc2	protein_coding	1	165460637	mitochondrial pyruvate carrier 2	MPC2	1954.88	-0.362099	0.111962	-3.23412	0.00122019	0.0116285
ENSMUSG00000042055	Wdr11	protein_coding	7	129591863	WD repeat domain 11	WDR11	1500.05	0.19644	0.0607496	3.2336	0.00122239	0.0116429
ENSMUSG00000030878	Cdr2	protein_coding	7	120957036	cerebellar degeneration-related 2	CDR2	1799.11	-0.362846	0.112224	-3.23323	0.00122398	0.0116515
ENSMUSG00000022841	Ap2m1	protein_coding	16	20535478	adaptor-related protein complex 2, mu 1 subunit	AP2M1	1134.66	-0.22499	0.0695941	-3.23289	0.00122544	0.0116588
ENSMUSG00000001225	Slc26a3	protein_coding	12	31390871	solute carrier family 26, member 3	SLC26A3	32.0353	-0.675918	0.209123	-3.23215	0.00122864	0.0116828
ENSMUSG00000086606	Gm13205	antisense	4	148947492	predicted gene 13205		172.05	-0.584138	0.180767	-3.23144	0.00123169	0.0117052
ENSMUSG00000024516	Sec11c	protein_coding	18	65800549	SEC11 homolog C, signal peptidase complex subunit	SEC11C	3346.71	-0.371757	0.115057	-3.23107	0.00123329	0.0117123
ENSMUSG00000029050	Ski	protein_coding	4	155154075	ski sarcoma viral oncogene homolog (avian)	SKI	1567.52	0.315575	0.0976726	3.23094	0.00123382	0.0117123
ENSMUSG00000028397	Kdm4c	protein_coding	4	74242497	lysine (K)-specific demethylase 4C	KDM4C	1291.78	0.18176	0.0562625	3.23057	0.00123546	0.0117147
ENSMUSG00000096956	Snhg18	lincRNA	15	32240565	small nucleolar RNA host gene 18		111.845	0.668581	0.206947	3.23069	0.00123492	0.0117147
ENSMUSG00000025613	Cct8	protein_coding	16	87483326	chaperonin containing Tcp1, subunit 8 (theta)	CCT8	5932.36	-0.225942	0.0699545	-3.22984	0.00123861	0.0117323
ENSMUSG00000092210	A930009A15Rik	protein_coding	10	115569986	RIKEN cDNA A930009A15 gene		25.2747	0.687832	0.212963	3.22982	0.0012387	0.0117323
ENSMUSG00000064052	Gm5089	protein_coding	14	122434854	predicted gene 5089		22.5793	0.679207	0.210358	3.22881	0.00124307	0.0117671
ENSMUSG00000014504	Srp19	protein_coding	18	34330847	signal recognition particle 19	SRP19	767.476	-0.28997	0.0898392	-3.22766	0.00124809	0.0118081
ENSMUSG00000021130	Galnt16	protein_coding	12	80518990	UDP-N-acetyl-alpha-D-galactosamine:polypeptide N-acetylgalactosaminyltransferase 16	GALNT16	3177.6	-0.231652	0.0718091	-3.22594	0.00125561	0.0118726
ENSMUSG00000037166	Ppp1r14a	protein_coding	7	29289308	protein phosphatase 1, regulatory (inhibitor) subunit 14A	PPP1R14A	892.792	-0.47594	0.147585	-3.22486	0.00126035	0.0119041
ENSMUSG00000039452	Snx22	protein_coding	9	66065176	sorting nexin 22	SNX22	244.172	0.492078	0.152586	3.22492	0.00126006	0.0119041
ENSMUSG00000029469	Ift81	protein_coding	5	122550204	intraflagellar transport 81	IFT81	1130.47	-0.224923	0.0697545	-3.22449	0.00126198	0.0119129
ENSMUSG00000004267	Eno2	protein_coding	6	124760053	enolase 2, gamma neuronal	ENO2	19825.1	-0.325553	0.100982	-3.22388	0.00126469	0.0119318
ENSMUSG00000040209	Zfp704	protein_coding	3	9427020	zinc finger protein 704	ZNF704	2397.09	0.355074	0.110158	3.22333	0.0012671	0.0119416
ENSMUSG00000043445	Pgp	protein_coding	17	24470473	phosphoglycolate phosphatase	PGP	1033.33	-0.364399	0.113051	-3.22332	0.00126713	0.0119416
ENSMUSG00000029094	Afap1	protein_coding	5	35893319	actin filament associated protein 1	AFAP1	1013.56	0.417831	0.129647	3.22284	0.00126926	0.011955
ENSMUSG00000029632	Ndufa4	protein_coding	6	11900292	NADH dehydrogenase (ubiquinone) 1 alpha subcomplex, 4	NDUFA4	6826.52	-0.322475	0.100064	-3.22268	0.00126999	0.0119552
ENSMUSG00000014355	Anapc1	protein_coding	2	128610104	anaphase promoting complex subunit 1	ANAPC1	3830.94	0.179581	0.0557394	3.2218	0.0012739	0.0119788
ENSMUSG00000047454	Gphn	protein_coding	12	78226655	gephyrin	GPHN	2886.59	-0.2074	0.0643717	-3.22192	0.00127335	0.0119788
ENSMUSG00000017765	Slc12a4	protein_coding	8	105943590	solute carrier family 12, member 4	SLC12A4	876.824	0.358908	0.111463	3.21996	0.00128207	0.0120422
ENSMUSG00000021476	Habp4	protein_coding	13	64161866	hyaluronic acid binding protein 4	HABP4	4783.72	-0.320523	0.0995425	-3.21997	0.00128205	0.0120422
ENSMUSG00000021745	Ptprg	protein_coding	14	11553532	protein tyrosine phosphatase, receptor type, G	PTPRG	2652.67	0.252767	0.0785047	3.21977	0.00128293	0.0120437
ENSMUSG00000032374	Plod2	protein_coding	9	92542223	procollagen lysine, 2-oxoglutarate 5-dioxygenase 2	PLOD2	614.709	0.376266	0.116886	3.21908	0.00128602	0.0120642
ENSMUSG00000085987	Gm13403	lincRNA	2	33935788	predicted gene 13403		52.2824	0.67434	0.20949	3.21896	0.00128654	0.0120642
ENSMUSG00000102171	Gm37874	TEC	14	47737339	predicted gene, 37874		92.792	0.473896	0.147242	3.21848	0.00128872	0.0120779
ENSMUSG00000021996	Esd	protein_coding	14	74732297	esterase D/formylglutathione hydrolase	ESD	1520.66	-0.304306	0.0945688	-3.21782	0.00129168	0.0120989
ENSMUSG00000084843	B230312C02Rik	lincRNA	2	180370491	RIKEN cDNA B230312C02 gene		180.56	-0.525678	0.163403	-3.21706	0.0012951	0.0121243
ENSMUSG00000102059	Gm20257	transcribed_unprocessed_pseudogene	1	58652641	predicted gene, 20257		29.7096	0.695386	0.216242	3.21578	0.00130091	0.012172
ENSMUSG00000017677	Wsb1	protein_coding	11	79239372	WD repeat and SOCS box-containing 1	WSB1	3428.01	0.177082	0.0550735	3.21538	0.00130271	0.0121753
ENSMUSG00000041020	Map7d2	protein_coding	X	159414572	MAP7 domain containing 2	MAP7D2	5567.99	-0.359779	0.111888	-3.21552	0.00130208	0.0121753
ENSMUSG00000024293	Esco1	protein_coding	18	10566602	establishment of sister chromatid cohesion N-acetyltransferase 1	ESCO1	1117.32	-0.252109	0.0784166	-3.21499	0.00130448	0.0121852
ENSMUSG00000041992	Rapgef5	protein_coding	12	117516479	Rap guanine nucleotide exchange factor (GEF) 5	RAPGEF5	1837.4	-0.41865	0.130244	-3.21434	0.00130743	0.012206
ENSMUSG00000097789	Gm2115	protein_coding	7	84528954	predicted gene 2115		783.175	-0.356982	0.111082	-3.21368	0.00131046	0.0122276
ENSMUSG00000039313	AF529169	protein_coding	9	89587216	cDNA sequence AF529169	KIAA1024	1971.5	-0.256629	0.0798594	-3.21351	0.00131125	0.0122282
ENSMUSG00000047606	Ankrd34c	protein_coding	9	89725245	ankyrin repeat domain 34C	ANKRD34C	430.943	-0.40609	0.126415	-3.21235	0.00131652	0.0122706
ENSMUSG00000024099	Ndufv2	protein_coding	17	66078795	NADH dehydrogenase (ubiquinone) flavoprotein 2	NDUFV2	5558.45	-0.277908	0.0865276	-3.21178	0.00131915	0.0122884
ENSMUSG00000027835	Pdcd10	protein_coding	3	75516490	programmed cell death 10	PDCD10	555.587	-0.334684	0.104226	-3.21115	0.00132205	0.0123086
ENSMUSG00000051351	Zfp46	protein_coding	4	136284683	zinc finger protein 46	ZNF436	688.748	0.251734	0.0784042	3.21073	0.001324	0.01232
ENSMUSG00000104093	A330015K06Rik	antisense	3	65133060	RIKEN cDNA A330015K06 gene		131.799	-0.695124	0.216683	-3.20803	0.0013365	0.0124295
ENSMUSG00000005732	Ranbp1	protein_coding	16	18239784	RAN binding protein 1	RANBP1	1396.19	-0.202302	0.0630698	-3.20759	0.00133851	0.0124414
ENSMUSG00000025792	Slc25a10	protein_coding	11	120491840	solute carrier family 25 (mitochondrial carrier, dicarboxylate transporter), member 10	SLC25A10	400.915	-0.399964	0.124701	-3.20737	0.00133953	0.0124441
ENSMUSG00000022025	Lect1	protein_coding	14	79637690	leukocyte cell derived chemotaxin 1		18.8219	0.695857	0.21698	3.20701	0.00134122	0.0124472
ENSMUSG00000029482	Aacs	protein_coding	5	125475814	acetoacetyl-CoA synthetase	AACS	1065.72	-0.263462	0.0821524	-3.20699	0.00134134	0.0124472
ENSMUSG00000003872	Lin7b	protein_coding	7	45367891	lin-7 homolog B (C. elegans)	LIN7B	500.341	-0.42838	0.133593	-3.20659	0.00134317	0.0124573
ENSMUSG00000034110	Kctd7	protein_coding	5	130144861	potassium channel tetramerisation domain containing 7	KCTD7	670.339	-0.28361	0.0884548	-3.20626	0.0013447	0.0124648
ENSMUSG00000045252	Zfp574	protein_coding	7	25072567	zinc finger protein 574	ZNF574	357.958	0.279627	0.0872177	3.20608	0.00134556	0.0124659
ENSMUSG00000029714	Gigyf1	protein_coding	5	137518548	GRB10 interacting GYF protein 1	GIGYF1	455.152	0.448101	0.139805	3.2052	0.0013497	0.0124907
ENSMUSG00000054556	Gm4876	antisense	6	17065010	predicted gene 4876		83.8925	0.570989	0.178143	3.20523	0.00134953	0.0124907
ENSMUSG00000089917	Uckl1	protein_coding	2	181569149	uridine-cytidine kinase 1-like 1	UCKL1	779.794	0.288426	0.0900011	3.20469	0.00135206	0.0125057
ENSMUSG00000059554	Ccdc28a	protein_coding	10	18213676	coiled-coil domain containing 28A	CCDC28A	775.197	-0.306482	0.0956409	-3.20451	0.00135291	0.0125067
ENSMUSG00000019732	Calr3	protein_coding	8	72424176	calreticulin 3	CALR3	176.111	-0.516568	0.161239	-3.20374	0.00135654	0.0125334
ENSMUSG00000024544	Ldlrad4	protein_coding	18	67933257	low density lipoprotein receptor class A domain containing 4	LDLRAD4	541.496	-0.299018	0.0933561	-3.20299	0.0013601	0.0125595
ENSMUSG00000038611	Phrf1	protein_coding	7	141228784	PHD and ring finger domains 1	PHRF1	1080.67	0.235225	0.0734442	3.20278	0.0013611	0.0125618
ENSMUSG00000031513	Leprotl1	protein_coding	8	34135572	leptin receptor overlapping transcript-like 1	LEPROTL1	1856.67	-0.198318	0.0619347	-3.20205	0.00136453	0.0125866
ENSMUSG00000031201	Brcc3	protein_coding	X	75416628	BRCA1/BRCA2-containing complex, subunit 3	BRCC3	1229.95	-0.186777	0.0583539	-3.20076	0.00137065	0.0126238
ENSMUSG00000047502	Mroh7	protein_coding	4	106680417	maestro heat-like repeat family member 7	MROH7	102.126	0.505999	0.158089	3.20073	0.0013708	0.0126238
ENSMUSG00000108358	Gm44509	TEC	7	55973519	predicted gene 44509		816.072	-0.378421	0.118221	-3.20096	0.00136971	0.0126238
ENSMUSG00000034587	8430429K09Rik	processed_transcript	11	3452365	RIKEN cDNA 8430429K09 gene		118.394	-0.446422	0.139502	-3.20011	0.00137374	0.0126303
ENSMUSG00000039929	Urb1	protein_coding	16	90751527	URB1 ribosome biogenesis 1 homolog (S. cerevisiae)	URB1	488.629	0.295566	0.0923604	3.20014	0.00137363	0.0126303
ENSMUSG00000097536	2610037D02Rik	lincRNA	15	96134819	RIKEN cDNA 2610037D02 gene		158.301	0.521224	0.16287	3.20025	0.0013731	0.0126303
ENSMUSG00000027676	Ccdc39	protein_coding	3	33812362	coiled-coil domain containing 39	CCDC39	463.166	0.370954	0.11594	3.19953	0.0013765	0.0126489
ENSMUSG00000022234	Cct5	protein_coding	15	31590800	chaperonin containing Tcp1, subunit 5 (epsilon)	CCT5	5727.65	-0.190692	0.0596153	-3.19871	0.00138045	0.0126783
ENSMUSG00000021775	Nr1d2	protein_coding	14	18204054	nuclear receptor subfamily 1, group D, member 2	NR1D2	4145.2	-0.249954	0.0781582	-3.19805	0.00138361	0.0126936
ENSMUSG00000034932	Mrpl54	protein_coding	10	81264713	mitochondrial ribosomal protein L54	MRPL54	497.815	-0.339	0.106	-3.19811	0.00138331	0.0126936
ENSMUSG00000022559	Fbxl6	protein_coding	15	76535730	F-box and leucine-rich repeat protein 6	FBXL6	323.766	0.35749	0.111793	3.19779	0.00138484	0.012698
ENSMUSG00000032329	Hmg20a	protein_coding	9	56418609	high mobility group 20A	HMG20A	1604.15	0.242972	0.0760204	3.19614	0.00139277	0.0127569
ENSMUSG00000100534	Gm816	lincRNA	1	76890472	predicted gene 816		21.1096	-0.675826	0.211446	-3.19621	0.00139247	0.0127569
ENSMUSG00000052056	Zfp217	protein_coding	2	170108643	zinc finger protein 217	ZNF217	187.019	0.575741	0.180264	3.19388	0.00140376	0.0128478
ENSMUSG00000070858	Gm1673	protein_coding	5	33983433	predicted gene 1673	C4orf48	362.225	-0.430395	0.13476	-3.19378	0.00140421	0.0128478
ENSMUSG00000031568	Rwdd4a	protein_coding	8	47533664	RWD domain containing 4A	RWDD4	797.255	-0.260577	0.0816282	-3.19225	0.00141171	0.0129095
ENSMUSG00000006498	Ptbp1	protein_coding	10	79854427	polypyrimidine tract binding protein 1	PTBP1	687.767	0.476023	0.149148	3.19163	0.00141474	0.0129302
ENSMUSG00000020601	Trib2	protein_coding	12	15791727	tribbles pseudokinase 2	TRIB2	1467.7	-0.23213	0.0727354	-3.19144	0.00141568	0.0129307
ENSMUSG00000089726	Mir17hg	lincRNA	14	115042879	Mir17 host gene (non-protein coding)		54.6432	0.630035	0.197423	3.1913	0.00141632	0.0129307
ENSMUSG00000021706	Zfyve16	protein_coding	13	92487108	zinc finger, FYVE domain containing 16	ZFYVE16	1244.14	0.219472	0.068794	3.19027	0.0014214	0.0129655
ENSMUSG00000097743	Gm16973	lincRNA	14	56696280	predicted gene, 16973		158.29	0.460946	0.144487	3.19022	0.00142166	0.0129655
ENSMUSG00000006058	Snf8	protein_coding	11	96034885	SNF8, ESCRT-II complex subunit, homolog (S. cerevisiae)	SNF8	745.372	-0.258724	0.0811178	-3.18948	0.00142529	0.0129916
ENSMUSG00000019478	Rab4a	protein_coding	8	123805985	RAB4A, member RAS oncogene family	RAB4A	519.54	-0.319968	0.100377	-3.18767	0.00143423	0.0130528
ENSMUSG00000030795	Fus	protein_coding	7	127967457	fused in sarcoma	FUS	1413.92	0.518169	0.162555	3.18766	0.00143431	0.0130528
ENSMUSG00000037493	Cib2	protein_coding	9	54544794	calcium and integrin binding family member 2	CIB2	758.489	-0.32279	0.101254	-3.18793	0.00143294	0.0130528
ENSMUSG00000024084	Qpct	protein_coding	17	79051906	glutaminyl-peptide cyclotransferase (glutaminyl cyclase)	QPCT	911.086	0.370196	0.116143	3.18743	0.00143545	0.0130561
ENSMUSG00000069895	Atxn1l	protein_coding	8	109726451	ataxin 1-like	ATXN1L	1182.24	0.240824	0.0755601	3.18719	0.00143663	0.0130599
ENSMUSG00000021771	Vdac2	protein_coding	14	21831269	voltage-dependent anion channel 2	VDAC2	5583.55	-0.221743	0.0695783	-3.18696	0.00143777	0.0130632
ENSMUSG00000022099	Dmtn	protein_coding	14	70602184	dematin actin binding protein	DMTN	3349.07	-0.276932	0.0869065	-3.18654	0.00143983	0.0130749
ENSMUSG00000032199	Polr2m	protein_coding	9	71478437	polymerase (RNA) II (DNA directed) polypeptide M	POLR2M	2857.13	-0.140053	0.0439578	-3.18608	0.00144215	0.013089
ENSMUSG00000019779	Frk	protein_coding	10	34483399	fyn-related kinase	FRK	42.6135	0.635543	0.199495	3.18577	0.00144372	0.0130962
ENSMUSG00000036327	Qsox2	protein_coding	2	26208637	quiescin Q6 sulfhydryl oxidase 2	QSOX2	719.831	0.20437	0.0641664	3.18501	0.00144751	0.0131096
ENSMUSG00000039954	Stk32a	protein_coding	18	43207697	serine/threonine kinase 32A	STK32A	1104.43	-0.498562	0.156521	-3.18528	0.00144615	0.0131096
ENSMUSG00000054196	Cthrc1	protein_coding	15	39076932	collagen triple helix repeat containing 1	CTHRC1	264.769	-0.335332	0.10528	-3.18515	0.0014468	0.0131096
ENSMUSG00000036955	Kif1bp	protein_coding	10	62538626	KIF1 binding protein	KIF1BP	3211.83	-0.20607	0.0647141	-3.18431	0.00145098	0.0131336
ENSMUSG00000038936	Sccpdh	protein_coding	1	179668210	saccharopine dehydrogenase (putative)	SCCPDH	5466.32	-0.3419	0.107375	-3.18417	0.00145171	0.0131336
ENSMUSG00000058258	Idi1	protein_coding	13	8885501	isopentenyl-diphosphate delta isomerase	IDI1	75.3171	-0.595582	0.187155	-3.1823	0.00146112	0.0132046
ENSMUSG00000063235	Ptpmt1	processed_transcript	2	90908716	protein tyrosine phosphatase, mitochondrial 1	PTPMT1	814.689	-0.261606	0.0822038	-3.18241	0.00146056	0.0132046
ENSMUSG00000060098	Prmt7	protein_coding	8	106210936	protein arginine N-methyltransferase 7	PRMT7	1227.15	-0.271948	0.0854757	-3.18158	0.00146472	0.0132301
ENSMUSG00000018363	Smurf2	protein_coding	11	106820066	SMAD specific E3 ubiquitin protein ligase 2	SMURF2	1381.74	0.253689	0.0797861	3.17961	0.00147475	0.0133136
ENSMUSG00000029153	Ociad2	protein_coding	5	73322199	OCIA domain containing 2	OCIAD2	644.299	-0.385033	0.12115	-3.17817	0.00148209	0.0133656
ENSMUSG00000042662	Dusp15	protein_coding	2	152940997	dual specificity phosphatase-like 15	DUSP15	1154.5	0.427959	0.13465	3.1783	0.00148143	0.0133656
ENSMUSG00000027965	Olfm3	protein_coding	3	114904078	olfactomedin 3	OLFM3	1700.37	-0.324331	0.102072	-3.17747	0.00148565	0.0133906
ENSMUSG00000024193	Phf1	protein_coding	17	26933127	PHD finger protein 1	PHF1	616.752	0.2773	0.0873049	3.17623	0.00149203	0.0134409
ENSMUSG00000110087	Gm45309	sense_intronic	7	46784746	predicted gene 45309		19.1971	0.69248	0.218073	3.17545	0.00149603	0.0134699
ENSMUSG00000022787	Wdr53	protein_coding	16	32247227	WD repeat domain 53	WDR53	230.145	-0.368279	0.116017	-3.17436	0.00150168	0.0134992
ENSMUSG00000035770	Dync1li2	protein_coding	8	104417680	dynein, cytoplasmic 1 light intermediate chain 2	DYNC1LI2	9699.83	-0.301005	0.0948192	-3.17451	0.00150088	0.0134992
ENSMUSG00000051223	Bzw1	protein_coding	1	58392898	basic leucine zipper and W2 domains 1	BZW1	4858.18	-0.207928	0.0655017	-3.17439	0.0015015	0.0134992
ENSMUSG00000071708	Sms	protein_coding	X	157443855	spermine synthase	SMS	2023.32	-0.312778	0.0985814	-3.17279	0.00150983	0.0135653
ENSMUSG00000052369	Tmem106c	protein_coding	15	97964229	transmembrane protein 106C	TMEM106C	804.802	-0.267885	0.0844451	-3.17229	0.00151241	0.0135812
ENSMUSG00000085767	Gm13563	antisense	2	26381526	predicted gene 13563		52.9744	0.606391	0.191169	3.17201	0.0015139	0.0135874
ENSMUSG00000024381	Bin1	protein_coding	18	32377217	bridging integrator 1	BIN1	5405.59	-0.299151	0.094315	-3.17182	0.00151485	0.0135888
ENSMUSG00000018189	Uchl5	protein_coding	1	143777272	ubiquitin carboxyl-terminal esterase L5	UCHL5	1563.29	-0.341585	0.107723	-3.17097	0.00151929	0.0136214
ENSMUSG00000024790	Sac3d1	protein_coding	19	6116004	SAC3 domain containing 1	SAC3D1	222.125	-0.370718	0.116928	-3.17047	0.00152193	0.0136378
ENSMUSG00000026470	Stx6	protein_coding	1	155158715	syntaxin 6	STX6	1703.38	0.157763	0.0497691	3.16991	0.00152488	0.013657
ENSMUSG00000022452	Smdt1	protein_coding	15	82338959	single-pass membrane protein with aspartate rich tail 1	SMDT1	1826.41	-0.328088	0.103523	-3.16923	0.00152845	0.0136746
ENSMUSG00000069729	Arid1b	protein_coding	17	4994332	AT rich interactive domain 1B (SWI-like)	ARID1B	1809.09	0.281894	0.0889464	3.16925	0.00152832	0.0136746
ENSMUSG00000023007	Prpf40b	protein_coding	15	99295087	pre-mRNA processing factor 40B	PRPF40B	913.4	0.242216	0.0764386	3.16877	0.00153088	0.0136891
ENSMUSG00000029462	Vps29	protein_coding	5	122354369	VPS29 retromer complex component	VPS29	2626.1	-0.244062	0.0770345	-3.16822	0.00153375	0.0137076
ENSMUSG00000020402	Vdac1	protein_coding	11	52360860	voltage-dependent anion channel 1	VDAC1	8860.97	-0.28692	0.0905756	-3.16775	0.00153625	0.0137227
ENSMUSG00000032410	Xrn1	protein_coding	9	95954760	5'-3' exoribonuclease 1	XRN1	1753.47	0.319763	0.100987	3.16638	0.00154349	0.01378
ENSMUSG00000103009	Gm4430	TEC	2	129197252	predicted gene 4430		135.295	-0.396197	0.125145	-3.1659	0.00154605	0.0137957
ENSMUSG00000004945	Tmem242	protein_coding	17	5410870	transmembrane protein 242	TMEM242	1422.3	-0.318949	0.100758	-3.16551	0.00154814	0.0137998
ENSMUSG00000026502	Desi2	protein_coding	1	178187417	desumoylating isopeptidase 2	DESI2	745.138	-0.20744	0.0655291	-3.16561	0.00154757	0.0137998
ENSMUSG00000044763	Trmt10c	protein_coding	16	56032609	tRNA methyltransferase 10C	TRMT10C	586.218	-0.301736	0.0953253	-3.16533	0.00154907	0.0138008
ENSMUSG00000039629	Strip2	protein_coding	6	29917012	striatin interacting protein 2	STRIP2	1210.39	-0.39526	0.124906	-3.16446	0.0015537	0.0138348
ENSMUSG00000020898	Ctc1	protein_coding	11	69015911	CTS telomere maintenance complex component 1	CTC1	735.736	0.208895	0.066017	3.16426	0.00155477	0.013837
ENSMUSG00000097063	Pantr2	processed_transcript	1	42707061	POU domain, class 3, transcription factor 3 adjacent noncoding transcript 2		53.366	0.539172	0.170452	3.16319	0.00156049	0.0138806
ENSMUSG00000064351	mt-Co1	protein_coding	MT	5328	mitochondrially encoded cytochrome c oxidase I	COX1	228440	-0.432705	0.136822	-3.16255	0.00156395	0.0139041
ENSMUSG00000020267	Hint1	protein_coding	11	54866383	histidine triad nucleotide binding protein 1	HINT1	3300.17	-0.270471	0.0855486	-3.16161	0.001569	0.0139417
ENSMUSG00000033917	Gde1	protein_coding	7	118688545	glycerophosphodiester phosphodiesterase 1	GDE1	3745.48	-0.272038	0.0860879	-3.16	0.00157767	0.0140114
ENSMUSG00000022483	Col2a1	protein_coding	15	97975602	collagen, type II, alpha 1	COL2A1	94.3489	0.60812	0.192529	3.15858	0.00158538	0.0140726
ENSMUSG00000045409	Trim39	protein_coding	17	36258873	tripartite motif-containing 39	TRIM39	699.319	0.240628	0.0762051	3.15764	0.00159052	0.0141108
ENSMUSG00000020128	Vps54	protein_coding	11	21239281	VPS54 GARP complex subunit	VPS54	1395.62	0.251471	0.0796453	3.15738	0.00159194	0.014116
ENSMUSG00000020821	Kif1c	protein_coding	11	70700548	kinesin family member 1C	KIF1C	2532.17	-0.328488	0.104056	-3.15685	0.00159484	0.0141297
ENSMUSG00000026051	1500015O10Rik	protein_coding	1	43730602	RIKEN cDNA 1500015O10 gene	C2orf40	320.554	0.566118	0.179341	3.15665	0.00159591	0.0141297
ENSMUSG00000073437	D330041H03Rik	processed_transcript	17	24404649	RIKEN cDNA D330041H03 gene		130.257	0.48473	0.153559	3.15664	0.00159599	0.0141297
ENSMUSG00000062995	Ica1	protein_coding	6	8630527	islet cell autoantigen 1	ICA1	1162.03	-0.23944	0.0758703	-3.15591	0.00159996	0.0141575
ENSMUSG00000001138	Cnnm3	protein_coding	1	36511867	cyclin M3	CNNM3	634.334	0.270371	0.0856837	3.15545	0.0016025	0.0141658
ENSMUSG00000039478	Micu3	protein_coding	8	40307458	mitochondrial calcium uptake family, member 3	MICU3	3146.96	-0.273299	0.0866121	-3.15544	0.00160257	0.0141658
ENSMUSG00000087679	C330006A16Rik	lincRNA	2	26136814	RIKEN cDNA C330006A16 gene	C9orf69	2064.43	-0.251118	0.0795868	-3.15528	0.00160347	0.0141663
ENSMUSG00000029822	Osbpl3	protein_coding	6	50293330	oxysterol binding protein-like 3	OSBPL3	408.882	0.42236	0.133974	3.15254	0.00161854	0.014292
ENSMUSG00000022125	Cln5	protein_coding	14	103070216	ceroid-lipofuscinosis, neuronal 5	CLN5	659.058	-0.307333	0.0975087	-3.15185	0.00162241	0.0143121
ENSMUSG00000041926	Rnpep	protein_coding	1	135262712	arginyl aminopeptidase (aminopeptidase B)	RNPEP	761.186	0.275126	0.0872909	3.15183	0.00162251	0.0143121
ENSMUSG00000059842	Zfp341	protein_coding	2	154613297	zinc finger protein 341	ZNF341	71.8436	0.518598	0.164553	3.15156	0.00162403	0.0143182
ENSMUSG00000055980	Irs1	protein_coding	1	82233101	insulin receptor substrate 1	IRS1	1326.17	0.263054	0.0835129	3.14986	0.00163348	0.014394
ENSMUSG00000021991	Cacna2d3	protein_coding	14	28904943	calcium channel, voltage-dependent, alpha2/delta subunit 3	CACNA2D3	2258.21	-0.31669	0.100551	-3.14956	0.00163517	0.0143967
ENSMUSG00000040164	Kcns1	protein_coding	2	164163619	K+ voltage-gated channel, subfamily S, 1	KCNS1	97.5938	-0.58682	0.186321	-3.1495	0.00163549	0.0143967
ENSMUSG00000020814	Mxra7	protein_coding	11	116803062	matrix-remodelling associated 7	MXRA7	333.863	-0.424152	0.134683	-3.14926	0.00163684	0.0144012
ENSMUSG00000062929	Cfl2	protein_coding	12	54858817	cofilin 2, muscle	CFL2	4424.54	-0.30134	0.0957046	-3.14864	0.00164031	0.0144242
ENSMUSG00000063317	Usp31	protein_coding	7	121642021	ubiquitin specific peptidase 31	USP31	6558.77	-0.443953	0.141017	-3.14822	0.00164268	0.0144375
ENSMUSG00000017686	Rhot1	protein_coding	11	80209019	ras homolog family member T1	RHOT1	2767.53	-0.136071	0.0432262	-3.14789	0.00164451	0.0144439
ENSMUSG00000049551	Fzd9	protein_coding	5	135248938	frizzled class receptor 9	FZD9	165.445	-0.465452	0.147866	-3.14779	0.00164511	0.0144439
ENSMUSG00000021905	Dph3	protein_coding	14	32080566	diphthamine biosynthesis 3	DPH3	1170.13	-0.248087	0.0788355	-3.14689	0.00165018	0.0144734
ENSMUSG00000027394	Ttl	protein_coding	2	129065942	tubulin tyrosine ligase	TTL	1984.44	-0.250678	0.0796587	-3.1469	0.00165011	0.0144734
ENSMUSG00000022141	Nipbl	protein_coding	15	8291225	Nipped-B homolog (Drosophila)	NIPBL	2779.14	0.312572	0.0993674	3.14562	0.00165735	0.0145288
ENSMUSG00000038215	Cep44	protein_coding	8	56531522	centrosomal protein 44	CEP44	298.168	0.305657	0.097183	3.14517	0.00165988	0.014536
ENSMUSG00000052488	Cherp	protein_coding	8	72460489	calcium homeostasis endoplasmic reticulum protein	CHERP	438.958	0.398066	0.126562	3.14522	0.00165962	0.014536
ENSMUSG00000030527	Crtc3	protein_coding	7	80586627	CREB regulated transcription coactivator 3	CRTC3	443.294	0.488245	0.155267	3.14455	0.00166342	0.0145536
ENSMUSG00000042428	Mgat3	protein_coding	15	80173721	mannoside acetylglucosaminyltransferase 3	MGAT3	3051.54	-0.197971	0.0629576	-3.14452	0.00166361	0.0145536
ENSMUSG00000061436	Hipk2	protein_coding	6	38694390	homeodomain interacting protein kinase 2	HIPK2	2579.97	0.592539	0.188452	3.14425	0.00166515	0.0145596
ENSMUSG00000004849	Ap1s1	protein_coding	5	137034993	adaptor protein complex AP-1, sigma 1	AP1S1	1246.73	-0.312181	0.0993064	-3.14362	0.00166874	0.0145736
ENSMUSG00000011171	Vipr2	protein_coding	12	116077726	vasoactive intestinal peptide receptor 2	VIPR2	77.638	-0.590983	0.187996	-3.14358	0.00166892	0.0145736
ENSMUSG00000032435	Dync1li1	protein_coding	9	114688790	dynein cytoplasmic 1 light intermediate chain 1	DYNC1LI1	2767.54	-0.251975	0.0801573	-3.14351	0.00166933	0.0145736
ENSMUSG00000038982	Bloc1s5	protein_coding	13	38602709	biogenesis of lysosomal organelles complex-1, subunit 5, muted	BLOC1S5	866.914	-0.253586	0.0806869	-3.14284	0.00167319	0.0145997
ENSMUSG00000079317	Trappc2	protein_coding	X	166440574	trafficking protein particle complex 2	TRAPPC2	481.971	-0.367813	0.11704	-3.14263	0.00167435	0.0146023
ENSMUSG00000102642	A130048G24Rik	TEC	1	54913845	RIKEN cDNA A130048G24 gene		34.5588	0.624693	0.198827	3.14189	0.00167861	0.014632
ENSMUSG00000015932	Dstn	protein_coding	2	143915320	destrin	DSTN	4658.31	-0.195028	0.0620835	-3.14137	0.00168157	0.0146398
ENSMUSG00000020610	Amz2	protein_coding	11	109425946	archaelysin family metallopeptidase 2	AMZ2	1047.93	-0.214149	0.0681709	-3.14136	0.00168165	0.0146398
ENSMUSG00000097623	B230323A14Rik	antisense	9	69758740	RIKEN cDNA B230323A14 gene		51.4478	0.582093	0.185304	3.14128	0.0016821	0.0146398
ENSMUSG00000039960	Rhou	protein_coding	8	123653929	ras homolog family member U	RHOU	1787.19	-0.395121	0.125854	-3.13952	0.00169227	0.0147132
ENSMUSG00000103851	Gm37606	TEC	16	77561650	predicted gene, 37606		112.972	0.585401	0.186456	3.13961	0.00169172	0.0147132
ENSMUSG00000024050	Wiz	protein_coding	17	32354055	widely-interspaced zinc finger motifs	WIZ	340.636	0.460111	0.146588	3.13879	0.00169644	0.0147296
ENSMUSG00000024534	Sncaip	protein_coding	18	52767709	synuclein, alpha interacting protein (synphilin)	SNCAIP	251.746	0.361329	0.115112	3.13893	0.00169569	0.0147296
ENSMUSG00000066861	Oas1g	protein_coding	5	120876142	2'-5' oligoadenylate synthetase 1G	OAS1	16.721	0.673789	0.214669	3.13874	0.00169676	0.0147296
ENSMUSG00000028456	Unc13b	protein_coding	4	43058953	unc-13 homolog B (C. elegans)	UNC13B	894.658	0.486207	0.154933	3.13817	0.00170006	0.0147507
ENSMUSG00000020366	Mapk9	protein_coding	11	49846751	mitogen-activated protein kinase 9	MAPK9	8259.96	-0.265621	0.0846556	-3.13766	0.00170301	0.014762
ENSMUSG00000023723	Mrps23	protein_coding	11	88204388	mitochondrial ribosomal protein S23	MRPS23	856.292	-0.273676	0.0872359	-3.1372	0.00170572	0.014762
ENSMUSG00000024429	Gnl1	protein_coding	17	35979851	guanine nucleotide binding protein-like 1	GNL1	2324	-0.238786	0.0761143	-3.13721	0.00170563	0.014762
ENSMUSG00000030380	Mzf1	protein_coding	7	13042303	myeloid zinc finger 1	MZF1	80.5499	0.475675	0.15161	3.13748	0.00170407	0.014762
ENSMUSG00000060716	Plekhh1	protein_coding	12	79029163	pleckstrin homology domain containing, family H (with MyTH4 domain) member 1	PLEKHH1	3150.46	-0.399259	0.127252	-3.13754	0.00170373	0.014762
ENSMUSG00000027751	Supt20	protein_coding	3	54692807	suppressor of Ty 20	SUPT20H	901.537	0.281286	0.0896674	3.13699	0.00170691	0.0147648
ENSMUSG00000106818	Gm43790	TEC	5	66321005	predicted gene 43790		20.9606	0.685821	0.218644	3.1367	0.00170863	0.0147721
ENSMUSG00000028684	Urod	protein_coding	4	116989965	uroporphyrinogen decarboxylase	UROD	1127.39	-0.303592	0.0967954	-3.13643	0.00171017	0.0147779
ENSMUSG00000050608	Minos1	protein_coding	4	139101814	mitochondrial inner membrane organizing system 1	MINOS1	1306.08	-0.31028	0.0989385	-3.13609	0.00171218	0.0147802
ENSMUSG00000053253	Ndfip2	protein_coding	14	105258573	Nedd4 family interacting protein 2	NDFIP2	3029.85	-0.182225	0.0581054	-3.13611	0.00171208	0.0147802
ENSMUSG00000035297	Cops4	protein_coding	5	100518309	COP9 signalosome subunit 4	COPS4	2755.38	-0.241463	0.0770125	-3.13538	0.00171631	0.0148083
ENSMUSG00000059897	Zfp930	protein_coding	8	69209038	zinc finger protein 930		776.399	-0.287553	0.0917706	-3.13339	0.00172799	0.014894
ENSMUSG00000061950	Ppp4r1	protein_coding	17	65782573	protein phosphatase 4, regulatory subunit 1	PPP4R1	790.71	0.235411	0.0751271	3.13351	0.00172732	0.014894
ENSMUSG00000033207	Mamdc2	protein_coding	19	23302609	MAM domain containing 2	MAMDC2	221.318	0.672097	0.214562	3.13242	0.00173372	0.0149358
ENSMUSG00000012114	Med15	protein_coding	16	17651221	mediator complex subunit 15	MED15	547.936	0.317376	0.101331	3.13208	0.00173575	0.014938
ENSMUSG00000045039	Megf8	protein_coding	7	25317164	multiple EGF-like-domains 8	MEGF8	3451.01	0.367415	0.117302	3.1322	0.001735	0.014938
ENSMUSG00000058388	Phtf1	protein_coding	3	103968110	putative homeodomain transcription factor 1	PHTF1	1385.21	-0.245612	0.0784289	-3.13166	0.00173822	0.0149517
ENSMUSG00000031790	Mmp15	protein_coding	8	95352268	matrix metallopeptidase 15	MMP15	884.656	-0.337145	0.107702	-3.13035	0.00174596	0.0150031
ENSMUSG00000033174	Mgll	protein_coding	6	88724412	monoglyceride lipase	MGLL	1641.72	0.378417	0.120882	3.13047	0.00174526	0.0150031
ENSMUSG00000106087	Gm43609	TEC	3	121762193	predicted gene 43609		21.3067	0.685303	0.219094	3.1279	0.00176062	0.0151213
ENSMUSG00000030232	Aebp2	protein_coding	6	140622663	AE binding protein 2	AEBP2	1646.63	0.224291	0.0717172	3.12744	0.00176336	0.0151219
ENSMUSG00000032652	Crebl2	protein_coding	6	134830154	cAMP responsive element binding protein-like 2	CREBL2	2897.89	-0.26698	0.0853634	-3.12757	0.00176256	0.0151219
ENSMUSG00000104293	Gm38043	TEC	1	156583108	predicted gene, 38043		50.2881	0.646322	0.206642	3.12773	0.0017616	0.0151219
ENSMUSG00000035171	1110059E24Rik	protein_coding	19	21581202	RIKEN cDNA 1110059E24 gene	C9orf85	775.643	-0.248236	0.0793796	-3.1272	0.00176478	0.0151264
ENSMUSG00000002068	Ccne1	protein_coding	7	38097984	cyclin E1	CCNE1	345.982	-0.330222	0.105621	-3.12648	0.00176915	0.0151332
ENSMUSG00000015733	Capza2	protein_coding	6	17636234	capping protein (actin filament) muscle Z-line, alpha 2	CAPZA2	5959.18	-0.221146	0.0707353	-3.12638	0.00176972	0.0151332
ENSMUSG00000043463	Rab9b	protein_coding	X	136858147	RAB9B, member RAS oncogene family	RAB9B	1929.16	-0.334691	0.107055	-3.12635	0.00176993	0.0151332
ENSMUSG00000063063	Ctnna2	protein_coding	6	76881637	catenin (cadherin associated protein), alpha 2	CTNNA2	4425.37	-0.235724	0.0753874	-3.12683	0.001767	0.0151332
ENSMUSG00000070808	Gltscr1	protein_coding	7	15970672	glioma tumor suppressor candidate region gene 1	GLTSCR1	187.587	0.550023	0.175932	3.12633	0.00177003	0.0151332
ENSMUSG00000024829	Mrpl21	protein_coding	19	3282901	mitochondrial ribosomal protein L21	MRPL21	540.675	-0.310469	0.0993212	-3.12591	0.00177255	0.0151444
ENSMUSG00000031310	Zmym3	protein_coding	X	101404384	zinc finger, MYM-type 3	ZMYM3	2166.71	0.208695	0.0667649	3.12582	0.00177313	0.0151444
ENSMUSG00000017843	Ppp2r5c	protein_coding	12	110485739	protein phosphatase 2, regulatory subunit B', gamma	PPP2R5C	4006.18	-0.203166	0.0650043	-3.12542	0.00177554	0.0151556
ENSMUSG00000057246	BC051142	protein_coding	17	34398820	cDNA sequence BC051142	C6orf10	66.7717	0.577205	0.184688	3.1253	0.00177623	0.0151556
ENSMUSG00000029642	Polr1d	protein_coding	5	147077050	polymerase (RNA) I polypeptide D	POLR1D	524.156	-0.304777	0.0975629	-3.1239	0.0017847	0.0152203
ENSMUSG00000029430	Ran	protein_coding	5	129020069	RAN, member RAS oncogene family	RAN	1892.83	-0.228366	0.073121	-3.12313	0.00178942	0.0152528
ENSMUSG00000033938	Ndufb7	protein_coding	8	83566671	NADH dehydrogenase (ubiquinone) 1 beta subcomplex, 7	NDUFB7	1590.48	-0.308936	0.0989511	-3.12211	0.00179558	0.0152899
ENSMUSG00000045613	Chrm2	protein_coding	6	36388084	cholinergic receptor, muscarinic 2, cardiac	CHRM2	2944.45	-0.356674	0.11424	-3.12215	0.00179535	0.0152899
ENSMUSG00000004568	Arhgef18	protein_coding	8	3393006	rho/rac guanine nucleotide exchange factor (GEF) 18	ARHGEF18	1302.85	0.202477	0.0648615	3.12168	0.0017982	0.0153046
ENSMUSG00000040848	Sft2d2	protein_coding	1	165174337	SFT2 domain containing 2	SFT2D2	1567.7	0.391196	0.125356	3.12069	0.00180425	0.0153484
ENSMUSG00000018427	Ypel2	protein_coding	11	86936425	yippee-like 2 (Drosophila)	YPEL2	1142.48	-0.331327	0.106187	-3.12024	0.00180704	0.015363
ENSMUSG00000036299	BC031181	protein_coding	18	75005900	cDNA sequence BC031181	C18orf32	1673.43	-0.259307	0.0831081	-3.12012	0.00180779	0.015363
ENSMUSG00000049811	Fam161a	protein_coding	11	23007531	family with sequence similarity 161, member A	FAM161A	150.752	0.430567	0.13803	3.11937	0.00181237	0.0153943
ENSMUSG00000027339	Rassf2	protein_coding	2	131989415	Ras association (RalGDS/AF-6) domain family member 2	RASSF2	2417.9	-0.30708	0.0984509	-3.11912	0.00181392	0.0153997
ENSMUSG00000022037	Clu	protein_coding	14	65968483	clusterin	CLU	13229.7	-0.322735	0.103475	-3.11897	0.00181487	0.0154
ENSMUSG00000022185	Acin1	protein_coding	14	54642161	apoptotic chromatin condensation inducer 1	ACIN1	2093.72	0.214215	0.0686845	3.11882	0.00181577	0.0154
[truncated: 20,838 more rows]
