# Supplementary material for: ALS-associated genes in SCA2 mouse spinal cord transcriptomes
Source: Hum Mol Genet. 2020 Apr 20;29(10):1658–72. doi: 10.1093/hmg/ddaa072 (PMC7322574; doi:10.1093/hmg/ddaa072)
Supplement: Supplementary_Table_4_ddaa072 [file supplementary_table_4_ddaa072.xlsx]

## Sheet: tg-Sal_vs_wt-Sal
id	gene_name	biotype	chromosome	start	description	human_homolog	baseMean	log2FoldChange	lfcSE	stat	pvalue	padj
ENSMUSG00000024810	Il33	protein_coding	19	29925114	interleukin 33	IL33	1854.25	-2.3356	0.0822559	-28.3943	2.37808e-177	4.48411e-173
ENSMUSG00000031980	Agt	protein_coding	8	124556534	angiotensinogen (serpin peptidase inhibitor, clade A, member 8)	AGT	2190.52	-2.85922	0.116432	-24.5571	3.6343e-133	3.42642e-129
ENSMUSG00000026473	Glul	protein_coding	1	153899944	glutamate-ammonia ligase (glutamine synthetase)	GLUL	18507.1	-1.44492	0.0674225	-21.4309	6.88985e-102	4.3305e-98
ENSMUSG00000004558	Ndrg2	protein_coding	14	51905271	N-myc downstream regulated gene 2	NDRG2	14057	-1.35007	0.0634686	-21.2715	2.08707e-100	9.83846e-97
ENSMUSG00000030029	Lrig1	protein_coding	6	94604529	leucine-rich repeats and immunoglobulin-like domains 1	LRIG1	2967.24	-1.06669	0.05111	-20.8706	9.91152e-97	3.73783e-93
ENSMUSG00000030428	Ttyh1	protein_coding	7	4119408	tweety family member 1	TTYH1	5190.57	-1.33775	0.0651617	-20.5297	1.16851e-93	3.67223e-90
ENSMUSG00000007097	Atp1a2	protein_coding	1	172271709	ATPase, Na+/K+ transporting, alpha 2 polypeptide	ATP1A2	35227.2	-0.91768	0.0452449	-20.2825	1.83473e-91	4.94225e-88
ENSMUSG00000027562	Car2	protein_coding	3	14886273	carbonic anhydrase 2	CA2	8454.65	-2.05677	0.105771	-19.4455	3.18286e-84	7.502e-81
ENSMUSG00000044734	Serpinb1a	protein_coding	13	32842092	serine (or cysteine) peptidase inhibitor, clade B, member 1a	SERPINB1	1055.13	-2.28492	0.127503	-17.9205	8.15876e-72	1.70935e-68
ENSMUSG00000045092	S1pr1	protein_coding	3	115710433	sphingosine-1-phosphate receptor 1	S1PR1	1882.41	-1.09248	0.0627992	-17.3964	8.78892e-68	1.65724e-64
ENSMUSG00000006522	Itih3	protein_coding	14	30908573	inter-alpha trypsin inhibitor, heavy chain 3	ITIH3	4003.36	-1.62313	0.102497	-15.8358	1.76115e-56	3.01894e-53
ENSMUSG00000006205	Htra1	protein_coding	7	130936111	HtrA serine peptidase 1	HTRA1	3034.08	-1.18824	0.0761617	-15.6016	7.10233e-55	1.11601e-51
ENSMUSG00000017390	Aldoc	protein_coding	11	78322968	aldolase C, fructose-bisphosphate	ALDOC	26486.9	-1.13427	0.0731101	-15.5145	2.76665e-54	4.01292e-51
ENSMUSG00000026834	Acvr1c	protein_coding	2	58267453	activin A receptor, type IC	ACVR1C	282.799	-1.42838	0.0927858	-15.3944	1.78559e-53	2.40494e-50
ENSMUSG00000054252	Fgfr3	protein_coding	5	33721674	fibroblast growth factor receptor 3	FGFR3	3570.36	-1.01509	0.0672711	-15.0896	1.89618e-51	2.38363e-48
ENSMUSG00000050953	Gja1	protein_coding	10	56377300	gap junction protein, alpha 1	GJA1	5702.6	-1.28785	0.0857813	-15.0131	6.02214e-51	7.09709e-48
ENSMUSG00000039533	Mmd2	protein_coding	5	142562358	monocyte to macrophage differentiation-associated 2	MMD2	2928.65	-1.06636	0.0715921	-14.895	3.55386e-50	3.94186e-47
ENSMUSG00000028626	Col9a2	protein_coding	4	121039385	collagen, type IX, alpha 2	COL9A2	711.791	1.59245	0.1075	14.8135	1.19887e-49	1.25588e-46
ENSMUSG00000044986	Tst	protein_coding	15	78399556	thiosulfate sulfurtransferase, mitochondrial	TST	688.017	-1.40975	0.0953835	-14.7799	1.97593e-49	1.96095e-46
ENSMUSG00000024411	Aqp4	protein_coding	18	15389394	aquaporin 4	AQP4	14221.8	-1.20774	0.0831988	-14.5163	9.54603e-48	9e-45
ENSMUSG00000020734	Grin2c	protein_coding	11	115249169	glutamate receptor, ionotropic, NMDA2C (epsilon 3)	GRIN2C	204.486	-1.62703	0.112343	-14.4827	1.55937e-47	1.40017e-44
ENSMUSG00000002055	Spag5	protein_coding	11	78301529	sperm associated antigen 5	SPAG5	411.193	-1.15698	0.0799362	-14.4737	1.77592e-47	1.52212e-44
ENSMUSG00000022122	Ednrb	protein_coding	14	103814625	endothelin receptor type B	EDNRB	1991.82	-1.43478	0.10043	-14.2863	2.66447e-46	2.1844e-43
ENSMUSG00000044519	Zfp488	protein_coding	14	33967070	zinc finger protein 488	ZNF488	144.617	2.1467	0.150446	14.2689	3.4204e-46	2.6873e-43
ENSMUSG00000045404	Kcnk13	protein_coding	12	99964499	potassium channel, subfamily K, member 13	KCNK13	363.525	-1.80675	0.126699	-14.2601	3.87805e-46	2.92498e-43
ENSMUSG00000064246	Chil1	protein_coding	1	134182176	chitinase-like 1	CHI3L1	477.896	-1.63714	0.117214	-13.967	2.47679e-44	1.79624e-41
ENSMUSG00000030307	Slc6a11	protein_coding	6	114131241	solute carrier family 6 (neurotransmitter transporter, GABA), member 11	SLC6A11	4204.43	-0.950322	0.0695376	-13.6663	1.61382e-42	1.12704e-39
ENSMUSG00000027858	Tspan2	protein_coding	3	102734529	tetraspanin 2	TSPAN2	3330	-1.07772	0.0790376	-13.6355	2.46224e-42	1.65814e-39
ENSMUSG00000001467	Cyp51	protein_coding	5	4081145	cytochrome P450, family 51	CYP51A1	3203.38	-1.26994	0.0935866	-13.5697	6.05512e-42	3.80585e-39
ENSMUSG00000032883	Acsl3	protein_coding	1	78657825	acyl-CoA synthetase long-chain family member 3	ACSL3	6079.75	-1.01253	0.0746159	-13.5698	6.04519e-42	3.80585e-39
ENSMUSG00000024978	Gpam	protein_coding	19	55069734	glycerol-3-phosphate acyltransferase, mitochondrial	GPAM	2046.2	-0.767636	0.0576826	-13.3079	2.08138e-40	1.26602e-37
ENSMUSG00000048022	Tmem229a	protein_coding	6	24951141	transmembrane protein 229A	TMEM229A	3128.06	-0.908798	0.0689072	-13.1887	1.019e-39	6.00444e-37
ENSMUSG00000002475	Abhd3	protein_coding	18	10644411	abhydrolase domain containing 3	ABHD3	1756.34	-1.04982	0.0814087	-12.8957	4.76023e-38	2.71997e-35
ENSMUSG00000019437	Tlcd1	protein_coding	11	78176711	TLC domain containing 1	TLCD1	433.539	-1.30516	0.104513	-12.488	8.6834e-36	4.81571e-33
ENSMUSG00000038077	Kcna6	protein_coding	6	126708329	potassium voltage-gated channel, shaker-related, subfamily, member 6	KCNA6	1712.12	-0.611052	0.0491645	-12.4287	1.82525e-35	9.83341e-33
ENSMUSG00000020591	Ntsr2	protein_coding	12	16653470	neurotensin receptor 2	NTSR2	1401.96	-1.1014	0.0887172	-12.4147	2.17486e-35	1.13914e-32
ENSMUSG00000029309	Sparcl1	protein_coding	5	104079111	SPARC-like 1	SPARCL1	71578.3	-0.926373	0.0748158	-12.3821	3.26874e-35	1.66582e-32
ENSMUSG00000020774	Aspa	protein_coding	11	73304992	aspartoacylase	ASPA	1867.25	-1.40904	0.114526	-12.3032	8.70212e-35	4.31808e-32
ENSMUSG00000008035	Mid1ip1	protein_coding	X	10715013	Mid1 interacting protein 1 (gastrulation specific G12-like (zebrafish))	MID1IP1	2455.28	-0.809813	0.0662707	-12.2198	2.43789e-34	1.17869e-31
ENSMUSG00000005089	Slc1a2	protein_coding	2	102658659	solute carrier family 1 (glial high affinity glutamate transporter), member 2	SLC1A2	30795.3	-1.29766	0.106996	-12.1282	7.49021e-34	3.53088e-31
ENSMUSG00000045664	Cdc42ep2	protein_coding	19	5917556	CDC42 effector protein (Rho GTPase binding) 2	CDC42EP2	509.526	-1.2516	0.103864	-12.0503	1.93241e-33	8.88722e-31
ENSMUSG00000067276	Capn6	protein_coding	X	143802231	calpain 6	CAPN6	88.8507	1.86402	0.157414	11.8415	2.38061e-32	1.06878e-29
ENSMUSG00000002274	Metrn	protein_coding	17	25794571	meteorin, glial cell differentiation regulator	METRN	1382.57	-1.07976	0.0913197	-11.824	2.93516e-32	1.2871e-29
ENSMUSG00000033720	Sfxn5	protein_coding	6	85213049	sideroflexin 5	SFXN5	3794.31	-0.774495	0.0657122	-11.7862	4.60061e-32	1.97157e-29
ENSMUSG00000031983	2310022B05Rik	protein_coding	8	124635756	RIKEN cDNA 2310022B05 gene	C1orf198	743.124	-0.995553	0.0854505	-11.6506	2.27755e-31	9.54346e-29
ENSMUSG00000044338	Aplnr	protein_coding	2	85136225	apelin receptor	APLNR	470.808	-2.07262	0.179077	-11.5739	5.59002e-31	2.29142e-28
ENSMUSG00000067279	Ppp1r3c	protein_coding	19	36731737	protein phosphatase 1, regulatory (inhibitor) subunit 3C	PPP1R3C	2021.27	-0.93957	0.0814644	-11.5335	8.94238e-31	3.58761e-28
ENSMUSG00000058135	Gstm1	protein_coding	3	108012255	glutathione S-transferase, mu 1	GSTM5	1608.33	-0.999329	0.0866594	-11.5317	9.13473e-31	3.58842e-28
ENSMUSG00000028445	Enho	protein_coding	4	41638144	energy homeostasis associated	ENHO	1518.42	-1.12219	0.0976059	-11.4971	1.36372e-30	5.24783e-28
ENSMUSG00000045608	Dbx2	protein_coding	15	95623563	developing brain homeobox 2	DBX2	434.959	-0.820543	0.0714801	-11.4793	1.67579e-30	6.31972e-28
ENSMUSG00000050063	Klk6	protein_coding	7	43824499	kallikrein related-peptidase 6	KLK6	2151.32	-2.0656	0.180346	-11.4535	2.2577e-30	8.34731e-28
ENSMUSG00000015806	Qdpr	protein_coding	5	45434021	quinoid dihydropteridine reductase	QDPR	4775.42	-1.09904	0.0961603	-11.4293	2.98654e-30	1.08296e-27
ENSMUSG00000039701	Usp53	protein_coding	3	122931493	ubiquitin specific peptidase 53	USP53	2024.9	-1.06008	0.0927856	-11.4251	3.13329e-30	1.11474e-27
ENSMUSG00000020732	Rab37	protein_coding	11	115091431	RAB37, member RAS oncogene family	RAB37	866.965	-1.5414	0.134958	-11.4214	3.27023e-30	1.14192e-27
ENSMUSG00000102234	Gm37885	antisense	1	182484179	predicted gene, 37885		82.5461	-1.7589	0.155264	-11.3285	9.48425e-30	3.25154e-27
ENSMUSG00000022323	Rida	protein_coding	15	34484021	reactive intermediate imine deaminase A homolog	RIDA	1530.41	-1.27357	0.113875	-11.184	4.88464e-29	1.64473e-26
ENSMUSG00000051497	Kcnj16	protein_coding	11	110968033	potassium inwardly-rectifying channel, subfamily J, member 16	KCNJ16	1355.48	-0.880778	0.079311	-11.1054	1.18117e-28	3.9074e-26
ENSMUSG00000027209	Fam227b	protein_coding	2	125983483	family with sequence similarity 227, member B	FAM227B	141.06	-1.52365	0.138164	-11.0278	2.80668e-28	9.1246e-26
ENSMUSG00000032228	Tcf12	protein_coding	9	71842688	transcription factor 12	TCF12	2754.67	0.599283	0.0543851	11.0192	3.08633e-28	9.86369e-26
ENSMUSG00000037071	Scd1	protein_coding	19	44394451	stearoyl-Coenzyme A desaturase 1	SCD	8699.62	-1.13664	0.103196	-11.0143	3.25982e-28	1.02445e-25
ENSMUSG00000015766	Eps8	protein_coding	6	137477245	epidermal growth factor receptor pathway substrate 8	EPS8	1183.23	-0.724936	0.0658504	-11.0088	3.46451e-28	1.07093e-25
ENSMUSG00000034000	Neu4	protein_coding	1	94020451	sialidase 4	NEU4	674.273	1.44572	0.131485	10.9953	4.0254e-28	1.22424e-25
ENSMUSG00000032076	Cadm1	protein_coding	9	47530173	cell adhesion molecule 1	CADM1	2703.38	0.36909	0.0338323	10.9094	1.03924e-27	3.11045e-25
ENSMUSG00000025931	Paqr8	protein_coding	1	20890606	progestin and adipoQ receptor family member VIII	PAQR8	5439.92	-0.784258	0.0719244	-10.9039	1.10393e-27	3.25246e-25
ENSMUSG00000004902	Slc25a18	protein_coding	6	120773578	solute carrier family 25 (mitochondrial carrier), member 18	SLC25A18	1029.7	-1.05676	0.0971914	-10.873	1.55086e-27	4.49893e-25
ENSMUSG00000008734	Gprc5b	protein_coding	7	118972047	G protein-coupled receptor, family C, group 5, member B	GPRC5B	5439.3	-0.668852	0.0615818	-10.8612	1.76425e-27	5.04041e-25
ENSMUSG00000019232	Etnppl	protein_coding	3	130617448	ethanolamine phosphate phospholyase	ETNPPL	600.61	-2.42201	0.223243	-10.8492	2.01158e-27	5.66125e-25
ENSMUSG00000022253	Nadk2	protein_coding	15	9071260	NAD kinase 2, mitochondrial	NADK2	1692.93	-0.917932	0.0846381	-10.8454	2.09798e-27	5.81756e-25
ENSMUSG00000054619	Mettl7a1	protein_coding	15	100304817	methyltransferase like 7A1	METTL7A	639.276	-0.831461	0.0767472	-10.8338	2.38173e-27	6.50869e-25
ENSMUSG00000024347	Psd2	protein_coding	18	35964830	pleckstrin and Sec7 domain containing 2	PSD2	2095.66	-0.733754	0.0682716	-10.7476	6.08492e-27	1.6391e-24
ENSMUSG00000049493	Pls1	protein_coding	9	95752642	plastin 1 (I-isoform)	PLS1	1055.59	-1.06346	0.0989935	-10.7428	6.40934e-27	1.70218e-24
ENSMUSG00000007682	Dio2	protein_coding	12	90724554	deiodinase, iodothyronine, type II	DIO2	433.161	-0.974251	0.0912072	-10.6817	1.23946e-26	3.24602e-24
ENSMUSG00000037348	Paqr7	protein_coding	4	134496697	progestin and adipoQ receptor family member VII	PAQR7	1675.86	-0.647815	0.0609318	-10.6318	2.11975e-26	5.47534e-24
ENSMUSG00000033849	B3galt2	protein_coding	1	143640664	UDP-Gal:betaGlcNAc beta 1,3-galactosyltransferase, polypeptide 2	B3GALT2	956.478	-0.830563	0.0781745	-10.6245	2.29291e-26	5.84257e-24
ENSMUSG00000026608	Kctd3	protein_coding	1	188971095	potassium channel tetramerisation domain containing 3	KCTD3	1840.13	-0.74832	0.070543	-10.608	2.73531e-26	6.87693e-24
ENSMUSG00000003974	Grm3	protein_coding	5	9485541	glutamate receptor, metabotropic 3	GRM3	1016.19	-0.970172	0.0915318	-10.5993	3.00255e-26	7.44949e-24
ENSMUSG00000020333	Acsl6	protein_coding	11	54303798	acyl-CoA synthetase long-chain family member 6	ACSL6	6953.99	-0.634551	0.0599542	-10.5839	3.53793e-26	8.66378e-24
ENSMUSG00000033904	Ccp110	protein_coding	7	118712552	centriolar coiled coil protein 110	CCP110	2595.17	-0.638994	0.0607637	-10.516	7.28688e-26	1.76156e-23
ENSMUSG00000040957	Cables1	protein_coding	18	11839220	CDK5 and Abl enzyme substrate 1	CABLES1	385.034	-0.807915	0.0768683	-10.5104	7.73846e-26	1.84704e-23
ENSMUSG00000031765	Mt1	protein_coding	8	94179082	metallothionein 1	MT1A	2685.55	-1.24777	0.118783	-10.5047	8.21989e-26	1.93743e-23
ENSMUSG00000021703	Serinc5	protein_coding	13	92611138	serine incorporator 5	SERINC5	3641.37	0.72274	0.0695455	10.3923	2.68712e-25	6.22524e-23
ENSMUSG00000030849	Fgfr2	protein_coding	7	130162451	fibroblast growth factor receptor 2	FGFR2	3527.3	-0.779337	0.0749967	-10.3916	2.7072e-25	6.22524e-23
ENSMUSG00000020604	Arsg	protein_coding	11	109473374	arylsulfatase G	ARSG	2165.64	-1.24273	0.12046	-10.3165	5.93281e-25	1.34782e-22
ENSMUSG00000023913	Pla2g7	protein_coding	17	43568098	phospholipase A2, group VII (platelet-activating factor acetylhydrolase, plasma)	PLA2G7	5134.67	-0.711608	0.0691359	-10.2929	7.58738e-25	1.70319e-22
ENSMUSG00000040055	Gjb6	protein_coding	14	57123303	gap junction protein, beta 6	GJB6	1412.37	-1.24612	0.121393	-10.2651	1.01187e-24	2.24469e-22
ENSMUSG00000024039	Cbs	protein_coding	17	31612623	cystathionine beta-synthase	CBS	393.13	-1.06907	0.104171	-10.2627	1.03728e-24	2.27429e-22
ENSMUSG00000031425	Plp1	protein_coding	X	136822671	proteolipid protein (myelin) 1	PLP1	111351	-1.362	0.133957	-10.1675	2.76992e-24	6.0034e-22
ENSMUSG00000024665	Fads2	protein_coding	19	10064164	fatty acid desaturase 2	FADS2	1483.16	-0.778892	0.0773646	-10.0678	7.66626e-24	1.64267e-21
ENSMUSG00000075217	4833423E24Rik	protein_coding	2	85483594	RIKEN cDNA 4833423E24 gene		248.673	-1.95915	0.194862	-10.054	8.82066e-24	1.86879e-21
ENSMUSG00000036949	Slc39a12	protein_coding	2	14388316	solute carrier family 39 (zinc transporter), member 12	SLC39A12	3070.6	-0.747352	0.0743608	-10.0503	9.15418e-24	1.9179e-21
ENSMUSG00000021364	Elovl2	protein_coding	13	41182495	elongation of very long chain fatty acids (FEN1/Elo2, SUR4/Elo3, yeast)-like 2	ELOVL2	597.762	0.76186	0.0758675	10.042	9.96527e-24	2.06489e-21
ENSMUSG00000027375	Mal	protein_coding	2	127633226	myelin and lymphocyte protein, T cell differentiation protein	MAL	10842.1	-1.1715	0.117216	-9.99432	1.61386e-23	3.3077e-21
ENSMUSG00000026424	Gpr37l1	protein_coding	1	135160234	G protein-coupled receptor 37-like 1	GPR37L1	6047.91	-0.75117	0.0752651	-9.98032	1.85858e-23	3.76831e-21
ENSMUSG00000099696	2900052N01Rik	lincRNA	9	46913493	RIKEN cDNA 2900052N01 gene		120.922	-1.76884	0.177609	-9.95921	2.29887e-23	4.61144e-21
ENSMUSG00000032320	Rcn2	protein_coding	9	56041845	reticulocalbin 2	RCN2	3807.75	-0.821271	0.0825423	-9.9497	2.52949e-23	5.02063e-21
ENSMUSG00000028347	Tmeff1	protein_coding	4	48585174	transmembrane protein with EGF-like and two follistatin-like domains 1	TMEFF1	2435.54	-0.986248	0.0994519	-9.91684	3.51712e-23	6.83698e-21
ENSMUSG00000073988	Ttpa	protein_coding	4	20007938	tocopherol (alpha) transfer protein	TTPA	182.932	-0.905006	0.091253	-9.91755	3.4924e-23	6.83698e-21
ENSMUSG00000025584	Pde8a	protein_coding	7	81213596	phosphodiesterase 8A	PDE8A	574.76	-0.793739	0.080116	-9.90736	3.86719e-23	7.44079e-21
ENSMUSG00000030495	Slc7a10	protein_coding	7	35186385	solute carrier family 7 (cationic amino acid transporter, y+ system), member 10	SLC7A10	1058.69	-0.937799	0.0951425	-9.85679	6.40634e-23	1.22018e-20
ENSMUSG00000026421	Csrp1	protein_coding	1	135720061	cysteine and glycine-rich protein 1	CSRP1	8232.51	-0.815421	0.0827941	-9.84878	6.93792e-23	1.30821e-20
ENSMUSG00000074794	Arrdc3	protein_coding	13	80883384	arrestin domain containing 3	ARRDC3	3964.94	-0.895991	0.0913568	-9.8076	1.04418e-22	1.9494e-20
ENSMUSG00000027273	Snap25	protein_coding	2	136713453	synaptosomal-associated protein 25	SNAP25	39272.8	-0.657862	0.0670858	-9.80629	1.05788e-22	1.95563e-20
ENSMUSG00000026701	Prdx6	protein_coding	1	161240112	peroxiredoxin 6	PRDX6	5637.1	-0.714291	0.0728993	-9.79832	1.14474e-22	2.09566e-20
ENSMUSG00000037509	Arhgef4	protein_coding	1	34678188	Rho guanine nucleotide exchange factor (GEF) 4	ARHGEF4	5617.05	-0.481525	0.0492269	-9.78174	1.34873e-22	2.44535e-20
ENSMUSG00000028128	F3	protein_coding	3	121723537	coagulation factor III	F3	633.652	-1.0374	0.106976	-9.69749	3.09022e-22	5.54944e-20
ENSMUSG00000060284	Sp7	protein_coding	15	102356609	Sp7 transcription factor 7	SP7	41.8576	-1.83607	0.189582	-9.68482	3.49835e-22	6.22311e-20
ENSMUSG00000028927	Padi2	protein_coding	4	140906344	peptidyl arginine deiminase, type II	PADI2	2995.2	-1.25567	0.131048	-9.58173	9.54314e-22	1.68173e-19
ENSMUSG00000059811	Atl2	protein_coding	17	79848392	atlastin GTPase 2	ATL2	1377.19	-0.499154	0.0521034	-9.58006	9.69879e-22	1.69334e-19
ENSMUSG00000022296	Baalc	protein_coding	15	38933142	brain and acute leukemia, cytoplasmic	BAALC	362.761	-0.909895	0.0954357	-9.53411	1.51173e-21	2.61516e-19
ENSMUSG00000054226	Tprkb	protein_coding	6	85911865	Tp53rk binding protein	TPRKB	1272.8	-0.725443	0.0769531	-9.42708	4.21661e-21	7.22804e-19
ENSMUSG00000063531	Sema3e	protein_coding	5	14025276	sema domain, immunoglobulin domain (Ig), short basic domain, secreted, (semaphorin) 3E	SEMA3E	459.932	0.875133	0.0930315	9.40685	5.11218e-21	8.68426e-19
ENSMUSG00000097428	AW047730	processed_transcript	3	88200623	expressed sequence AW047730		324.379	-0.968181	0.103139	-9.38712	6.16654e-21	1.03818e-18
ENSMUSG00000055782	Abcd2	protein_coding	15	91145884	ATP-binding cassette, sub-family D (ALD), member 2	ABCD2	2013.24	-0.651815	0.0695729	-9.36881	7.33569e-21	1.22409e-18
ENSMUSG00000022382	Wnt7b	protein_coding	15	85535439	wingless-type MMTV integration site family, member 7B	WNT7B	303.335	-0.874161	0.0936029	-9.33904	9.72122e-21	1.60792e-18
ENSMUSG00000022132	Cldn10	protein_coding	14	118787908	claudin 10	CLDN10	946.976	-0.957141	0.102547	-9.33369	1.02251e-20	1.67656e-18
ENSMUSG00000046500	Fam19a4	protein_coding	6	96831203	family with sequence similarity 19, member A4	FAM19A4	22.467	-1.86653	0.200281	-9.31955	1.16833e-20	1.89915e-18
ENSMUSG00000037010	Apln	protein_coding	X	48025146	apelin	APLN	1111.76	-0.770177	0.0828944	-9.29107	1.52747e-20	2.4617e-18
ENSMUSG00000021794	Glud1	protein_coding	14	34310727	glutamate dehydrogenase 1	GLUD1	7698.56	-0.455941	0.0491259	-9.28106	1.67797e-20	2.65881e-18
ENSMUSG00000042105	Inpp5f	protein_coding	7	128611328	inositol polyphosphate-5-phosphatase F	INPP5F	3871.62	-0.453542	0.0488649	-9.28155	1.67029e-20	2.65881e-18
ENSMUSG00000087278	A930006I01Rik	lincRNA	2	103338601	RIKEN cDNA A930006I01 gene		26.2322	-2.147	0.233026	-9.21359	3.15407e-20	4.9561e-18
ENSMUSG00000037852	Cpe	protein_coding	8	64592542	carboxypeptidase E	CPE	16951.4	-0.469576	0.051022	-9.2034	3.4679e-20	5.40419e-18
ENSMUSG00000031762	Mt2	protein_coding	8	94172664	metallothionein 2	MT2A	766.883	-1.20403	0.130907	-9.1976	3.66035e-20	5.65734e-18
ENSMUSG00000021697	Depdc1b	protein_coding	13	108316332	DEP domain containing 1B	DEPDC1B	62.3019	-1.60913	0.175008	-9.19461	3.76362e-20	5.76966e-18
ENSMUSG00000027605	Acss2	protein_coding	2	155517948	acyl-CoA synthetase short-chain family member 2	ACSS2	1876.67	-0.655415	0.0713874	-9.1811	4.26707e-20	6.4887e-18
ENSMUSG00000000184	Ccnd2	protein_coding	6	127125162	cyclin D2	CCND2	880.424	1.16705	0.12721	9.17419	4.54992e-20	6.86347e-18
ENSMUSG00000022191	Drosha	protein_coding	15	12824815	drosha, ribonuclease type III	DROSHA	1045.88	-0.786562	0.0860156	-9.14441	5.99556e-20	8.90176e-18
ENSMUSG00000028558	Calr4	protein_coding	4	109234485	calreticulin 4	CALR4P	55.0127	-1.36382	0.149142	-9.14444	5.99418e-20	8.90176e-18
ENSMUSG00000045294	Insig1	protein_coding	5	28071363	insulin induced gene 1	INSIG1	2464.35	-0.912746	0.10006	-9.12201	7.37434e-20	1.08633e-17
ENSMUSG00000029307	Dmp1	protein_coding	5	104202613	dentin matrix protein 1	DMP1	136.31	-1.40484	0.154198	-9.11066	8.18857e-20	1.19693e-17
ENSMUSG00000090086	AI480526	lincRNA	5	123133723	expressed sequence AI480526		288.749	0.941026	0.103589	9.08427	1.04394e-19	1.51419e-17
ENSMUSG00000036872	Abcc12	protein_coding	8	86482260	ATP-binding cassette, sub-family C (CFTR/MRP), member 12	ABCC12	67.2796	-1.5272	0.16816	-9.08181	1.06786e-19	1.53706e-17
ENSMUSG00000023994	Nfya	protein_coding	17	48386885	nuclear transcription factor-Y alpha	NFYA	363.225	0.841053	0.0926245	9.08024	1.08334e-19	1.54753e-17
ENSMUSG00000021136	Smoc1	protein_coding	12	81026808	SPARC related modular calcium binding 1	SMOC1	394.22	1.09001	0.120129	9.07367	1.15072e-19	1.63143e-17
ENSMUSG00000031604	Msmo1	protein_coding	8	64718139	methylsterol monoxygenase 1	MSMO1	3137.57	-1.01461	0.11202	-9.05745	1.33541e-19	1.87914e-17
ENSMUSG00000010663	Fads1	protein_coding	19	10182888	fatty acid desaturase 1	FADS1	3298.16	-0.724048	0.0801277	-9.03617	1.62252e-19	2.24957e-17
ENSMUSG00000024578	Il17b	protein_coding	18	61687935	interleukin 17B	IL17B	14.4573	2.07776	0.229938	9.03617	1.62252e-19	2.24957e-17
ENSMUSG00000031024	St5	protein_coding	7	109523911	suppression of tumorigenicity 5	ST5	462.648	0.854892	0.0952845	8.97199	2.91195e-19	4.00786e-17
ENSMUSG00000030317	Timp4	protein_coding	6	115241892	tissue inhibitor of metalloproteinase 4	TIMP4	1090.2	-0.64652	0.0724559	-8.92295	4.54015e-19	6.20355e-17
ENSMUSG00000032854	Ugt8a	protein_coding	3	125865271	UDP galactosyltransferase 8A	UGT8	7491.56	-0.984839	0.110396	-8.92098	4.62185e-19	6.26976e-17
ENSMUSG00000020932	Gfap	protein_coding	11	102887336	glial fibrillary acidic protein	GFAP	24884.8	-1.50645	0.169331	-8.89649	5.76412e-19	7.76344e-17
ENSMUSG00000055044	Pdlim1	protein_coding	19	40221173	PDZ and LIM domain 1 (elfin)	PDLIM1	88.9609	-1.26778	0.142674	-8.88587	6.34244e-19	8.48178e-17
ENSMUSG00000003585	Sec14l2	protein_coding	11	4097039	SEC14-like lipid binding 2	SEC14L2	781.5	-0.702998	0.0792446	-8.87124	7.23355e-19	9.60534e-17
ENSMUSG00000013766	Ly6g6e	protein_coding	17	35076902	lymphocyte antigen 6 complex, locus G6E	LY6G6E	29.1327	-1.82941	0.206657	-8.85243	8.56373e-19	1.12921e-16
ENSMUSG00000046312	AI464131	protein_coding	4	41495604	expressed sequence AI464131	KIAA1161	666.638	-0.612787	0.0692466	-8.84935	8.80332e-19	1.15275e-16
ENSMUSG00000016995	Matn4	protein_coding	2	164389393	matrilin 4	MATN4	194.355	0.975504	0.110426	8.83404	1.00963e-18	1.31293e-16
ENSMUSG00000031431	Tsc22d3	protein_coding	X	140539528	TSC22 domain family, member 3	TSC22D3	3947.88	-0.702421	0.0796622	-8.8175	1.17049e-18	1.51169e-16
ENSMUSG00000034177	Rnf43	protein_coding	11	87662722	ring finger protein 43	RNF43	194.819	1.08928	0.123556	8.81609	1.18521e-18	1.52029e-16
ENSMUSG00000087230	Mroh3	protein_coding	1	136181652	maestro heat-like repeat family member 3	MROH3P	26.7739	1.76157	0.200785	8.77342	1.73317e-18	2.20815e-16
ENSMUSG00000039989	Cbx4	protein_coding	11	119077573	chromobox 4	CBX4	639.407	0.59402	0.0678443	8.75565	2.02938e-18	2.56819e-16
ENSMUSG00000030406	Gipr	protein_coding	7	19156061	gastric inhibitory polypeptide receptor	GIPR	42.882	-1.59506	0.182551	-8.73762	2.38078e-18	2.99279e-16
ENSMUSG00000028552	Eps15	protein_coding	4	109280268	epidermal growth factor receptor pathway substrate 15	EPS15	7283.32	-0.502993	0.058102	-8.65707	4.84058e-18	6.04464e-16
ENSMUSG00000027438	Napb	protein_coding	2	148693985	N-ethylmaleimide sensitive fusion protein attachment protein beta	NAPB	14030.5	-0.509897	0.0590665	-8.63258	5.99814e-18	7.44086e-16
ENSMUSG00000053702	Nebl	protein_coding	2	17343909	nebulette	NEBL	3588.77	-0.559061	0.0647731	-8.63106	6.07857e-18	7.49135e-16
ENSMUSG00000020733	Slc9a3r1	protein_coding	11	115163341	solute carrier family 9 (sodium/hydrogen exchanger), member 3 regulator 1	SLC9A3R1	625.22	-0.673368	0.0780332	-8.62925	6.17572e-18	7.56164e-16
ENSMUSG00000003657	Calb2	protein_coding	8	110137502	calbindin 2	CALB2	3297.94	-0.83633	0.0971003	-8.61305	7.11394e-18	8.65422e-16
ENSMUSG00000049404	Rarres1	protein_coding	3	67478972	retinoic acid receptor responder (tazarotene induced) 1	RARRES1	87.5767	-1.5125	0.175679	-8.60944	7.34152e-18	8.87383e-16
ENSMUSG00000043673	Kcns3	protein_coding	12	11090202	potassium voltage-gated channel, delayed-rectifier, subfamily S, member 3	KCNS3	616.752	-0.626039	0.0730543	-8.5695	1.03939e-17	1.24833e-15
ENSMUSG00000052544	St6galnac3	protein_coding	3	153198266	ST6 (alpha-N-acetyl-neuraminyl-2,3-beta-galactosyl-1,3)-N-acetylgalactosaminide alpha-2,6-sialyltransferase 3	ST6GALNAC3	610.297	-0.7045	0.0822183	-8.56865	1.04708e-17	1.2496e-15
ENSMUSG00000000823	Zfp512b	protein_coding	2	181582103	zinc finger protein 512B	ZNF512B	633.324	0.761439	0.0890435	8.55131	1.21702e-17	1.44328e-15
ENSMUSG00000022474	Pmm1	protein_coding	15	81951108	phosphomannomutase 1	PMM1	1568.96	-0.616007	0.0724072	-8.50754	1.77662e-17	2.09374e-15
ENSMUSG00000060961	Slc4a4	protein_coding	5	88886818	solute carrier family 4 (anion exchanger), member 4	SLC4A4	7985.84	-0.783846	0.0923296	-8.48965	2.0726e-17	2.42739e-15
ENSMUSG00000045532	C1ql1	protein_coding	11	102939264	complement component 1, q subcomponent-like 1	C1QL1	146.495	-1.09377	0.128856	-8.48831	2.0967e-17	2.44045e-15
ENSMUSG00000025933	Tmem14a	protein_coding	1	21218575	transmembrane protein 14A	TMEM14A	470.944	-0.64762	0.0763326	-8.48419	2.17235e-17	2.513e-15
ENSMUSG00000063445	Nmral1	protein_coding	16	4710059	NmrA-like family domain containing 1	NMRAL1	576.637	-0.995745	0.118206	-8.42382	3.64405e-17	4.18977e-15
ENSMUSG00000029814	Igf2bp3	protein_coding	6	49085223	insulin-like growth factor 2 mRNA binding protein 3	IGF2BP3	8.42395	1.98351	0.235868	8.40941	4.12081e-17	4.70921e-15
ENSMUSG00000020520	Galnt10	protein_coding	11	57645442	UDP-N-acetyl-alpha-D-galactosamine:polypeptide N-acetylgalactosaminyltransferase 10	GALNT10	620.795	0.677864	0.0807057	8.3992	4.49512e-17	5.10602e-15
ENSMUSG00000044788	Fads6	protein_coding	11	115279622	fatty acid desaturase domain family, member 6	FADS6	1307.19	-0.637459	0.0759633	-8.39167	4.79271e-17	5.41146e-15
ENSMUSG00000054843	Atrnl1	protein_coding	19	57611034	attractin like 1	ATRNL1	3120.46	-0.355251	0.0423627	-8.38594	5.03204e-17	5.64786e-15
ENSMUSG00000026519	Tmem63a	protein_coding	1	180942344	transmembrane protein 63a	TMEM63A	1950.79	-0.728658	0.0869654	-8.37872	5.35084e-17	5.97015e-15
ENSMUSG00000037625	Cldn11	protein_coding	3	31149920	claudin 11	CLDN11	5820.01	-1.00486	0.12009	-8.3676	5.88055e-17	6.52257e-15
ENSMUSG00000042182	Bend6	protein_coding	1	33852052	BEN domain containing 6	BEND6	8516.92	-0.532401	0.0636702	-8.36186	6.17381e-17	6.77791e-15
ENSMUSG00000048458	Fam212b	protein_coding	3	105704599	family with sequence similarity 212, member B	FAM212B	261.685	0.974805	0.11658	8.36169	6.18265e-17	6.77791e-15
ENSMUSG00000066278	Vps37b	protein_coding	5	124004641	vacuolar protein sorting 37B	VPS37B	212.17	0.838914	0.100405	8.35532	6.52543e-17	7.11234e-15
ENSMUSG00000055027	Smyd1	protein_coding	6	71213940	SET and MYND domain containing 1	SMYD1	131.236	-1.67421	0.20049	-8.35059	6.79235e-17	7.36072e-15
ENSMUSG00000030282	Cmas	protein_coding	6	142756686	cytidine monophospho-N-acetylneuraminic acid synthetase	CMAS	2694.11	-0.529018	0.0634019	-8.34387	7.18958e-17	7.74667e-15
ENSMUSG00000040289	Hey1	protein_coding	3	8663359	hairy/enhancer-of-split related with YRPW motif 1	HEY1	852.655	-0.603969	0.0724251	-8.33923	7.47758e-17	8.01121e-15
ENSMUSG00000020183	Cpm	protein_coding	10	117629500	carboxypeptidase M	CPM	915.755	-0.786598	0.0943563	-8.33647	7.65414e-17	8.15404e-15
ENSMUSG00000038526	Car14	protein_coding	3	95897768	carbonic anhydrase 14	CA14	1219.18	-1.10206	0.132225	-8.33472	7.76826e-17	8.22912e-15
ENSMUSG00000031349	Nsdhl	protein_coding	X	72918557	NAD(P) dependent steroid dehydrogenase-like	NSDHL	642.18	-0.834399	0.100182	-8.32885	8.16322e-17	8.5992e-15
ENSMUSG00000005198	Polr2a	protein_coding	11	69733997	polymerase (RNA) II (DNA directed) polypeptide A	POLR2A	1448.33	1.17946	0.141649	8.32669	8.31354e-17	8.70889e-15
ENSMUSG00000021273	Fdft1	protein_coding	14	63145153	farnesyl diphosphate farnesyl transferase 1	FDFT1	1606.81	-0.77435	0.0935644	-8.27611	1.27262e-16	1.32577e-14
ENSMUSG00000032517	Mobp	protein_coding	9	120149707	myelin-associated oligodendrocytic basic protein	MOBP	37058.6	-1.14716	0.138769	-8.26669	1.37728e-16	1.42693e-14
ENSMUSG00000031373	Car5b	protein_coding	X	163976822	carbonic anhydrase 5b, mitochondrial	CA5B	164.558	-1.06617	0.128992	-8.26538	1.39249e-16	1.4348e-14
ENSMUSG00000020409	Slu7	protein_coding	11	43433744	SLU7 splicing factor homolog (S. cerevisiae)	SLU7	2352.21	-0.502838	0.0609916	-8.24438	1.66013e-16	1.70127e-14
ENSMUSG00000020029	Nudt4	protein_coding	10	95547007	nudix (nucleoside diphosphate linked moiety X)-type motif 4	NUDT4	4498.02	-0.419349	0.0508947	-8.23953	1.72882e-16	1.76208e-14
ENSMUSG00000024164	C3	protein_coding	17	57203970	complement component 3	C3	1798.96	-1.70581	0.207122	-8.23576	1.78415e-16	1.8087e-14
ENSMUSG00000051041	Olfml1	protein_coding	7	107567446	olfactomedin-like 1	OLFML1	461.359	-0.681317	0.0827339	-8.23504	1.79496e-16	1.80993e-14
ENSMUSG00000042096	Dao	protein_coding	5	114003703	D-amino acid oxidase	DAO	103.952	-1.59982	0.194396	-8.22973	1.87644e-16	1.88203e-14
ENSMUSG00000019883	Echdc1	protein_coding	10	29313166	enoyl Coenzyme A hydratase domain containing 1	ECHDC1	1288.17	-0.597843	0.0727845	-8.21387	2.1417e-16	2.13671e-14
ENSMUSG00000039904	Gpr37	protein_coding	6	25665878	G protein-coupled receptor 37	GPR37	3818.17	-0.742077	0.0904238	-8.20666	2.27429e-16	2.25706e-14
ENSMUSG00000004347	Pde1c	protein_coding	6	56069804	phosphodiesterase 1C	PDE1C	1311.29	0.639841	0.0782053	8.18155	2.80215e-16	2.76635e-14
ENSMUSG00000049800	Sertad2	protein_coding	11	20543253	SERTA domain containing 2	SERTAD2	545.45	0.787432	0.0963075	8.17622	2.9288e-16	2.87632e-14
ENSMUSG00000059325	Hopx	protein_coding	5	77086988	HOP homeobox	HOPX	1399.65	-0.935103	0.114752	-8.1489	3.6724e-16	3.58792e-14
ENSMUSG00000025537	Phkg1	protein_coding	5	129863421	phosphorylase kinase gamma 1	PHKG1	493.397	-0.923242	0.113422	-8.13986	3.95743e-16	3.84646e-14
ENSMUSG00000031298	Adgrg2	protein_coding	X	160390690	adhesion G protein-coupled receptor G2	ADGRG2	89.228	1.06843	0.131323	8.1359	4.08875e-16	3.95372e-14
ENSMUSG00000083563	Gm13340	unprocessed_pseudogene	2	22588103	predicted gene 13340		181.83	-1.17801	0.145082	-8.1196	4.6772e-16	4.49966e-14
ENSMUSG00000090257	Gm4524	antisense	16	25956475	predicted gene 4524		13.012	-1.77979	0.21926	-8.11723	4.76936e-16	4.56503e-14
ENSMUSG00000020422	Tns3	protein_coding	11	8431652	tensin 3	TNS3	2644.5	0.579333	0.071492	8.10347	5.34146e-16	5.08679e-14
ENSMUSG00000041423	Paqr6	protein_coding	3	88364584	progestin and adipoQ receptor family member VI	PAQR6	393.416	-0.866247	0.10691	-8.10255	5.38186e-16	5.09952e-14
ENSMUSG00000026830	Ermn	protein_coding	2	58045113	ermin, ERM-like protein	ERMN	7158.86	-0.991898	0.122463	-8.09957	5.51548e-16	5.2e-14
ENSMUSG00000110633	RP23-459B8.2	lincRNA	8	96371727			138.097	-1.69836	0.209748	-8.09712	5.62763e-16	5.27934e-14
ENSMUSG00000015970	Chdh	protein_coding	14	30009023	choline dehydrogenase	CHDH	455.553	0.823138	0.101696	8.09413	5.76758e-16	5.38384e-14
ENSMUSG00000075012	Fjx1	protein_coding	2	102449366	four jointed box 1 (Drosophila)	FJX1	499.537	-0.840545	0.103872	-8.0921	5.86455e-16	5.44739e-14
ENSMUSG00000042251	Pm20d1	protein_coding	1	131797381	peptidase M20 domain containing 1	PM20D1	168.975	-1.19861	0.148411	-8.07629	6.67662e-16	6.17129e-14
ENSMUSG00000021792	Fam213a	protein_coding	14	40993740	family with sequence similarity 213, member A	FAM213A	1987.74	-0.647641	0.0803401	-8.06124	7.55251e-16	6.94683e-14
ENSMUSG00000053475	Tnfaip6	protein_coding	2	52038009	tumor necrosis factor alpha induced protein 6	TNFAIP6	608.517	-0.864729	0.107319	-8.05757	7.78257e-16	7.1237e-14
ENSMUSG00000066113	Adamtsl1	protein_coding	4	85514172	ADAMTS-like 1	ADAMTSL1	685.85	0.76732	0.0953294	8.04914	8.33762e-16	7.59489e-14
ENSMUSG00000001833	Sept7	protein_coding	9	25252439	septin 7	SEPT7	11077	-0.580205	0.0722632	-8.02905	9.82304e-16	8.90496e-14
ENSMUSG00000006517	Mvd	protein_coding	8	122433601	mevalonate (diphospho) decarboxylase	MVD	441.682	-0.929469	0.116236	-7.99637	1.28138e-15	1.15607e-13
ENSMUSG00000032349	Elovl5	protein_coding	9	77917364	ELOVL family member 5, elongation of long chain fatty acids (yeast)	ELOVL5	4625.79	-0.700049	0.0880403	-7.95146	1.8433e-15	1.65511e-13
ENSMUSG00000041556	Fbxo2	protein_coding	4	148160621	F-box protein 2	FBXO2	2326.43	-0.801635	0.1011	-7.92915	2.20649e-15	1.97183e-13
ENSMUSG00000079037	Prnp	protein_coding	2	131909928	prion protein	PRNP	14001.5	-0.570944	0.0721246	-7.91608	2.45116e-15	2.18015e-13
ENSMUSG00000020708	Psmc5	protein_coding	11	106256154	protease (prosome, macropain) 26S subunit, ATPase 5	PSMC5	4396.29	-0.541907	0.0685219	-7.90852	2.60464e-15	2.30578e-13
ENSMUSG00000041741	Pde3a	protein_coding	6	141249269	phosphodiesterase 3A, cGMP inhibited	PDE3A	265.59	0.738378	0.0934213	7.90374	2.70649e-15	2.38475e-13
ENSMUSG00000042282	Gucy2f	protein_coding	X	142081160	guanylate cyclase 2f	GUCY2F	40.6295	1.33261	0.168941	7.88801	3.07041e-15	2.69282e-13
ENSMUSG00000092009	Myh15	protein_coding	16	49057486	myosin, heavy chain 15	MYH15	31.3754	-1.42076	0.180481	-7.87208	3.48788e-15	3.04479e-13
ENSMUSG00000017724	Etv4	protein_coding	11	101769742	ets variant 4	ETV4	222.568	0.82074	0.104874	7.82597	5.03758e-15	4.37736e-13
ENSMUSG00000022466	Rpap3	protein_coding	15	97675105	RNA polymerase II associated protein 3	RPAP3	908.589	-0.434585	0.055547	-7.82374	5.12781e-15	4.43532e-13
ENSMUSG00000026019	Wdr12	protein_coding	1	60069785	WD repeat domain 12	WDR12	999.171	-0.363577	0.0464978	-7.81923	5.31479e-15	4.57606e-13
ENSMUSG00000069808	Fam57a	protein_coding	11	76179671	family with sequence similarity 57, member A	FAM57A	382.212	-0.707111	0.0906724	-7.79853	6.26339e-15	5.36829e-13
ENSMUSG00000015002	Efr3a	protein_coding	15	65787034	EFR3 homolog A	EFR3A	5761.22	-0.349758	0.0448853	-7.79226	6.58198e-15	5.61583e-13
ENSMUSG00000035237	Lcat	protein_coding	8	105939551	lecithin cholesterol acyltransferase	LCAT	271.807	-0.987351	0.126802	-7.78656	6.88589e-15	5.84866e-13
ENSMUSG00000022797	Tfrc	protein_coding	16	32608920	transferrin receptor	TFRC	4562.86	-0.671147	0.0863209	-7.77502	7.54353e-15	6.37851e-13
ENSMUSG00000023019	Gpd1	protein_coding	15	99717515	glycerol-3-phosphate dehydrogenase 1 (soluble)	GPD1	2494.93	-0.733246	0.0945416	-7.75581	8.77817e-15	7.38934e-13
ENSMUSG00000033059	Pygb	protein_coding	2	150786735	brain glycogen phosphorylase	PYGB	9417.89	-0.412124	0.0531849	-7.74888	9.27044e-15	7.76904e-13
ENSMUSG00000036560	Lgi4	protein_coding	7	31059342	leucine-rich repeat LGI family, member 4	LGI4	739.301	-1.16874	0.150964	-7.74187	9.79619e-15	8.17332e-13
ENSMUSG00000002808	Epdr1	protein_coding	13	19591709	ependymin related protein 1 (zebrafish)	EPDR1	3338.02	-0.49831	0.0644652	-7.72991	1.07625e-14	8.93996e-13
ENSMUSG00000027674	Pex5l	protein_coding	3	32949408	peroxisomal biogenesis factor 5-like	PEX5L	7550.08	-0.577009	0.0747241	-7.72185	1.14649e-14	9.48166e-13
ENSMUSG00000026778	Prkcq	protein_coding	2	11172108	protein kinase C, theta	PRKCQ	1050.91	0.751189	0.0974167	7.71109	1.24752e-14	1.02722e-12
ENSMUSG00000074093	Svip	protein_coding	7	51997171	small VCP/p97-interacting protein	SVIP	2700.13	-0.564968	0.0732863	-7.70905	1.2676e-14	1.03921e-12
ENSMUSG00000042686	Jph1	protein_coding	1	16964560	junctophilin 1	JPH1	310.169	-0.895683	0.116204	-7.70785	1.27951e-14	1.04444e-12
ENSMUSG00000021990	Spata13	protein_coding	14	60634001	spermatogenesis associated 13	SPATA13	844.945	0.62854	0.0815681	7.7057	1.30123e-14	1.05759e-12
ENSMUSG00000067786	Nnat	protein_coding	2	157560078	neuronatin	NNAT	857.513	-1.2286	0.159487	-7.70343	1.32459e-14	1.07195e-12
ENSMUSG00000027574	Nkain4	protein_coding	2	180934772	Na+/K+ transporting ATPase interacting 4	NKAIN4	284.674	-0.944047	0.123051	-7.672	1.6934e-14	1.36456e-12
ENSMUSG00000062480	Acat3	protein_coding	17	12923833	acetyl-Coenzyme A acetyltransferase 3	ACAT2	18.6665	-1.50635	0.19671	-7.65771	1.89283e-14	1.51878e-12
ENSMUSG00000022129	Dct	protein_coding	14	118012792	dopachrome tautomerase	DCT	24.3659	1.50549	0.196682	7.65444	1.94156e-14	1.55127e-12
ENSMUSG00000021750	Fam107a	protein_coding	14	8296274	family with sequence similarity 107, member A	FAM107A	1978.68	-0.878586	0.115052	-7.63642	2.23348e-14	1.77651e-12
ENSMUSG00000038264	Sema7a	protein_coding	9	57940112	sema domain, immunoglobulin domain (Ig), and GPI membrane anchor, (semaphorin) 7A	SEMA7A	1689.74	-0.59848	0.0783771	-7.63591	2.24231e-14	1.77651e-12
ENSMUSG00000040759	Cmtm5	protein_coding	14	54936470	CKLF-like MARVEL transmembrane domain containing 5	CMTM5	1361.23	-0.868169	0.113908	-7.62167	2.50413e-14	1.97564e-12
ENSMUSG00000049939	Lrrc4	protein_coding	6	28661831	leucine rich repeat containing 4	LRRC4	1132.56	0.544634	0.0714943	7.61787	2.5789e-14	2.02616e-12
ENSMUSG00000038668	Lpar1	protein_coding	4	58435255	lysophosphatidic acid receptor 1	LPAR1	2991.32	-0.811359	0.106642	-7.60826	2.77806e-14	2.17357e-12
ENSMUSG00000031925	Maml2	protein_coding	9	13297957	mastermind like 2 (Drosophila)	MAML2	482.666	0.860433	0.113218	7.59982	2.96547e-14	2.31061e-12
ENSMUSG00000000202	Btbd17	protein_coding	11	114791217	BTB (POZ) domain containing 17	BTBD17	266.778	-0.783399	0.103171	-7.59319	3.12116e-14	2.42192e-12
ENSMUSG00000025203	Scd2	protein_coding	19	44293676	stearoyl-Coenzyme A desaturase 2	SCD	43770.5	-0.642448	0.0846548	-7.58902	3.22326e-14	2.49089e-12
ENSMUSG00000015243	Abca1	protein_coding	4	53030787	ATP-binding cassette, sub-family A (ABC1), member 1	ABCA1	2988.95	0.954262	0.125898	7.57967	3.46436e-14	2.66628e-12
ENSMUSG00000022546	Gpt	protein_coding	15	76696764	glutamic pyruvic transaminase, soluble	GPT	370.626	-0.702097	0.0927399	-7.5706	3.71491e-14	2.84749e-12
ENSMUSG00000093930	Hmgcs1	protein_coding	13	119690462	3-hydroxy-3-methylglutaryl-Coenzyme A synthase 1	HMGCS1	10225.7	-0.853786	0.113107	-7.54851	4.40276e-14	3.36107e-12
ENSMUSG00000024462	Gabbr1	protein_coding	17	37045966	gamma-aminobutyric acid (GABA) B receptor, 1	GABBR1	8909.96	-0.424163	0.0562762	-7.53716	4.80326e-14	3.65203e-12
ENSMUSG00000107689	Gm44386	lincRNA	6	86513891	predicted gene, 44386		22.2366	-1.48208	0.1972	-7.51559	5.66535e-14	4.2902e-12
ENSMUSG00000073424	Cyp4f15	protein_coding	17	32685627	cytochrome P450, family 4, subfamily f, polypeptide 15	CYP4F8	41.8527	-1.21162	0.161412	-7.50639	6.07821e-14	4.58443e-12
ENSMUSG00000054162	Spock3	protein_coding	8	62951009	sparc/osteonectin, cwcv and kazal-like domains proteoglycan 3	SPOCK3	4765.15	-0.670045	0.0892853	-7.50454	6.16452e-14	4.63101e-12
ENSMUSG00000031381	Piga	protein_coding	X	164419787	phosphatidylinositol glycan anchor biosynthesis, class A	PIGA	381.454	-0.740647	0.0988575	-7.49207	6.7795e-14	5.07278e-12
ENSMUSG00000022351	Sqle	protein_coding	15	59315077	squalene epoxidase	SQLE	2110.45	-0.723275	0.096559	-7.4905	6.8613e-14	5.1137e-12
ENSMUSG00000021595	Nsun2	protein_coding	13	69533746	NOL1/NOP2/Sun domain family member 2	NSUN2	2542.96	-0.353025	0.0471933	-7.48039	7.41005e-14	5.50094e-12
ENSMUSG00000033491	Prss35	protein_coding	9	86743649	protease, serine 35	PRSS35	76.5616	-1.25027	0.167388	-7.46928	8.06362e-14	5.96265e-12
ENSMUSG00000022961	Son	protein_coding	16	91647506	Son DNA binding protein	SON	10182.9	0.381954	0.0512012	7.45987	8.66066e-14	6.37912e-12
ENSMUSG00000035376	Hacd2	protein_coding	16	35022421	3-hydroxyacyl-CoA dehydratase 2	HACD2	615.64	-0.604349	0.0811449	-7.44778	9.49253e-14	6.96464e-12
ENSMUSG00000075289	Carns1	protein_coding	19	4164324	carnosine synthase 1	CARNS1	628.918	-0.789888	0.10613	-7.44262	9.8708e-14	7.2141e-12
ENSMUSG00000033579	Fa2h	protein_coding	8	111345135	fatty acid 2-hydroxylase	FA2H	765.542	-0.737116	0.0990503	-7.44184	9.92928e-14	7.22882e-12
ENSMUSG00000024654	Asrgl1	protein_coding	19	9109868	asparaginase like 1	ASRGL1	4025.77	-0.429765	0.0579485	-7.41634	1.20404e-13	8.69861e-12
ENSMUSG00000025597	Klhl4	protein_coding	X	114474333	kelch-like 4	KLHL4	1399.12	-0.831756	0.112149	-7.41656	1.20204e-13	8.69861e-12
ENSMUSG00000034377	Tulp4	protein_coding	17	6106437	tubby like protein 4	TULP4	16317	-0.600462	0.0809999	-7.41311	1.23369e-13	8.85127e-12
ENSMUSG00000078202	Nrarp	protein_coding	2	25180758	Notch-regulated ankyrin repeat protein	NRARP	122.678	-0.881511	0.118914	-7.41302	1.23456e-13	8.85127e-12
ENSMUSG00000032018	Sc5d	protein_coding	9	42251595	sterol-C5-desaturase	SC5D	2653.84	-0.746177	0.100905	-7.39484	1.41576e-13	1.0112e-11
ENSMUSG00000025429	Pstpip2	protein_coding	18	77794545	proline-serine-threonine phosphatase-interacting protein 2	PSTPIP2	106.395	-0.836147	0.113123	-7.39146	1.45222e-13	1.03332e-11
ENSMUSG00000024292	Cyp4f14	protein_coding	17	32905071	cytochrome P450, family 4, subfamily f, polypeptide 14	CYP4F12	103.824	-1.02921	0.139435	-7.38131	1.56737e-13	1.11107e-11
ENSMUSG00000021725	Parp8	protein_coding	13	116854824	poly (ADP-ribose) polymerase family, member 8	PARP8	870.427	0.479831	0.0650587	7.37535	1.63915e-13	1.1576e-11
ENSMUSG00000035104	Eva1a	protein_coding	6	82041043	eva-1 homolog A (C. elegans)	EVA1A	270.841	-0.808683	0.109767	-7.36724	1.74193e-13	1.22559e-11
ENSMUSG00000036873	2410004B18Rik	protein_coding	3	145938014	RIKEN cDNA 2410004B18 gene	C1orf52	666.581	-0.499864	0.0679684	-7.35435	1.91853e-13	1.34482e-11
ENSMUSG00000033998	Kcnk1	protein_coding	8	125995170	potassium channel, subfamily K, member 1	KCNK1	1917.29	-0.452223	0.0614966	-7.35363	1.92899e-13	1.34715e-11
ENSMUSG00000093536	Smim17	protein_coding	7	6398715	small integral membrane protein 17	SMIM17	1092.8	-0.506813	0.0689885	-7.34634	2.037e-13	1.41733e-11
ENSMUSG00000020142	Slc1a4	protein_coding	11	20302180	solute carrier family 1 (glutamate/neutral amino acid transporter), member 4	SLC1A4	1357.71	-0.398751	0.0543139	-7.3416	2.11054e-13	1.4631e-11
ENSMUSG00000004032	Gstm5	protein_coding	3	107895821	glutathione S-transferase, mu 5	GSTM3	2793.84	-0.686988	0.0936494	-7.33575	2.2049e-13	1.51648e-11
ENSMUSG00000017386	Traf4	protein_coding	11	78158499	TNF receptor associated factor 4	TRAF4	195.652	0.702459	0.0957701	7.33485	2.21971e-13	1.51648e-11
ENSMUSG00000030111	A2m	protein_coding	6	121635376	alpha-2-macroglobulin	A2M	2106.01	-1.04709	0.142733	-7.336	2.20069e-13	1.51648e-11
ENSMUSG00000036745	Ttll7	protein_coding	3	146852367	tubulin tyrosine ligase-like family, member 7	TTLL7	13237.6	-0.585883	0.0798748	-7.33503	2.21679e-13	1.51648e-11
ENSMUSG00000024769	Cdc42bpg	protein_coding	19	6306456	CDC42 binding protein kinase gamma (DMPK-like)	CDC42BPG	130.545	0.873206	0.119279	7.32068	2.46717e-13	1.67946e-11
ENSMUSG00000004791	Pgf	protein_coding	12	85166639	placental growth factor	PGF	178.568	-0.692581	0.0946459	-7.31761	2.52435e-13	1.70607e-11
ENSMUSG00000036469	March1	protein_coding	8	65617900	membrane-associated ring finger (C3HC4) 1	MARCH1	848.238	0.410744	0.0561284	7.31794	2.51799e-13	1.70607e-11
ENSMUSG00000017146	Brca1	protein_coding	11	101488764	breast cancer 1, early onset	BRCA1	230.485	0.830774	0.113543	7.31683	2.53892e-13	1.70978e-11
ENSMUSG00000020634	Ubxn2a	protein_coding	12	4879032	UBX domain protein 2A	UBXN2A	2507.65	-0.442776	0.0605837	-7.30849	2.70154e-13	1.81282e-11
ENSMUSG00000022641	Bbx	protein_coding	16	50191844	bobby sox homolog (Drosophila)	BBX	1690.07	0.493026	0.0674721	7.30711	2.72952e-13	1.8251e-11
ENSMUSG00000026839	Upp2	protein_coding	2	58567298	uridine phosphorylase 2	UPP2	1040.96	-0.533861	0.0731643	-7.29674	2.94816e-13	1.96433e-11
ENSMUSG00000026255	Efhd1	protein_coding	1	87264363	EF hand domain containing 1	EFHD1	895.308	-0.808673	0.110917	-7.29079	3.08142e-13	2.04529e-11
ENSMUSG00000105489	Gm43477	antisense	5	71680268	predicted gene 43477		25.3467	-1.3228	0.181445	-7.29036	3.09136e-13	2.04529e-11
ENSMUSG00000028328	Tmod1	protein_coding	4	46038935	tropomodulin 1	TMOD1	434.867	-0.69449	0.0953194	-7.28593	3.19465e-13	2.10624e-11
ENSMUSG00000022090	Pdlim2	protein_coding	14	70164218	PDZ and LIM domain 2	PDLIM2	1070.71	-1.01762	0.139697	-7.28446	3.22958e-13	2.12184e-11
ENSMUSG00000055240	Zfp101	protein_coding	17	33360507	zinc finger protein 101		805.126	-0.484274	0.0666313	-7.26797	3.64931e-13	2.38929e-11
ENSMUSG00000089911	Mfsd14a	protein_coding	3	116631164	major facilitator superfamily domain containing 14A	MFSD14A	1324.98	-0.419701	0.057831	-7.25737	3.94689e-13	2.57517e-11
ENSMUSG00000036461	Elf1	protein_coding	14	79481194	E74-like factor 1	ELF1	320.525	0.685674	0.0944921	7.25641	3.97488e-13	2.58449e-11
ENSMUSG00000043067	Dpy19l1	protein_coding	9	24411776	dpy-19-like 1 (C. elegans)	DPY19L1	5623.7	-0.734459	0.101229	-7.25543	4.00377e-13	2.59433e-11
ENSMUSG00000042246	Tmc7	protein_coding	7	118535841	transmembrane channel-like gene family 7	TMC7	698.453	-0.495563	0.0683315	-7.25234	4.09639e-13	2.64526e-11
ENSMUSG00000003131	Pafah1b2	protein_coding	9	45962859	platelet-activating factor acetylhydrolase, isoform 1b, subunit 2	PAFAH1B2	8027.42	-0.359268	0.0495568	-7.24961	4.17966e-13	2.68067e-11
ENSMUSG00000006378	Gcat	protein_coding	15	79030874	glycine C-acetyltransferase (2-amino-3-ketobutyrate-coenzyme A ligase)	GCAT	255.09	-0.766847	0.105776	-7.24974	4.17584e-13	2.68067e-11
ENSMUSG00000042082	Arsb	protein_coding	13	93771679	arylsulfatase B	ARSB	871.116	0.868838	0.120269	7.22415	5.0426e-13	3.22316e-11
ENSMUSG00000098526	Gm27366	misc_RNA	10	92134963	predicted gene, 27366		182.713	-0.772356	0.106948	-7.22178	5.13099e-13	3.26858e-11
ENSMUSG00000040548	Tex2	protein_coding	11	106502147	testis expressed gene 2	TEX2	4178.83	-0.282212	0.0390967	-7.21832	5.26335e-13	3.34161e-11
ENSMUSG00000031385	Plxnb3	protein_coding	X	73757090	plexin B3	PLXNB3	2425.25	0.766163	0.106492	7.19458	6.2654e-13	3.96444e-11
ENSMUSG00000041479	Syt15	protein_coding	14	34219595	synaptotagmin XV	SYT15	34.9817	1.31211	0.182508	7.18934	6.51058e-13	4.1058e-11
ENSMUSG00000031209	Heph	protein_coding	X	96455359	hephaestin	HEPH	467.681	-0.642578	0.089463	-7.18261	6.83917e-13	4.29865e-11
ENSMUSG00000069662	Marcks	protein_coding	10	37133375	myristoylated alanine rich protein kinase C substrate	MARCKS	3217.69	0.616869	0.0859189	7.17966	6.9886e-13	4.37798e-11
ENSMUSG00000032118	Fez1	protein_coding	9	36821864	fasciculation and elongation protein zeta 1 (zygin I)	FEZ1	8759.49	-0.647282	0.0902331	-7.17344	7.3137e-13	4.56646e-11
ENSMUSG00000049606	Zfp644	protein_coding	5	106616739	zinc finger protein 644	ZNF644	7295.19	-0.318506	0.0444478	-7.16584	7.73115e-13	4.81117e-11
ENSMUSG00000039457	Ppl	protein_coding	16	5086291	periplakin	PPL	75.9554	1.47293	0.2058	7.1571	8.24036e-13	5.11119e-11
ENSMUSG00000026202	Tuba4a	protein_coding	1	75214228	tubulin, alpha 4A	TUBA4A	7922.19	-0.504714	0.0706261	-7.14628	8.91587e-13	5.51205e-11
ENSMUSG00000001665	Gstt3	protein_coding	10	75774115	glutathione S-transferase, theta 3		116.001	-0.81577	0.114179	-7.14464	9.02338e-13	5.56029e-11
ENSMUSG00000027030	Stk39	protein_coding	2	68210445	serine/threonine kinase 39	STK39	4493.9	-0.425839	0.0597857	-7.12276	1.05791e-12	6.49768e-11
ENSMUSG00000052713	Zfp608	protein_coding	18	54888045	zinc finger protein 608	ZNF608	671.402	0.574446	0.0806632	7.12153	1.06732e-12	6.53424e-11
ENSMUSG00000027333	Smox	protein_coding	2	131491496	spermine oxidase	SMOX	946.841	-0.6248	0.087844	-7.11261	1.13868e-12	6.94855e-11
ENSMUSG00000105222	Gm43207	lincRNA	3	34598519	predicted gene 43207		59.8203	-1.51561	0.213289	-7.10592	1.1952e-12	7.26992e-11
ENSMUSG00000032649	Colgalt2	protein_coding	1	152399830	collagen beta(1-O)galactosyltransferase 2	COLGALT2	443.598	0.691623	0.0973561	7.10405	1.21153e-12	7.34553e-11
ENSMUSG00000015961	Adss	protein_coding	1	177762962	adenylosuccinate synthetase, non muscle	ADSS	2569.95	-0.31162	0.0439205	-7.09508	1.2928e-12	7.81313e-11
ENSMUSG00000035547	Capn5	protein_coding	7	98121559	calpain 5	CAPN5	587.181	0.564424	0.079739	7.07839	1.45835e-12	8.78551e-11
ENSMUSG00000031480	Thsd1	protein_coding	8	22227313	thrombospondin, type I, domain 1	THSD1	175.996	0.582714	0.0824969	7.06346	1.62407e-12	9.7527e-11
ENSMUSG00000027397	Slc20a1	protein_coding	2	129198764	solute carrier family 20, member 1	SLC20A1	3940.79	-0.448096	0.0634892	-7.05783	1.69123e-12	1.01238e-10
ENSMUSG00000028542	Slc6a9	protein_coding	4	117834506	solute carrier family 6 (neurotransmitter transporter, glycine), member 9	SLC6A9	2689.38	-0.591023	0.0838037	-7.05247	1.75771e-12	1.04884e-10
ENSMUSG00000040254	Sema3d	protein_coding	5	12383385	sema domain, immunoglobulin domain (Ig), short basic domain, secreted, (semaphorin) 3D	SEMA3D	693.65	0.760287	0.108274	7.02186	2.1894e-12	1.30232e-10
ENSMUSG00000074968	Ano3	protein_coding	2	110655201	anoctamin 3	ANO3	2698.45	-0.631883	0.090018	-7.01952	2.2263e-12	1.3201e-10
ENSMUSG00000021178	Psmc1	protein_coding	12	100110186	protease (prosome, macropain) 26S subunit, ATPase 1	PSMC1	3546.06	-0.50699	0.0722795	-7.0143	2.3111e-12	1.36609e-10
ENSMUSG00000035849	Krt222	protein_coding	11	99232761	keratin 222	KRT222	1180.24	-0.5566	0.0793801	-7.01183	2.35219e-12	1.38603e-10
ENSMUSG00000025777	Gdap1	protein_coding	1	17145362	ganglioside-induced differentiation-associated-protein 1	GDAP1	3862.84	-0.392673	0.0560193	-7.00961	2.38985e-12	1.40383e-10
ENSMUSG00000023156	Rpp14	protein_coding	14	8080367	ribonuclease P 14 subunit	RPP14	782.585	-0.559124	0.0798587	-7.00141	2.53401e-12	1.48389e-10
ENSMUSG00000032802	Srxn1	protein_coding	2	152105516	sulfiredoxin 1 homolog (S. cerevisiae)	SRXN1	2776.89	-0.410697	0.0586981	-6.99677	2.61937e-12	1.52913e-10
ENSMUSG00000051234	Rnf7	protein_coding	9	96470937	ring finger protein 7	RNF7	1077.2	-0.575436	0.0823076	-6.99128	2.72384e-12	1.58521e-10
ENSMUSG00000031066	Usp11	protein_coding	X	20703906	ubiquitin specific peptidase 11	USP11	2893.82	0.358712	0.0513298	6.98837	2.78104e-12	1.61351e-10
ENSMUSG00000027790	Sis	protein_coding	3	72888557	sucrase isomaltase (alpha-glucosidase)	SI	10.1327	1.63215	0.23363	6.98605	2.82742e-12	1.63163e-10
ENSMUSG00000085396	Firre	processed_transcript	X	50555744	functional intergenic repeating RNA element	FIRRE	901.352	0.528122	0.0755978	6.98594	2.82956e-12	1.63163e-10
ENSMUSG00000001175	Calm1	protein_coding	12	100199435	calmodulin 1	CALM1	58769.4	-0.399787	0.0574566	-6.95807	3.44963e-12	1.98312e-10
ENSMUSG00000041193	Pla2g5	protein_coding	4	138799244	phospholipase A2, group V	PLA2G5	131.566	1.00234	0.144072	6.95718	3.47157e-12	1.98966e-10
ENSMUSG00000009828	Ick	protein_coding	9	78109192	intestinal cell kinase	ICK	649.586	0.627483	0.0902407	6.95344	3.56486e-12	2.03694e-10
ENSMUSG00000038233	Fam198a	protein_coding	9	121950988	family with sequence similarity 198, member A	FAM198A	115.632	-0.819445	0.118151	-6.93556	4.04605e-12	2.3049e-10
ENSMUSG00000024782	Ak3	protein_coding	19	29020833	adenylate kinase 3	AK3	2776.43	-0.495386	0.0715133	-6.92718	4.29322e-12	2.43834e-10
ENSMUSG00000032523	Hhatl	protein_coding	9	121784016	hedgehog acyltransferase-like	HHATL	555.1	-0.805248	0.116261	-6.92619	4.32319e-12	2.44799e-10
ENSMUSG00000027570	Col9a3	protein_coding	2	180597790	collagen, type IX, alpha 3	COL9A3	582.284	0.927392	0.134152	6.913	4.7451e-12	2.67885e-10
ENSMUSG00000048537	Phldb1	protein_coding	9	44686304	pleckstrin homology like domain, family B, member 1	PHLDB1	3782.18	0.41304	0.0597701	6.91048	4.83014e-12	2.71872e-10
ENSMUSG00000055065	Ddx17	protein_coding	15	79527707	DEAD (Asp-Glu-Ala-Asp) box polypeptide 17	DDX17	6374.04	0.344285	0.0499665	6.89031	5.56724e-12	3.12428e-10
ENSMUSG00000035469	Rcbtb1	protein_coding	14	59201209	regulator of chromosome condensation (RCC1) and BTB (POZ) domain containing protein 1	RCBTB1	2075.02	-0.547355	0.0794495	-6.88934	5.60525e-12	3.13628e-10
ENSMUSG00000040648	Ppip5k2	protein_coding	1	97706048	diphosphoinositol pentakisphosphate kinase 2	PPIP5K2	3031.69	-0.374367	0.0543477	-6.88837	5.64342e-12	3.14829e-10
ENSMUSG00000055945	Prr18	protein_coding	17	8340406	proline rich 18	PRR18	1046.35	-0.766231	0.111255	-6.88714	5.6925e-12	3.16631e-10
ENSMUSG00000064373	Selenop	protein_coding	15	3268547	selenoprotein P	SELENOP	12484.6	-0.698125	0.101474	-6.87986	5.99114e-12	3.32261e-10
ENSMUSG00000038910	Plcl2	protein_coding	17	50509547	phospholipase C-like 2	PLCL2	2289.15	-0.46677	0.0679858	-6.8657	6.61667e-12	3.65877e-10
ENSMUSG00000049690	Nckap5	protein_coding	1	125913620	NCK-associated protein 5	NCKAP5	189.833	0.920162	0.134258	6.85367	7.19791e-12	3.96853e-10
ENSMUSG00000062078	Qk	protein_coding	17	10206471	quaking	QKI	18145.3	-0.532943	0.0778158	-6.84878	7.44832e-12	4.09462e-10
ENSMUSG00000022848	Dirc2	protein_coding	16	35694062	disrupted in renal carcinoma 2 (human)	DIRC2	1542.29	-0.34771	0.0507899	-6.84605	7.59188e-12	4.16141e-10
ENSMUSG00000020720	Psmd12	protein_coding	11	107479484	proteasome (prosome, macropain) 26S subunit, non-ATPase, 12	PSMD12	2479.1	-0.409707	0.0598733	-6.84291	7.75998e-12	4.24122e-10
ENSMUSG00000020817	Rabep1	protein_coding	11	70844778	rabaptin, RAB GTPase binding effector protein 1	RABEP1	5422.68	-0.4298	0.0628558	-6.83787	8.03814e-12	4.38056e-10
ENSMUSG00000037419	Endod1	protein_coding	9	14353990	endonuclease domain containing 1	ENDOD1	10115	-0.44138	0.0645538	-6.8374	8.06449e-12	4.38225e-10
ENSMUSG00000034163	Zfc3h1	protein_coding	10	115384959	zinc finger, C3H1-type containing	ZFC3H1	1294.18	0.545071	0.0797914	6.83121	8.42036e-12	4.56248e-10
ENSMUSG00000049555	Tmie	protein_coding	9	110865711	transmembrane inner ear	TMIE	306.006	-0.846094	0.123914	-6.82806	8.60712e-12	4.65031e-10
ENSMUSG00000068615	Gjd2	protein_coding	2	114009601	gap junction protein, delta 2	GJD2	359.341	-0.533931	0.0782018	-6.8276	8.63451e-12	4.65178e-10
ENSMUSG00000086555	Gm13446	processed_transcript	2	35549538	predicted gene 13446		269.098	-0.794839	0.116483	-6.82363	8.87687e-12	4.76873e-10
ENSMUSG00000076431	Sox4	protein_coding	13	28948919	SRY (sex determining region Y)-box 4	SOX4	425.222	0.728408	0.106782	6.82146	9.01224e-12	4.82769e-10
ENSMUSG00000096948	Gm4221	lincRNA	18	54990310	predicted gene 4221		53.1673	1.34035	0.196511	6.82073	9.05805e-12	4.83849e-10
ENSMUSG00000027070	Lrp2	protein_coding	2	69424340	low density lipoprotein receptor-related protein 2	LRP2	83.3756	-1.33973	0.196496	-6.81813	9.22355e-12	4.91297e-10
ENSMUSG00000038552	Fndc4	protein_coding	5	31292242	fibronectin type III domain containing 4	FNDC4	2682.55	-0.531272	0.077944	-6.81607	9.35662e-12	4.96982e-10
ENSMUSG00000020805	Slc13a5	protein_coding	11	72241989	solute carrier family 13 (sodium-dependent citrate transporter), member 5	SLC13A5	130.95	0.679024	0.0997547	6.80694	9.96956e-12	5.2805e-10
ENSMUSG00000021573	Tppp	protein_coding	13	74009407	tubulin polymerization promoting protein	TPPP	11347.7	-0.548213	0.0805713	-6.80408	1.01697e-11	5.37143e-10
ENSMUSG00000024866	Acy3	protein_coding	19	3986661	aspartoacylase (aminoacylase) 3	ACY3	303.489	1.00748	0.148629	6.77851	1.21424e-11	6.39545e-10
ENSMUSG00000099136	Gm27608	misc_RNA	10	92075491	predicted gene, 27608		170.61	-0.788185	0.116429	-6.76966	1.29088e-11	6.78018e-10
ENSMUSG00000021820	Camk2g	protein_coding	14	20734875	calcium/calmodulin-dependent protein kinase II gamma	CAMK2G	7829.8	-0.405034	0.0598662	-6.76566	1.32703e-11	6.93515e-10
ENSMUSG00000025572	Tmc6	protein_coding	11	117765988	transmembrane channel-like gene family 6	TMC6	256.636	0.729	0.107751	6.76558	1.32774e-11	6.93515e-10
ENSMUSG00000050751	Pgbd5	protein_coding	8	124369049	piggyBac transposable element derived 5	PGBD5	1022.26	-0.444058	0.0657824	-6.75041	1.47423e-11	7.67904e-10
ENSMUSG00000024165	Hn1l	protein_coding	17	24942156	hematological and neurological expressed 1-like	HN1L	648.584	-0.951923	0.141289	-6.73744	1.61203e-11	8.3737e-10
ENSMUSG00000004872	Pax3	protein_coding	1	78101267	paired box 3	PAX3	52.9637	1.05082	0.155994	6.73633	1.62434e-11	8.41446e-10
ENSMUSG00000035686	Thrsp	protein_coding	7	97412938	thyroid hormone responsive	THRSP	506.821	-0.797035	0.118439	-6.7295	1.70252e-11	8.79526e-10
ENSMUSG00000022055	Nefl	protein_coding	14	68083863	neurofilament, light polypeptide	NEFL	52012.3	-0.694745	0.103297	-6.72571	1.74738e-11	9.00235e-10
ENSMUSG00000022607	Ptk2	protein_coding	15	73205105	PTK2 protein tyrosine kinase 2	PTK2	2264.76	0.324114	0.048223	6.72116	1.80287e-11	9.26295e-10
ENSMUSG00000022295	Atp6v1c1	protein_coding	15	38661904	ATPase, H+ transporting, lysosomal V1 subunit C1	ATP6V1C1	4634.07	-0.352905	0.0525799	-6.71178	1.92264e-11	9.85142e-10
ENSMUSG00000052407	Ccdc171	protein_coding	4	83525545	coiled-coil domain containing 171	CCDC171	396.659	-0.54588	0.0814091	-6.7054	2.00861e-11	1.02641e-09
ENSMUSG00000037706	Cd81	protein_coding	7	143052739	CD81 antigen	CD81	11275.5	-0.435286	0.0650029	-6.69641	2.13604e-11	1.08857e-09
ENSMUSG00000032735	Ablim3	protein_coding	18	61799395	actin binding LIM protein family, member 3	ABLIM3	352.455	0.6269	0.093696	6.69079	2.21971e-11	1.12816e-09
ENSMUSG00000024104	Fam21	protein_coding	6	116208038	family with sequence similarity 21		4457.58	-0.392586	0.0586987	-6.68816	2.25993e-11	1.14245e-09
ENSMUSG00000039323	Igfbp2	protein_coding	1	72824503	insulin-like growth factor binding protein 2	IGFBP2	1146.56	0.933896	0.139627	6.68851	2.25451e-11	1.14245e-09
ENSMUSG00000052281	Tspan32os	antisense	7	142988969	tetraspanin 32, opposite strand		25.2347	1.26869	0.190195	6.67047	2.5498e-11	1.28554e-09
ENSMUSG00000031617	Tmem184c	protein_coding	8	77595982	transmembrane protein 184C	TMEM184C	2252.49	-0.411104	0.0616694	-6.66626	2.62405e-11	1.31944e-09
ENSMUSG00000031467	Agpat5	protein_coding	8	18846277	1-acylglycerol-3-phosphate O-acyltransferase 5 (lysophosphatidic acid acyltransferase, epsilon)	AGPAT5	1784.17	-0.352186	0.0529132	-6.65593	2.81521e-11	1.4118e-09
ENSMUSG00000001036	Epn2	protein_coding	11	61517249	epsin 2	EPN2	2785.67	-0.396917	0.059644	-6.65477	2.83738e-11	1.41914e-09
ENSMUSG00000042743	Sgtb	protein_coding	13	104109741	small glutamine-rich tetratricopeptide repeat (TPR)-containing, beta	SGTB	1964.9	-0.443371	0.0667095	-6.6463	3.00556e-11	1.49928e-09
ENSMUSG00000041565	L3mbtl4	protein_coding	17	68273797	l(3)mbt-like 4 (Drosophila)	L3MBTL4	219.106	-0.547239	0.0826477	-6.62134	3.55948e-11	1.7682e-09
ENSMUSG00000050192	Eif5a2	protein_coding	3	28781276	eukaryotic translation initiation factor 5A2	EIF5A2	5476.26	-0.513955	0.0776228	-6.62118	3.56341e-11	1.7682e-09
ENSMUSG00000038371	Sbf2	protein_coding	7	110308013	SET binding factor 2	SBF2	1934.66	0.559911	0.084621	6.61669	3.6734e-11	1.818e-09
ENSMUSG00000029602	Rasal1	protein_coding	5	120648812	RAS protein activator like 1 (GAP1 like)	RASAL1	127.337	-1.08031	0.163376	-6.61246	3.77987e-11	1.86579e-09
ENSMUSG00000038773	Kdm3b	protein_coding	18	34777008	KDM3B lysine (K)-specific demethylase 3B	KDM3B	1097.88	0.473013	0.0716054	6.60582	3.95324e-11	1.94627e-09
ENSMUSG00000047766	Lrrc49	protein_coding	9	60568859	leucine rich repeat containing 49	LRRC49	4450.76	-0.523021	0.079186	-6.60497	3.97594e-11	1.95235e-09
ENSMUSG00000041278	Ttc1	protein_coding	11	43729512	tetratricopeptide repeat domain 1	TTC1	1556.17	-0.494706	0.0749275	-6.60246	4.04399e-11	1.98061e-09
ENSMUSG00000018865	Sult4a1	protein_coding	15	84076097	sulfotransferase family 4A, member 1	SULT4A1	7602.56	-0.475474	0.0720819	-6.5963	4.21551e-11	2.04865e-09
ENSMUSG00000020411	Nipal4	protein_coding	11	46148155	NIPA-like domain containing 4	NIPAL4	507.262	-0.811922	0.123087	-6.59634	4.21444e-11	2.04865e-09
ENSMUSG00000079055	Slc8a3	protein_coding	12	81197915	solute carrier family 8 (sodium/calcium exchanger), member 3	SLC8A3	2887.53	-0.370698	0.0561966	-6.59646	4.21083e-11	2.04865e-09
ENSMUSG00000032494	Tdgf1	protein_coding	9	110939603	teratocarcinoma-derived growth factor 1	TDGF1	77.9697	-1.48217	0.224777	-6.59393	4.28322e-11	2.07621e-09
ENSMUSG00000106864	Gtf3c2	protein_coding	5	31156005	general transcription factor IIIC, polypeptide 2, beta	GTF3C2	365.218	0.531517	0.0806199	6.59288	4.31373e-11	2.08563e-09
ENSMUSG00000000308	Ckmt1	protein_coding	2	121357714	creatine kinase, mitochondrial 1, ubiquitous	CKMT1A	7793.67	-0.462988	0.0702792	-6.58784	4.46269e-11	2.15213e-09
ENSMUSG00000099307	Gm27419	misc_RNA	10	92135700	predicted gene, 27419		207.645	-0.720514	0.109629	-6.57227	4.9554e-11	2.38365e-09
ENSMUSG00000022964	Tmem50b	protein_coding	16	91574503	transmembrane protein 50B	TMEM50B	1953.18	-0.40264	0.0612767	-6.57084	5.0031e-11	2.40047e-09
ENSMUSG00000025083	Afap1l2	protein_coding	19	56912361	actin filament associated protein 1-like 2	AFAP1L2	320.119	1.0286	0.156743	6.56234	5.29684e-11	2.53496e-09
ENSMUSG00000031139	Mcf2	protein_coding	X	60055956	mcf.2 transforming sequence	MCF2	1078.48	-0.543807	0.0829487	-6.55595	5.5288e-11	2.63927e-09
ENSMUSG00000021670	Hmgcr	protein_coding	13	96648967	3-hydroxy-3-methylglutaryl-Coenzyme A reductase	HMGCR	2862.23	-0.492288	0.075235	-6.54334	6.01606e-11	2.8574e-09
ENSMUSG00000025059	Gk	protein_coding	X	85701937	glycerol kinase	GK	1129.37	-0.369088	0.0564062	-6.5434	6.01357e-11	2.8574e-09
ENSMUSG00000002190	Clgn	protein_coding	8	83389867	calmegin	CLGN	981.547	-0.666052	0.101804	-6.54251	6.04947e-11	2.86605e-09
ENSMUSG00000037606	Osbpl5	protein_coding	7	143688762	oxysterol binding protein-like 5	OSBPL5	1104.93	0.493151	0.0755247	6.52966	6.59184e-11	3.11518e-09
ENSMUSG00000031546	Gins4	protein_coding	8	23226616	GINS complex subunit 4 (Sld5 homolog)	GINS4	540.144	-0.468801	0.0718355	-6.52603	6.75345e-11	3.18006e-09
ENSMUSG00000038540	Tmc3	protein_coding	7	83584927	transmembrane channel-like gene family 3	TMC3	92.1874	1.12763	0.172799	6.5257	6.76843e-11	3.18006e-09
ENSMUSG00000053279	Aldh1a1	protein_coding	19	20601961	aldehyde dehydrogenase family 1, subfamily A1	ALDH1A1	2580.48	-0.972799	0.149078	-6.52545	6.77972e-11	3.18006e-09
ENSMUSG00000038695	Josd2	protein_coding	7	44467980	Josephin domain containing 2	JOSD2	1057.11	-0.571163	0.087581	-6.52154	6.95889e-11	3.256e-09
ENSMUSG00000047098	Rnf31	protein_coding	14	55591708	ring finger protein 31	RNF31	293.679	0.466065	0.0715857	6.51058	7.48626e-11	3.49408e-09
ENSMUSG00000027091	Zc3h15	protein_coding	2	83644435	zinc finger CCCH-type containing 15	ZC3H15	1732.5	-0.349155	0.0536346	-6.50988	7.52126e-11	3.50175e-09
ENSMUSG00000029722	Agfg2	protein_coding	5	137650463	ArfGAP with FG repeats 2	AGFG2	717.203	-0.507061	0.0780733	-6.49467	8.32145e-11	3.86476e-09
ENSMUSG00000041782	Lad1	protein_coding	1	135818598	ladinin	LAD1	32.2844	1.27714	0.19693	6.48526	8.85805e-11	4.10387e-09
ENSMUSG00000003526	Prodh	protein_coding	16	18060357	proline dehydrogenase	PRODH	396.938	-0.783393	0.121031	-6.47265	9.62973e-11	4.45044e-09
ENSMUSG00000033792	Atp7a	protein_coding	X	106027276	ATPase, Cu++ transporting, alpha polypeptide	ATP7A	531.917	0.629483	0.0972908	6.47012	9.79255e-11	4.51463e-09
ENSMUSG00000037686	Aspg	protein_coding	12	112106683	asparaginase	ASPG	94.9509	-1.21593	0.188475	-6.45139	1.10832e-10	5.09717e-09
ENSMUSG00000027447	Cst3	protein_coding	2	148871722	cystatin C	CST3	13622.9	-0.605921	0.0939498	-6.44941	1.12283e-10	5.15136e-09
ENSMUSG00000025588	Nat1	protein_coding	8	67480921	N-acetyl transferase 1	NAT1	57.671	-0.994143	0.154563	-6.43194	1.25982e-10	5.7658e-09
ENSMUSG00000024581	Napg	protein_coding	18	62977836	N-ethylmaleimide sensitive fusion protein attachment protein gamma	NAPG	3912.44	-0.326505	0.0507766	-6.43022	1.27419e-10	5.81748e-09
ENSMUSG00000020570	Sypl	protein_coding	12	32953891	synaptophysin-like protein	SYPL1	1729.02	-0.693695	0.107907	-6.42865	1.2874e-10	5.86357e-09
ENSMUSG00000021096	Ppm1a	protein_coding	12	72761211	protein phosphatase 1A, magnesium dependent, alpha isoform	PPM1A	4218.21	-0.30577	0.0475854	-6.42571	1.31256e-10	5.96376e-09
ENSMUSG00000020459	Mtif2	protein_coding	11	29526408	mitochondrial translational initiation factor 2	MTIF2	777.856	-0.341653	0.053185	-6.42386	1.32861e-10	6.02217e-09
ENSMUSG00000028300	3110043O21Rik	protein_coding	4	35191285	RIKEN cDNA 3110043O21 gene	C9orf72	1400.54	-0.436644	0.0680458	-6.41691	1.39068e-10	6.25838e-09
ENSMUSG00000036707	Cab39	protein_coding	1	85793441	calcium binding protein 39	CAB39	7730.2	-0.392368	0.0611401	-6.41752	1.38514e-10	6.25838e-09
ENSMUSG00000057880	Abat	protein_coding	16	8513429	4-aminobutyrate aminotransferase	ABAT	12243.9	-0.202044	0.0314849	-6.41717	1.3883e-10	6.25838e-09
ENSMUSG00000047786	Lix1	protein_coding	17	17402672	limb and CNS expressed 1	LIX1	262.47	-0.693249	0.108072	-6.41471	1.41094e-10	6.33445e-09
ENSMUSG00000069135	Fgfr1op	protein_coding	17	8165501	Fgfr1 oncogene partner	FGFR1OP	819.48	-0.410967	0.0641239	-6.40894	1.4653e-10	6.56289e-09
ENSMUSG00000031068	Glrx3	protein_coding	7	137437614	glutaredoxin 3	GLRX3	852.963	-0.396527	0.0618839	-6.40758	1.47843e-10	6.59038e-09
ENSMUSG00000038388	Mpp6	protein_coding	6	50110241	membrane protein, palmitoylated 6 (MAGUK p55 subfamily member 6)	MPP6	1622.81	-0.39099	0.0610178	-6.4078	1.47631e-10	6.59038e-09
ENSMUSG00000034825	Nrip3	protein_coding	7	109758055	nuclear receptor interacting protein 3	NRIP3	2910.39	-0.479566	0.0748596	-6.4062	1.49194e-10	6.63492e-09
ENSMUSG00000033955	Tnks1bp1	protein_coding	2	85048022	tankyrase 1 binding protein 1	TNKS1BP1	788.864	0.450025	0.07027	6.40423	1.51126e-10	6.70501e-09
ENSMUSG00000085881	Gm15912	antisense	13	74008152	predicted gene 15912		34.0927	-1.01819	0.159073	-6.40075	1.54617e-10	6.84382e-09
ENSMUSG00000025791	Pgm2	protein_coding	4	99929414	phosphoglucomutase 2	PGM1	2325.12	-0.530689	0.0829937	-6.39434	1.61247e-10	7.12056e-09
ENSMUSG00000024143	Rhoq	protein_coding	17	86963082	ras homolog family member Q	RHOQ	2794.01	-0.344474	0.0538774	-6.39367	1.61954e-10	7.13504e-09
ENSMUSG00000026173	Plcd4	protein_coding	1	74542888	phospholipase C, delta 4	PLCD4	1047.95	-0.443765	0.0694376	-6.39084	1.64975e-10	7.25122e-09
ENSMUSG00000025352	Gdf11	protein_coding	10	128882295	growth differentiation factor 11	GDF11	902.454	-0.402362	0.0629826	-6.38847	1.67558e-10	7.34763e-09
ENSMUSG00000052852	Reep1	protein_coding	6	71707561	receptor accessory protein 1	REEP1	3802.13	-0.445139	0.0697375	-6.38307	1.73575e-10	7.57621e-09
ENSMUSG00000075592	Nynrin	protein_coding	14	55854036	NYN domain and retroviral integrase containing	NYNRIN	542.952	0.508222	0.0796176	6.38328	1.73329e-10	7.57621e-09
ENSMUSG00000024899	Papss2	protein_coding	19	32620005	3'-phosphoadenosine 5'-phosphosulfate synthase 2	PAPSS2	171.937	-0.849914	0.133213	-6.38013	1.76935e-10	7.70506e-09
ENSMUSG00000026676	Ccdc3	protein_coding	2	5137776	coiled-coil domain containing 3	CCDC3	415.747	-1.01406	0.159044	-6.37595	1.81826e-10	7.89981e-09
ENSMUSG00000078861	Zfp931	protein_coding	2	178067695	zinc finger protein 931	ZNF559-ZNF177	385.706	-0.550095	0.0863574	-6.36998	1.89054e-10	8.19495e-09
ENSMUSG00000040666	Sh3bgr	protein_coding	16	96200470	SH3-binding domain glutamic acid-rich protein	SH3BGR	443.637	-0.801911	0.125965	-6.36612	1.93871e-10	8.38447e-09
ENSMUSG00000107667	C530044C16Rik	lincRNA	6	50776115	RIKEN cDNA C530044C16 gene		30.9753	-1.28435	0.201767	-6.36554	1.94599e-10	8.39672e-09
ENSMUSG00000024587	Nars	protein_coding	18	64499665	asparaginyl-tRNA synthetase	NARS	8016.71	-0.403593	0.0634173	-6.36408	1.9646e-10	8.45765e-09
ENSMUSG00000026227	2810459M11Rik	protein_coding	1	86045863	RIKEN cDNA 2810459M11 gene	C2orf72	212.691	-0.621699	0.0977205	-6.36202	1.99123e-10	8.55278e-09
ENSMUSG00000033781	Asb13	protein_coding	13	3634032	ankyrin repeat and SOCS box-containing 13	ASB13	1698.53	-0.447537	0.0703828	-6.35861	2.03583e-10	8.72448e-09
ENSMUSG00000041035	Gm17018	protein_coding	19	45560615	predicted gene 17018		1028.1	-0.531886	0.0837286	-6.3525	2.11844e-10	9.05789e-09
ENSMUSG00000045871	Slitrk6	protein_coding	14	110748578	SLIT and NTRK-like family, member 6	SLITRK6	137.506	0.783061	0.123391	6.34618	2.20722e-10	9.41615e-09
ENSMUSG00000025950	Idh1	protein_coding	1	65158616	isocitrate dehydrogenase 1 (NADP+), soluble	IDH1	2044.39	-0.58405	0.0924094	-6.32025	2.61144e-10	1.11154e-08
ENSMUSG00000020674	Pxdn	protein_coding	12	29938036	peroxidasin	PXDN	652.864	0.579682	0.0917355	6.31906	2.63166e-10	1.11763e-08
ENSMUSG00000041028	Ghitm	protein_coding	14	37120444	growth hormone inducible transmembrane protein	GHITM	13051.4	-0.415034	0.0657541	-6.31191	2.75607e-10	1.16783e-08
ENSMUSG00000038145	Snrk	protein_coding	9	122117266	SNF related kinase	SNRK	2340.76	-0.301785	0.0478168	-6.31127	2.76757e-10	1.17007e-08
ENSMUSG00000037601	Nme1	protein_coding	11	93956979	NME/NM23 nucleoside diphosphate kinase 1	NME1	1501.27	-0.431831	0.0684919	-6.30485	2.88468e-10	1.21686e-08
ENSMUSG00000048834	Vstm2a	protein_coding	11	16257724	V-set and transmembrane domain containing 2A	VSTM2A	2655.06	-0.464795	0.0737432	-6.30289	2.92151e-10	1.22964e-08
ENSMUSG00000028416	Bag1	protein_coding	4	40936398	BCL2-associated athanogene 1	BAG1	2400.58	-0.413491	0.0656207	-6.30123	2.95297e-10	1.24012e-08
ENSMUSG00000028086	Fbxw7	protein_coding	3	84815268	F-box and WD-40 domain protein 7	FBXW7	3046.76	-0.440904	0.0699998	-6.29865	3.00253e-10	1.25813e-08
ENSMUSG00000060152	Pop5	protein_coding	5	115235836	processing of precursor 5, ribonuclease P/MRP family (S. cerevisiae)	POP5	630.537	-0.485056	0.0770735	-6.29342	3.10556e-10	1.29841e-08
ENSMUSG00000017781	Pitpna	protein_coding	11	75588097	phosphatidylinositol transfer protein, alpha	PITPNA	5959.65	-0.357832	0.0568992	-6.28887	3.1979e-10	1.33406e-08
ENSMUSG00000073616	Myeov2	protein_coding	1	92637145	myeloma overexpressed 2	COPS9	1169.8	-0.524108	0.0834193	-6.28282	3.32492e-10	1.38399e-08
ENSMUSG00000031111	Igsf1	protein_coding	X	49782536	immunoglobulin superfamily, member 1	IGSF1	308.028	-0.881831	0.140514	-6.27573	3.47998e-10	1.44237e-08
ENSMUSG00000079355	Ackr4	protein_coding	9	104084157	atypical chemokine receptor 4	ACKR4	25.3766	1.33835	0.213258	6.27571	3.48047e-10	1.44237e-08
ENSMUSG00000043279	Trim56	protein_coding	5	137105644	tripartite motif-containing 56	TRIM56	508.843	0.770811	0.122843	6.27474	3.50208e-10	1.44814e-08
ENSMUSG00000023262	Acy1	protein_coding	9	106432981	aminoacylase 1	ACY1	391.819	-0.8567	0.136561	-6.27339	3.53268e-10	1.4576e-08
ENSMUSG00000023951	Vegfa	protein_coding	17	46016993	vascular endothelial growth factor A	VEGFA	970.798	-0.459994	0.073335	-6.2725	3.55292e-10	1.46275e-08
ENSMUSG00000020986	Sec23a	protein_coding	12	58958383	SEC23 homolog A, COPII coat complex component	SEC23A	3491.38	-0.327651	0.0522471	-6.27118	3.58322e-10	1.47201e-08
ENSMUSG00000028251	Tstd3	protein_coding	4	21757382	thiosulfate sulfurtransferase (rhodanese)-like domain containing 3	TSTD3	470.777	-0.518033	0.0826163	-6.27034	3.60251e-10	1.47672e-08
ENSMUSG00000051316	Taf7	protein_coding	18	37640491	TATA-box binding protein associated factor 7	TAF7	659.351	-0.396421	0.0632399	-6.26853	3.64476e-10	1.49079e-08
ENSMUSG00000042115	Klhdc8a	protein_coding	1	132298626	kelch domain containing 8A	KLHDC8A	786.48	-0.510536	0.0814742	-6.26623	3.69895e-10	1.50968e-08
ENSMUSG00000006301	Tmbim1	protein_coding	1	74288247	transmembrane BAX inhibitor motif containing 1	TMBIM1	1712.27	-0.547078	0.0873305	-6.26446	3.74123e-10	1.52364e-08
ENSMUSG00000020644	Id2	protein_coding	12	25093801	inhibitor of DNA binding 2	ID2	1170.57	-0.701858	0.112056	-6.26346	3.76527e-10	1.53013e-08
ENSMUSG00000016933	Plcg1	protein_coding	2	160731300	phospholipase C, gamma 1	PLCG1	1615.4	0.432411	0.0690807	6.2595	3.86212e-10	1.56611e-08
ENSMUSG00000022864	D16Ertd472e	protein_coding	16	78544012	DNA segment, Chr 16, ERATO Doi 472, expressed	C21orf91	408.534	-0.520543	0.0831667	-6.25903	3.87382e-10	1.56748e-08
ENSMUSG00000028277	Ube2j1	protein_coding	4	33031416	ubiquitin-conjugating enzyme E2J 1	UBE2J1	4270.65	-0.330245	0.0527718	-6.25798	3.89994e-10	1.57468e-08
ENSMUSG00000052428	Tmco1	protein_coding	1	167308378	transmembrane and coiled-coil domains 1	TMCO1	1182.11	-0.371613	0.0594374	-6.25217	4.04782e-10	1.63089e-08
ENSMUSG00000059336	Slc14a1	protein_coding	18	78100091	solute carrier family 14 (urea transporter), member 1	SLC14A1	737.79	-0.637643	0.102027	-6.24978	4.11036e-10	1.65256e-08
ENSMUSG00000018736	Ndel1	protein_coding	11	68821434	nudE neurodevelopment protein 1 like 1	NDEL1	2567.24	-0.352815	0.0564762	-6.24715	4.18008e-10	1.67701e-08
ENSMUSG00000051811	Cox6b2	protein_coding	7	4751792	cytochrome c oxidase subunit VIb polypeptide 2	COX6B2	32.8516	1.09244	0.174969	6.24359	4.27648e-10	1.71204e-08
ENSMUSG00000037016	Frem2	protein_coding	3	53513938	Fras1 related extracellular matrix protein 2	FREM2	218.424	1.00064	0.160523	6.23361	4.55802e-10	1.82089e-08
ENSMUSG00000034663	Bmp2k	protein_coding	5	96997689	BMP2 inducible kinase	BMP2K	1187.36	-0.42899	0.0688439	-6.23135	4.62426e-10	1.84345e-08
ENSMUSG00000036752	Tubb4b	protein_coding	2	25222160	tubulin, beta 4B class IVB	TUBB4B	3535.81	-0.405398	0.0651733	-6.2203	4.96198e-10	1.97391e-08
ENSMUSG00000020719	Ddx5	protein_coding	11	106780355	DEAD (Asp-Glu-Ala-Asp) box polypeptide 5	DDX5	11491	0.32734	0.0526975	6.21168	5.24225e-10	2.08101e-08
ENSMUSG00000090386	Mir99ahg	processed_transcript	16	77236317	Mir99a and Mirlet7c-1 host gene (non-protein coding)		499.686	0.664131	0.106932	6.2108	5.27147e-10	2.08821e-08
ENSMUSG00000031834	Pik3r2	protein_coding	8	70768176	phosphatidylinositol 3-kinase, regulatory subunit, polypeptide 2 (p85 beta)	PIK3R2	895.668	0.285561	0.046025	6.20447	5.48818e-10	2.1695e-08
ENSMUSG00000029570	Lfng	protein_coding	5	140607320	LFNG O-fucosylpeptide 3-beta-N-acetylglucosaminyltransferase	LFNG	425.973	-0.633575	0.102205	-6.19904	5.68086e-10	2.24097e-08
ENSMUSG00000019923	Zwint	protein_coding	10	72654845	ZW10 interactor	ZWINT	18279.4	-0.392482	0.0634289	-6.18775	6.1029e-10	2.40243e-08
ENSMUSG00000026566	Mpzl1	protein_coding	1	165592240	myelin protein zero-like 1	MPZL1	446.26	0.566295	0.0916175	6.18107	6.36666e-10	2.50104e-08
ENSMUSG00000027187	Cat	protein_coding	2	103453849	catalase	CAT	2398.37	-0.451183	0.0730147	-6.17934	6.43714e-10	2.52347e-08
ENSMUSG00000090223	Pcp4	protein_coding	16	96467606	Purkinje cell protein 4	PCP4	844.685	-0.599273	0.0970009	-6.17802	6.49123e-10	2.53939e-08
ENSMUSG00000019795	Pcmt1	protein_coding	10	7629373	protein-L-isoaspartate (D-aspartate) O-methyltransferase 1	PCMT1	4328.07	-0.384089	0.0622656	-6.16856	6.8914e-10	2.69036e-08
ENSMUSG00000086662	BC046251	lincRNA	7	65582070	cDNA sequence BC046251		20.1891	1.30671	0.211953	6.1651	7.04404e-10	2.74427e-08
ENSMUSG00000014773	Dll1	protein_coding	17	15367354	delta-like 1 (Drosophila)	DLL1	205.295	0.625612	0.101489	6.16436	7.07684e-10	2.75136e-08
ENSMUSG00000009670	Tex11	protein_coding	X	100838648	testis expressed gene 11	TEX11	33.4271	-1.21756	0.197588	-6.16209	7.17906e-10	2.78074e-08
ENSMUSG00000048249	Crebrf	protein_coding	17	26715650	CREB3 regulatory factor	CREBRF	6162.53	-0.327869	0.053208	-6.16203	7.1819e-10	2.78074e-08
ENSMUSG00000023909	Paqr4	protein_coding	17	23736186	progestin and adipoQ receptor family member IV	PAQR4	2171.93	-0.442331	0.0717955	-6.16098	7.22947e-10	2.79342e-08
ENSMUSG00000021709	Erbin	protein_coding	13	103818787	Erbb2 interacting protein	ERBIN	6201.34	-0.509387	0.0827616	-6.15488	7.51361e-10	2.89727e-08
ENSMUSG00000043671	Dpy19l3	protein_coding	7	35685165	dpy-19-like 3 (C. elegans)	DPY19L3	477.359	0.579839	0.0942529	6.15195	7.6536e-10	2.94523e-08
ENSMUSG00000056486	Chn1	protein_coding	2	73610660	chimerin 1	CHN1	5046.59	-0.389716	0.0634251	-6.14451	8.02112e-10	3.08037e-08
ENSMUSG00000052397	Ezr	protein_coding	17	6738041	ezrin	EZR	765.961	0.762825	0.124221	6.14087	8.20705e-10	3.14537e-08
ENSMUSG00000000275	Trim25	protein_coding	11	88999376	tripartite motif-containing 25	TRIM25	250.645	1.03664	0.168878	6.13842	8.33442e-10	3.18187e-08
ENSMUSG00000022500	Litaf	protein_coding	16	10959275	LPS-induced TN factor	LITAF	1141.73	-0.589103	0.0959753	-6.13807	8.35292e-10	3.18187e-08
ENSMUSG00000050854	Tmem125	protein_coding	4	118540941	transmembrane protein 125	TMEM125	667.32	-0.863503	0.140677	-6.13821	8.34588e-10	3.18187e-08
ENSMUSG00000043461	Sptssb	protein_coding	3	69819542	serine palmitoyltransferase, small subunit B	SPTSSB	218.93	-0.552468	0.090018	-6.13731	8.39315e-10	3.19075e-08
ENSMUSG00000072066	6720489N17Rik	protein_coding	13	62603013	RIKEN cDNA 6720489N17 gene		169.106	-0.609034	0.0993187	-6.13212	8.67172e-10	3.29002e-08
ENSMUSG00000038760	Trhr	protein_coding	15	44196135	thyrotropin releasing hormone receptor	TRHR	552.64	-0.650515	0.106176	-6.12675	8.96913e-10	3.39602e-08
ENSMUSG00000022110	Sucla2	protein_coding	14	73525319	succinate-Coenzyme A ligase, ADP-forming, beta subunit	SUCLA2	5726.79	-0.455804	0.0744082	-6.12572	9.02736e-10	3.41122e-08
ENSMUSG00000005950	P2rx5	protein_coding	11	73160421	purinergic receptor P2X, ligand-gated ion channel, 5	P2RX5	278.791	-0.572788	0.0935658	-6.12177	9.25423e-10	3.48995e-08
ENSMUSG00000028261	Ndufaf4	protein_coding	4	24898083	NADH dehydrogenase (ubiquinone) 1 alpha subcomplex, assembly factor 4	NDUFAF4	967.731	-0.425972	0.0695917	-6.12102	9.29762e-10	3.49932e-08
ENSMUSG00000044252	Osbpl1a	protein_coding	18	12755314	oxysterol binding protein-like 1A	OSBPL1A	5403.41	-0.416156	0.0679931	-6.12056	9.32447e-10	3.50244e-08
ENSMUSG00000050043	Tmx2	protein_coding	2	84671316	thioredoxin-related transmembrane protein 2	TMX2	1865.53	-0.40895	0.0668284	-6.11941	9.39242e-10	3.52094e-08
ENSMUSG00000050379	Sept6	protein_coding	X	36911326	septin 6	SEPT6	1826.29	-0.276798	0.0452401	-6.11841	9.45125e-10	3.53597e-08
ENSMUSG00000018500	Adora2b	protein_coding	11	62248984	adenosine A2b receptor	ADORA2B	232.547	-0.641782	0.104942	-6.11558	9.62085e-10	3.59229e-08
ENSMUSG00000038840	Birc7	protein_coding	2	180929023	baculoviral IAP repeat-containing 7 (livin)	BIRC7	7.70428	-1.41152	0.23084	-6.11471	9.67353e-10	3.60482e-08
ENSMUSG00000051910	Sox6	protein_coding	7	115470872	SRY (sex determining region Y)-box 6	SOX6	899.149	0.700986	0.11465	6.11412	9.70924e-10	3.611e-08
ENSMUSG00000024661	Fth1	protein_coding	19	9982703	ferritin heavy polypeptide 1	FTH1	25539.1	-0.823557	0.134916	-6.10423	1.03298e-09	3.83423e-08
ENSMUSG00000021194	Chga	protein_coding	12	102554969	chromogranin A	CHGA	4325.74	-0.44596	0.0731217	-6.09888	1.06814e-09	3.95304e-08
ENSMUSG00000070738	Dgkd	protein_coding	1	87853287	diacylglycerol kinase, delta	DGKD	1447.36	0.242232	0.0397185	6.09872	1.06918e-09	3.95304e-08
ENSMUSG00000062580	Timm17a	protein_coding	1	135295213	translocase of inner mitochondrial membrane 17a	TIMM17A	2267.61	-0.375494	0.0616212	-6.09358	1.10411e-09	4.07197e-08
ENSMUSG00000110027	C030029H02Rik	lincRNA	7	136268324	RIKEN cDNA C030029H02 gene		125.327	-0.777442	0.127588	-6.09336	1.10567e-09	4.07197e-08
ENSMUSG00000044037	Als2cl	protein_coding	9	110879870	ALS2 C-terminal like	ALS2CL	364.508	-0.525169	0.0862599	-6.08822	1.14172e-09	4.19655e-08
ENSMUSG00000025277	Abhd6	protein_coding	14	8002902	abhydrolase domain containing 6	ABHD6	581.847	-0.477514	0.0785682	-6.07769	1.21924e-09	4.47275e-08
ENSMUSG00000053477	Tcf4	protein_coding	18	69343356	transcription factor 4	TCF4	3858.29	0.469434	0.0772654	6.07561	1.23514e-09	4.5223e-08
ENSMUSG00000046727	Cystm1	protein_coding	18	36345619	cysteine-rich transmembrane module containing 1	CYSTM1	1241.46	-0.542029	0.089258	-6.07261	1.25845e-09	4.59871e-08
ENSMUSG00000022602	Arc	protein_coding	15	74669083	activity regulated cytoskeletal-associated protein	ARC	382.141	-0.497231	0.0819227	-6.06951	1.28298e-09	4.67929e-08
ENSMUSG00000020387	Jade2	protein_coding	11	51813455	jade family PHD finger 2	JADE2	832.707	0.525554	0.0865958	6.06905	1.28673e-09	4.68389e-08
ENSMUSG00000038507	Parp12	protein_coding	6	39086410	poly (ADP-ribose) polymerase family, member 12	PARP12	455.667	0.853351	0.140717	6.06431	1.32525e-09	4.80555e-08
ENSMUSG00000070565	Rasal2	protein_coding	1	157135182	RAS protein activator like 2	RASAL2	2478.56	0.522909	0.0862237	6.06456	1.32316e-09	4.80555e-08
ENSMUSG00000024642	Tle4	protein_coding	19	14448072	transducin-like enhancer of split 4	TLE4	940.014	0.317151	0.0523901	6.05365	1.41603e-09	5.1249e-08
ENSMUSG00000075254	Heg1	protein_coding	16	33684466	heart development protein with EGF-like domains 1	HEG1	1149.58	0.71737	0.118617	6.04781	1.46831e-09	5.30393e-08
ENSMUSG00000025040	Fundc1	protein_coding	X	17556564	FUN14 domain containing 1	FUNDC1	2002.05	-0.380554	0.0629432	-6.046	1.48487e-09	5.35348e-08
ENSMUSG00000023832	Acat2	protein_coding	17	12942890	acetyl-Coenzyme A acetyltransferase 2	ACAT2	970.11	-0.572741	0.0947391	-6.04545	1.4899e-09	5.36138e-08
ENSMUSG00000021957	Tkt	protein_coding	14	30548359	transketolase	TKT	5080.55	-0.43255	0.0715684	-6.04387	1.50459e-09	5.40391e-08
ENSMUSG00000039166	Akap7	protein_coding	10	25169090	A kinase (PRKA) anchor protein 7	AKAP7	1211.19	-0.418823	0.0693011	-6.04353	1.50779e-09	5.40513e-08
ENSMUSG00000046982	Tshz1	protein_coding	18	84011627	teashirt zinc finger family member 1	TSHZ1	1130.32	0.501911	0.083071	6.04195	1.5226e-09	5.44786e-08
ENSMUSG00000010095	Slc3a2	protein_coding	19	8706882	solute carrier family 3 (activators of dibasic and neutral amino acid transport), member 2	SLC3A2	1649.48	-0.491795	0.0814222	-6.04006	1.54055e-09	5.49121e-08
ENSMUSG00000074736	Syndig1	protein_coding	2	149829211	synapse differentiation inducing 1	SYNDIG1	1311.85	-0.453223	0.0750341	-6.04023	1.53892e-09	5.49121e-08
ENSMUSG00000031683	Lsm6	protein_coding	8	78804865	LSM6 homolog, U6 small nuclear RNA and mRNA degradation associated	LSM6	898.113	-0.422038	0.0698948	-6.03818	1.55861e-09	5.54512e-08
ENSMUSG00000004894	Hapln2	protein_coding	3	88021750	hyaluronan and proteoglycan link protein 2	HAPLN2	2132.12	-0.689827	0.11428	-6.03627	1.57715e-09	5.58056e-08
ENSMUSG00000045179	Sox3	protein_coding	X	60891366	SRY (sex determining region Y)-box 3	SOX3	15.3821	1.32718	0.219868	6.03624	1.57745e-09	5.58056e-08
ENSMUSG00000050052	Tdrp	protein_coding	8	13952008	testis development related protein	TDRP	662.493	-0.457121	0.0757234	-6.03672	1.57278e-09	5.58056e-08
ENSMUSG00000066306	Numa1	protein_coding	7	101934111	nuclear mitotic apparatus protein 1	NUMA1	2554.52	0.399843	0.0663325	6.02787	1.66139e-09	5.86652e-08
ENSMUSG00000074280	Gm6166	processed_pseudogene	9	57483963	predicted gene 6166		263.988	-1.14582	0.190244	-6.02288	1.7134e-09	6.03886e-08
ENSMUSG00000057531	Dtnbp1	protein_coding	13	44922079	dystrobrevin binding protein 1	DTNBP1	1187.42	-0.459987	0.0763959	-6.0211	1.73238e-09	6.09436e-08
ENSMUSG00000028173	Wls	protein_coding	3	159839672	wntless homolog (Drosophila)	WLS	2084.65	0.524227	0.0871097	6.01801	1.76574e-09	6.20013e-08
ENSMUSG00000027199	Gatm	protein_coding	2	122594467	glycine amidinotransferase (L-arginine:glycine amidinotransferase)	GATM	5183.87	-0.551387	0.091665	-6.01524	1.79617e-09	6.29528e-08
ENSMUSG00000010505	Myt1	protein_coding	2	181763332	myelin transcription factor 1	MYT1	437.285	0.621094	0.103266	6.0145	1.80442e-09	6.30075e-08
ENSMUSG00000073433	Arhgdig	protein_coding	17	26196226	Rho GDP dissociation inhibitor (GDI) gamma	ARHGDIG	868.557	-0.527689	0.0877338	-6.01466	1.80264e-09	6.30075e-08
ENSMUSG00000004035	Gstm7	protein_coding	3	107926334	glutathione S-transferase, mu 7	GSTM2	725.268	-0.7656	0.12737	-6.01085	1.84553e-09	6.43239e-08
ENSMUSG00000041889	Shisa4	protein_coding	1	135371057	shisa family member 4	SHISA4	1626.49	-0.613903	0.102219	-6.00577	1.90422e-09	6.62471e-08
ENSMUSG00000020785	Camkk1	protein_coding	11	73019008	calcium/calmodulin-dependent protein kinase kinase 1, alpha	CAMKK1	3108.24	-0.451093	0.0751847	-5.9998	1.97563e-09	6.86049e-08
ENSMUSG00000022151	Ttc33	protein_coding	15	5185525	tetratricopeptide repeat domain 33	TTC33	1755.26	-0.375275	0.0625566	-5.99897	1.98577e-09	6.87211e-08
ENSMUSG00000033065	Pfkm	protein_coding	15	98092589	phosphofructokinase, muscle	PFKM	7754.13	-0.40647	0.0677572	-5.99893	1.98626e-09	6.87211e-08
ENSMUSG00000007480	Mc5r	protein_coding	18	68337603	melanocortin 5 receptor	MC5R	27.8277	-1.08049	0.180144	-5.99795	1.99822e-09	6.90082e-08
ENSMUSG00000026004	Kansl1l	protein_coding	1	66719248	KAT8 regulatory NSL complex subunit 1-like	KANSL1L	1292.85	-0.449889	0.0750828	-5.9919	2.07404e-09	7.14955e-08
ENSMUSG00000025278	Flnb	protein_coding	14	7817957	filamin, beta	FLNB	2034.53	0.758854	0.126679	5.99035	2.09388e-09	7.20477e-08
ENSMUSG00000071424	Grid2	protein_coding	6	63255876	glutamate receptor, ionotropic, delta 2	GRID2	1339.48	0.56476	0.0942862	5.98985	2.10034e-09	7.21383e-08
ENSMUSG00000050103	Agmo	protein_coding	12	37241641	alkylglycerol monooxygenase	AGMO	510.993	-0.612867	0.102336	-5.98877	2.11435e-09	7.24877e-08
ENSMUSG00000031948	Kars	protein_coding	8	111993443	lysyl-tRNA synthetase	KARS	2233.6	-0.284877	0.047576	-5.98784	2.12644e-09	7.27697e-08
ENSMUSG00000032038	St3gal4	protein_coding	9	35046576	ST3 beta-galactoside alpha-2,3-sialyltransferase 4	ST3GAL4	643.021	-0.466192	0.0778693	-5.98686	2.1393e-09	7.30771e-08
ENSMUSG00000025089	Gfra1	protein_coding	19	58235604	glial cell line derived neurotrophic factor family receptor alpha 1	GFRA1	2074.66	0.480904	0.080373	5.98341	2.18516e-09	7.45088e-08
ENSMUSG00000025739	Gng13	protein_coding	17	25717171	guanine nucleotide binding protein (G protein), gamma 13	GNG13	389.078	-0.644354	0.107721	-5.98167	2.20855e-09	7.51706e-08
ENSMUSG00000009894	Snap47	protein_coding	11	59407134	synaptosomal-associated protein, 47	SNAP47	7273.67	-0.321578	0.0537894	-5.97846	2.25257e-09	7.65307e-08
ENSMUSG00000026819	Slc25a25	protein_coding	2	32414487	solute carrier family 25 (mitochondrial carrier, phosphate carrier), member 25	SLC25A25	2963.69	-0.394995	0.0660854	-5.97704	2.27227e-09	7.70609e-08
ENSMUSG00000037458	Azin1	protein_coding	15	38487430	antizyme inhibitor 1	AZIN1	4099.7	-0.322691	0.0539983	-5.97594	2.28769e-09	7.74446e-08
ENSMUSG00000044708	Kcnj10	protein_coding	1	172341210	potassium inwardly-rectifying channel, subfamily J, member 10	KCNJ10	7873.25	-0.830145	0.139036	-5.97071	2.3622e-09	7.98236e-08
ENSMUSG00000100111	A330087D11Rik	lincRNA	7	29568903	RIKEN cDNA A330087D11 gene		10.7157	-1.26421	0.211834	-5.96793	2.40275e-09	8.10489e-08
ENSMUSG00000022490	Ppp1r1a	protein_coding	15	103530279	protein phosphatase 1, regulatory (inhibitor) subunit 1A	PPP1R1A	330.195	-0.74583	0.125025	-5.96543	2.43985e-09	8.21533e-08
ENSMUSG00000071454	Dtnb	protein_coding	12	3572381	dystrobrevin, beta	DTNB	1493.39	-0.305588	0.0512627	-5.96122	2.50361e-09	8.40002e-08
ENSMUSG00000079557	March2	protein_coding	17	33685692	membrane-associated ring finger (C3HC4) 2	MARCH2	2204.12	-0.372793	0.0625354	-5.96131	2.5022e-09	8.40002e-08
ENSMUSG00000033732	Sf3b3	protein_coding	8	110810239	splicing factor 3b, subunit 3	SF3B3	1702.17	0.301379	0.0505884	5.95748	2.56164e-09	8.57944e-08
ENSMUSG00000050697	Prkaa1	protein_coding	15	5143861	protein kinase, AMP-activated, alpha 1 catalytic subunit	PRKAA1	2216.96	-0.323321	0.054307	-5.95357	2.62348e-09	8.77098e-08
ENSMUSG00000021819	Zswim8	protein_coding	14	20707552	zinc finger SWIM-type containing 8	ZSWIM8	1341.53	0.4663	0.0783341	5.95271	2.6374e-09	8.80193e-08
ENSMUSG00000027706	Sec62	protein_coding	3	30792875	SEC62 homolog (S. cerevisiae)	SEC62	5664.42	-0.328489	0.0551974	-5.95117	2.6623e-09	8.86933e-08
ENSMUSG00000041617	Ccdc74a	protein_coding	16	17646470	coiled-coil domain containing 74A	CCDC74A	268.671	-0.57494	0.096646	-5.94892	2.69909e-09	8.97603e-08
ENSMUSG00000047037	Nipa1	protein_coding	7	55977567	non imprinted in Prader-Willi/Angelman syndrome 1 homolog (human)	NIPA1	2171.46	-0.515682	0.0867016	-5.94778	2.71797e-09	9.0229e-08
ENSMUSG00000027581	Stmn3	protein_coding	2	181306459	stathmin-like 3	STMN3	9570.88	-0.422333	0.0710107	-5.94746	2.72341e-09	9.02506e-08
ENSMUSG00000023961	Enpp4	protein_coding	17	44096308	ectonucleotide pyrophosphatase/phosphodiesterase 4	ENPP4	1705.92	-0.539138	0.0906698	-5.94617	2.74497e-09	9.08054e-08
ENSMUSG00000053119	Chmp3	protein_coding	6	71543797	charged multivesicular body protein 3	CHMP3	3365.57	-0.316357	0.0532209	-5.94423	2.77762e-09	9.17248e-08
ENSMUSG00000015224	Cyp2j9	protein_coding	4	96568429	cytochrome P450, family 2, subfamily j, polypeptide 9		1093.38	-0.529491	0.0890903	-5.94331	2.79329e-09	9.2081e-08
ENSMUSG00000003923	Tfam	protein_coding	10	71225464	transcription factor A, mitochondrial	TFAM	1099.94	-0.312176	0.052532	-5.94259	2.80558e-09	9.23247e-08
ENSMUSG00000022523	Fgf12	protein_coding	16	28160120	fibroblast growth factor 12	FGF12	3708.35	-0.441133	0.0742776	-5.93897	2.86814e-09	9.39295e-08
ENSMUSG00000022679	Mpv17l	protein_coding	16	13903161	Mpv17 transgene, kidney disease mutant-like	MPV17L	911.867	-0.478053	0.0804951	-5.93891	2.86929e-09	9.39295e-08
ENSMUSG00000074909	Ranbp6	protein_coding	19	29808400	RAN binding protein 6	RANBP6	3234.65	-0.401268	0.0675613	-5.93931	2.86218e-09	9.39295e-08
ENSMUSG00000026688	Mgst3	protein_coding	1	167371966	microsomal glutathione S-transferase 3	MGST3	1686.1	-0.55621	0.0937326	-5.93401	2.95632e-09	9.66106e-08
ENSMUSG00000027208	Fgf7	protein_coding	2	126034658	fibroblast growth factor 7	FGF7	93.2642	1.10771	0.186865	5.92785	3.06929e-09	1.00012e-07
ENSMUSG00000038702	Dsel	protein_coding	1	111858702	dermatan sulfate epimerase-like	DSEL	1017.7	0.523155	0.0882551	5.92776	3.07101e-09	1.00012e-07
ENSMUSG00000059974	Ntm	protein_coding	9	28994750	neurotrimin	NTM	2863.31	-0.369586	0.0623555	-5.92708	3.08366e-09	1.00251e-07
ENSMUSG00000020099	Unc5b	protein_coding	10	60762610	unc-5 netrin receptor B	UNC5B	1005.73	-0.577795	0.0975979	-5.92016	3.21629e-09	1.04383e-07
ENSMUSG00000021614	Vcan	protein_coding	13	89655312	versican	VCAN	1549.42	0.608108	0.102785	5.91629	3.29284e-09	1.06683e-07
ENSMUSG00000021253	Tgfb3	protein_coding	12	86056744	transforming growth factor, beta 3	TGFB3	473.054	-0.692938	0.117136	-5.91567	3.30534e-09	1.06905e-07
ENSMUSG00000020519	Sap30l	protein_coding	11	57801637	SAP30-like	SAP30L	734.204	-0.404229	0.0683569	-5.91351	3.34901e-09	1.08132e-07
ENSMUSG00000032263	Bckdhb	protein_coding	9	83925145	branched chain ketoacid dehydrogenase E1, beta polypeptide	BCKDHB	990.692	-0.304353	0.0514746	-5.91268	3.3659e-09	1.08491e-07
ENSMUSG00000049288	Lix1l	protein_coding	3	96601149	Lix1-like	LIX1L	758.902	0.410224	0.0693921	5.91168	3.38634e-09	1.08964e-07
ENSMUSG00000027610	Gss	protein_coding	2	155563181	glutathione synthetase	GSS	527.38	-0.501187	0.0848413	-5.90734	3.47678e-09	1.11684e-07
ENSMUSG00000024668	Sdhaf2	protein_coding	19	10500513	succinate dehydrogenase complex assembly factor 2	SDHAF2	1004.27	-0.331201	0.0560789	-5.90598	3.5056e-09	1.12115e-07
ENSMUSG00000026475	Rgs16	protein_coding	1	153740349	regulator of G-protein signaling 16	RGS16	129.702	0.830827	0.140678	5.90586	3.50804e-09	1.12115e-07
ENSMUSG00000034926	Dhcr24	protein_coding	4	106561038	24-dehydrocholesterol reductase	DHCR24	2195.27	-0.405488	0.0686568	-5.90601	3.50491e-09	1.12115e-07
ENSMUSG00000086567	Gm2830	processed_pseudogene	13	54499705	predicted gene 2830		348.724	-0.559607	0.0948092	-5.90245	3.58133e-09	1.14263e-07
ENSMUSG00000046020	Pofut1	protein_coding	2	153241533	protein O-fucosyltransferase 1	POFUT1	705.077	0.392268	0.0664953	5.89919	3.65287e-09	1.16349e-07
ENSMUSG00000066000	Zfp979	protein_coding	4	147611937	zinc finger protein 979	ZNF268	144.391	-0.780095	0.13228	-5.89728	3.69539e-09	1.17505e-07
ENSMUSG00000019338	Zfp687	protein_coding	3	95006590	zinc finger protein 687	ZNF687	632.333	0.403699	0.0684693	5.89606	3.7228e-09	1.18177e-07
ENSMUSG00000035329	Fbxo33	protein_coding	12	59200655	F-box protein 33	FBXO33	1684.95	-0.366673	0.0622197	-5.8932	3.7878e-09	1.20038e-07
ENSMUSG00000002325	Irf9	protein_coding	14	55603571	interferon regulatory factor 9	IRF9	481.157	0.974637	0.16549	5.88939	3.87618e-09	1.22633e-07
ENSMUSG00000028573	Fggy	protein_coding	4	95557507	FGGY carbohydrate kinase domain containing	FGGY	494.353	-0.448286	0.0761763	-5.88486	3.98399e-09	1.25833e-07
ENSMUSG00000093452	Zfhx2os	antisense	14	55073091	zinc finger homeobox 2, opposite strand		29.9634	1.03814	0.176433	5.88406	4.00311e-09	1.26225e-07
ENSMUSG00000040048	Ndufb10	protein_coding	17	24722060	NADH dehydrogenase (ubiquinone) 1 beta subcomplex, 10	NDUFB10	2359.94	-0.40426	0.0687244	-5.88233	4.0452e-09	1.2734e-07
ENSMUSG00000039328	Rnf122	protein_coding	8	31111820	ring finger protein 122	RNF122	151.555	0.822973	0.140013	5.87783	4.15671e-09	1.30632e-07
ENSMUSG00000032743	D430042O09Rik	protein_coding	7	125707888	RIKEN cDNA D430042O09 gene	KIAA0556	724.812	0.332237	0.0565572	5.87434	4.2452e-09	1.33191e-07
ENSMUSG00000020116	Pno1	protein_coding	11	17203198	partner of NOB1 homolog	PNO1	579.513	-0.437582	0.0745052	-5.87317	4.2753e-09	1.33912e-07
ENSMUSG00000056880	Gadl1	protein_coding	9	115909455	glutamate decarboxylase-like 1	GADL1	25.936	1.12202	0.191055	5.87275	4.28625e-09	1.34032e-07
ENSMUSG00000041236	Vps41	protein_coding	13	18717292	VPS41 HOPS complex subunit	VPS41	5953.07	-0.29615	0.050449	-5.87027	4.35076e-09	1.35824e-07
ENSMUSG00000009075	Cabp7	protein_coding	11	4736892	calcium binding protein 7	CABP7	3978.06	-0.483987	0.0825034	-5.86627	4.45709e-09	1.38914e-07
ENSMUSG00000002007	Srpk3	protein_coding	X	73774405	serine/arginine-rich protein specific kinase 3	SRPK3	195.635	0.680473	0.116006	5.86585	4.46842e-09	1.39037e-07
ENSMUSG00000027765	P2ry1	protein_coding	3	61002795	purinergic receptor P2Y, G-protein coupled 1	P2RY1	604.558	-0.465466	0.07942	-5.86081	4.60615e-09	1.43087e-07
ENSMUSG00000035896	Rnase1	protein_coding	14	51145002	ribonuclease, RNase A family, 1 (pancreatic)	RNASE1	27.9421	-1.22847	0.209722	-5.85761	4.69578e-09	1.45631e-07
ENSMUSG00000074461	Gm10699	TEC	8	14090461	predicted gene 10699		216.414	-0.548079	0.0936001	-5.85553	4.75481e-09	1.47219e-07
ENSMUSG00000026260	Ndufa10	protein_coding	1	92439010	NADH dehydrogenase (ubiquinone) 1 alpha subcomplex 10	NDUFA10	4251.95	-0.407512	0.069626	-5.85287	4.83149e-09	1.49348e-07
ENSMUSG00000006344	Ggt5	protein_coding	10	75589340	gamma-glutamyltransferase 5	GGT5	60.3648	-0.999351	0.17087	-5.84859	4.95764e-09	1.52941e-07
ENSMUSG00000041789	2700046A07Rik	lincRNA	18	62751674	RIKEN cDNA 2700046A07 gene		124.529	-0.943684	0.161358	-5.84838	4.96394e-09	1.52941e-07
ENSMUSG00000029470	P2rx4	protein_coding	5	122707544	purinergic receptor P2X, ligand-gated ion channel 4	P2RX4	509.761	0.391248	0.0669205	5.84646	5.02147e-09	1.54461e-07
ENSMUSG00000041660	Bbox1	protein_coding	2	110262697	butyrobetaine (gamma), 2-oxoglutarate dioxygenase 1 (gamma-butyrobetaine hydroxylase)	BBOX1	545.134	-0.629662	0.107709	-5.84597	5.03615e-09	1.54661e-07
ENSMUSG00000044122	Proca1	protein_coding	11	78193392	protein interacting with cyclin A1	PROCA1	71.3619	-0.881257	0.150891	-5.84034	5.20932e-09	1.59719e-07
ENSMUSG00000026923	Notch1	protein_coding	2	26457903	notch 1	NOTCH1	888.935	0.796262	0.136369	5.83903	5.25068e-09	1.60725e-07
ENSMUSG00000038530	Rgs4	protein_coding	1	169741477	regulator of G-protein signaling 4	RGS4	2054.26	-0.631213	0.108261	-5.83048	5.52674e-09	1.68902e-07
ENSMUSG00000028550	Atg4c	protein_coding	4	99193934	autophagy related 4C, cysteine peptidase	ATG4C	1063.81	-0.471116	0.080819	-5.82927	5.56688e-09	1.69669e-07
ENSMUSG00000036334	Igsf10	protein_coding	3	59316735	immunoglobulin superfamily, member 10	IGSF10	282.655	0.664802	0.114047	5.82919	5.56986e-09	1.69669e-07
ENSMUSG00000026842	Abl1	protein_coding	2	31688376	c-abl oncogene 1, non-receptor tyrosine kinase	ABL1	1399.38	0.361516	0.0620809	5.82331	5.76926e-09	1.7546e-07
ENSMUSG00000030223	Ptpro	protein_coding	6	137252319	protein tyrosine phosphatase, receptor type, O	PTPRO	495.752	0.479236	0.0823302	5.8209	5.85301e-09	1.7772e-07
ENSMUSG00000025147	Mob2	protein_coding	7	142008535	MOB kinase activator 2	MOB2	1003.28	-0.301074	0.0517561	-5.81717	5.98528e-09	1.81445e-07
ENSMUSG00000022044	Stmn4	protein_coding	14	66344296	stathmin-like 4	STMN4	2574.43	-0.69775	0.120016	-5.81383	6.1059e-09	1.84804e-07
ENSMUSG00000058056	Palld	protein_coding	8	61511433	palladin, cytoskeletal associated protein	PALLD	260.717	0.754574	0.129807	5.81303	6.13537e-09	1.85398e-07
ENSMUSG00000020089	Ppa1	protein_coding	10	61648552	pyrophosphatase (inorganic) 1	PPA1	1806.73	-0.411696	0.0708466	-5.81109	6.20673e-09	1.87255e-07
ENSMUSG00000030201	Lrp6	protein_coding	6	134446476	low density lipoprotein receptor-related protein 6	LRP6	2427.96	0.422573	0.0727259	5.81049	6.22905e-09	1.87628e-07
ENSMUSG00000003528	Slc25a1	protein_coding	16	17925211	solute carrier family 25 (mitochondrial carrier, citrate transporter), member 1	SLC25A1	1307.22	-0.399718	0.0688138	-5.80869	6.29631e-09	1.89351e-07
ENSMUSG00000027276	Jag1	protein_coding	2	137081456	jagged 1	JAG1	375.545	0.65818	0.113351	5.80657	6.37658e-09	1.9146e-07
ENSMUSG00000018965	Ywhah	protein_coding	5	33018816	tyrosine 3-monooxygenase/tryptophan 5-monooxygenase activation protein, eta polypeptide	YWHAH	3584.72	-0.369623	0.0636635	-5.80589	6.40235e-09	1.91928e-07
ENSMUSG00000029826	Zc3hav1	protein_coding	6	38305286	zinc finger CCCH type, antiviral 1	ZC3HAV1	533.576	0.875902	0.150991	5.80103	6.59071e-09	1.97261e-07
ENSMUSG00000036641	Ccdc148	protein_coding	2	58821697	coiled-coil domain containing 148	CCDC148	443.187	-0.405301	0.0698955	-5.79867	6.68433e-09	1.99746e-07
ENSMUSG00000022514	Il1rap	protein_coding	16	26581704	interleukin 1 receptor accessory protein	IL1RAP	1588.69	-0.359171	0.0619453	-5.7982	6.70295e-09	1.99985e-07
ENSMUSG00000001098	Kctd10	protein_coding	5	114363567	potassium channel tetramerisation domain containing 10	KCTD10	1287.11	0.363395	0.062687	5.79698	6.75203e-09	2.01132e-07
ENSMUSG00000004070	Hmox2	protein_coding	16	4726361	heme oxygenase 2	HMOX2	1969.34	-0.482083	0.0831939	-5.79469	6.84462e-09	2.03509e-07
ENSMUSG00000041939	Mvk	protein_coding	5	114444269	mevalonate kinase	MVK	516.119	-0.563696	0.0972817	-5.79448	6.85342e-09	2.03509e-07
ENSMUSG00000021835	Bmp4	protein_coding	14	46383520	bone morphogenetic protein 4	BMP4	87.5321	1.08401	0.187085	5.79421	6.86436e-09	2.03513e-07
ENSMUSG00000028911	Srsf4	protein_coding	4	131873617	serine/arginine-rich splicing factor 4	SRSF4	581.859	0.410268	0.0708429	5.79123	6.98715e-09	2.06829e-07
ENSMUSG00000111110	RP23-421M6.1	lincRNA	9	43506551			50.4722	-0.964789	0.166657	-5.78906	7.07817e-09	2.09194e-07
ENSMUSG00000102222	Pcdhga10	protein_coding	18	37746993	protocadherin gamma subfamily A, 10	PCDHGA10	187.117	0.684918	0.11833	5.78821	7.11401e-09	2.09925e-07
ENSMUSG00000030788	Rnf141	protein_coding	7	110800432	ring finger protein 141	RNF141	2849.05	-0.446296	0.0771252	-5.78664	7.18079e-09	2.11564e-07
ENSMUSG00000038914	Dido1	protein_coding	2	180657964	death inducer-obliterator 1	DIDO1	2102.26	0.322477	0.055739	5.78548	7.23074e-09	2.12703e-07
ENSMUSG00000043419	Chd3os	protein_coding	11	69340461	chromodomain helicase DNA binding protein 3, opposite strand		3594.94	-0.43116	0.074528	-5.78521	7.24222e-09	2.12709e-07
ENSMUSG00000056972	Magel2	protein_coding	7	62377010	melanoma antigen, family L, 2	MAGEL2	88.2994	0.772773	0.13359	5.78466	7.26571e-09	2.13067e-07
ENSMUSG00000026082	Rev1	protein_coding	1	38052786	REV1, DNA directed polymerase	REV1	1254.06	-0.260235	0.0449932	-5.78387	7.29994e-09	2.13739e-07
ENSMUSG00000001334	Fndc5	protein_coding	4	129136999	fibronectin type III domain containing 5	FNDC5	2671.72	-0.42928	0.074276	-5.77952	7.49129e-09	2.19001e-07
ENSMUSG00000029189	Sel1l3	protein_coding	5	53107083	sel-1 suppressor of lin-12-like 3 (C. elegans)	SEL1L3	736.407	-0.683329	0.118242	-5.77906	7.5117e-09	2.19258e-07
ENSMUSG00000030612	Mrpl46	protein_coding	7	78775236	mitochondrial ribosomal protein L46	MRPL46	623.916	-0.395894	0.0685285	-5.77707	7.6014e-09	2.21533e-07
ENSMUSG00000030352	Tspan9	protein_coding	6	127961396	tetraspanin 9	TSPAN9	1369.87	-0.466239	0.0807435	-5.77433	7.72621e-09	2.24823e-07
ENSMUSG00000026147	Col9a1	protein_coding	1	24177610	collagen, type IX, alpha 1	COL9A1	38.4276	1.03045	0.178542	5.77148	7.85786e-09	2.28197e-07
ENSMUSG00000041205	Map6d1	protein_coding	16	20233310	MAP6 domain containing 1	MAP6D1	936.346	-0.518656	0.0898682	-5.7713	7.86637e-09	2.28197e-07
ENSMUSG00000045034	Ankrd34b	protein_coding	13	92425896	ankyrin repeat domain 34B	ANKRD34B	1285.91	-0.372439	0.0645967	-5.76562	8.13604e-09	2.35658e-07
ENSMUSG00000026074	Map4k4	protein_coding	1	39900913	mitogen-activated protein kinase kinase kinase kinase 4	MAP4K4	3237.02	0.335984	0.058295	5.76351	8.23822e-09	2.37886e-07
ENSMUSG00000039128	Cdc123	protein_coding	2	5794294	cell division cycle 123	CDC123	1786.06	-0.32096	0.0556881	-5.76353	8.2371e-09	2.37886e-07
ENSMUSG00000034160	Ogt	protein_coding	X	101640060	O-linked N-acetylglucosamine (GlcNAc) transferase (UDP-N-acetylglucosamine:polypeptide-N-acetylglucosaminyl transferase)	OGT	5656.16	0.356394	0.0618648	5.76085	8.36902e-09	2.41294e-07
ENSMUSG00000020899	Pfas	protein_coding	11	68985697	phosphoribosylformylglycinamidine synthase (FGAR amidotransferase)	PFAS	828.986	0.313381	0.0544294	5.75758	8.53309e-09	2.45649e-07
ENSMUSG00000040767	Snrnp25	protein_coding	11	32205415	small nuclear ribonucleoprotein 25 (U11/U12)	SNRNP25	240.897	-0.577841	0.10037	-5.75711	8.55671e-09	2.45953e-07
ENSMUSG00000103897	Pcdhga8	protein_coding	18	37725706	protocadherin gamma subfamily A, 8	PCDHGA8	239.232	0.671902	0.11674	5.75555	8.63578e-09	2.47848e-07
ENSMUSG00000037108	Zcwpw1	protein_coding	5	137787798	zinc finger, CW type with PWWP domain 1	ZCWPW1	233.414	-0.568426	0.0989033	-5.74729	9.06833e-09	2.59867e-07
ENSMUSG00000047260	Emc6	protein_coding	11	73175519	ER membrane protein complex subunit 6	EMC6	720.987	-0.428017	0.0744937	-5.74568	9.15539e-09	2.61964e-07
ENSMUSG00000000563	Atp5f1	protein_coding	3	105942698	ATP synthase, H+ transporting, mitochondrial F0 complex, subunit B1	ATP5F1	4654.22	-0.403078	0.0702562	-5.73726	9.62228e-09	2.74906e-07
ENSMUSG00000078566	Bnip3	protein_coding	7	138890836	BCL2/adenovirus E1B interacting protein 3	BNIP3	1121.89	-0.478122	0.0833617	-5.73551	9.72184e-09	2.7733e-07
ENSMUSG00000037013	Ss18	protein_coding	18	14624198	synovial sarcoma translocation, Chromosome 18	SS18	886.141	0.405956	0.0708285	5.73154	9.95251e-09	2.83481e-07
ENSMUSG00000027384	Ndufaf5	protein_coding	2	140170649	NADH dehydrogenase (ubiquinone) complex I, assembly factor 5	NDUFAF5	904.853	-0.354058	0.0617878	-5.73023	1.00294e-08	2.85241e-07
ENSMUSG00000025204	Ndufb8	protein_coding	19	44548572	NADH dehydrogenase (ubiquinone) 1 beta subcomplex 8	NDUFB8	3546.44	-0.474169	0.0827529	-5.72994	1.00465e-08	2.85297e-07
ENSMUSG00000103428	Gm20754	lincRNA	3	73066316	predicted gene, 20754		15.9244	1.21431	0.212194	5.72267	1.04862e-08	2.97335e-07
ENSMUSG00000025240	Sacm1l	protein_coding	9	123529759	SAC1 suppressor of actin mutations 1-like (yeast)	SACM1L	4875.26	-0.379506	0.0663596	-5.71893	1.07197e-08	3.03499e-07
ENSMUSG00000021969	Zdhhc20	protein_coding	14	57832702	zinc finger, DHHC domain containing 20	ZDHHC20	3257.83	-0.414852	0.0725776	-5.71597	1.09081e-08	3.08371e-07
ENSMUSG00000022718	Dgcr8	protein_coding	16	18253948	DiGeorge syndrome critical region gene 8	DGCR8	725.378	0.337739	0.0591508	5.70979	1.13113e-08	3.19291e-07
ENSMUSG00000004626	Stxbp2	protein_coding	8	3630955	syntaxin binding protein 2	STXBP2	163.71	0.638265	0.11179	5.70951	1.13301e-08	3.19342e-07
ENSMUSG00000029757	Dync1i1	protein_coding	6	5725639	dynein cytoplasmic 1 intermediate chain 1	DYNC1I1	4181.88	-0.381527	0.0668287	-5.70902	1.13626e-08	3.19781e-07
ENSMUSG00000039934	Gsap	protein_coding	5	21186255	gamma-secretase activating protein	GSAP	263.522	0.60932	0.106786	5.70601	1.15653e-08	3.25e-07
ENSMUSG00000016487	Ppfibp1	protein_coding	6	146888487	PTPRF interacting protein, binding protein 1 (liprin beta 1)	PPFIBP1	986.168	0.466987	0.0819217	5.70041	1.19521e-08	3.35148e-07
ENSMUSG00000030779	Rbbp6	protein_coding	7	122965686	retinoblastoma binding protein 6	RBBP6	1840.11	0.337323	0.0591768	5.70027	1.19619e-08	3.35148e-07
ENSMUSG00000030513	Pcsk6	protein_coding	7	65861734	proprotein convertase subtilisin/kexin type 6	PCSK6	751.773	-0.523756	0.0920228	-5.69159	1.2586e-08	3.52108e-07
ENSMUSG00000027533	Fabp5	protein_coding	3	10012548	fatty acid binding protein 5, epidermal	FABP5	661.025	-0.764027	0.134256	-5.69084	1.26414e-08	3.53135e-07
ENSMUSG00000028988	Ctnnbip1	protein_coding	4	149518236	catenin beta interacting protein 1	CTNNBIP1	872.006	-0.334075	0.0587118	-5.69008	1.26978e-08	3.53663e-07
ENSMUSG00000034416	Pkd1l2	protein_coding	8	116995679	polycystic kidney disease 1 like 2	PKD1L2	175.047	-1.12132	0.197063	-5.69014	1.26935e-08	3.53663e-07
ENSMUSG00000026213	Stk11ip	protein_coding	1	75521529	serine/threonine kinase 11 interacting protein	STK11IP	355.275	0.381628	0.0670831	5.68888	1.27875e-08	3.55636e-07
ENSMUSG00000031508	Ankrd10	protein_coding	8	11611583	ankyrin repeat domain 10	ANKRD10	908.543	0.38391	0.067524	5.68554	1.30403e-08	3.62132e-07
ENSMUSG00000037669	Ldah	protein_coding	12	8208107	lipid droplet associated hydrolase	LDAH	994.677	-0.399877	0.0703383	-5.68505	1.30771e-08	3.6262e-07
ENSMUSG00000014846	Tppp3	protein_coding	8	105467493	tubulin polymerization-promoting protein family member 3	TPPP3	4184.32	-0.602928	0.10612	-5.68154	1.33485e-08	3.69603e-07
ENSMUSG00000024985	Tcf7l2	protein_coding	19	55741810	transcription factor 7 like 2, T cell specific, HMG box	TCF7L2	90.4209	0.874621	0.153998	5.67944	1.35134e-08	3.7362e-07
ENSMUSG00000029126	Nsg1	protein_coding	5	38137192	neuron specific gene family member 1	NSG1	5960.76	-0.363381	0.0640278	-5.67536	1.384e-08	3.8209e-07
ENSMUSG00000038014	Fam120a	protein_coding	13	48879219	family with sequence similarity 120, member A	FAM120A	2113.71	0.286324	0.0504796	5.67208	1.41078e-08	3.88913e-07
ENSMUSG00000036825	Ssx2ip	protein_coding	3	146404642	synovial sarcoma, X breakpoint 2 interacting protein	SSX2IP	2010.52	-0.3784	0.0667329	-5.67036	1.425e-08	3.91687e-07
ENSMUSG00000062352	Itgb1bp1	protein_coding	12	21240825	integrin beta 1 binding protein 1	ITGB1BP1	725.205	-0.375131	0.0661558	-5.67042	1.42447e-08	3.91687e-07
ENSMUSG00000021270	Hsp90aa1	protein_coding	12	110690605	heat shock protein 90, alpha (cytosolic), class A member 1	HSP90AA1	5973.17	-0.40145	0.0708057	-5.66974	1.43012e-08	3.92522e-07
ENSMUSG00000029270	Fam69a	protein_coding	5	107908053	family with sequence similarity 69, member A	FAM69A	851.679	-0.383808	0.0677055	-5.66879	1.43811e-08	3.93571e-07
ENSMUSG00000040146	Rgl3	protein_coding	9	21968711	ral guanine nucleotide dissociation stimulator-like 3	RGL3	68.5576	0.693315	0.122303	5.66882	1.43782e-08	3.93571e-07
ENSMUSG00000021460	Auh	protein_coding	13	52835119	AU RNA binding protein/enoyl-coenzyme A hydratase	AUH	1858.11	-0.357503	0.0630951	-5.66609	1.46091e-08	3.98652e-07
ENSMUSG00000027298	Tyro3	protein_coding	2	119797733	TYRO3 protein tyrosine kinase 3	TYRO3	2195.28	-0.500632	0.0883525	-5.6663	1.4591e-08	3.98652e-07
ENSMUSG00000052613	Pcdh15	protein_coding	10	73099342	protocadherin 15	PCDH15	1027.5	0.723497	0.127701	5.66554	1.46565e-08	3.99369e-07
ENSMUSG00000032625	Thsd7a	protein_coding	6	12311610	thrombospondin, type I, domain containing 7A	THSD7A	2785.2	0.559904	0.0988831	5.66229	1.49369e-08	4.06421e-07
ENSMUSG00000042810	Krba1	protein_coding	6	48395586	KRAB-A domain containing 1	KRBA1	831.947	0.473862	0.0837238	5.65982	1.51531e-08	4.1171e-07
ENSMUSG00000000420	Galnt1	protein_coding	18	24205344	UDP-N-acetyl-alpha-D-galactosamine:polypeptide N-acetylgalactosaminyltransferase 1	GALNT1	2015.44	-0.260819	0.046086	-5.65939	1.51911e-08	4.12147e-07
ENSMUSG00000029777	Gars	protein_coding	6	55038007	glycyl-tRNA synthetase	GARS	3925.82	-0.269914	0.0477125	-5.6571	1.53951e-08	4.17084e-07
ENSMUSG00000033355	Rtp4	protein_coding	16	23520291	receptor transporter protein 4	RTP4	174.182	1.1552	0.204413	5.65131	1.59225e-08	4.30754e-07
ENSMUSG00000046961	Gpr156	protein_coding	16	37916496	G protein-coupled receptor 156	GPR156	39.0607	0.871543	0.154294	5.64858	1.61778e-08	4.37033e-07
ENSMUSG00000020436	Gabrg2	protein_coding	11	41910203	gamma-aminobutyric acid (GABA) A receptor, subunit gamma 2	GABRG2	3900.01	-0.403506	0.0715131	-5.64241	1.67684e-08	4.52323e-07
ENSMUSG00000061410	Zcchc14	protein_coding	8	121598703	zinc finger, CCHC domain containing 14	ZCCHC14	804.029	0.574475	0.101818	5.64217	1.67918e-08	4.52323e-07
ENSMUSG00000040188	Scamp2	protein_coding	9	57560943	secretory carrier membrane protein 2	SCAMP2	564.171	0.379251	0.067258	5.63875	1.71287e-08	4.60741e-07
ENSMUSG00000017009	Sdc4	protein_coding	2	164424247	syndecan 4	SDC4	3053.7	-0.456562	0.0809762	-5.63823	1.71805e-08	4.61476e-07
ENSMUSG00000028546	Elavl4	protein_coding	4	110203722	ELAV (embryonic lethal, abnormal vision, Drosophila)-like 4 (Hu antigen D)	ELAVL4	2024.83	-0.364688	0.064695	-5.63704	1.73002e-08	4.64028e-07
ENSMUSG00000083863	Gm13341	unprocessed_pseudogene	2	22587291	predicted gene 13341		47.0381	-0.917038	0.162729	-5.63538	1.74673e-08	4.67844e-07
ENSMUSG00000002968	Med25	protein_coding	7	44876765	mediator complex subunit 25	MED25	433.134	0.418638	0.0742935	5.63492	1.75139e-08	4.68428e-07
ENSMUSG00000024210	Ip6k3	protein_coding	17	27143969	inositol hexaphosphate kinase 3	IP6K3	33.3061	-1.02834	0.182517	-5.63419	1.7588e-08	4.69743e-07
ENSMUSG00000040918	Slc19a2	protein_coding	1	164249046	solute carrier family 19 (thiamine transporter), member 2	SLC19A2	878.32	-0.369195	0.0655319	-5.63383	1.76254e-08	4.70077e-07
ENSMUSG00000026031	Cflar	protein_coding	1	58711508	CASP8 and FADD-like apoptosis regulator	CFLAR	729.459	0.525178	0.0932453	5.63222	1.77905e-08	4.73811e-07
ENSMUSG00000021156	Zmynd11	protein_coding	13	9684836	zinc finger, MYND domain containing 11	ZMYND11	2693.65	0.263798	0.0468693	5.62837	1.81917e-08	4.83733e-07
ENSMUSG00000026170	Cyp27a1	protein_coding	1	74713574	cytochrome P450, family 27, subfamily a, polypeptide 1	CYP27A1	994.273	-0.642534	0.114169	-5.62792	1.824e-08	4.83733e-07
ENSMUSG00000031448	Adprhl1	protein_coding	8	13221663	ADP-ribosylhydrolase like 1	ADPRHL1	19.3018	-1.1614	0.206357	-5.62814	1.82164e-08	4.83733e-07
ENSMUSG00000025817	Nudt5	protein_coding	2	5845019	nudix (nucleoside diphosphate linked moiety X)-type motif 5	NUDT5	503.397	-0.359757	0.0639313	-5.62725	1.83108e-08	4.84927e-07
ENSMUSG00000027489	Necab3	protein_coding	2	154544399	N-terminal EF-hand calcium binding protein 3	NECAB3	766.704	-0.537247	0.095518	-5.62456	1.85976e-08	4.91833e-07
ENSMUSG00000054640	Slc8a1	protein_coding	17	81388691	solute carrier family 8 (sodium/calcium exchanger), member 1	SLC8A1	5347.02	-0.37667	0.0669936	-5.62248	1.88236e-08	4.97111e-07
ENSMUSG00000020150	Gamt	protein_coding	10	80258151	guanidinoacetate methyltransferase	GAMT	229.506	-0.70601	0.125626	-5.61994	1.91028e-08	5.0378e-07
ENSMUSG00000103037	Pcdhgb1	protein_coding	18	37680233	protocadherin gamma subfamily B, 1	PCDHGB1	109.243	0.767581	0.136599	5.61925	1.91786e-08	5.05073e-07
ENSMUSG00000025175	Fn3k	protein_coding	11	121434913	fructosamine 3 kinase	FN3K	515.457	-0.475634	0.0846892	-5.61623	1.95173e-08	5.13274e-07
ENSMUSG00000027936	Crtc2	protein_coding	3	90254163	CREB regulated transcription coactivator 2	CRTC2	143.372	0.605698	0.107886	5.61423	1.97444e-08	5.18523e-07
ENSMUSG00000040363	Bcor	protein_coding	X	12036740	BCL6 interacting corepressor	BCOR	488.5	0.454126	0.0808986	5.61351	1.98258e-08	5.19937e-07
ENSMUSG00000061143	Maml3	protein_coding	3	51685907	mastermind like 3 (Drosophila)	MAML3	228.727	0.628359	0.111969	5.61191	2.00108e-08	5.2406e-07
ENSMUSG00000030967	Zranb1	protein_coding	7	132931142	zinc finger, RAN-binding domain containing 1	ZRANB1	2376.03	-0.266161	0.0474342	-5.61116	2.00973e-08	5.24869e-07
ENSMUSG00000074505	Fat3	protein_coding	9	15910189	FAT atypical cadherin 3	FAT3	11870.2	-0.464993	0.0828673	-5.61131	2.00806e-08	5.24869e-07
ENSMUSG00000036206	Sh3bp4	protein_coding	1	89070415	SH3-domain binding protein 4	SH3BP4	402.723	0.629396	0.11224	5.6076	2.05157e-08	5.35053e-07
ENSMUSG00000091636	Akain1	protein_coding	17	69439326	A kinase (PRKA) anchor inhibitor 1	AKAIN1	412.078	-0.454586	0.0810908	-5.60588	2.07198e-08	5.39631e-07
ENSMUSG00000034055	Phka1	protein_coding	X	102513975	phosphorylase kinase alpha 1	PHKA1	1300.91	-0.491697	0.0877726	-5.60194	2.11966e-08	5.51287e-07
ENSMUSG00000026817	Ak1	protein_coding	2	32621758	adenylate kinase 1	AK1	2411.45	-0.381369	0.0681355	-5.59721	2.17824e-08	5.65743e-07
ENSMUSG00000033578	Tmem35a	protein_coding	X	134295225	transmembrane protein 35A	TMEM35A	1427.81	-0.439157	0.0784795	-5.59582	2.19584e-08	5.69529e-07
ENSMUSG00000104674	Gm42756	antisense	9	109537100	predicted gene 42756		26.6582	-1.1215	0.200493	-5.59369	2.22297e-08	5.75774e-07
ENSMUSG00000030774	Pak1	protein_coding	7	97788541	p21 protein (Cdc42/Rac)-activated kinase 1	PAK1	8238.44	-0.315421	0.0563979	-5.59278	2.2346e-08	5.77992e-07
ENSMUSG00000027827	Kcnab1	protein_coding	3	65109384	potassium voltage-gated channel, shaker-related subfamily, beta member 1	KCNAB1	3372.25	-0.477975	0.0854829	-5.59147	2.25161e-08	5.81594e-07
ENSMUSG00000032841	Prr5l	protein_coding	2	101714285	proline rich 5 like	PRR5L	1212.12	-0.614704	0.109947	-5.59092	2.25872e-08	5.81836e-07
ENSMUSG00000045087	S1pr5	protein_coding	9	21242912	sphingosine-1-phosphate receptor 5	S1PR5	1051.06	-0.54217	0.0969702	-5.5911	2.2564e-08	5.81836e-07
ENSMUSG00000002846	Timmdc1	protein_coding	16	38498347	translocase of inner mitochondrial membrane domain containing 1	TIMMDC1	483.742	-0.35097	0.062811	-5.58772	2.30076e-08	5.91858e-07
ENSMUSG00000030301	Ccdc91	protein_coding	6	147475828	coiled-coil domain containing 91	CCDC91	1740.14	-0.344727	0.0617036	-5.58682	2.31268e-08	5.94113e-07
ENSMUSG00000018171	Vmp1	protein_coding	11	86583865	vacuole membrane protein 1	VMP1	3099.49	-0.471007	0.0843556	-5.58358	2.35616e-08	6.04459e-07
ENSMUSG00000039637	Coro7	protein_coding	16	4626133	coronin 7	CORO7	523.484	0.509023	0.0911928	5.58183	2.37995e-08	6.09734e-07
ENSMUSG00000030688	Stard10	protein_coding	7	101317086	START domain containing 10	STARD10	1150.17	-0.433524	0.077697	-5.57967	2.40973e-08	6.15689e-07
ENSMUSG00000050640	Tmem150c	protein_coding	5	100077872	transmembrane protein 150C	TMEM150C	1027.8	-0.393378	0.0704996	-5.57986	2.40707e-08	6.15689e-07
ENSMUSG00000102758	Naaladl2	protein_coding	3	23798102	N-acetylated alpha-linked acidic dipeptidase-like 2	NAALADL2	172.911	0.626574	0.112306	5.57919	2.41645e-08	6.1657e-07
ENSMUSG00000031176	Dynlt3	protein_coding	X	9654267	dynein light chain Tctex-type 3	DYNLT3	5984.16	-0.492764	0.0883321	-5.57854	2.42539e-08	6.18016e-07
ENSMUSG00000023044	Csad	protein_coding	15	102176998	cysteine sulfinic acid decarboxylase	CSAD	410.741	0.432092	0.0774659	5.57783	2.43541e-08	6.1973e-07
ENSMUSG00000020978	Klhdc2	protein_coding	12	69296681	kelch domain containing 2	KLHDC2	4256.97	-0.386351	0.0693376	-5.57203	2.51791e-08	6.39861e-07
ENSMUSG00000038648	Creb3l2	protein_coding	6	37327255	cAMP responsive element binding protein 3-like 2	CREB3L2	421.551	0.783069	0.140542	5.57178	2.52154e-08	6.39922e-07
ENSMUSG00000022658	Tagln3	protein_coding	16	45711230	transgelin 3	TAGLN3	4246.28	-0.381684	0.0685186	-5.57052	2.53986e-08	6.43704e-07
ENSMUSG00000025825	Iscu	protein_coding	5	113772748	iron-sulfur cluster assembly enzyme	ISCU	1210.49	-0.429424	0.0772026	-5.56229	2.66252e-08	6.73886e-07
ENSMUSG00000029247	Paics	protein_coding	5	76951307	phosphoribosylaminoimidazole carboxylase, phosphoribosylaminoribosylaminoimidazole, succinocarboxamide synthetase	PAICS	2963.96	-0.422207	0.0759088	-5.56202	2.66665e-08	6.74025e-07
ENSMUSG00000022231	Sema5a	protein_coding	15	32244813	sema domain, seven thrombospondin repeats (type 1 and type 1-like), transmembrane domain (TM) and short cytoplasmic domain, (semaphorin) 5A	SEMA5A	2188.38	0.675739	0.121569	5.55849	2.72123e-08	6.869e-07
ENSMUSG00000022636	Alcam	protein_coding	16	52248996	activated leukocyte cell adhesion molecule	ALCAM	3765.19	0.325785	0.0586132	5.55821	2.72549e-08	6.87057e-07
ENSMUSG00000022758	P2rx6	protein_coding	16	17561885	purinergic receptor P2X, ligand-gated ion channel, 6	P2RX6	311.065	-0.638762	0.115006	-5.55416	2.78944e-08	7.0224e-07
ENSMUSG00000029428	Stx2	protein_coding	5	128984557	syntaxin 2	STX2	454.14	0.395047	0.0711608	5.55147	2.83282e-08	7.12209e-07
ENSMUSG00000038545	Cul7	protein_coding	17	46650337	cullin 7	CUL7	873.701	0.320312	0.0577337	5.54808	2.88816e-08	7.25156e-07
ENSMUSG00000055897	Ppp4r1l-ps	transcribed_unprocessed_pseudogene	2	173579320	protein phosphatase 4, regulatory subunit 1-like, pseudogene		357.755	0.510405	0.0920282	5.54618	2.91972e-08	7.32105e-07
ENSMUSG00000039033	Tasp1	protein_coding	2	139833480	taspase, threonine aspartase 1	TASP1	1503.59	-0.398604	0.0719013	-5.54376	2.9604e-08	7.41318e-07
ENSMUSG00000043962	Thrap3	protein_coding	4	126164082	thyroid hormone receptor associated protein 3	THRAP3	1339.12	0.23148	0.0417634	5.54265	2.97927e-08	7.45054e-07
ENSMUSG00000074652	Myh7b	protein_coding	2	155611212	myosin, heavy chain 7B, cardiac muscle, beta	MYH7B	172.23	-0.739035	0.133352	-5.54201	2.99021e-08	7.46799e-07
ENSMUSG00000021772	Nkiras1	protein_coding	14	18271136	NFKB inhibitor interacting Ras-like protein 1	NKIRAS1	2536.57	-0.397321	0.0717029	-5.54121	3.00387e-08	7.4922e-07
ENSMUSG00000039844	Rapgef1	protein_coding	2	29619720	Rap guanine nucleotide exchange factor (GEF) 1	RAPGEF1	1238.3	0.49079	0.0885792	5.5407	3.01271e-08	7.50432e-07
ENSMUSG00000015202	Cnksr3	protein_coding	10	7119063	Cnksr family member 3	CNKSR3	188.665	0.762578	0.137705	5.53775	3.0638e-08	7.6215e-07
ENSMUSG00000032412	Atp1b3	protein_coding	9	96332655	ATPase, Na+/K+ transporting, beta 3 polypeptide	ATP1B3	2830.36	-0.448896	0.0810656	-5.53744	3.06929e-08	7.6251e-07
ENSMUSG00000038187	Btbd10	protein_coding	7	113315626	BTB (POZ) domain containing 10	BTBD10	1323.17	-0.356367	0.0643787	-5.53548	3.10381e-08	7.70071e-07
ENSMUSG00000055239	Kcmf1	protein_coding	6	72841114	potassium channel modulatory factor 1	KCMF1	1500.98	-0.288664	0.0521543	-5.53482	3.1155e-08	7.71957e-07
ENSMUSG00000019990	Pde7b	protein_coding	10	20398004	phosphodiesterase 7B	PDE7B	467.588	0.448742	0.0811268	5.53137	3.17746e-08	7.86276e-07
ENSMUSG00000030347	D6Wsu163e	protein_coding	6	126939962	DNA segment, Chr 6, Wayne State University 163, expressed	C12orf4	758.655	-0.310478	0.0561575	-5.52871	3.22601e-08	7.97244e-07
ENSMUSG00000038522	Mfsd4b1	protein_coding	10	40001575	major facilitator superfamily domain containing 4B1	MFSD4B	29.8385	-1.00891	0.18258	-5.52583	3.2794e-08	8.09376e-07
ENSMUSG00000002580	Mien1	protein_coding	11	98437708	migration and invasion enhancer 1	MIEN1	823.583	-0.472239	0.0854685	-5.5253	3.28926e-08	8.10748e-07
ENSMUSG00000052459	Atp6v1a	protein_coding	16	44085402	ATPase, H+ transporting, lysosomal V1 subunit A	ATP6V1A	13684.7	-0.345372	0.0625823	-5.51869	3.4154e-08	8.40741e-07
ENSMUSG00000055409	Nell1	protein_coding	7	49974864	NEL-like 1	NELL1	1432.87	-0.496856	0.0900446	-5.51789	3.43095e-08	8.43467e-07
ENSMUSG00000003282	Plag1	protein_coding	4	3900996	pleiomorphic adenoma gene 1	PLAG1	189.847	0.541861	0.0982678	5.51412	3.50526e-08	8.60615e-07
ENSMUSG00000049225	Pdp1	protein_coding	4	11958184	pyruvate dehyrogenase phosphatase catalytic subunit 1	PDP1	2093.41	-0.389587	0.0706717	-5.51263	3.53505e-08	8.66799e-07
ENSMUSG00000031497	Tnfsf13b	protein_coding	8	10006467	tumor necrosis factor (ligand) superfamily, member 13b	TNFSF13B	313.134	-0.540696	0.0980901	-5.51224	3.54294e-08	8.67606e-07
ENSMUSG00000038518	Jarid2	protein_coding	13	44729474	jumonji, AT rich interactive domain 2	JARID2	735.275	0.3507	0.0636457	5.51019	3.58446e-08	8.76634e-07
ENSMUSG00000057440	Mpp7	protein_coding	18	7347962	membrane protein, palmitoylated 7 (MAGUK p55 subfamily member 7)	MPP7	573.653	-0.401437	0.0728745	-5.50861	3.61682e-08	8.83404e-07
ENSMUSG00000026869	Psmd5	protein_coding	2	34849734	proteasome (prosome, macropain) 26S subunit, non-ATPase, 5	PSMD5	1662.02	-0.309663	0.0562538	-5.50475	3.69691e-08	9.01798e-07
ENSMUSG00000026269	Rnpepl1	protein_coding	1	92910783	arginyl aminopeptidase (aminopeptidase B)-like 1	RNPEPL1	367.248	0.490991	0.0892283	5.50264	3.74154e-08	9.11504e-07
ENSMUSG00000028156	Eif4e	protein_coding	3	138526179	eukaryotic translation initiation factor 4E	EIF4E	1391.91	-0.270697	0.0492086	-5.501	3.77645e-08	9.18823e-07
ENSMUSG00000049659	Aftph	protein_coding	11	20685084	aftiphilin	AFTPH	3368.78	-0.225301	0.0409623	-5.50019	3.79375e-08	9.21842e-07
ENSMUSG00000021196	Pfkp	protein_coding	13	6579768	phosphofructokinase, platelet	PFKP	5870.47	-0.344478	0.0626332	-5.49992	3.79953e-08	9.22059e-07
ENSMUSG00000037876	Jmjd1c	protein_coding	10	67096125	jumonji domain containing 1C	JMJD1C	3096.18	0.458358	0.0833579	5.49868	3.82653e-08	9.27417e-07
ENSMUSG00000021959	Lats2	protein_coding	14	57642077	large tumor suppressor 2	LATS2	817.591	0.444657	0.0808952	5.49671	3.86948e-08	9.35897e-07
ENSMUSG00000028527	Ak4	protein_coding	4	101419277	adenylate kinase 4	AK4	416.067	-0.536714	0.0976445	-5.49662	3.87144e-08	9.35897e-07
ENSMUSG00000052033	Pfdn4	protein_coding	2	170496428	prefoldin 4	PFDN4	522.696	-0.41423	0.0754171	-5.49252	3.96239e-08	9.56655e-07
ENSMUSG00000028247	Coq3	protein_coding	4	21879673	coenzyme Q3 methyltransferase	COQ3	521.205	-0.387106	0.0705081	-5.49023	4.01404e-08	9.67887e-07
ENSMUSG00000025425	St8sia5	protein_coding	18	77185853	ST8 alpha-N-acetyl-neuraminide alpha-2,8-sialyltransferase 5	ST8SIA5	561.977	-0.416072	0.0758218	-5.4875	4.07662e-08	9.81721e-07
ENSMUSG00000024816	Frmd8	protein_coding	19	5849702	FERM domain containing 8	FRMD8	735.147	-0.547709	0.0998433	-5.48569	4.1186e-08	9.90565e-07
ENSMUSG00000031667	Aktip	protein_coding	8	91111784	thymoma viral proto-oncogene 1 interacting protein	AKTIP	4450.92	-0.356657	0.0650829	-5.48003	4.25247e-08	1.02146e-06
ENSMUSG00000060402	Chst8	protein_coding	7	34674468	carbohydrate (N-acetylgalactosamine 4-0) sulfotransferase 8	CHST8	427.056	0.588866	0.107498	5.47792	4.30363e-08	1.03243e-06
ENSMUSG00000033287	Kctd17	protein_coding	15	78428564	potassium channel tetramerisation domain containing 17	KCTD17	1278.41	-0.425828	0.0777672	-5.47567	4.35862e-08	1.0443e-06
ENSMUSG00000024827	Gldc	protein_coding	19	30098449	glycine decarboxylase	GLDC	112.225	0.560903	0.102458	5.47444	4.38887e-08	1.05021e-06
ENSMUSG00000001366	Fbxo9	protein_coding	9	78081499	f-box protein 9	FBXO9	3104.52	-0.365463	0.0667617	-5.47414	4.39641e-08	1.05068e-06
ENSMUSG00000008226	Scrn3	protein_coding	2	73312601	secernin 3	SCRN3	1242.38	-0.391744	0.0715757	-5.47314	4.42128e-08	1.05395e-06
ENSMUSG00000055485	Soga1	protein_coding	2	157015799	suppressor of glucose, autophagy associated 1	SOGA1	810.291	0.709476	0.129626	5.47327	4.41803e-08	1.05395e-06
ENSMUSG00000021974	Fgf9	protein_coding	14	58070547	fibroblast growth factor 9	FGF9	794.991	-0.487445	0.089091	-5.47132	4.46695e-08	1.0635e-06
ENSMUSG00000032554	Trf	protein_coding	9	103204001	transferrin	TF	3145.13	-0.694089	0.126874	-5.47072	4.48218e-08	1.06578e-06
ENSMUSG00000016946	Kctd5	protein_coding	17	24047734	potassium channel tetramerisation domain containing 5	KCTD5	545.635	-0.48539	0.0887755	-5.46761	4.56143e-08	1.08325e-06
ENSMUSG00000031563	Wwc2	protein_coding	8	47823959	WW, C2 and coiled-coil domain containing 2	WWC2	895.485	0.341742	0.0625278	5.46545	4.61743e-08	1.09517e-06
ENSMUSG00000030327	Necap1	protein_coding	6	122874474	NECAP endocytosis associated 1	NECAP1	3575.68	-0.274938	0.0503404	-5.46159	4.71899e-08	1.11786e-06
ENSMUSG00000001376	Vps50	protein_coding	6	3498382	VPS50 EARP/GARPII complex subunit	VPS50	2366.26	-0.330131	0.0604759	-5.45889	4.79117e-08	1.13335e-06
ENSMUSG00000068762	Gstm6	protein_coding	3	107938847	glutathione S-transferase, mu 6		38.5848	-0.921451	0.168804	-5.4587	4.79644e-08	1.13335e-06
ENSMUSG00000031504	Rab20	protein_coding	8	11453518	RAB20, member RAS oncogene family	RAB20	31.5437	1.06306	0.194772	5.45799	4.81563e-08	1.13647e-06
ENSMUSG00000066037	Hnrnpr	protein_coding	4	136310942	heterogeneous nuclear ribonucleoprotein R	HNRNPR	1775.27	0.258208	0.0473296	5.45553	4.88265e-08	1.15084e-06
ENSMUSG00000003604	Aven	protein_coding	2	112492964	apoptosis, caspase activation inhibitor	AVEN	406.47	-0.791273	0.145059	-5.45483	4.90211e-08	1.15398e-06
ENSMUSG00000032902	Slc16a1	protein_coding	3	104638668	solute carrier family 16 (monocarboxylic acid transporters), member 1	SLC16A1	3172.52	-0.511935	0.0938635	-5.45404	4.92383e-08	1.15765e-06
ENSMUSG00000021911	Parg	protein_coding	14	32201949	poly (ADP-ribose) glycohydrolase	PARG	1705.12	-0.253048	0.0464148	-5.45188	4.98405e-08	1.17035e-06
ENSMUSG00000016194	Hsd11b1	protein_coding	1	193221634	hydroxysteroid 11-beta dehydrogenase 1	HSD11B1	390.69	-1.00246	0.183881	-5.45165	4.9904e-08	1.17039e-06
ENSMUSG00000035834	Polr3g	protein_coding	13	81673843	polymerase (RNA) III (DNA directed) polypeptide G	POLR3G	403.424	-0.689096	0.126449	-5.44957	5.04905e-08	1.18267e-06
ENSMUSG00000028098	Rnf115	protein_coding	3	96727664	ring finger protein 115	RNF115	1340.66	-0.35827	0.0658278	-5.44254	5.25275e-08	1.22886e-06
ENSMUSG00000034903	Cobll1	protein_coding	2	65088339	Cobl-like 1	COBLL1	350.283	0.632037	0.116139	5.44206	5.26667e-08	1.23059e-06
ENSMUSG00000036438	Calm2	protein_coding	17	87433412	calmodulin 2	CALM2	13570	-0.379994	0.0698306	-5.44166	5.27873e-08	1.23188e-06
ENSMUSG00000044502	Bod1	protein_coding	11	31665181	biorientation of chromosomes in cell division 1	BOD1	1112.03	-0.402551	0.0739953	-5.44022	5.32141e-08	1.2403e-06
ENSMUSG00000028273	Pdlim5	protein_coding	3	142239590	PDZ and LIM domain 5	PDLIM5	1607.78	0.462776	0.0850888	5.43874	5.36601e-08	1.24915e-06
ENSMUSG00000022403	St13	protein_coding	15	81363669	suppression of tumorigenicity 13	ST13	5172.32	-0.219052	0.0403135	-5.43372	5.51913e-08	1.28322e-06
ENSMUSG00000028982	Slc25a33	protein_coding	4	149744036	solute carrier family 25, member 33	SLC25A33	1092.89	-0.477267	0.0878522	-5.43261	5.55345e-08	1.28802e-06
ENSMUSG00000042505	Sdhaf3	protein_coding	6	6956004	succinate dehydrogenase complex assembly factor 3	SDHAF3	519.165	-0.437466	0.0805257	-5.43263	5.55301e-08	1.28802e-06
ENSMUSG00000009535	Rnmt	protein_coding	18	68300355	RNA (guanine-7-) methyltransferase	RNMT	2360.8	-0.323326	0.0595481	-5.42967	5.64584e-08	1.30758e-06
ENSMUSG00000056854	Pou3f4	protein_coding	X	110814280	POU domain, class 3, transcription factor 4	POU3F4	159.489	0.528696	0.0973749	5.42949	5.65164e-08	1.30758e-06
ENSMUSG00000002504	Slc9a3r2	protein_coding	17	24639282	solute carrier family 9 (sodium/hydrogen exchanger), member 3 regulator 2	SLC9A3R2	1097.06	-0.364083	0.067111	-5.42508	5.79298e-08	1.33536e-06
ENSMUSG00000031642	Sh3rf1	protein_coding	8	61223872	SH3 domain containing ring finger 1	SH3RF1	391.844	0.433338	0.0798766	5.42509	5.79254e-08	1.33536e-06
ENSMUSG00000071337	Tia1	protein_coding	6	86404219	cytotoxic granule-associated RNA binding protein 1	TIA1	1965.07	0.41487	0.0764704	5.42523	5.78787e-08	1.33536e-06
ENSMUSG00000021913	Ogdhl	protein_coding	14	32322019	oxoglutarate dehydrogenase-like	OGDHL	2900.56	-0.366442	0.0675669	-5.4234	5.84767e-08	1.34632e-06
ENSMUSG00000032531	Amotl2	protein_coding	9	102716672	angiomotin-like 2	AMOTL2	1039.46	0.46076	0.0849659	5.42288	5.86454e-08	1.34856e-06
ENSMUSG00000104713	Gbp6	protein_coding	5	105270702	guanylate binding protein 6	GBP6	24.5713	1.26727	0.23383	5.4196	5.97311e-08	1.37185e-06
ENSMUSG00000056666	Retsat	protein_coding	6	72598475	retinol saturase (all trans retinol 13,14 reductase)	RETSAT	390.482	-0.597124	0.110252	-5.41601	6.09435e-08	1.39799e-06
ENSMUSG00000024500	Ppp2r2b	protein_coding	18	42637432	protein phosphatase 2, regulatory subunit B, beta	PPP2R2B	2739.38	-0.406984	0.0751546	-5.41529	6.11885e-08	1.40191e-06
ENSMUSG00000022139	Mbnl2	protein_coding	14	120275669	muscleblind-like 2	MBNL2	7101.89	-0.267181	0.0493572	-5.41321	6.19047e-08	1.4166e-06
ENSMUSG00000047721	Bola2	protein_coding	7	126695401	bolA-like 2 (E. coli)	BOLA2	604.15	-0.433599	0.0801531	-5.40964	6.3153e-08	1.44341e-06
ENSMUSG00000036046	5031439G07Rik	protein_coding	15	84943936	RIKEN cDNA 5031439G07 gene	KIAA0930	3745.94	-0.305596	0.0565144	-5.40741	6.39419e-08	1.45967e-06
ENSMUSG00000033615	Cplx1	protein_coding	5	108518554	complexin 1	CPLX1	11335.9	-0.448826	0.0830876	-5.40184	6.59606e-08	1.50242e-06
ENSMUSG00000039016	Timm8b	protein_coding	9	50603910	translocase of inner mitochondrial membrane 8B	TIMM8B	1749.9	-0.451346	0.083558	-5.40159	6.60534e-08	1.50242e-06
ENSMUSG00000039253	Fn3krp	protein_coding	11	121421401	fructosamine 3 kinase related protein	FN3KRP	909.935	-0.264756	0.0490144	-5.4016	6.60502e-08	1.50242e-06
ENSMUSG00000044700	Tmem201	protein_coding	4	149715375	transmembrane protein 201	TMEM201	560.775	0.349118	0.0646631	5.39903	6.70031e-08	1.52218e-06
ENSMUSG00000094786	Gm14403	protein_coding	2	177498215	predicted gene 14403		168.821	-0.674252	0.124933	-5.39692	6.77949e-08	1.53832e-06
ENSMUSG00000023055	Calcoco1	protein_coding	15	102706779	calcium binding and coiled coil domain 1	CALCOCO1	625.125	0.376948	0.069863	5.39552	6.83246e-08	1.54847e-06
ENSMUSG00000020458	Rtn4	protein_coding	11	29692947	reticulon 4	RTN4	18430	-0.502537	0.0932072	-5.39161	6.98299e-08	1.58069e-06
ENSMUSG00000049100	Pcdh10	protein_coding	3	45378398	protocadherin 10	PCDH10	2949.47	0.476441	0.0883906	5.39017	7.03894e-08	1.59144e-06
ENSMUSG00000020392	Cdkn2aipnl	protein_coding	11	51967661	CDKN2A interacting protein N-terminal like	CDKN2AIPNL	1334.31	-0.350183	0.0649714	-5.38981	7.05331e-08	1.59278e-06
ENSMUSG00000031785	Adgrg1	protein_coding	8	94974751	adhesion G protein-coupled receptor G1	ADGRG1	1075.26	0.598802	0.111156	5.38704	7.1626e-08	1.61553e-06
ENSMUSG00000027270	Lamp5	protein_coding	2	136052239	lysosomal-associated membrane protein family, member 5	LAMP5	2866.31	-0.434911	0.0807388	-5.38664	7.17888e-08	1.61726e-06
ENSMUSG00000021696	Elovl7	protein_coding	13	108214404	ELOVL family member 7, elongation of long chain fatty acids (yeast)	ELOVL7	1794.59	-0.648779	0.12045	-5.3863	7.19222e-08	1.61834e-06
ENSMUSG00000028082	Sh3d19	protein_coding	3	85971109	SH3 domain protein D19	SH3D19	535.668	0.610515	0.113375	5.38492	7.24755e-08	1.62884e-06
ENSMUSG00000055436	Srsf11	protein_coding	3	158010473	serine/arginine-rich splicing factor 11	SRSF11	1886.76	0.29026	0.0539124	5.38392	7.28812e-08	1.63601e-06
ENSMUSG00000024346	Pfdn1	protein_coding	18	36403679	prefoldin 1	PFDN1	1327.82	-0.351315	0.0652784	-5.3818	7.37462e-08	1.65346e-06
ENSMUSG00000005667	Mthfd2	protein_coding	6	83305691	methylenetetrahydrofolate dehydrogenase (NAD+ dependent), methenyltetrahydrofolate cyclohydrolase	MTHFD2	462.24	-0.524979	0.0975515	-5.38156	7.38443e-08	1.65369e-06
ENSMUSG00000021114	Atp6v1d	protein_coding	12	78842989	ATPase, H+ transporting, lysosomal V1 subunit D	ATP6V1D	4255.11	-0.381387	0.0708877	-5.38016	7.44209e-08	1.66208e-06
ENSMUSG00000027963	Extl2	protein_coding	3	116007462	exostoses (multiple)-like 2	EXTL2	3034.01	-0.331679	0.0616503	-5.38001	7.44831e-08	1.66208e-06
ENSMUSG00000029649	Pomp	protein_coding	5	147860461	proteasome maturation protein	POMP	2114.68	-0.410334	0.0762664	-5.38027	7.43753e-08	1.66208e-06
ENSMUSG00000005506	Celf1	protein_coding	2	90940382	CUGBP, Elav-like family member 1	CELF1	1845.78	0.283633	0.052723	5.37968	7.46174e-08	1.6631e-06
ENSMUSG00000019194	Scn1b	protein_coding	7	31116524	sodium channel, voltage-gated, type I, beta	SCN1B	3803.4	-0.416812	0.077501	-5.37814	7.52573e-08	1.67539e-06
ENSMUSG00000023089	Ndufa5	protein_coding	6	24518666	NADH dehydrogenase (ubiquinone) 1 alpha subcomplex, 5	NDUFA5	1542.65	-0.367229	0.0682886	-5.37761	7.54819e-08	1.6784e-06
ENSMUSG00000039770	Ypel5	protein_coding	17	72836704	yippee-like 5 (Drosophila)	YPEL5	3073.9	-0.39891	0.0741854	-5.3772	7.56528e-08	1.68022e-06
ENSMUSG00000019853	Hebp2	protein_coding	10	18539498	heme binding protein 2	HEBP2	520.938	-0.528712	0.0983288	-5.37698	7.57468e-08	1.68033e-06
ENSMUSG00000031231	Cox7b	protein_coding	X	106015700	cytochrome c oxidase subunit VIIb	COX7B	3998.85	-0.422313	0.078549	-5.37642	7.59816e-08	1.68158e-06
ENSMUSG00000067879	3110035E14Rik	protein_coding	1	9601199	RIKEN cDNA 3110035E14 gene	C8orf46	1573.88	-0.523463	0.0973609	-5.37653	7.59368e-08	1.68158e-06
ENSMUSG00000031634	Ufsp2	protein_coding	8	45975528	UFM1-specific peptidase 2	UFSP2	1470.75	-0.413561	0.0769594	-5.37376	7.71135e-08	1.70463e-06
ENSMUSG00000052229	Gpr17	protein_coding	18	31942997	G protein-coupled receptor 17	GPR17	870.053	0.625635	0.116433	5.37333	7.72955e-08	1.70666e-06
ENSMUSG00000041215	Yeats2	protein_coding	16	20141063	YEATS domain containing 2	YEATS2	725.138	0.374618	0.0697504	5.37083	7.83737e-08	1.72844e-06
ENSMUSG00000034297	Med13	protein_coding	11	86267033	mediator complex subunit 13	MED13	2667.92	0.483834	0.0901204	5.36875	7.92837e-08	1.74596e-06
ENSMUSG00000034317	Trim59	protein_coding	3	69035288	tripartite motif-containing 59	TRIM59	562.692	-0.697553	0.129932	-5.36859	7.93533e-08	1.74596e-06
ENSMUSG00000064307	Lrrc51	protein_coding	7	101912984	leucine rich repeat containing 51	LRTOMT	98.8112	-0.685267	0.127656	-5.36808	7.95773e-08	1.74885e-06
ENSMUSG00000005362	Crbn	protein_coding	6	106780201	cereblon	CRBN	2286.58	-0.316104	0.0588928	-5.36744	7.98599e-08	1.75301e-06
ENSMUSG00000097097	5033426O07Rik	lincRNA	8	121198714	RIKEN cDNA 5033426O07 gene		16.8987	1.19019	0.221786	5.3664	8.03217e-08	1.7611e-06
ENSMUSG00000037972	Snn	protein_coding	16	11066298	stannin	SNN	5189.84	-0.386166	0.072078	-5.35761	8.43313e-08	1.84686e-06
ENSMUSG00000028701	Lurap1	protein_coding	4	116132406	leucine rich adaptor protein 1	LURAP1	707.546	-0.305268	0.0569883	-5.35668	8.4765e-08	1.85421e-06
ENSMUSG00000089872	Rps6kc1	protein_coding	1	190700202	ribosomal protein S6 kinase polypeptide 1	RPS6KC1	2018.79	-0.264033	0.0493531	-5.34989	8.80082e-08	1.92292e-06
ENSMUSG00000040420	Cdh18	protein_coding	15	22549022	cadherin 18	CDH18	1374.56	-0.342144	0.0640817	-5.33919	9.33634e-08	2.03757e-06
ENSMUSG00000003644	Rps6ka1	protein_coding	4	133847290	ribosomal protein S6 kinase polypeptide 1	RPS6KA1	463.72	-0.344698	0.0645653	-5.33875	9.35913e-08	2.04018e-06
ENSMUSG00000098662	Gm27582	misc_RNA	10	92133222	predicted gene, 27582		212.684	-0.653083	0.122337	-5.33839	9.37761e-08	2.04185e-06
ENSMUSG00000033308	Dpyd	protein_coding	3	118562129	dihydropyrimidine dehydrogenase	DPYD	454.827	0.407031	0.0762755	5.33633	9.48474e-08	2.06279e-06
ENSMUSG00000035133	Arhgap5	protein_coding	12	52516077	Rho GTPase activating protein 5	ARHGAP5	7709.33	-0.41437	0.0776733	-5.33478	9.56585e-08	2.07804e-06
ENSMUSG00000008200	Fnbp4	protein_coding	2	90745370	formin binding protein 4	FNBP4	903.436	0.333345	0.0624968	5.33379	9.61818e-08	2.08643e-06
ENSMUSG00000023106	Denr	protein_coding	5	123907175	density-regulated protein	DENR	1085.91	-0.382785	0.0717682	-5.33363	9.62663e-08	2.08643e-06
ENSMUSG00000043460	Elfn2	protein_coding	15	78670022	leucine rich repeat and fibronectin type III, extracellular 2	ELFN2	690.58	0.574706	0.107781	5.33216	9.70513e-08	2.10103e-06
ENSMUSG00000028399	Ptprd	protein_coding	4	75941238	protein tyrosine phosphatase, receptor type, D	PTPRD	9523.5	-0.425697	0.0798642	-5.33026	9.80742e-08	2.12074e-06
ENSMUSG00000018659	Pnpo	protein_coding	11	96937825	pyridoxine 5'-phosphate oxidase	PNPO	1202.15	-0.409672	0.0768684	-5.32952	9.84754e-08	2.12454e-06
ENSMUSG00000041235	Chd7	protein_coding	4	8690406	chromodomain helicase DNA binding protein 7	CHD7	764.252	0.631455	0.118479	5.32968	9.83838e-08	2.12454e-06
ENSMUSG00000010097	Nxf1	protein_coding	19	8757073	nuclear RNA export factor 1	NXF1	1569.69	0.288905	0.0542181	5.32857	9.89864e-08	2.13311e-06
ENSMUSG00000060261	Gtf2i	protein_coding	5	134237834	general transcription factor II I	GTF2I	2630.01	0.448406	0.0841544	5.32837	9.90986e-08	2.13311e-06
ENSMUSG00000025607	Copg2	protein_coding	6	30747554	coatomer protein complex, subunit gamma 2	COPG2	3542.25	-0.265632	0.0498812	-5.3253	1.00784e-07	2.16691e-06
ENSMUSG00000030500	Slc17a6	protein_coding	7	51622006	solute carrier family 17 (sodium-dependent inorganic phosphate cotransporter), member 6	SLC17A6	6488.85	-0.349439	0.0656272	-5.32461	1.01172e-07	2.17278e-06
ENSMUSG00000027887	Sypl2	protein_coding	3	108211472	synaptophysin-like 2	SYPL2	11.7917	-1.25565	0.235935	-5.322	1.02634e-07	2.20166e-06
ENSMUSG00000003458	Ncstn	protein_coding	1	172066013	nicastrin	NCSTN	811.606	0.353031	0.0663761	5.31865	1.04542e-07	2.24005e-06
ENSMUSG00000007476	Lrrc8a	protein_coding	2	30237715	leucine rich repeat containing 8A	LRRC8A	398.289	-0.501846	0.0943975	-5.31631	1.05893e-07	2.26386e-06
ENSMUSG00000038984	Tspyl5	protein_coding	15	33683876	testis-specific protein, Y-encoded-like 5	TSPYL5	1126.76	-0.300239	0.0564736	-5.31645	1.05813e-07	2.26386e-06
ENSMUSG00000030286	Emc3	protein_coding	6	113514874	ER membrane protein complex subunit 3	EMC3	1713.96	-0.325665	0.0612897	-5.31353	1.07521e-07	2.29345e-06
ENSMUSG00000057672	Pkn1	protein_coding	8	83666536	protein kinase N1	PKN1	799.791	0.310199	0.0583782	5.31361	1.07475e-07	2.29345e-06
ENSMUSG00000058835	Abi1	protein_coding	2	22940073	abl-interactor 1	ABI1	1896.3	-0.293603	0.055264	-5.31274	1.07989e-07	2.30085e-06
ENSMUSG00000026603	Smyd2	protein_coding	1	189880492	SET and MYND domain containing 2	SMYD2	2234.72	-0.321709	0.0605642	-5.31186	1.0851e-07	2.30933e-06
ENSMUSG00000086968	4933431E20Rik	antisense	3	107888850	RIKEN cDNA 4933431E20 gene		1460.62	-0.429165	0.0808102	-5.31078	1.09159e-07	2.32052e-06
ENSMUSG00000053025	Sv2b	protein_coding	7	75114894	synaptic vesicle glycoprotein 2 b	SV2B	4788.24	-0.546467	0.102907	-5.3103	1.09444e-07	2.32395e-06
ENSMUSG00000068184	Ndufaf2	protein_coding	13	108052590	NADH dehydrogenase (ubiquinone) 1 alpha subcomplex, assembly factor 2	NDUFAF2	537.493	-0.575804	0.108465	-5.30867	1.10425e-07	2.34215e-06
ENSMUSG00000025613	Cct8	protein_coding	16	87483326	chaperonin containing Tcp1, subunit 8 (theta)	CCT8	5114.71	-0.274148	0.0516709	-5.30566	1.12268e-07	2.37856e-06
ENSMUSG00000036904	Fzd8	protein_coding	18	9212856	frizzled class receptor 8	FZD8	131.283	0.611737	0.11534	5.30376	1.13441e-07	2.40072e-06
ENSMUSG00000027559	Car3	protein_coding	3	14863512	carbonic anhydrase 3	CA3	271.21	-1.24511	0.234815	-5.3025	1.14227e-07	2.41465e-06
ENSMUSG00000023456	Tpi1	protein_coding	6	124810586	triosephosphate isomerase 1	TPI1	8571.21	-0.367895	0.0694399	-5.29804	1.17055e-07	2.47165e-06
ENSMUSG00000001131	Timp1	protein_coding	X	20870166	tissue inhibitor of metalloproteinase 1	TIMP1	24.5043	1.21038	0.22848	5.29754	1.17371e-07	2.47556e-06
ENSMUSG00000045689	Pcdhb4	protein_coding	18	37307455	protocadherin beta 4		101.99	0.583051	0.110157	5.2929	1.20395e-07	2.5365e-06
ENSMUSG00000029314	Agpat9	protein_coding	5	100845713	1-acylglycerol-3-phosphate O-acyltransferase 9	GPAT3	373.664	-0.482793	0.0912824	-5.28901	1.22982e-07	2.58811e-06
ENSMUSG00000032295	Man2c1	protein_coding	9	57130690	mannosidase, alpha, class 2C, member 1	MAN2C1	1192.02	0.323482	0.0611655	5.28863	1.23237e-07	2.59058e-06
ENSMUSG00000000902	Smarcb1	protein_coding	10	75896769	SWI/SNF related, matrix associated, actin dependent regulator of chromatin, subfamily b, member 1	SMARCB1	849.885	0.239234	0.0452402	5.2881	1.23593e-07	2.59518e-06
ENSMUSG00000028020	Glrb	protein_coding	3	80843599	glycine receptor, beta subunit	GLRB	10378.8	-0.341286	0.0645415	-5.28785	1.2376e-07	2.5958e-06
ENSMUSG00000024589	Nedd4l	protein_coding	18	64887756	neural precursor cell expressed, developmentally down-regulated gene 4-like	NEDD4L	896.753	0.484061	0.0915651	5.28652	1.24666e-07	2.6119e-06
ENSMUSG00000021798	Ldb3	protein_coding	14	34526699	LIM domain binding 3	LDB3	211.07	-0.954442	0.180579	-5.28546	1.25387e-07	2.62408e-06
ENSMUSG00000021832	Psmc6	protein_coding	14	45329824	proteasome (prosome, macropain) 26S subunit, ATPase, 6	PSMC6	3301.85	-0.422394	0.0799817	-5.28113	1.28387e-07	2.68092e-06
ENSMUSG00000030498	Gas2	protein_coding	7	51862015	growth arrest specific 2	GAS2	1160.66	-0.380094	0.0719712	-5.2812	1.28342e-07	2.68092e-06
ENSMUSG00000048040	Arxes2	protein_coding	X	135993824	adipocyte-related X-chromosome expressed sequence 2		908.068	-0.554235	0.104982	-5.27933	1.2966e-07	2.70449e-06
ENSMUSG00000027257	Pacsin3	protein_coding	2	91255954	protein kinase C and casein kinase substrate in neurons 3	PACSIN3	889.264	-0.482296	0.0913789	-5.27798	1.30615e-07	2.72141e-06
ENSMUSG00000042590	Ipo11	protein_coding	13	106794439	importin 11	IPO11	1980.44	-0.313624	0.0594292	-5.27727	1.31126e-07	2.72904e-06
ENSMUSG00000072949	Acot1	protein_coding	12	84009502	acyl-CoA thioesterase 1	ACOT1	214.047	0.549353	0.104257	5.26921	1.37009e-07	2.84834e-06
ENSMUSG00000054850	Smim10l2a	protein_coding	X	56374586	small integral membrane protein 10 like 2A	SMIM10L2A	421.7	-0.442242	0.0839379	-5.26868	1.37411e-07	2.85354e-06
ENSMUSG00000022510	Trp63	protein_coding	16	25683763	transformation related protein 63	TP63	85.165	-0.784752	0.148967	-5.26796	1.37948e-07	2.85902e-06
ENSMUSG00000038412	Higd1a	protein_coding	9	121848563	HIG1 domain family, member 1A	HIGD1A	1204.75	-0.416093	0.0789861	-5.26792	1.37978e-07	2.85902e-06
ENSMUSG00000047454	Gphn	protein_coding	12	78226655	gephyrin	GPHN	2530	-0.238849	0.0453427	-5.26764	1.38189e-07	2.86026e-06
ENSMUSG00000044224	Dnajc21	protein_coding	15	10446756	DnaJ heat shock protein family (Hsp40) member C21	DNAJC21	1025.69	-0.401269	0.0761869	-5.2669	1.38747e-07	2.86865e-06
ENSMUSG00000014077	Chp1	protein_coding	2	119547697	calcineurin-like EF hand protein 1	CHP1	2355.73	-0.351408	0.0667277	-5.26629	1.39208e-07	2.87503e-06
ENSMUSG00000026200	Glb1l	protein_coding	1	75198236	galactosidase, beta 1-like	GLB1L	223.455	0.457056	0.0868134	5.26481	1.40335e-07	2.89197e-06
ENSMUSG00000033933	Vhl	protein_coding	6	113623959	von Hippel-Lindau tumor suppressor	VHL	1131.61	-0.354109	0.0672584	-5.26491	1.40261e-07	2.89197e-06
ENSMUSG00000021124	Vti1b	protein_coding	12	79156017	vesicle transport through interaction with t-SNAREs 1B	VTI1B	2699.66	-0.3464	0.0658069	-5.26389	1.41037e-07	2.90326e-06
ENSMUSG00000021996	Esd	protein_coding	14	74732297	esterase D/formylglutathione hydrolase	ESD	1251.09	-0.350609	0.0666139	-5.26331	1.41488e-07	2.90938e-06
ENSMUSG00000054312	Mrps21	protein_coding	3	95862634	mitochondrial ribosomal protein S21	MRPS21	422.026	-0.441715	0.0839488	-5.26172	1.42711e-07	2.93133e-06
ENSMUSG00000039431	Mtmr7	protein_coding	8	40551095	myotubularin related protein 7	MTMR7	1445.21	-0.345832	0.0657357	-5.26094	1.4332e-07	2.94063e-06
ENSMUSG00000020349	Ppp2ca	protein_coding	11	52098681	protein phosphatase 2 (formerly 2A), catalytic subunit, alpha isoform	PPP2CA	9961.96	-0.37764	0.0717848	-5.26072	1.43493e-07	2.94098e-06
ENSMUSG00000003346	Abhd17a	protein_coding	10	80583654	abhydrolase domain containing 17A	ABHD17A	1598.34	-0.443706	0.0843816	-5.25833	1.45367e-07	2.97293e-06
ENSMUSG00000035545	Leng8	protein_coding	7	4137039	leukocyte receptor cluster (LRC) member 8	LENG8	1367.15	0.741525	0.141016	5.25845	1.45272e-07	2.97293e-06
ENSMUSG00000029405	G3bp2	protein_coding	5	92052146	GTPase activating protein (SH3 domain) binding protein 2	G3BP2	8048.21	-0.268667	0.051105	-5.25716	1.46301e-07	2.98878e-06
ENSMUSG00000025329	Padi1	protein_coding	4	140812983	peptidyl arginine deiminase, type I	PADI1	8.63334	-1.19273	0.226923	-5.25613	1.47118e-07	2.99574e-06
ENSMUSG00000027833	Shox2	protein_coding	3	66971727	short stature homeobox 2	SHOX2	69.5094	-0.6492	0.123506	-5.25641	1.46894e-07	2.99574e-06
ENSMUSG00000028944	Prkag2	protein_coding	5	24862744	protein kinase, AMP-activated, gamma 2 non-catalytic subunit	PRKAG2	964.782	-0.318683	0.0606297	-5.25622	1.47047e-07	2.99574e-06
ENSMUSG00000010376	Nedd8	protein_coding	14	55662265	neural precursor cell expressed, developmentally down-regulated gene 8	NEDD8	1737.98	-0.338462	0.0644199	-5.254	1.48831e-07	3.02736e-06
ENSMUSG00000020376	Rnf130	protein_coding	11	50025346	ring finger protein 130	RNF130	2198.51	-0.401839	0.0764883	-5.25361	1.49148e-07	3.0291e-06
ENSMUSG00000042035	Igsf3	protein_coding	3	101377083	immunoglobulin superfamily, member 3	IGSF3	889.661	0.532017	0.101269	5.2535	1.49238e-07	3.0291e-06
ENSMUSG00000031099	Smarca1	protein_coding	X	47809368	SWI/SNF related, matrix associated, actin dependent regulator of chromatin, subfamily a, member 1	SMARCA1	1924.01	-0.386103	0.0735104	-5.25236	1.50165e-07	3.04463e-06
ENSMUSG00000008859	Rala	protein_coding	13	17880575	v-ral simian leukemia viral oncogene A (ras related)	RALA	1864.44	-0.343293	0.0653624	-5.25215	1.50331e-07	3.04472e-06
ENSMUSG00000018548	Trim37	protein_coding	11	87127077	tripartite motif-containing 37	TRIM37	11081.1	-0.355271	0.0676498	-5.25162	1.50768e-07	3.04704e-06
ENSMUSG00000035805	Mlc1	protein_coding	15	88955884	megalencephalic leukoencephalopathy with subcortical cysts 1 homolog (human)	MLC1	3796.08	-0.509391	0.0969941	-5.25177	1.50642e-07	3.04704e-06
ENSMUSG00000006281	Tep1	protein_coding	14	50824062	telomerase associated protein 1	TEP1	289.248	0.686477	0.130748	5.25039	1.51775e-07	3.0641e-06
ENSMUSG00000027637	1110008F13Rik	protein_coding	2	156863128	RIKEN cDNA 1110008F13 gene	C20orf24	893.994	-0.33997	0.064771	-5.24879	1.53099e-07	3.08753e-06
ENSMUSG00000040658	Dnph1	protein_coding	17	46496789	2'-deoxynucleoside 5'-phosphate N-hydrolase 1	DNPH1	37.9752	-0.830247	0.158257	-5.24619	1.55276e-07	3.12475e-06
ENSMUSG00000097441	Gm26633	antisense	7	79018053	predicted gene, 26633		264.953	-0.689017	0.131335	-5.24624	1.55233e-07	3.12475e-06
ENSMUSG00000097322	A530083I20Rik	lincRNA	9	122885080	RIKEN cDNA A530083I20 gene		33.2308	0.870931	0.166039	5.24535	1.55985e-07	3.13567e-06
ENSMUSG00000026764	Kif5c	protein_coding	2	49619298	kinesin family member 5C	KIF5C	24013.6	-0.381009	0.072659	-5.2438	1.57302e-07	3.15878e-06
ENSMUSG00000096929	A330023F24Rik	processed_transcript	1	194976375	RIKEN cDNA A330023F24 gene		1721.49	0.630237	0.120211	5.24277	1.58182e-07	3.17307e-06
ENSMUSG00000020444	Guk1	protein_coding	11	59183875	guanylate kinase 1	GUK1	2210.97	-0.566033	0.107975	-5.24224	1.58636e-07	3.17878e-06
ENSMUSG00000059119	Nap1l4	protein_coding	7	143513579	nucleosome assembly protein 1-like 4	NAP1L4	3461.67	-0.279476	0.0533398	-5.23955	1.60971e-07	3.22214e-06
ENSMUSG00000040351	Ankib1	protein_coding	5	3690000	ankyrin repeat and IBR domain containing 1	ANKIB1	5116.83	-0.373658	0.0713256	-5.23876	1.61657e-07	3.23246e-06
ENSMUSG00000079555	Haus3	protein_coding	5	34153880	HAUS augmin-like complex, subunit 3	HAUS3	490.562	-0.372698	0.0711887	-5.23535	1.64669e-07	3.2892e-06
ENSMUSG00000019868	Vta1	protein_coding	10	14654755	vesicle (multivesicular body) trafficking 1	VTA1	1223.85	-0.392762	0.0750487	-5.23342	1.66399e-07	3.32024e-06
ENSMUSG00000020402	Vdac1	protein_coding	11	52360860	voltage-dependent anion channel 1	VDAC1	7551.68	-0.307951	0.0588464	-5.23313	1.66666e-07	3.32204e-06
ENSMUSG00000041607	Mbp	protein_coding	18	82475146	myelin basic protein	MBP	148601	-0.67734	0.129537	-5.22893	1.70493e-07	3.39473e-06
ENSMUSG00000036503	Rnf13	protein_coding	3	57736062	ring finger protein 13	RNF13	6660.57	-0.495054	0.0946855	-5.2284	1.70984e-07	3.39874e-06
ENSMUSG00000041229	Phf8	protein_coding	X	151520672	PHD finger protein 8	PHF8	654.563	0.41693	0.0797445	5.22832	1.71055e-07	3.39874e-06
ENSMUSG00000035790	Cep19	protein_coding	16	32099800	centrosomal protein 19	CEP19	952.242	-0.364927	0.069812	-5.22728	1.72022e-07	3.41436e-06
ENSMUSG00000045672	Col27a1	protein_coding	4	63214004	collagen, type XXVII, alpha 1	COL27A1	144.66	0.656108	0.125639	5.22216	1.76852e-07	3.50653e-06
ENSMUSG00000002416	Ndufb2	protein_coding	6	39592574	NADH dehydrogenase (ubiquinone) 1 beta subcomplex, 2	NDUFB2	1449.22	-0.384844	0.073727	-5.21984	1.79074e-07	3.54476e-06
ENSMUSG00000066892	Fbxl12	protein_coding	9	20618118	F-box and leucine-rich repeat protein 12	FBXL12	165.452	0.532538	0.102023	5.21976	1.79156e-07	3.54476e-06
ENSMUSG00000078234	Klhdc7a	protein_coding	4	139960220	kelch domain containing 7A	KLHDC7A	480.035	-0.443641	0.0850188	-5.21815	1.8072e-07	3.57196e-06
ENSMUSG00000025979	Mob4	protein_coding	1	55131231	MOB family member 4, phocein	MOB4	1910.36	-0.341199	0.0653912	-5.21782	1.81042e-07	3.57236e-06
ENSMUSG00000033790	Tubgcp5	protein_coding	7	55794154	tubulin, gamma complex associated protein 5	TUBGCP5	1482.99	-0.279452	0.0535581	-5.21774	1.81119e-07	3.57236e-06
ENSMUSG00000043183	Simc1	protein_coding	13	54503779	SUMO-interacting motifs containing 1	SIMC1	408.604	0.426667	0.0817761	5.2175	1.81356e-07	3.57329e-06
ENSMUSG00000058355	Abce1	protein_coding	8	79683462	ATP-binding cassette, sub-family E (OABP), member 1	ABCE1	3196.68	-0.291325	0.0558837	-5.21306	1.85755e-07	3.65616e-06
ENSMUSG00000027673	Ndufb5	protein_coding	3	32736990	NADH dehydrogenase (ubiquinone) 1 beta subcomplex, 5	NDUFB5	3522.79	-0.42782	0.0821157	-5.20996	1.88882e-07	3.71383e-06
ENSMUSG00000028772	Zcchc17	protein_coding	4	130315383	zinc finger, CCHC domain containing 17	ZCCHC17	1608.87	-0.347401	0.0666835	-5.20969	1.89153e-07	3.71529e-06
ENSMUSG00000090129	Olfr287	protein_coding	15	98206971	olfactory receptor 287	OR10AD1	120.198	-0.621016	0.11947	-5.19809	2.01346e-07	3.95065e-06
ENSMUSG00000044117	2900011O08Rik	protein_coding	16	13986604	RIKEN cDNA 2900011O08 gene	C16orf45	3000.2	-0.302075	0.0581306	-5.19649	2.03091e-07	3.98075e-06
ENSMUSG00000061718	Ppp1r1b	protein_coding	11	98348404	protein phosphatase 1, regulatory (inhibitor) subunit 1B	PPP1R1B	367.837	-0.826324	0.159043	-5.1956	2.04059e-07	3.99557e-06
ENSMUSG00000025421	Hdhd2	protein_coding	18	76930126	haloacid dehalogenase-like hydrolase domain containing 2	HDHD2	2708.41	-0.383446	0.0738441	-5.19264	2.07335e-07	4.05551e-06
ENSMUSG00000021930	Spryd7	protein_coding	14	61531993	SPRY domain containing 7	SPRYD7	1797.92	-0.383544	0.0738908	-5.19068	2.0953e-07	4.09419e-06
ENSMUSG00000050334	C130071C03Rik	lincRNA	13	83721381	RIKEN cDNA C130071C03 gene	LINC00461	1163.25	0.334838	0.0645284	5.189	2.11431e-07	4.12706e-06
ENSMUSG00000058070	Eml1	protein_coding	12	108370957	echinoderm microtubule associated protein like 1	EML1	2849.51	-0.459095	0.0884845	-5.18842	2.12086e-07	4.13557e-06
ENSMUSG00000022427	Tomm22	protein_coding	15	79670861	translocase of outer mitochondrial membrane 22 homolog (yeast)	TOMM22	1005.58	-0.353642	0.0681707	-5.18759	2.13028e-07	4.14783e-06
ENSMUSG00000054428	Atpif1	protein_coding	4	132530555	ATPase inhibitory factor 1	ATPIF1	2775.02	-0.38625	0.0744581	-5.18748	2.13155e-07	4.14783e-06
ENSMUSG00000070047	Fat1	protein_coding	8	44935447	FAT atypical cadherin 1	FAT1	5781.71	0.527695	0.10177	5.18519	2.15789e-07	4.19477e-06
ENSMUSG00000038119	Cdon	protein_coding	9	35421128	cell adhesion molecule-related/down-regulated by oncogenes	CDON	327.611	0.473572	0.091387	5.18205	2.19459e-07	4.26171e-06
ENSMUSG00000020850	Prpf8	protein_coding	11	75486816	pre-mRNA processing factor 8	PRPF8	6558.18	0.273165	0.0527176	5.18166	2.19918e-07	4.26623e-06
ENSMUSG00000056531	Ccdc18	protein_coding	5	108132875	coiled-coil domain containing 18	CCDC18	59.5541	-0.760172	0.146711	-5.18143	2.20196e-07	4.26723e-06
ENSMUSG00000014226	Cacybp	protein_coding	1	160202367	calcyclin binding protein	CACYBP	2234.7	-0.427208	0.0825012	-5.17821	2.24025e-07	4.33697e-06
ENSMUSG00000037149	Ddx1	protein_coding	12	13219308	DEAD (Asp-Glu-Ala-Asp) box polypeptide 1	DDX1	4695.43	-0.279639	0.0540085	-5.17769	2.24646e-07	4.34453e-06
ENSMUSG00000030638	Sh3gl3	protein_coding	7	82173840	SH3-domain GRB2-like 3	SH3GL3	943.085	-0.528103	0.10203	-5.17596	2.26741e-07	4.38056e-06
ENSMUSG00000022307	Oxr1	protein_coding	15	41447482	oxidation resistance 1	OXR1	5509.09	-0.253321	0.048978	-5.17214	2.31427e-07	4.46651e-06
ENSMUSG00000022438	Parvb	protein_coding	15	84232043	parvin, beta	PARVB	146.058	0.783772	0.151668	5.16769	2.37009e-07	4.56024e-06
ENSMUSG00000034557	Zfyve9	protein_coding	4	108637466	zinc finger, FYVE domain containing 9	ZFYVE9	6764.87	-0.302659	0.0585643	-5.16798	2.36643e-07	4.56024e-06
ENSMUSG00000059049	Frem1	protein_coding	4	82897920	Fras1 related extracellular matrix protein 1	FREM1	318.831	0.622437	0.120447	5.16774	2.36947e-07	4.56024e-06
ENSMUSG00000025184	R3hcc1l	protein_coding	19	42518759	R3H domain and coiled-coil containing 1 like	R3HCC1L	1132.58	-0.377475	0.0730694	-5.16598	2.39188e-07	4.59748e-06
ENSMUSG00000026883	Dab2ip	protein_coding	2	35558266	disabled 2 interacting protein	DAB2IP	1064.92	0.419052	0.0811704	5.16262	2.43518e-07	4.67594e-06
ENSMUSG00000025871	4833439L19Rik	protein_coding	13	54551218	RIKEN cDNA 4833439L19 gene	KIAA1191	1952.94	-0.246555	0.0477756	-5.16068	2.46051e-07	4.71978e-06
ENSMUSG00000016257	Slmo2	protein_coding	2	174465067	slowmo homolog 2 (Drosophila)	PRELID3B	1116.81	-0.332755	0.0645306	-5.15654	2.51548e-07	4.82032e-06
ENSMUSG00000035764	Fbxo45	protein_coding	16	32230112	F-box protein 45	FBXO45	1149.22	-0.280032	0.0543103	-5.15616	2.5207e-07	4.82541e-06
ENSMUSG00000053768	Chchd3	protein_coding	6	32790976	coiled-coil-helix-coiled-coil-helix domain containing 3	CHCHD3	1718.55	-0.345591	0.0670465	-5.15449	2.54319e-07	4.86352e-06
ENSMUSG00000032184	Lysmd2	protein_coding	9	75625741	LysM, putative peptidoglycan-binding, domain containing 2	LYSMD2	856.302	-0.329774	0.0639955	-5.15309	2.56229e-07	4.89508e-06
ENSMUSG00000028443	Nudt2	protein_coding	4	41465151	nudix (nucleoside diphosphate linked moiety X)-type motif 2	NUDT2	447.028	-0.477938	0.0928189	-5.14915	2.61673e-07	4.99404e-06
ENSMUSG00000015120	Ube2i	protein_coding	17	25261916	ubiquitin-conjugating enzyme E2I	UBE2I	374.68	0.424266	0.0824219	5.14749	2.63999e-07	5.02825e-06
ENSMUSG00000022674	Ube2v2	protein_coding	16	15552677	ubiquitin-conjugating enzyme E2 variant 2	UBE2V2	705.64	-0.389885	0.0757404	-5.14765	2.63777e-07	5.02825e-06
ENSMUSG00000038550	Ciart	protein_coding	3	95878503	circadian associated repressor of transcription	CIART	165.902	-0.654377	0.127207	-5.14419	2.68672e-07	5.11209e-06
ENSMUSG00000015112	Slc25a13	protein_coding	6	6041218	solute carrier family 25 (mitochondrial carrier, adenine nucleotide translocator), member 13	SLC25A13	395.517	-0.449471	0.0873922	-5.14315	2.70177e-07	5.13216e-06
ENSMUSG00000042401	Crtac1	protein_coding	19	42283037	cartilage acidic protein 1	CRTAC1	934.881	-0.438417	0.0852441	-5.14308	2.70271e-07	5.13216e-06
ENSMUSG00000020396	Nefh	protein_coding	11	4938754	neurofilament, heavy polypeptide	NEFH	21701	-0.617029	0.119994	-5.14216	2.71605e-07	5.15229e-06
ENSMUSG00000085067	Gm15631	lincRNA	6	105673064	predicted gene 15631		367.875	-0.482278	0.0938356	-5.13961	2.7531e-07	5.21733e-06
ENSMUSG00000039717	Ralyl	protein_coding	3	13471655	RALY RNA binding protein-like	RALYL	1489.94	-0.285768	0.055606	-5.13915	2.75983e-07	5.22483e-06
ENSMUSG00000032702	Kank1	protein_coding	19	25236975	KN motif and ankyrin repeat domains 1	KANK1	1513.75	0.380693	0.0741365	5.13503	2.82103e-07	5.33533e-06
ENSMUSG00000024201	Kdm4b	protein_coding	17	56326062	lysine (K)-specific demethylase 4B	KDM4B	963.621	0.239455	0.0466533	5.13265	2.85688e-07	5.39772e-06
ENSMUSG00000000168	Dlat	protein_coding	9	50634633	dihydrolipoamide S-acetyltransferase (E2 component of pyruvate dehydrogenase complex)	DLAT	2926.84	-0.313601	0.0611183	-5.13106	2.88118e-07	5.43819e-06
ENSMUSG00000055912	Tmem150a	protein_coding	6	72355447	transmembrane protein 150A	TMEM150A	107.402	0.565171	0.110229	5.12724	2.94026e-07	5.54415e-06
ENSMUSG00000027186	Elf5	protein_coding	2	103411688	E74-like factor 5	ELF5	25.5708	-0.970941	0.189378	-5.12701	2.94386e-07	5.5454e-06
ENSMUSG00000016624	Phf21b	protein_coding	15	84785381	PHD finger protein 21B	PHF21B	74.1669	0.687395	0.134082	5.12666	2.94922e-07	5.54995e-06
ENSMUSG00000031737	Irx5	protein_coding	8	92357625	Iroquois related homeobox 5 (Drosophila)	IRX5	86.4005	0.616367	0.120234	5.12641	2.95323e-07	5.55195e-06
ENSMUSG00000027834	Serpini1	protein_coding	3	75557547	serine (or cysteine) peptidase inhibitor, clade I, member 1	SERPINI1	3852.47	-0.374138	0.0729946	-5.12555	2.96665e-07	5.57163e-06
ENSMUSG00000046324	Ermp1	protein_coding	19	29608214	endoplasmic reticulum metallopeptidase 1	ERMP1	4321.01	-0.418368	0.0816805	-5.122	3.02308e-07	5.67197e-06
ENSMUSG00000098087	Gm17750	lincRNA	13	84025297	predicted gene, 17750		49.5963	0.846383	0.165261	5.12148	3.03154e-07	5.68218e-06
ENSMUSG00000041801	Phlda3	protein_coding	1	135766119	pleckstrin homology like domain, family A, member 3	PHLDA3	1132.71	-0.440546	0.0860261	-5.12107	3.03801e-07	5.68302e-06
ENSMUSG00000049907	Rasl11b	protein_coding	5	74195286	RAS-like, family 11, member B	RASL11B	162.475	-0.691678	0.135064	-5.12111	3.03739e-07	5.68302e-06
ENSMUSG00000047557	Lxn	protein_coding	3	67457998	latexin	LXN	899.307	-0.477498	0.0932991	-5.11792	3.08916e-07	5.77297e-06
ENSMUSG00000046096	BC030336	protein_coding	7	120677618	cDNA sequence BC030336	C16orf52	1792.27	-0.272028	0.0531561	-5.11754	3.0955e-07	5.77908e-06
ENSMUSG00000050856	Atp5k	protein_coding	5	108433244	ATP synthase, H+ transporting, mitochondrial F1F0 complex, subunit E	ATP5I	2001.07	-0.461954	0.0902889	-5.1164	3.11429e-07	5.8084e-06
ENSMUSG00000027829	Ccnl1	protein_coding	3	65946151	cyclin L1	CCNL1	1001.26	0.331256	0.0647622	5.11495	3.13816e-07	5.84715e-06
ENSMUSG00000029059	Fam213b	protein_coding	4	154895504	family with sequence similarity 213, member B	FAM213B	1235.62	-0.505953	0.0989647	-5.11246	3.1799e-07	5.91907e-06
ENSMUSG00000020321	Mdh1	protein_coding	11	21556787	malate dehydrogenase 1, NAD (soluble)	MDH1	21004.2	-0.366542	0.0717012	-5.11208	3.18637e-07	5.92526e-06
ENSMUSG00000037295	Ldlrap1	protein_coding	4	134741554	low density lipoprotein receptor adaptor protein 1	LDLRAP1	346.573	-0.600483	0.117502	-5.11042	3.21448e-07	5.97165e-06
ENSMUSG00000039629	Strip2	protein_coding	6	29917012	striatin interacting protein 2	STRIP2	1021.6	-0.432995	0.0847488	-5.10917	3.23585e-07	6.00543e-06
ENSMUSG00000021910	Nisch	protein_coding	14	31170930	nischarin	NISCH	6016.72	0.363125	0.0710776	5.10886	3.24114e-07	6.00933e-06
ENSMUSG00000033961	Zfp446	protein_coding	7	12977848	zinc finger protein 446	ZNF446	163.739	0.442088	0.0865481	5.108	3.25588e-07	6.02857e-06
ENSMUSG00000043463	Rab9b	protein_coding	X	136858147	RAB9B, member RAS oncogene family	RAB9B	1605.7	-0.388748	0.0761075	-5.10788	3.25791e-07	6.02857e-06
ENSMUSG00000048148	Nwd1	protein_coding	8	72646711	NACHT and WD repeat domain containing 1	NWD1	1441.51	-0.488401	0.0956302	-5.10718	3.27003e-07	6.04506e-06
ENSMUSG00000020888	Dvl2	protein_coding	11	70000595	dishevelled segment polarity protein 2	DVL2	254.304	0.455648	0.0892886	5.1031	3.34141e-07	6.17016e-06
ENSMUSG00000027346	Gpcpd1	protein_coding	2	132529082	glycerophosphocholine phosphodiesterase 1	GPCPD1	3640.13	-0.380129	0.0744923	-5.10294	3.34425e-07	6.17016e-06
ENSMUSG00000029153	Ociad2	protein_coding	5	73322199	OCIA domain containing 2	OCIAD2	540.616	-0.455861	0.0893419	-5.10244	3.35307e-07	6.18039e-06
ENSMUSG00000085622	3110056K07Rik	antisense	12	70991615	RIKEN cDNA 3110056K07 gene		116.512	0.533521	0.104604	5.10038	3.38972e-07	6.24184e-06
ENSMUSG00000054477	Kcnn2	protein_coding	18	45268860	potassium intermediate/small conductance calcium-activated channel, subfamily N, member 2	KCNN2	604.798	-0.546219	0.107098	-5.10019	3.39321e-07	6.24219e-06
ENSMUSG00000035131	Brinp3	protein_coding	1	146494760	bone morphogenetic protein/retinoic acid inducible neural specific 3	BRINP3	1305.29	0.372272	0.0730174	5.0984	3.42535e-07	6.29516e-06
ENSMUSG00000075705	Msrb1	protein_coding	17	24736642	methionine sulfoxide reductase B1	MSRB1	578.971	-0.497123	0.0975798	-5.09453	3.49609e-07	6.41892e-06
ENSMUSG00000027739	Rab33b	protein_coding	3	51483920	RAB33B, member RAS oncogene family	RAB33B	1170.98	-0.394068	0.0773696	-5.09332	3.51849e-07	6.45377e-06
ENSMUSG00000057455	Rit2	protein_coding	18	30973489	Ras-like without CAAX 2	RIT2	2574.18	-0.44682	0.0877394	-5.09258	3.53227e-07	6.47274e-06
ENSMUSG00000015671	Psma2	protein_coding	13	14613242	proteasome (prosome, macropain) subunit, alpha type 2	PSMA2	2137.25	-0.353281	0.0693987	-5.0906	3.5693e-07	6.53424e-06
ENSMUSG00000030337	Vamp1	protein_coding	6	125215551	vesicle-associated membrane protein 1	VAMP1	15445.2	-0.411471	0.0808444	-5.08966	3.58704e-07	6.56035e-06
ENSMUSG00000020175	Rab36	protein_coding	10	75037058	RAB36, member RAS oncogene family	RAB36	248.76	0.491414	0.0965979	5.08721	3.63361e-07	6.63909e-06
ENSMUSG00000026150	Mff	protein_coding	1	82724890	mitochondrial fission factor	MFF	4500.06	-0.271873	0.053454	-5.08611	3.65478e-07	6.66486e-06
ENSMUSG00000028289	Epha7	protein_coding	4	28813131	Eph receptor A7	EPHA7	473.893	0.371981	0.073135	5.08623	3.65255e-07	6.66486e-06
ENSMUSG00000041415	Dicer1	protein_coding	12	104687742	dicer 1, ribonuclease type III	DICER1	1472.45	0.426517	0.0838662	5.08568	3.66309e-07	6.67354e-06
ENSMUSG00000085251	Gm12326	lincRNA	11	71739397	predicted gene 12326		44.3329	-0.958076	0.188407	-5.08513	3.67375e-07	6.68651e-06
ENSMUSG00000026360	Rgs2	protein_coding	1	143999338	regulator of G-protein signaling 2	RGS2	919.336	-0.346864	0.0682198	-5.0845	3.68595e-07	6.69686e-06
ENSMUSG00000055717	Slain1	protein_coding	14	103650228	SLAIN motif family, member 1	SLAIN1	2069.95	-0.548205	0.107819	-5.08447	3.68654e-07	6.69686e-06
ENSMUSG00000026970	Rbms1	protein_coding	2	60750193	RNA binding motif, single stranded interacting protein 1	RBMS1	726.218	0.439272	0.0864234	5.08279	3.71939e-07	6.75002e-06
ENSMUSG00000020455	Trim11	protein_coding	11	58978093	tripartite motif-containing 11	TRIM11	381.077	0.338761	0.0666675	5.08135	3.74767e-07	6.79481e-06
ENSMUSG00000038160	Atg5	protein_coding	10	44268358	autophagy related 5	ATG5	817.983	-0.335417	0.0660294	-5.07981	3.77813e-07	6.84346e-06
ENSMUSG00000072704	Smim10l1	protein_coding	6	133104909	small integral membrane protein 10 like 1	SMIM10L1	3784.8	-0.307425	0.0605628	-5.07614	3.85173e-07	6.97007e-06
ENSMUSG00000020224	Llph	protein_coding	10	120227070	LLP homolog, long-term synaptic facilitation (Aplysia)	LLPH	176.452	-0.499563	0.0984796	-5.07276	3.92084e-07	7.08833e-06
ENSMUSG00000074219	Gm10644	protein_coding	8	83932329	predicted gene 10644		19.0911	0.92275	0.18191	5.07255	3.92522e-07	7.08946e-06
ENSMUSG00000044005	Gls2	protein_coding	10	128194457	glutaminase 2 (liver, mitochondrial)	GLS2	731.655	-0.410908	0.0810935	-5.06709	4.03938e-07	7.28867e-06
ENSMUSG00000041638	Gcn1l1	protein_coding	5	115565254	GCN1 general control of amino-acid synthesis 1-like 1 (yeast)	GCN1	1548.74	0.391744	0.0774073	5.06082	4.17455e-07	7.52537e-06
ENSMUSG00000026675	Hsd17b7	protein_coding	1	169949535	hydroxysteroid (17-beta) dehydrogenase 7	HSD17B7	796.89	-0.467234	0.0923767	-5.05792	4.23862e-07	7.63356e-06
ENSMUSG00000025920	Stau2	protein_coding	1	16228674	staufen (RNA binding protein) homolog 2 (Drosophila)	STAU2	3928.13	-0.365771	0.0723447	-5.05594	4.2828e-07	7.70577e-06
ENSMUSG00000042507	Elmsan1	protein_coding	12	84149176	ELM2 and Myb/SANT-like domain containing 1	ELMSAN1	343.186	0.550106	0.108825	5.05494	4.30526e-07	7.73879e-06
ENSMUSG00000025499	Hras	protein_coding	7	141189105	Harvey rat sarcoma virus oncogene	HRAS	1525.58	-0.362055	0.0716369	-5.05403	4.32574e-07	7.76821e-06
ENSMUSG00000060240	Cend1	protein_coding	7	141426446	cell cycle exit and neuronal differentiation 1	CEND1	5886.51	-0.359731	0.0712056	-5.052	4.37213e-07	7.84404e-06
ENSMUSG00000031818	Cox4i1	protein_coding	8	120668222	cytochrome c oxidase subunit IV isoform 1	COX4I1	10409.7	-0.360971	0.0714987	-5.04864	4.44973e-07	7.97567e-06
ENSMUSG00000029185	Fam114a1	protein_coding	5	64970071	family with sequence similarity 114, member A1	FAM114A1	235.721	0.788116	0.156175	5.04637	4.50285e-07	8.06323e-06
ENSMUSG00000111443	RP23-72A20.11	lincRNA	9	83346159			11.5785	1.13151	0.224432	5.04165	4.6153e-07	8.25675e-06
ENSMUSG00000071757	Zhx2	protein_coding	15	57694665	zinc fingers and homeoboxes 2	ZHX2	448.076	0.438021	0.0868872	5.04127	4.62457e-07	8.26549e-06
ENSMUSG00000011179	Odc1	protein_coding	12	17544873	ornithine decarboxylase, structural 1	ODC1	674.286	-0.286401	0.0568165	-5.0408	4.63589e-07	8.27788e-06
ENSMUSG00000029198	Grpel1	protein_coding	5	36464998	GrpE-like 1, mitochondrial	GRPEL1	1205.22	-0.319422	0.0633951	-5.03859	4.68968e-07	8.366e-06
ENSMUSG00000075437	Gm11681	lincRNA	11	112792731	predicted gene 11681		19.7698	-1.07192	0.21281	-5.03699	4.72918e-07	8.42848e-06
ENSMUSG00000067194	Eif1ax	protein_coding	X	159372178	eukaryotic translation initiation factor 1A, X-linked	EIF1AX	5249.71	-0.327254	0.0649731	-5.03675	4.73493e-07	8.43077e-06
ENSMUSG00000001707	Eef1e1	protein_coding	13	38645698	eukaryotic translation elongation factor 1 epsilon 1	EEF1E1	524.635	-0.40295	0.0800264	-5.03521	4.77315e-07	8.4908e-06
ENSMUSG00000048562	Sp8	protein_coding	12	118846329	trans-acting transcription factor 8	SP8	32.2511	0.872049	0.173221	5.03432	4.79549e-07	8.52251e-06
ENSMUSG00000007415	Gatad1	protein_coding	5	3632932	GATA zinc finger domain containing 1	GATAD1	1735.29	-0.386322	0.0767548	-5.0332	4.82367e-07	8.56451e-06
ENSMUSG00000036309	Skp1a	protein_coding	11	52231995	S-phase kinase-associated protein 1A	SKP1	9457.57	-0.42304	0.0841947	-5.02454	5.04644e-07	8.95161e-06
ENSMUSG00000023345	Poc1a	protein_coding	9	106281061	POC1 centriolar protein A	POC1A	69.1874	0.80728	0.16075	5.02196	5.11467e-07	9.06412e-06
ENSMUSG00000033326	Kdm4a	protein_coding	4	118136957	lysine (K)-specific demethylase 4A	KDM4A	1154.06	0.29514	0.0587824	5.02089	5.14317e-07	9.10606e-06
ENSMUSG00000108799	Glud-ps	processed_pseudogene	7	125075351	glutamate dehydrogenase, pseudogene		65.9795	-0.680994	0.13566	-5.01986	5.17092e-07	9.1466e-06
ENSMUSG00000039114	Nrn1	protein_coding	13	36725625	neuritin 1	NRN1	1670.19	-0.383893	0.076541	-5.01552	5.28905e-07	9.34679e-06
ENSMUSG00000062661	Ncs1	protein_coding	2	31245823	neuronal calcium sensor 1	NCS1	7247.43	-0.391423	0.0780641	-5.01412	5.32781e-07	9.40647e-06
ENSMUSG00000021279	Cdc42bpb	protein_coding	12	111292972	CDC42 binding protein kinase beta	CDC42BPB	1859.41	0.393746	0.078559	5.01211	5.38371e-07	9.49628e-06
ENSMUSG00000034579	Pla2g3	protein_coding	11	3488284	phospholipase A2, group III	PLA2G3	211.52	-0.701864	0.140111	-5.00933	5.46212e-07	9.62558e-06
ENSMUSG00000044715	Gskip	protein_coding	12	105685352	GSK3B interacting protein	GSKIP	751.129	-0.392519	0.0783921	-5.00712	5.525e-07	9.7273e-06
ENSMUSG00000061859	Patj	protein_coding	4	98395785	PATJ, crumbs cell polarity complex component	PATJ	2795.24	-0.332737	0.0664597	-5.00659	5.54019e-07	9.74495e-06
ENSMUSG00000028013	Ppa2	protein_coding	3	133310110	pyrophosphatase (inorganic) 2	PPA2	1160.82	-0.296479	0.0592235	-5.00611	5.55423e-07	9.75358e-06
ENSMUSG00000037846	Rtkn2	protein_coding	10	67979570	rhotekin 2	RTKN2	276.821	-0.800511	0.159908	-5.00606	5.55544e-07	9.75358e-06
ENSMUSG00000036357	Gpr101	protein_coding	X	57496668	G protein-coupled receptor 101	GPR101	633.936	0.635907	0.127054	5.005	5.58615e-07	9.79837e-06
ENSMUSG00000031862	Atp13a1	protein_coding	8	69791163	ATPase type 13A1	ATP13A1	801.808	0.247792	0.0495165	5.00423	5.60851e-07	9.82845e-06
ENSMUSG00000049091	Sephs2	protein_coding	7	127271879	selenophosphate synthetase 2	SEPHS2	818.542	-0.274972	0.0549693	-5.00228	5.66562e-07	9.91931e-06
ENSMUSG00000026235	Epha4	protein_coding	1	77367185	Eph receptor A4	EPHA4	1588.75	-0.466488	0.0933245	-4.99856	5.7761e-07	1.00625e-05
ENSMUSG00000027615	Hps3	protein_coding	3	19995945	Hermansky-Pudlak syndrome 3	HPS3	1065.87	-0.292522	0.0585183	-4.99882	5.76828e-07	1.00625e-05
ENSMUSG00000037174	Elf2	protein_coding	3	51252720	E74-like factor 2	ELF2	2582.44	-0.330985	0.0662176	-4.99845	5.77944e-07	1.00625e-05
ENSMUSG00000072889	Nfxl1	protein_coding	5	72513301	nuclear transcription factor, X-box binding-like 1	NFXL1	347.157	0.431734	0.0863695	4.99868	5.77227e-07	1.00625e-05
ENSMUSG00000073147	5031425E22Rik	lincRNA	5	23382308	RIKEN cDNA 5031425E22 gene		395.527	0.390883	0.0781875	4.9993	5.75384e-07	1.00625e-05
ENSMUSG00000080811	Gm14513	processed_pseudogene	X	11684002	predicted gene 14513		23.709	-1.13697	0.227447	-4.99885	5.76747e-07	1.00625e-05
ENSMUSG00000018167	Stard3	protein_coding	11	98358368	START domain containing 3	STARD3	609.711	-0.412039	0.0824547	-4.99716	5.81818e-07	1.01206e-05
ENSMUSG00000026918	Brd3	protein_coding	2	27445579	bromodomain containing 3	BRD3	556.687	0.465167	0.0931272	4.99496	5.88484e-07	1.02272e-05
ENSMUSG00000063681	Crb1	protein_coding	1	139197056	crumbs family member 1, photoreceptor morphogenesis associated	CRB1	82.4805	0.716709	0.143543	4.99298	5.9455e-07	1.03231e-05
ENSMUSG00000022391	Rangap1	protein_coding	15	81704248	RAN GTPase activating protein 1	RANGAP1	4248.1	-0.309855	0.0620818	-4.99108	6.00425e-07	1.04155e-05
ENSMUSG00000022248	Rad1	protein_coding	15	10486018	RAD1 checkpoint DNA exonuclease	RAD1	173.598	-0.462624	0.0927069	-4.99018	6.03245e-07	1.04548e-05
ENSMUSG00000009741	Ubp1	protein_coding	9	113930934	upstream binding protein 1	UBP1	1167.82	0.267145	0.0535387	4.98975	6.0456e-07	1.04679e-05
ENSMUSG00000042185	Nfrkb	protein_coding	9	31386192	nuclear factor related to kappa B binding protein	NFRKB	615.229	0.39043	0.0782697	4.98827	6.09233e-07	1.05392e-05
ENSMUSG00000046079	Lrrc8d	protein_coding	5	105699969	leucine rich repeat containing 8D	LRRC8D	555.407	0.506574	0.101573	4.98728	6.12337e-07	1.05832e-05
ENSMUSG00000062760	1810041L15Rik	protein_coding	15	84379203	RIKEN cDNA 1810041L15 gene	KIAA1644	392.736	0.561191	0.11254	4.98659	6.14552e-07	1.06117e-05
ENSMUSG00000027088	Phospho2	protein_coding	2	69789623	phosphatase, orphan 2	PHOSPHO2	1039.54	-0.38565	0.0773663	-4.98473	6.20473e-07	1.07042e-05
ENSMUSG00000027695	Pld1	protein_coding	3	27938695	phospholipase D1	PLD1	555.791	0.455727	0.091438	4.984	6.22828e-07	1.0735e-05
ENSMUSG00000022091	Sorbs3	protein_coding	14	70180468	sorbin and SH3 domain containing 3	SORBS3	479.824	0.550099	0.110395	4.983	6.26048e-07	1.07806e-05
ENSMUSG00000040370	Lyrm5	protein_coding	6	145211134	LYR motif containing 5	ETFRF1	671.964	-0.444362	0.0892031	-4.98147	6.31044e-07	1.08567e-05
ENSMUSG00000020153	Ndufs7	protein_coding	10	80249121	NADH dehydrogenase (ubiquinone) Fe-S protein 7	NDUFS7	1494.27	-0.339928	0.068245	-4.98099	6.32607e-07	1.08638e-05
ENSMUSG00000044024	Rell2	protein_coding	18	37955079	RELT-like 2	RELL2	2352.91	-0.421842	0.0846893	-4.98106	6.32379e-07	1.08638e-05
ENSMUSG00000033629	Hacd3	protein_coding	9	64986983	3-hydroxyacyl-CoA dehydratase 3	HACD3	5331.15	-0.276093	0.0554474	-4.97937	6.37904e-07	1.09448e-05
ENSMUSG00000041153	Osgin2	protein_coding	4	15997121	oxidative stress induced growth inhibitor family member 2	OSGIN2	505.548	-0.352996	0.0708973	-4.97897	6.39242e-07	1.09578e-05
ENSMUSG00000024558	Mapk4	protein_coding	18	73928486	mitogen-activated protein kinase 4	MAPK4	1105.79	-0.382477	0.076846	-4.97718	6.45157e-07	1.10491e-05
ENSMUSG00000032652	Crebl2	protein_coding	6	134830154	cAMP responsive element binding protein-like 2	CREBL2	2419.3	-0.281573	0.0565783	-4.9767	6.46776e-07	1.10668e-05
ENSMUSG00000050069	Grem2	protein_coding	1	174833785	gremlin 2, DAN family BMP antagonist	GREM2	633.805	-0.332069	0.0667307	-4.97625	6.48279e-07	1.10825e-05
ENSMUSG00000022790	Igsf11	protein_coding	16	38892671	immunoglobulin superfamily, member 11	IGSF11	1312.66	-0.368875	0.0741381	-4.97552	6.50743e-07	1.10844e-05
ENSMUSG00000022799	Arhgap31	protein_coding	16	38598340	Rho GTPase activating protein 31	ARHGAP31	840.359	0.703978	0.141488	4.97554	6.5066e-07	1.10844e-05
ENSMUSG00000026737	Pip4k2a	protein_coding	2	18842255	phosphatidylinositol-5-phosphate 4-kinase, type II, alpha	PIP4K2A	3786.25	-0.583914	0.117349	-4.97589	6.49486e-07	1.10844e-05
ENSMUSG00000041124	Msantd4	protein_coding	9	4376562	Myb/SANT-like DNA-binding domain containing 4 with coiled-coils	MSANTD4	1985.57	-0.304638	0.0612263	-4.97561	6.50428e-07	1.10844e-05
ENSMUSG00000030061	Uba3	protein_coding	6	97183670	ubiquitin-like modifier activating enzyme 3	UBA3	2489.36	-0.28549	0.057381	-4.97534	6.51347e-07	1.10847e-05
ENSMUSG00000054008	Ndst1	protein_coding	18	60685978	N-deacetylase/N-sulfotransferase (heparan glucosaminyl) 1	NDST1	1601.01	0.379315	0.0762453	4.97493	6.52719e-07	1.1098e-05
ENSMUSG00000021810	Ecd	protein_coding	14	20319859	ecdysoneless homolog (Drosophila)	ECD	1075.26	-0.254349	0.0511303	-4.97453	6.54058e-07	1.11107e-05
ENSMUSG00000053192	Mllt11	protein_coding	3	95219135	myeloid/lymphoid or mixed-lineage leukemia; translocated to, 11	MLLT11	3990.61	-0.321951	0.0647381	-4.97313	6.58795e-07	1.11811e-05
ENSMUSG00000039756	Dnttip2	protein_coding	3	122274388	deoxynucleotidyltransferase, terminal, interacting protein 2	DNTTIP2	851.616	-0.323262	0.065005	-4.97287	6.59678e-07	1.11861e-05
ENSMUSG00000027744	Stoml3	protein_coding	3	53488653	stomatin (Epb7.2)-like 3	STOML3	12.7024	-1.16462	0.234249	-4.97172	6.63608e-07	1.12426e-05
ENSMUSG00000025781	Atp5c1	protein_coding	2	10056016	ATP synthase, H+ transporting, mitochondrial F1 complex, gamma polypeptide 1	ATP5C1	5810.89	-0.327974	0.0659848	-4.97045	6.67964e-07	1.13062e-05
ENSMUSG00000030401	Rtn2	protein_coding	7	19282624	reticulon 2 (Z-band associated protein)	RTN2	1270.7	-0.478435	0.0962702	-4.96971	6.70518e-07	1.13393e-05
ENSMUSG00000006800	Sulf2	protein_coding	2	166073089	sulfatase 2	SULF2	2097.96	0.381027	0.076677	4.96925	6.72115e-07	1.13561e-05
ENSMUSG00000027998	Plrg1	protein_coding	3	83055522	pleiotropic regulator 1	PLRG1	1297.87	-0.331895	0.0668109	-4.96768	6.77599e-07	1.14385e-05
ENSMUSG00000047248	C2cd3	protein_coding	7	100372233	C2 calcium-dependent domain containing 3	C2CD3	652.031	0.566465	0.114035	4.96745	6.78374e-07	1.14413e-05
ENSMUSG00000060450	Rnf14	protein_coding	18	38296635	ring finger protein 14	RNF14	7013.6	-0.293479	0.0590827	-4.96725	6.79077e-07	1.1443e-05
ENSMUSG00000045813	Gm9801	lincRNA	7	62094506	predicted gene 9801		318.676	0.62801	0.126441	4.9668	6.80657e-07	1.14594e-05
ENSMUSG00000027900	Dram2	protein_coding	3	106547798	DNA-damage regulated autophagy modulator 2	DRAM2	959.277	-0.39043	0.0786109	-4.96661	6.8132e-07	1.14603e-05
ENSMUSG00000022752	Tomm70a	protein_coding	16	57121714	translocase of outer mitochondrial membrane 70 homolog A (yeast)	TOMM70	6234.31	-0.33848	0.0681859	-4.96407	6.90299e-07	1.1601e-05
ENSMUSG00000054423	Cadps	protein_coding	14	12372563	Ca2+-dependent secretion activator	CADPS	10221	-0.394976	0.0795751	-4.96356	6.92132e-07	1.16214e-05
ENSMUSG00000057181	5730455P16Rik	protein_coding	11	80360492	RIKEN cDNA 5730455P16 gene	C17orf75	2412.81	-0.236888	0.047734	-4.96267	6.95317e-07	1.16645e-05
ENSMUSG00000028684	Urod	protein_coding	4	116989965	uroporphyrinogen decarboxylase	UROD	982.7	-0.311051	0.0626896	-4.96177	6.98554e-07	1.16911e-05
ENSMUSG00000030203	Dusp16	protein_coding	6	134715468	dual specificity phosphatase 16	DUSP16	770.227	0.439449	0.0885671	4.96176	6.98558e-07	1.16911e-05
ENSMUSG00000068747	Sort1	protein_coding	3	108284082	sortilin 1	SORT1	7811.01	-0.327958	0.0660978	-4.96171	6.98765e-07	1.16911e-05
ENSMUSG00000020869	Lrrc59	protein_coding	11	94629767	leucine rich repeat containing 59	LRRC59	1838.26	-0.279972	0.0564423	-4.96033	7.03749e-07	1.17641e-05
ENSMUSG00000014418	Hps5	protein_coding	7	46760466	Hermansky-Pudlak syndrome 5	HPS5	623.242	0.325802	0.0656899	4.9597	7.06037e-07	1.17919e-05
ENSMUSG00000049532	Sall2	protein_coding	14	52311172	sal-like 2 (Drosophila)	SALL2	1832.26	-0.259147	0.0522535	-4.95942	7.07027e-07	1.1798e-05
ENSMUSG00000030168	Adipor2	protein_coding	6	119353150	adiponectin receptor 2	ADIPOR2	3493.85	-0.47537	0.0958668	-4.95865	7.09859e-07	1.18348e-05
ENSMUSG00000027188	Pamr1	protein_coding	2	102550012	peptidase domain containing associated with muscle regeneration 1	PAMR1	468.13	-0.670291	0.135232	-4.95659	7.17424e-07	1.19503e-05
ENSMUSG00000049044	Rapgef4	protein_coding	2	71981240	Rap guanine nucleotide exchange factor (GEF) 4	RAPGEF4	3943.64	-0.439023	0.0885969	-4.95529	7.22239e-07	1.20199e-05
ENSMUSG00000014769	Psmb1	protein_coding	17	15475721	proteasome (prosome, macropain) subunit, beta type 1	PSMB1	3054.66	-0.37525	0.0757416	-4.95434	7.25753e-07	1.20677e-05
ENSMUSG00000038816	Ctnnal1	protein_coding	4	56810935	catenin (cadherin associated protein), alpha-like 1	CTNNAL1	1129.24	0.731956	0.147784	4.95286	7.31293e-07	1.21384e-05
ENSMUSG00000056596	Trnp1	protein_coding	4	133491100	TMF1-regulated nuclear protein 1	TRNP1	1682.27	-0.43404	0.0876338	-4.95288	7.3123e-07	1.21384e-05
ENSMUSG00000042043	Tbca	protein_coding	13	94788943	tubulin cofactor A	TBCA	652.976	-0.412813	0.0833776	-4.95113	7.37844e-07	1.22256e-05
ENSMUSG00000051048	P4ha3	protein_coding	7	100285520	procollagen-proline, 2-oxoglutarate 4-dioxygenase (proline 4-hydroxylase), alpha polypeptide III	P4HA3	211.478	0.764784	0.154466	4.95115	7.37753e-07	1.22256e-05
ENSMUSG00000071054	Safb	protein_coding	17	56584825	scaffold attachment factor B	SAFB	1025.16	0.392691	0.0793704	4.94757	7.51451e-07	1.24402e-05
ENSMUSG00000036019	Tmtc2	protein_coding	10	105187663	transmembrane and tetratricopeptide repeat containing 2	TMTC2	964.772	0.378345	0.0765187	4.94448	7.63482e-07	1.2622e-05
ENSMUSG00000036257	Pnpla8	protein_coding	12	44221370	patatin-like phospholipase domain containing 8	PNPLA8	3374.57	-0.287804	0.0582081	-4.9444	7.63775e-07	1.2622e-05
ENSMUSG00000029752	Asns	protein_coding	6	7675169	asparagine synthetase	ASNS	2459.27	-0.333114	0.0673795	-4.94385	7.65934e-07	1.26466e-05
ENSMUSG00000038740	Mvb12b	protein_coding	2	33729953	multivesicular body subunit 12B	MVB12B	1834.21	0.301827	0.0610578	4.9433	7.68118e-07	1.26716e-05
ENSMUSG00000066441	Rdh11	protein_coding	12	79174337	retinol dehydrogenase 11	RDH11	1030.19	-0.552269	0.11174	-4.94245	7.71482e-07	1.2716e-05
ENSMUSG00000019843	Fyn	protein_coding	10	39368855	Fyn proto-oncogene	FYN	2145.77	0.268349	0.0543081	4.94124	7.76285e-07	1.2784e-05
ENSMUSG00000022841	Ap2m1	protein_coding	16	20535478	adaptor-related protein complex 2, mu 1 subunit	AP2M1	975.911	-0.283487	0.0574142	-4.93758	7.90966e-07	1.30144e-05
ENSMUSG00000030704	Rab6a	protein_coding	7	100607410	RAB6A, member RAS oncogene family	RAB6A	7254.88	-0.326309	0.066096	-4.9369	7.93733e-07	1.30485e-05
ENSMUSG00000033793	Atp6v1h	protein_coding	1	5070018	ATPase, H+ transporting, lysosomal V1 subunit H	ATP6V1H	4403.21	-0.360912	0.0731236	-4.93564	7.98885e-07	1.31218e-05
ENSMUSG00000095334	Gm21984	processed_transcript	7	126942144	predicted gene 21984		246.914	-0.546584	0.110803	-4.93293	8.10049e-07	1.32935e-05
ENSMUSG00000000056	Narf	protein_coding	11	121237253	nuclear prelamin A recognition factor	NARF	1325.11	-0.274419	0.0556365	-4.93236	8.12432e-07	1.33211e-05
ENSMUSG00000006575	Rundc3a	protein_coding	11	102393403	RUN domain containing 3A	RUNDC3A	3617.69	-0.35536	0.0720676	-4.93092	8.18422e-07	1.34076e-05
ENSMUSG00000020883	Fbxl20	protein_coding	11	98082556	F-box and leucine-rich repeat protein 20	FBXL20	1068.83	0.263128	0.0533862	4.92875	8.27559e-07	1.35455e-05
ENSMUSG00000047216	Cdh19	protein_coding	1	110888326	cadherin 19, type 2	CDH19	1160.87	0.566803	0.115004	4.92857	8.28344e-07	1.35466e-05
ENSMUSG00000026245	Farsb	protein_coding	1	78417975	phenylalanyl-tRNA synthetase, beta subunit	FARSB	1784.51	-0.288493	0.058555	-4.92687	8.35563e-07	1.36446e-05
ENSMUSG00000027406	Idh3b	protein_coding	2	130279309	isocitrate dehydrogenase 3 (NAD+) beta	IDH3B	5799.33	-0.351643	0.0713731	-4.92682	8.35779e-07	1.36446e-05
ENSMUSG00000031458	Coprs	protein_coding	8	13884794	coordinator of PRMT5, differentiation stimulator	COPRS	842.932	-0.376874	0.0765004	-4.92643	8.37435e-07	1.36597e-05
ENSMUSG00000024887	Asah2	protein_coding	19	31984654	N-acylsphingosine amidohydrolase 2	ASAH2	2879.65	-0.421162	0.0855323	-4.92401	8.47901e-07	1.38066e-05
ENSMUSG00000030077	Chl1	protein_coding	6	103510586	cell adhesion molecule L1-like	CHL1	4285.3	0.421025	0.0855027	4.92412	8.47409e-07	1.38066e-05
ENSMUSG00000030720	Cln3	protein_coding	7	126571207	ceroid lipofuscinosis, neuronal 3, juvenile (Batten, Spielmeyer-Vogt disease)	CLN3	272.046	0.351185	0.0713261	4.92366	8.49414e-07	1.38193e-05
ENSMUSG00000074415	2610203C20Rik	processed_transcript	9	41327260	RIKEN cDNA 2610203C20 gene		1154.12	0.560371	0.113848	4.92211	8.56175e-07	1.39173e-05
ENSMUSG00000033880	Lgals3bp	protein_coding	11	118392751	lectin, galactoside-binding, soluble, 3 binding protein	LGALS3BP	488.105	0.899387	0.182759	4.92117	8.60292e-07	1.39721e-05
ENSMUSG00000039197	Adk	protein_coding	14	21052574	adenosine kinase	ADK	2040.22	-0.379562	0.0771395	-4.92046	8.63392e-07	1.39984e-05
ENSMUSG00000045896	Paip2b	protein_coding	6	83805401	poly(A) binding protein interacting protein 2B	PAIP2B	1795.19	-0.26903	0.0546753	-4.9205	8.63235e-07	1.39984e-05
ENSMUSG00000032911	Cspg4	protein_coding	9	56865033	chondroitin sulfate proteoglycan 4	CSPG4	393.396	0.662809	0.134712	4.9202	8.64547e-07	1.40051e-05
ENSMUSG00000028478	Clta	protein_coding	4	44004452	clathrin, light polypeptide (Lca)	CLTA	4002.59	-0.31519	0.0641143	-4.91606	8.83024e-07	1.42921e-05
ENSMUSG00000038633	Degs1	protein_coding	1	182275772	delta(4)-desaturase, sphingolipid 1	DEGS1	3344.76	-0.394935	0.0803402	-4.91578	8.84277e-07	1.43001e-05
ENSMUSG00000028617	Lrrc42	protein_coding	4	107233514	leucine rich repeat containing 42	LRRC42	310.953	0.433126	0.0881723	4.91226	9.00306e-07	1.45414e-05
ENSMUSG00000080316	Spaca6	protein_coding	17	17830719	sperm acrosome associated 6	SPACA6	298.588	0.672319	0.136868	4.91217	9.00742e-07	1.45414e-05
ENSMUSG00000020412	Ascc2	protein_coding	11	4637747	activating signal cointegrator 1 complex subunit 2	ASCC2	513.51	0.426361	0.0868276	4.91042	9.08795e-07	1.46464e-05
ENSMUSG00000031703	Itfg1	protein_coding	8	85717578	integrin alpha FG-GAP repeat containing 1	ITFG1	7842.13	-0.295312	0.0601394	-4.91046	9.08627e-07	1.46464e-05
ENSMUSG00000052551	Adarb2	protein_coding	13	8202866	adenosine deaminase, RNA-specific, B2	ADARB2	604.544	0.440697	0.089757	4.90989	9.1129e-07	1.4674e-05
ENSMUSG00000029001	Fbxo44	protein_coding	4	148152800	F-box protein 44	FBXO44	2520.19	-0.372927	0.075992	-4.90745	9.22664e-07	1.48445e-05
ENSMUSG00000056367	Actr3b	protein_coding	5	25759997	ARP3 actin-related protein 3B	ACTR3B	928.956	-0.36701	0.0747962	-4.9068	9.2575e-07	1.48815e-05
ENSMUSG00000050666	Vstm4	protein_coding	14	32856756	V-set and transmembrane domain containing 4	VSTM4	302.457	-0.821874	0.167519	-4.90614	9.28842e-07	1.49184e-05
ENSMUSG00000024308	Tapbp	protein_coding	17	33915899	TAP binding protein	TAPBP	813.126	0.530489	0.108175	4.90397	9.39182e-07	1.50717e-05
ENSMUSG00000022037	Clu	protein_coding	14	65968483	clusterin	CLU	10543.6	-0.386648	0.0788774	-4.90189	9.49176e-07	1.52191e-05
ENSMUSG00000021245	Mlh3	protein_coding	12	85234529	mutL homolog 3	MLH3	833.853	0.274101	0.0559243	4.90129	9.52097e-07	1.5253e-05
ENSMUSG00000036580	Spg20	protein_coding	3	55112108	spastic paraplegia 20, spartin (Troyer syndrome) homolog (human)	SPG20	3167.46	-0.430527	0.0878465	-4.90089	9.54011e-07	1.52668e-05
ENSMUSG00000037519	Ppfia1	protein_coding	7	144476758	protein tyrosine phosphatase, receptor type, f polypeptide (PTPRF), interacting protein (liprin), alpha 1	PPFIA1	925.821	0.310026	0.0632607	4.90078	9.54579e-07	1.52668e-05
ENSMUSG00000024841	Eif1ad	protein_coding	19	5366813	eukaryotic translation initiation factor 1A domain containing	EIF1AD	527.741	-0.312452	0.063761	-4.90036	9.56612e-07	1.52863e-05
ENSMUSG00000043668	Tox3	protein_coding	8	90247040	TOX high mobility group box family member 3	TOX3	150.536	0.580241	0.118454	4.89846	9.65887e-07	1.54215e-05
ENSMUSG00000046169	Adamts6	protein_coding	13	104287873	a disintegrin-like and metallopeptidase (reprolysin type) with thrombospondin type 1 motif, 6	ADAMTS6	706.606	-0.342634	0.0699582	-4.8977	9.69627e-07	1.54681e-05
ENSMUSG00000005683	Cs	protein_coding	10	128337832	citrate synthase	CS	5450.31	-0.22436	0.0458151	-4.89707	9.72778e-07	1.55052e-05
ENSMUSG00000045098	Kmt5b	protein_coding	19	3767421	lysine methyltransferase 5B	KMT5B	1527.56	0.267361	0.0546106	4.89577	9.79233e-07	1.55949e-05
ENSMUSG00000043687	1190005I06Rik	protein_coding	8	120608602	RIKEN cDNA 1190005I06 gene	C16orf74	32.7393	-0.921283	0.188299	-4.89267	9.94792e-07	1.58294e-05
ENSMUSG00000084799	Ino80dos	lincRNA	1	63113078	INO80 complex subunit D, opposite strand		90.8133	0.562808	0.115044	4.89209	9.97697e-07	1.58622e-05
ENSMUSG00000038871	Bpgm	protein_coding	6	34476207	2,3-bisphosphoglycerate mutase	BPGM	1891.45	-0.415144	0.0848728	-4.89137	1.00137e-06	1.59072e-05
ENSMUSG00000031960	Aars	protein_coding	8	111033144	alanyl-tRNA synthetase	AARS	5357.61	-0.256209	0.0524348	-4.88623	1.02783e-06	1.63138e-05
ENSMUSG00000029469	Ift81	protein_coding	5	122550204	intraflagellar transport 81	IFT81	1027.16	-0.245931	0.0503693	-4.88256	1.04716e-06	1.66065e-05
ENSMUSG00000021062	Rab15	protein_coding	12	76797960	RAB15, member RAS oncogene family	RAB15	1297.06	-0.330201	0.0676877	-4.87831	1.07e-06	1.69545e-05
ENSMUSG00000004945	Tmem242	protein_coding	17	5410870	transmembrane protein 242	TMEM242	1227.03	-0.371678	0.0762313	-4.87567	1.08442e-06	1.71686e-05
ENSMUSG00000016179	Camk1g	protein_coding	1	193346346	calcium/calmodulin-dependent protein kinase I gamma	CAMK1G	607.407	-0.290629	0.0596334	-4.87359	1.09587e-06	1.73353e-05
ENSMUSG00000031696	Vps35	protein_coding	8	85260392	VPS35 retromer complex component	VPS35	5292.46	-0.320849	0.0658416	-4.87304	1.09894e-06	1.73693e-05
ENSMUSG00000022594	Lynx1	protein_coding	15	74747852	Ly6/neurotoxin 1	LYNX1	7561.88	-0.379759	0.0779344	-4.8728	1.10029e-06	1.73761e-05
ENSMUSG00000029359	Tesc	protein_coding	5	118027743	tescalcin	TESC	281.248	-0.628538	0.129007	-4.87211	1.10415e-06	1.74225e-05
ENSMUSG00000047109	Cldn14	protein_coding	16	93919031	claudin 14	CLDN14	183.986	0.668458	0.137236	4.87086	1.11112e-06	1.75032e-05
ENSMUSG00000101013	A630072M18Rik	antisense	5	20950989	RIKEN cDNA A630072M18 gene		114.555	0.574561	0.117957	4.87092	1.1108e-06	1.75032e-05
ENSMUSG00000040511	Pvr	protein_coding	7	19903578	poliovirus receptor		126.385	0.540332	0.110959	4.86967	1.11787e-06	1.75947e-05
ENSMUSG00000026098	Pms1	protein_coding	1	53189187	postmeiotic segregation increased 1 (S. cerevisiae)	PMS1	767.005	-0.324203	0.0665887	-4.86873	1.12316e-06	1.76633e-05
ENSMUSG00000032175	Tyk2	protein_coding	9	21104068	tyrosine kinase 2	TYK2	297.483	0.411416	0.0845291	4.86715	1.13218e-06	1.77903e-05
ENSMUSG00000033938	Ndufb7	protein_coding	8	83566671	NADH dehydrogenase (ubiquinone) 1 beta subcomplex, 7	NDUFB7	1390.67	-0.33417	0.0686625	-4.86685	1.13391e-06	1.78027e-05
ENSMUSG00000003872	Lin7b	protein_coding	7	45367891	lin-7 homolog B (C. elegans)	LIN7B	423.533	-0.474927	0.0975885	-4.86663	1.13517e-06	1.78076e-05
ENSMUSG00000027001	Dusp19	protein_coding	2	80617045	dual specificity phosphatase 19	DUSP19	394.375	-0.506325	0.104048	-4.86625	1.13736e-06	1.78123e-05
ENSMUSG00000046743	Fat4	protein_coding	3	38886940	FAT atypical cadherin 4	FAT4	1267.04	0.598223	0.122932	4.86628	1.1372e-06	1.78123e-05
ENSMUSG00000030789	Itgax	protein_coding	7	128129547	integrin alpha X	ITGAX	48.324	1.08486	0.222961	4.8657	1.14052e-06	1.7847e-05
ENSMUSG00000074024	4632427E13Rik	bidirectional_promoter_lncRNA	7	92734166	RIKEN cDNA 4632427E13 gene		775.666	0.374648	0.0770077	4.86507	1.14417e-06	1.78892e-05
ENSMUSG00000041658	Rragb	protein_coding	X	153139981	Ras-related GTP binding B	RRAGB	2563.81	-0.289717	0.0595554	-4.86466	1.14652e-06	1.79112e-05
ENSMUSG00000045312	Lhfpl2	protein_coding	13	94057796	lipoma HMGIC fusion partner-like 2	LHFPL2	1061.17	0.48005	0.0987252	4.86248	1.15923e-06	1.80947e-05
ENSMUSG00000038059	Smim3	protein_coding	18	60474193	small integral membrane protein 3	SMIM3	137.23	-0.539725	0.11104	-4.86064	1.17008e-06	1.8249e-05
ENSMUSG00000043496	Tril	protein_coding	6	53815468	TLR4 interactor with leucine-rich repeats	TRIL	1600.17	-0.429511	0.0883701	-4.86036	1.1717e-06	1.82592e-05
ENSMUSG00000024410	3110002H16Rik	protein_coding	18	12168717	RIKEN cDNA 3110002H16 gene	C18orf8	920.869	-0.31968	0.0658012	-4.85827	1.18415e-06	1.84379e-05
ENSMUSG00000040021	Lats1	protein_coding	10	7681209	large tumor suppressor	LATS1	1316.44	0.376445	0.0774887	4.85806	1.18539e-06	1.8442e-05
ENSMUSG00000053110	Yap1	protein_coding	9	7931999	yes-associated protein 1	YAP1	544.475	0.599704	0.12348	4.85669	1.19361e-06	1.85546e-05
ENSMUSG00000032336	Nptn	protein_coding	9	58582240	neuroplastin	NPTN	7736.02	-0.216643	0.0446263	-4.85461	1.20624e-06	1.87355e-05
ENSMUSG00000041794	Myrip	protein_coding	9	120301513	myosin VIIA and Rab interacting protein	MYRIP	864.148	-0.23662	0.048762	-4.85255	1.21883e-06	1.89155e-05
ENSMUSG00000054723	Vmac	protein_coding	17	56713932	vimentin-type intermediate filament associated coiled-coil protein	VMAC	266.337	0.475999	0.0981334	4.85053	1.23134e-06	1.90939e-05
ENSMUSG00000059326	Csf2ra	protein_coding	19	61224402	colony stimulating factor 2 receptor, alpha, low-affinity (granulocyte-macrophage)	CSF2RA	169.534	0.596057	0.122937	4.84848	1.24413e-06	1.92764e-05
ENSMUSG00000104178	Gm9916	lincRNA	3	118434770	predicted gene 9916		35.6192	0.822275	0.169678	4.8461	1.25912e-06	1.94927e-05
ENSMUSG00000018501	Ncor1	protein_coding	11	62316426	nuclear receptor co-repressor 1	NCOR1	3465.99	0.346245	0.0714664	4.84486	1.26702e-06	1.95988e-05
ENSMUSG00000021241	Isca2	protein_coding	12	84773270	iron-sulfur cluster assembly 2	ISCA2	515.021	-0.404235	0.0834602	-4.84344	1.27609e-06	1.9723e-05
ENSMUSG00000022023	Wbp4	protein_coding	14	79459937	WW domain binding protein 4	WBP4	1325.21	-0.2357	0.0486748	-4.84235	1.28314e-06	1.98156e-05
ENSMUSG00000041117	Ccdc8	protein_coding	7	16992708	coiled-coil domain containing 8	CCDC8	77.4354	0.946456	0.195522	4.84066	1.29407e-06	1.99681e-05
ENSMUSG00000025208	Mrpl43	protein_coding	19	45005014	mitochondrial ribosomal protein L43	MRPL43	626.711	-0.351894	0.072699	-4.84042	1.29562e-06	1.99757e-05
ENSMUSG00000103047	Gm37310	TEC	15	8652106	predicted gene, 37310		44.1612	0.976522	0.201994	4.83442	1.33535e-06	2.05714e-05
ENSMUSG00000016319	Slc25a5	protein_coding	X	36795651	solute carrier family 25 (mitochondrial carrier, adenine nucleotide translocator), member 5	SLC25A5	2384.53	-0.295787	0.061202	-4.83296	1.34521e-06	2.07063e-05
ENSMUSG00000079469	Pigb	protein_coding	9	73007419	phosphatidylinositol glycan anchor biosynthesis, class B	PIGB	173.068	0.518262	0.107244	4.83256	1.34787e-06	2.07304e-05
ENSMUSG00000085077	1700049E15Rik	lincRNA	6	147690241	RIKEN cDNA 1700049E15 gene		6.80884	1.14191	0.236444	4.82949	1.36881e-06	2.10353e-05
ENSMUSG00000101599	Gm20342	lincRNA	1	63117118	predicted gene, 20342		214.718	0.768559	0.159164	4.82871	1.37422e-06	2.11012e-05
ENSMUSG00000038582	Pptc7	protein_coding	5	122284365	PTC7 protein phosphatase homolog	PPTC7	2173.95	-0.284839	0.0590206	-4.82609	1.3924e-06	2.1363e-05
ENSMUSG00000030161	Gabarapl1	protein_coding	6	129533160	gamma-aminobutyric acid (GABA) A receptor-associated protein-like 1	GABARAPL1	10303.7	-0.323319	0.0670098	-4.82495	1.40039e-06	2.14681e-05
ENSMUSG00000017453	Pipox	protein_coding	11	77880615	pipecolic acid oxidase	PIPOX	159.936	0.520214	0.107823	4.82468	1.40228e-06	2.14796e-05
ENSMUSG00000029723	Tsc22d4	protein_coding	5	137745730	TSC22 domain family, member 4	C7orf61	2040.2	-0.39611	0.0821434	-4.82217	1.42002e-06	2.17337e-05
ENSMUSG00000028402	Mpdz	protein_coding	4	81278500	multiple PDZ domain protein	MPDZ	2600.71	0.378979	0.0785967	4.82181	1.4226e-06	2.17554e-05
ENSMUSG00000048000	Gigyf2	protein_coding	1	87326998	GRB10 interacting GYF protein 2	GIGYF2	3009.23	-0.196789	0.0408231	-4.82054	1.4317e-06	2.1877e-05
ENSMUSG00000038658	Ric1	protein_coding	19	29522282	RAB6A GEF complex partner 1	RIC1	1278.34	0.277757	0.0576508	4.81792	1.45066e-06	2.21487e-05
ENSMUSG00000041548	Hspb8	protein_coding	5	116408491	heat shock protein 8	HSPB8	1303.24	-0.588973	0.122264	-4.81721	1.45579e-06	2.22091e-05
ENSMUSG00000042254	Cilp	protein_coding	9	65265180	cartilage intermediate layer protein, nucleotide pyrophosphohydrolase	CILP	15.9649	-1.11151	0.230835	-4.81515	1.4709e-06	2.24214e-05
ENSMUSG00000041633	Kctd12b	protein_coding	X	153685154	potassium channel tetramerisation domain containing 12b		248.81	0.382455	0.0794308	4.81495	1.47237e-06	2.24257e-05
ENSMUSG00000031918	Mtmr2	protein_coding	9	13748410	myotubularin related protein 2	MTMR2	2185	-0.306212	0.0636673	-4.80957	1.51256e-06	2.30192e-05
ENSMUSG00000063652	Slc22a21	protein_coding	11	53949965	solute carrier family 22 (organic cation transporter), member 21		58.4679	0.684078	0.142321	4.80658	1.53535e-06	2.33472e-05
ENSMUSG00000111212	CAAA01194877.2	TEC	9	13308214			168.623	0.932485	0.194012	4.80633	1.53727e-06	2.33576e-05
ENSMUSG00000052738	Suclg1	protein_coding	6	73248382	succinate-CoA ligase, GDP-forming, alpha subunit	SUCLG1	2279.18	-0.299435	0.062309	-4.80565	1.54252e-06	2.34184e-05
ENSMUSG00000021951	Eef1akmt1	protein_coding	14	57549598	eukaryotic translation elongation factor 1 alpha lysine methyltransferase 1	EEF1AKMT1	326.846	-0.314901	0.065535	-4.80509	1.54683e-06	2.34462e-05
ENSMUSG00000028868	Wasf2	protein_coding	4	133130505	WAS protein family, member 2	WASF2	413.43	0.542986	0.113002	4.80511	1.54664e-06	2.34462e-05
ENSMUSG00000042826	Fgf11	protein_coding	11	69796068	fibroblast growth factor 11	FGF11	623.961	-0.491107	0.102217	-4.80457	1.55084e-06	2.34881e-05
ENSMUSG00000041020	Map7d2	protein_coding	X	159414572	MAP7 domain containing 2	MAP7D2	5298.59	-0.366788	0.0763478	-4.80418	1.55389e-06	2.35153e-05
ENSMUSG00000027952	Pmvk	protein_coding	3	89454541	phosphomevalonate kinase	PMVK	907.82	-0.395095	0.0822621	-4.80288	1.56396e-06	2.36488e-05
ENSMUSG00000054509	Parp4	protein_coding	14	56575619	poly (ADP-ribose) polymerase family, member 4	PARP4	416.09	0.599307	0.124815	4.80155	1.57443e-06	2.3788e-05
ENSMUSG00000038024	Dennd4c	protein_coding	4	86748555	DENN/MADD domain containing 4C	DENND4C	692.986	0.362875	0.0755885	4.80067	1.58135e-06	2.38735e-05
ENSMUSG00000023022	Lima1	protein_coding	15	99778470	LIM domain and actin binding 1	LIMA1	481.71	0.640358	0.133398	4.80036	1.58383e-06	2.38896e-05
ENSMUSG00000025666	Tmem47	protein_coding	X	81070698	transmembrane protein 47	TMEM47	3799.09	-0.360344	0.0750694	-4.80015	1.58548e-06	2.38896e-05
ENSMUSG00000031776	Arl2bp	protein_coding	8	94666600	ADP-ribosylation factor-like 2 binding protein	ARL2BP	2346.57	-0.261878	0.0545573	-4.80005	1.58622e-06	2.38896e-05
ENSMUSG00000018427	Ypel2	protein_coding	11	86936425	yippee-like 2 (Drosophila)	YPEL2	992.561	-0.37688	0.0785269	-4.79938	1.59156e-06	2.39509e-05
ENSMUSG00000024044	Epb41l3	protein_coding	17	69156810	erythrocyte membrane protein band 4.1 like 3	EPB41L3	11861.9	-0.363745	0.0758275	-4.797	1.61057e-06	2.42177e-05
ENSMUSG00000055733	Nap1l3	protein_coding	X	122394565	nucleosome assembly protein 1-like 3	NAP1L3	2254.44	-0.330136	0.0688295	-4.79643	1.61521e-06	2.4268e-05
ENSMUSG00000020917	Acly	protein_coding	11	100476353	ATP citrate lyase	ACLY	11726.3	-0.386126	0.0805198	-4.79542	1.62332e-06	2.43704e-05
ENSMUSG00000027746	Ufm1	protein_coding	3	53853376	ubiquitin-fold modifier 1	UFM1	1167.79	-0.335964	0.0700831	-4.7938	1.63654e-06	2.45495e-05
ENSMUSG00000047187	Rab2a	protein_coding	4	8535644	RAB2A, member RAS oncogene family	RAB2A	6036.08	-0.33823	0.07056	-4.7935	1.63894e-06	2.45659e-05
ENSMUSG00000028559	Osbpl9	protein_coding	4	109061145	oxysterol binding protein-like 9	OSBPL9	2486.39	-0.211055	0.0440361	-4.79278	1.64486e-06	2.46351e-05
ENSMUSG00000033105	Lss	protein_coding	10	76531588	lanosterol synthase	LSS	1450.37	-0.430628	0.0898935	-4.79042	1.66434e-06	2.49069e-05
ENSMUSG00000039205	Ciz1	protein_coding	2	32352327	CDKN1A interacting zinc finger protein 1	CIZ1	435.812	0.394384	0.0823393	4.78974	1.67001e-06	2.4972e-05
ENSMUSG00000027525	Phactr3	protein_coding	2	178118975	phosphatase and actin regulator 3	PHACTR3	1294.72	-0.303409	0.0633772	-4.78735	1.68997e-06	2.52361e-05
ENSMUSG00000032171	Pin1	protein_coding	9	20652095	protein (peptidyl-prolyl cis/trans isomerase) NIMA-interacting 1	PIN1	1167.82	-0.387211	0.0808828	-4.78731	1.69034e-06	2.52361e-05
ENSMUSG00000014504	Srp19	protein_coding	18	34330847	signal recognition particle 19	SRP19	737.699	-0.335307	0.0700441	-4.78708	1.69222e-06	2.5244e-05
ENSMUSG00000030105	Arl8b	protein_coding	6	108783099	ADP-ribosylation factor-like 8B	ARL8B	4902.89	-0.225828	0.0471825	-4.78626	1.69916e-06	2.53276e-05
ENSMUSG00000021594	Srd5a1	protein_coding	13	69573449	steroid 5 alpha-reductase 1	SRD5A1	199.703	-0.61086	0.127637	-4.78593	1.70199e-06	2.53497e-05
ENSMUSG00000106734	Gm20559	processed_transcript	6	3333194	predicted gene, 20559		78.1166	0.965271	0.201809	4.7831	1.72615e-06	2.56893e-05
ENSMUSG00000020231	Dip2a	protein_coding	10	76259429	disco interacting protein 2 homolog A	DIP2A	3858.56	-0.325631	0.0681018	-4.78154	1.73959e-06	2.58486e-05
ENSMUSG00000021905	Dph3	protein_coding	14	32080566	diphthamine biosynthesis 3	DPH3	1004.18	-0.275903	0.0577017	-4.78154	1.7396e-06	2.58486e-05
ENSMUSG00000059554	Ccdc28a	protein_coding	10	18213676	coiled-coil domain containing 28A	CCDC28A	680.818	-0.348512	0.0729077	-4.78018	1.75135e-06	2.60027e-05
ENSMUSG00000079084	Ccdc82	protein_coding	9	13246955	coiled-coil domain containing 82	CCDC82	757.418	0.33405	0.0698984	4.77908	1.76098e-06	2.61251e-05
ENSMUSG00000002908	Kcnn1	protein_coding	8	70842049	potassium intermediate/small conductance calcium-activated channel, subfamily N, member 1	KCNN1	337.756	-0.429264	0.0898436	-4.77791	1.7713e-06	2.62576e-05
ENSMUSG00000005501	Usp40	protein_coding	1	87945119	ubiquitin specific peptidase 40	USP40	672.898	0.376146	0.0787299	4.77767	1.77338e-06	2.62678e-05
ENSMUSG00000050668	Gpatch11	protein_coding	17	78835516	G patch domain containing 11	GPATCH11	1067.73	-0.291663	0.06106	-4.77667	1.78222e-06	2.63779e-05
ENSMUSG00000014313	Cox6c	protein_coding	15	35925886	cytochrome c oxidase subunit VIc	COX6C	3620.6	-0.407	0.0852265	-4.77552	1.79248e-06	2.6489e-05
ENSMUSG00000033902	Mapkbp1	protein_coding	2	119972699	mitogen-activated protein kinase binding protein 1	MAPKBP1	593.613	0.500859	0.104882	4.77546	1.79296e-06	2.6489e-05
ENSMUSG00000070427	Il18bp	protein_coding	7	102014885	interleukin 18 binding protein	IL18BP	85.8583	0.756607	0.15844	4.77535	1.79394e-06	2.6489e-05
ENSMUSG00000020790	Ankfy1	protein_coding	11	72690006	ankyrin repeat and FYVE domain containing 1	ANKFY1	1939.75	0.272838	0.0571386	4.77503	1.79681e-06	2.65107e-05
ENSMUSG00000028468	Rgp1	protein_coding	4	43578715	RAB6A GEF compex partner 1	RGP1	456.992	0.34047	0.0713136	4.77426	1.80371e-06	2.65916e-05
ENSMUSG00000017765	Slc12a4	protein_coding	8	105943590	solute carrier family 12, member 4	SLC12A4	712.667	0.386726	0.0810189	4.77328	1.81253e-06	2.668e-05
ENSMUSG00000030088	Aldh1l1	protein_coding	6	90486427	aldehyde dehydrogenase 1 family, member L1	ALDH1L1	1559.79	-0.284338	0.0595682	-4.77331	1.8122e-06	2.668e-05
ENSMUSG00000025997	Ikzf2	protein_coding	1	69531214	IKAROS family zinc finger 2	IKZF2	326.549	0.468157	0.0980907	4.77269	1.81778e-06	2.67365e-05
ENSMUSG00000021650	Ptcd2	protein_coding	13	99319649	pentatricopeptide repeat domain 2	PTCD2	783.436	-0.398828	0.0835752	-4.77209	1.82327e-06	2.67754e-05
ENSMUSG00000097589	Dleu2	processed_transcript	14	61602839	deleted in lymphocytic leukemia, 2		391.193	0.601901	0.126127	4.77219	1.82233e-06	2.67754e-05
ENSMUSG00000032485	Scap	protein_coding	9	110333288	SREBF chaperone	SCAP	1491.65	0.302241	0.0633751	4.76909	1.85061e-06	2.71558e-05
ENSMUSG00000041992	Rapgef5	protein_coding	12	117516479	Rap guanine nucleotide exchange factor (GEF) 5	RAPGEF5	1687.71	-0.462983	0.0971136	-4.76744	1.86586e-06	2.73582e-05
ENSMUSG00000024800	Rpp30	protein_coding	19	36083716	ribonuclease P/MRP 30 subunit	RPP30	355.292	-0.386251	0.0810635	-4.7648	1.89041e-06	2.76967e-05
ENSMUSG00000030878	Cdr2	protein_coding	7	120957036	cerebellar degeneration-related 2	CDR2	1569.15	-0.385249	0.0808645	-4.76413	1.89671e-06	2.77673e-05
ENSMUSG00000010803	Gabra1	protein_coding	11	42130939	gamma-aminobutyric acid (GABA) A receptor, subunit alpha 1	GABRA1	1561.56	-0.360755	0.0757298	-4.76371	1.90062e-06	2.7803e-05
ENSMUSG00000024335	Brd2	protein_coding	17	34112023	bromodomain containing 2	BRD2	2925.38	0.262787	0.0551741	4.76287	1.90855e-06	2.78905e-05
ENSMUSG00000041460	Cacna2d4	protein_coding	6	119236526	calcium channel, voltage-dependent, alpha 2/delta subunit 4	CACNA2D4	75.6206	0.75031	0.157536	4.76277	1.90956e-06	2.78905e-05
ENSMUSG00000052369	Tmem106c	protein_coding	15	97964229	transmembrane protein 106C	TMEM106C	669.706	-0.28446	0.059738	-4.76179	1.91883e-06	2.80042e-05
ENSMUSG00000035297	Cops4	protein_coding	5	100518309	COP9 signalosome subunit 4	COPS4	2375.69	-0.31135	0.0653889	-4.76151	1.92148e-06	2.80213e-05
ENSMUSG00000043903	Gm22	lincRNA	8	122269569	predicted gene 22	ZNF469	9.58497	1.06846	0.224562	4.75798	1.95537e-06	2.84935e-05
ENSMUSG00000062797	Hikeshi	protein_coding	7	89917529	heat shock protein nuclear import factor	HIKESHI	767.717	-0.317093	0.0666605	-4.75683	1.96652e-06	2.86337e-05
ENSMUSG00000028974	Dffa	protein_coding	4	149104146	DNA fragmentation factor, alpha subunit	DFFA	1604.83	-0.506714	0.106528	-4.7566	1.96877e-06	2.86444e-05
ENSMUSG00000040774	Cept1	protein_coding	3	106502260	choline/ethanolaminephosphotransferase 1	CEPT1	1666.83	-0.382781	0.0804856	-4.75589	1.97576e-06	2.87132e-05
ENSMUSG00000102562	Gm37694	TEC	16	77685277	predicted gene, 37694		93.1837	0.842195	0.177088	4.75581	1.97654e-06	2.87132e-05
ENSMUSG00000020794	Ube2g1	protein_coding	11	72607283	ubiquitin-conjugating enzyme E2G 1	UBE2G1	1148.22	-0.359485	0.0756377	-4.75272	2.007e-06	2.91107e-05
ENSMUSG00000025451	Paip1	protein_coding	13	119428601	polyadenylate binding protein-interacting protein 1	PAIP1	2251.19	-0.297462	0.0625875	-4.75274	2.00677e-06	2.91107e-05
ENSMUSG00000085042	Abhd11os	antisense	5	135012114	abhydrolase domain containing 11, opposite strand		50.4464	-0.817281	0.171969	-4.75249	2.0093e-06	2.91217e-05
ENSMUSG00000034544	Rsrc1	protein_coding	3	66981390	arginine/serine-rich coiled-coil 1	RSRC1	1783.77	-0.260385	0.0547929	-4.75218	2.01239e-06	2.91441e-05
ENSMUSG00000026239	Pde6d	protein_coding	1	86542994	phosphodiesterase 6D, cGMP-specific, rod, delta	PDE6D	559.135	-0.427427	0.0899581	-4.7514	2.02015e-06	2.9226e-05
ENSMUSG00000031760	Mt3	protein_coding	8	94152607	metallothionein 3	MT3	1952.35	-0.461671	0.0971674	-4.7513	2.02115e-06	2.9226e-05
ENSMUSG00000039194	Rlbp1	protein_coding	7	79374870	retinaldehyde binding protein 1	RLBP1	172.265	-0.628923	0.132432	-4.74902	2.04407e-06	2.95349e-05
ENSMUSG00000024248	Cox7a2l	protein_coding	17	83501919	cytochrome c oxidase subunit VIIa polypeptide 2-like	COX7A2L	1613.27	-0.282564	0.0595135	-4.7479	2.05539e-06	2.96438e-05
ENSMUSG00000039361	Picalm	protein_coding	7	90130213	phosphatidylinositol binding clathrin assembly protein	PICALM	6343.9	-0.310004	0.0652915	-4.748	2.0544e-06	2.96438e-05
ENSMUSG00000040327	Cul9	protein_coding	17	46500572	cullin 9	CUL9	1136.73	0.366858	0.0772688	4.74781	2.05632e-06	2.96438e-05
ENSMUSG00000020196	Cabin1	protein_coding	10	75646110	calcineurin binding protein 1	CABIN1	961.282	0.477621	0.100606	4.74743	2.06015e-06	2.96763e-05
ENSMUSG00000040848	Sft2d2	protein_coding	1	165174337	SFT2 domain containing 2	SFT2D2	1190.79	0.415537	0.0875372	4.74698	2.0648e-06	2.97205e-05
ENSMUSG00000039217	Il18	protein_coding	9	50554827	interleukin 18	IL18	484.742	-0.554528	0.116838	-4.74613	2.07343e-06	2.9803e-05
ENSMUSG00000045409	Trim39	protein_coding	17	36258873	tripartite motif-containing 39	TRIM39	547.071	0.270991	0.0570976	4.74611	2.07369e-06	2.9803e-05
ENSMUSG00000102151	Gm37472	TEC	14	61677443	predicted gene, 37472		76.967	0.682717	0.143865	4.74554	2.07952e-06	2.98641e-05
ENSMUSG00000039488	Cntn5	protein_coding	9	9660891	contactin 5	CNTN5	348.31	-0.408148	0.0860109	-4.74531	2.08191e-06	2.98755e-05
ENSMUSG00000032905	Atg12	protein_coding	18	46732417	autophagy related 12	ATG12	1170.11	-0.286454	0.0604188	-4.74114	2.12517e-06	3.04732e-05
ENSMUSG00000036564	Ndrg4	protein_coding	8	95676980	N-myc downstream regulated gene 4	NDRG4	25283.1	-0.37007	0.0780685	-4.74033	2.13376e-06	3.0573e-05
ENSMUSG00000034353	Ramp1	protein_coding	1	91179822	receptor (calcitonin) activity modifying protein 1	RAMP1	1290.25	-0.427125	0.0901327	-4.73885	2.14938e-06	3.07735e-05
ENSMUSG00000033721	Vav3	protein_coding	3	109340653	vav 3 oncogene	VAV3	616.906	-0.31767	0.0670527	-4.73761	2.16251e-06	3.09381e-05
ENSMUSG00000097184	4632428C04Rik	lincRNA	16	30008667	RIKEN cDNA 4632428C04 gene		89.925	-0.620942	0.131086	-4.73691	2.17006e-06	3.10225e-05
ENSMUSG00000036299	BC031181	protein_coding	18	75005900	cDNA sequence BC031181	C18orf32	1472.76	-0.350779	0.0740611	-4.73635	2.17604e-06	3.10845e-05
ENSMUSG00000103677	Pcdhga4	protein_coding	18	37685210	protocadherin gamma subfamily A, 4	PCDHGA4	125.004	0.610594	0.128921	4.73618	2.17783e-06	3.10864e-05
ENSMUSG00000032087	Dscaml1	protein_coding	9	45426628	Down syndrome cell adhesion molecule like 1	DSCAML1	445.033	0.768362	0.162244	4.73583	2.18163e-06	3.11171e-05
ENSMUSG00000049551	Fzd9	protein_coding	5	135248938	frizzled class receptor 9	FZD9	141.788	-0.565467	0.119415	-4.73532	2.18708e-06	3.11712e-05
ENSMUSG00000075706	Gpx4	protein_coding	10	80047166	glutathione peroxidase 4	GPX4	874.894	-0.483067	0.10205	-4.73362	2.20549e-06	3.141e-05
ENSMUSG00000031229	Atrx	protein_coding	X	105797615	alpha thalassemia/mental retardation syndrome X-linked	ATRX	4947.54	0.298411	0.0630465	4.73318	2.21025e-06	3.14319e-05
ENSMUSG00000047935	Gm5607	sense_overlapping	8	12385771	predicted gene 5607		61.9492	0.701738	0.148259	4.73317	2.21037e-06	3.14319e-05
ENSMUSG00000056692	D17Wsu92e	protein_coding	17	27751232	DNA segment, Chr 17, Wayne State University 92, expressed	C6orf106	3121.94	-0.220336	0.0465607	-4.73222	2.22076e-06	3.15559e-05
ENSMUSG00000024269	Tpgs2	protein_coding	18	25127223	tubulin polyglutamylase complex subunit 2	TPGS2	1355.84	-0.344509	0.0728069	-4.73182	2.22519e-06	3.1595e-05
ENSMUSG00000004846	Plod3	protein_coding	5	136987019	procollagen-lysine, 2-oxoglutarate 5-dioxygenase 3	PLOD3	743.933	0.249569	0.0527546	4.73075	2.23697e-06	3.17383e-05
ENSMUSG00000053024	Cntn2	protein_coding	1	132509427	contactin 2	CNTN2	6123.18	0.485833	0.102734	4.72906	2.25567e-06	3.19796e-05
ENSMUSG00000021597	Slf1	protein_coding	13	77043088	SMC5-SMC6 complex localization factor 1	SLF1	975.124	-0.312406	0.066079	-4.72777	2.27003e-06	3.21591e-05
ENSMUSG00000040022	Rab11fip2	protein_coding	19	59902884	RAB11 family interacting protein 2 (class I)	RAB11FIP2	1202.84	0.28808	0.060945	4.72689	2.27984e-06	3.22737e-05
ENSMUSG00000022265	Ank	protein_coding	15	27466677	progressive ankylosis	ANKH	4138.81	-0.240814	0.0509514	-4.72636	2.28582e-06	3.23151e-05
ENSMUSG00000062397	Zfp706	protein_coding	15	36997031	zinc finger protein 706	ZNF706	1827.1	-0.298545	0.0631664	-4.72633	2.28619e-06	3.23151e-05
ENSMUSG00000075467	Dnlz	protein_coding	2	26348121	DNL-type zinc finger	DNLZ	732.09	-0.367777	0.0778311	-4.72532	2.29759e-06	3.24519e-05
ENSMUSG00000020841	Cpd	protein_coding	11	76778424	carboxypeptidase D	CPD	6676.37	-0.380339	0.080508	-4.72424	2.30974e-06	3.25748e-05
ENSMUSG00000079316	Rab9	protein_coding	X	166457253	RAB9, member RAS oncogene family	RAB9A	855.926	-0.399133	0.0844847	-4.72432	2.30884e-06	3.25748e-05
ENSMUSG00000025340	Rabgef1	protein_coding	5	130171798	RAB guanine nucleotide exchange factor (GEF) 1	RABGEF1	857.384	-0.246323	0.0521471	-4.72362	2.31681e-06	3.265e-05
ENSMUSG00000020723	Cacng4	protein_coding	11	107732357	calcium channel, voltage-dependent, gamma subunit 4	CACNG4	260.724	0.635564	0.134648	4.7202	2.35612e-06	3.31792e-05
ENSMUSG00000021536	Adcy2	protein_coding	13	68620043	adenylate cyclase 2	ADCY2	1229.19	-0.346673	0.0734547	-4.71954	2.36377e-06	3.32621e-05
ENSMUSG00000022367	Has2	protein_coding	15	56665627	hyaluronan synthase 2	HAS2	43.851	0.821302	0.174031	4.71929	2.36668e-06	3.32782e-05
ENSMUSG00000032261	Sh3bgrl2	protein_coding	9	83548327	SH3 domain binding glutamic acid-rich protein like 2	SH3BGRL2	2006.69	-0.358606	0.076078	-4.71366	2.43312e-06	3.4187e-05
ENSMUSG00000010358	Ifi35	protein_coding	11	101448407	interferon-induced protein 35	IFI35	175.774	0.77998	0.165539	4.71176	2.45584e-06	3.44549e-05
ENSMUSG00000037791	Phf12	protein_coding	11	77982754	PHD finger protein 12	PHF12	370.473	0.490313	0.104061	4.71178	2.45565e-06	3.44549e-05
ENSMUSG00000021209	Ppp4r4	protein_coding	12	103532283	protein phosphatase 4, regulatory subunit 4	PPP4R4	954.363	-0.292272	0.0620349	-4.71141	2.46008e-06	3.44887e-05
ENSMUSG00000057594	Arl16	protein_coding	11	120464866	ADP-ribosylation factor-like 16	ARL16	549.143	-0.395467	0.0839861	-4.70872	2.49272e-06	3.49203e-05
ENSMUSG00000050271	D8Ertd82e	protein_coding	8	36094828	DNA segment, Chr 8, ERATO Doi 82, expressed		408.242	0.648614	0.137757	4.70838	2.49696e-06	3.49537e-05
ENSMUSG00000018398	Sept8	protein_coding	11	53519257	septin 8	SEPT8	5790.35	-0.282846	0.060078	-4.70797	2.50192e-06	3.49712e-05
ENSMUSG00000025790	Slco3a1	protein_coding	7	74275419	solute carrier organic anion transporter family, member 3a1	SLCO3A1	1347.98	-0.382013	0.0811411	-4.70802	2.50141e-06	3.49712e-05
ENSMUSG00000018076	Med13l	protein_coding	5	118560679	mediator complex subunit 13-like	MED13L	1181.43	0.469522	0.0997387	4.70752	2.50749e-06	3.49977e-05
ENSMUSG00000029221	Slc30a9	protein_coding	5	67306955	solute carrier family 30 (zinc transporter), member 9	SLC30A9	6110.53	-0.285055	0.0605532	-4.70752	2.50752e-06	3.49977e-05
ENSMUSG00000052331	Ankrd44	protein_coding	1	54645340	ankyrin repeat domain 44	ANKRD44	516.423	0.455242	0.0967189	4.70686	2.51558e-06	3.50842e-05
ENSMUSG00000038506	Dcun1d2	protein_coding	8	13255963	DCN1, defective in cullin neddylation 1, domain containing 2 (S. cerevisiae)	DCUN1D2	1266.3	-0.300811	0.0639333	-4.70507	2.53777e-06	3.53675e-05
ENSMUSG00000063063	Ctnna2	protein_coding	6	76881637	catenin (cadherin associated protein), alpha 2	CTNNA2	4121.88	-0.299794	0.0637331	-4.7039	2.55242e-06	3.55191e-05
ENSMUSG00000073538	E330020D12Rik	processed_transcript	1	153404827	Riken cDNA E330020D12 gene		20.4204	-0.931927	0.198117	-4.70393	2.55202e-06	3.55191e-05
ENSMUSG00000103472	Pcdhga7	protein_coding	18	37714764	protocadherin gamma subfamily A, 7	PCDHGA7	267.583	0.487558	0.103656	4.7036	2.5562e-06	3.55455e-05
ENSMUSG00000021290	2010107E04Rik	protein_coding	12	111961376	RIKEN cDNA 2010107E04 gene	C14orf2	1982.1	-0.479647	0.101994	-4.7027	2.56745e-06	3.56756e-05
ENSMUSG00000038876	Rnf146	protein_coding	10	29344176	ring finger protein 146	RNF146	1679.45	-0.252141	0.0536258	-4.70187	2.57795e-06	3.57951e-05
ENSMUSG00000103144	Pcdhga1	protein_coding	18	37661793	protocadherin gamma subfamily A, 1	PCDHGA1	120.178	0.639716	0.136062	4.70164	2.58075e-06	3.58076e-05
ENSMUSG00000029199	Lias	protein_coding	5	65391497	lipoic acid synthetase	LIAS	988.19	-0.293308	0.0623968	-4.70069	2.59282e-06	3.59487e-05
ENSMUSG00000071708	Sms	protein_coding	X	157443855	spermine synthase	SMS	1547.36	-0.315672	0.0671819	-4.69877	2.61735e-06	3.62622e-05
ENSMUSG00000033460	Armcx1	protein_coding	X	134717963	armadillo repeat containing, X-linked 1	ARMCX1	2303.28	-0.335004	0.0713032	-4.6983	2.62334e-06	3.63184e-05
ENSMUSG00000103183	Gm37090	TEC	4	156018556	predicted gene, 37090		62.3131	0.735393	0.156558	4.69727	2.63665e-06	3.6476e-05
ENSMUSG00000009073	Nf2	protein_coding	11	4765845	neurofibromatosis 2	NF2	1593.75	0.294135	0.0626509	4.69484	2.66822e-06	3.68856e-05
ENSMUSG00000042557	Sin3a	protein_coding	9	57072040	transcriptional regulator, SIN3A (yeast)	SIN3A	794.738	0.295025	0.0628577	4.69355	2.68511e-06	3.70918e-05
ENSMUSG00000025137	Pcyt2	protein_coding	11	120610087	phosphate cytidylyltransferase 2, ethanolamine	PCYT2	1581.15	-0.390039	0.0831246	-4.69222	2.70257e-06	3.73058e-05
ENSMUSG00000029622	Arpc1b	protein_coding	5	145114215	actin related protein 2/3 complex, subunit 1B	ARPC1B	629.3	0.830786	0.177075	4.69172	2.70919e-06	3.73697e-05
ENSMUSG00000029119	Man2b2	protein_coding	5	36806921	mannosidase 2, alpha B2	MAN2B2	710.638	0.38237	0.0815033	4.69147	2.71256e-06	3.73889e-05
ENSMUSG00000029014	Dnajc2	protein_coding	5	21757267	DnaJ heat shock protein family (Hsp40) member C2	DNAJC2	628.141	-0.331023	0.0705666	-4.69093	2.71962e-06	3.74588e-05
ENSMUSG00000025856	Pdgfa	protein_coding	5	138976014	platelet derived growth factor, alpha	PDGFA	722.695	-0.358773	0.0765045	-4.68957	2.73783e-06	3.76821e-05
ENSMUSG00000109868	Gm45529	lincRNA	8	108526937	predicted gene 45529		132.76	-0.496013	0.105773	-4.68941	2.73994e-06	3.76836e-05
ENSMUSG00000025437	Usp33	protein_coding	3	152346478	ubiquitin specific peptidase 33	USP33	6034.43	-0.243011	0.0518265	-4.68892	2.74644e-06	3.77456e-05
ENSMUSG00000043300	B3galnt1	protein_coding	3	69574158	UDP-GalNAc:betaGlcNAc beta 1,3-galactosaminyltransferase, polypeptide 1	B3GALNT1	928.027	-0.313645	0.0669013	-4.68817	2.75662e-06	3.78578e-05
ENSMUSG00000068522	Aard	protein_coding	15	52040107	alanine and arginine rich domain containing protein	AARD	309.566	-0.544115	0.116068	-4.68789	2.76041e-06	3.78823e-05
ENSMUSG00000102166	Gm36947	TEC	1	13846871	predicted gene, 36947		21.4338	-1.05094	0.224202	-4.68746	2.76617e-06	3.79337e-05
ENSMUSG00000004980	Hnrnpa2b1	protein_coding	6	51460932	heterogeneous nuclear ribonucleoprotein A2/B1	HNRNPA2B1	3970.33	0.269543	0.0575534	4.68336	2.82208e-06	3.86503e-05
ENSMUSG00000037705	Tecta	protein_coding	9	42329619	tectorin alpha	TECTA	6.27319	1.11676	0.238455	4.68333	2.82252e-06	3.86503e-05
ENSMUSG00000008575	Nfib	protein_coding	4	82290173	nuclear factor I/B	NFIB	2545.72	0.433535	0.0925811	4.68276	2.83043e-06	3.87305e-05
ENSMUSG00000050830	Vwc2	protein_coding	11	11114223	von Willebrand factor C domain containing 2	VWC2	449.766	-0.388527	0.0829986	-4.68113	2.85292e-06	3.90099e-05
ENSMUSG00000019210	Atp6v1e1	protein_coding	6	120794305	ATPase, H+ transporting, lysosomal V1 subunit E1	ATP6V1E1	7128.12	-0.32361	0.0691519	-4.6797	2.87289e-06	3.92545e-05
ENSMUSG00000037772	Mrpl23	protein_coding	7	142532686	mitochondrial ribosomal protein L23	MRPL23	53.0242	0.632208	0.135156	4.67763	2.9021e-06	3.96249e-05
ENSMUSG00000027394	Ttl	protein_coding	2	129065942	tubulin tyrosine ligase	TTL	1745.16	-0.293077	0.0626619	-4.67711	2.90943e-06	3.96963e-05
ENSMUSG00000049630	C1ql3	protein_coding	2	13003457	C1q-like 3	C1QL3	523.504	0.537082	0.114893	4.67462	2.94499e-06	4.01523e-05
ENSMUSG00000024099	Ndufv2	protein_coding	17	66078795	NADH dehydrogenase (ubiquinone) flavoprotein 2	NDUFV2	4351.43	-0.368763	0.0788909	-4.67434	2.94903e-06	4.01783e-05
ENSMUSG00000022175	Lrp10	protein_coding	14	54464164	low-density lipoprotein receptor-related protein 10	LRP10	601.698	0.490074	0.104848	4.67413	2.95198e-06	4.01895e-05
ENSMUSG00000040374	Pex2	protein_coding	3	5560188	peroxisomal biogenesis factor 2	PEX2	891.001	-0.395955	0.0847297	-4.67315	2.96612e-06	4.03529e-05
ENSMUSG00000034932	Mrpl54	protein_coding	10	81264713	mitochondrial ribosomal protein L54	MRPL54	459.093	-0.410789	0.0879446	-4.67099	2.99748e-06	4.07501e-05
ENSMUSG00000074781	Ube2n	protein_coding	10	95515162	ubiquitin-conjugating enzyme E2N	UBE2N	2076.24	-0.323449	0.0692718	-4.66928	3.02254e-06	4.10613e-05
ENSMUSG00000024613	Tcof1	protein_coding	18	60813755	treacle ribosome biogenesis factor 1	TCOF1	270.145	0.534978	0.114593	4.6685	3.03405e-06	4.1188e-05
ENSMUSG00000008822	Acyp1	protein_coding	12	85272398	acylphosphatase 1, erythrocyte (common) type	ACYP1	426.317	-0.445462	0.0954375	-4.66757	3.04779e-06	4.13447e-05
ENSMUSG00000032435	Dync1li1	protein_coding	9	114688790	dynein cytoplasmic 1 light intermediate chain 1	DYNC1LI1	2295.73	-0.294241	0.063059	-4.66612	3.06942e-06	4.16082e-05
ENSMUSG00000020267	Hint1	protein_coding	11	54866383	histidine triad nucleotide binding protein 1	HINT1	2980.66	-0.334247	0.0716472	-4.66518	3.0834e-06	4.17077e-05
ENSMUSG00000035310	Lin54	protein_coding	5	100441918	lin-54 homolog (C. elegans)	LIN54	605.399	-0.357749	0.0766829	-4.66531	3.0815e-06	4.17077e-05
ENSMUSG00000100534	Gm816	lincRNA	1	76890472	predicted gene 816		15.4648	-1.0805	0.231603	-4.66532	3.08136e-06	4.17077e-05
ENSMUSG00000032330	Cox7a2	protein_coding	9	79755361	cytochrome c oxidase subunit VIIa 2	COX7A2	3605.23	-0.390573	0.0837271	-4.66483	3.08865e-06	4.17488e-05
ENSMUSG00000038759	Nup205	protein_coding	6	35177421	nucleoporin 205	NUP205	1212.54	0.171739	0.0368175	4.66461	3.09197e-06	4.17637e-05
ENSMUSG00000034247	Plekhm1	protein_coding	11	103364275	pleckstrin homology domain containing, family M (with RUN domain) member 1	PLEKHM1	266.451	0.523528	0.112241	4.66433	3.09624e-06	4.17915e-05
ENSMUSG00000058258	Idi1	protein_coding	13	8885501	isopentenyl-diphosphate delta isomerase	IDI1	68.3504	-0.725288	0.155527	-4.66343	3.10981e-06	4.19447e-05
ENSMUSG00000037058	Paip2	protein_coding	18	35598617	polyadenylate-binding protein-interacting protein 2	PAIP2	4006.18	-0.277308	0.0594711	-4.6629	3.1178e-06	4.20224e-05
ENSMUSG00000051159	Cited1	protein_coding	X	102247381	Cbp/p300-interacting transactivator with Glu/Asp-rich carboxy-terminal domain 1	CITED1	57.184	-0.631214	0.135408	-4.66157	3.13811e-06	4.22658e-05
ENSMUSG00000032322	Pstpip1	protein_coding	9	56089962	proline-serine-threonine phosphatase-interacting protein 1	PSTPIP1	131.987	-0.594198	0.127475	-4.66128	3.14243e-06	4.22938e-05
ENSMUSG00000028465	Tln1	protein_coding	4	43531519	talin 1	TLN1	3032.04	0.470556	0.101032	4.6575	3.20073e-06	4.30478e-05
ENSMUSG00000032329	Hmg20a	protein_coding	9	56418609	high mobility group 20A	HMG20A	1130.12	0.317751	0.0682346	4.65674	3.21257e-06	4.31762e-05
ENSMUSG00000081557	Gm5697	processed_pseudogene	1	28800240	predicted gene 5697		5.47079	1.09912	0.23611	4.65511	3.23814e-06	4.34889e-05
ENSMUSG00000001225	Slc26a3	protein_coding	12	31390871	solute carrier family 26, member 3	SLC26A3	24.2621	-1.0498	0.225528	-4.65487	3.2418e-06	4.3507e-05
ENSMUSG00000021218	Gdi2	protein_coding	13	3538075	guanosine diphosphate (GDP) dissociation inhibitor 2	GDI2	6494.12	-0.259159	0.0556867	-4.65387	3.25754e-06	4.36872e-05
ENSMUSG00000027452	Acss1	protein_coding	2	150618105	acyl-CoA synthetase short-chain family member 1	ACSS1	435.834	-0.425945	0.09153	-4.65361	3.26179e-06	4.37131e-05
ENSMUSG00000005699	Pard6a	protein_coding	8	105701148	par-6 family cell polarity regulator alpha	PARD6A	393.276	-0.386309	0.0830549	-4.65125	3.29935e-06	4.41851e-05
ENSMUSG00000020846	Rflnb	protein_coding	11	76019194	refilin B	RFLNB	195.067	-0.549715	0.118241	-4.64909	3.33405e-06	4.46181e-05
ENSMUSG00000017843	Ppp2r5c	protein_coding	12	110485739	protein phosphatase 2, regulatory subunit B', gamma	PPP2R5C	3496.58	-0.237127	0.0510104	-4.6486	3.34191e-06	4.46916e-05
ENSMUSG00000010086	Rnf112	protein_coding	11	61448442	ring finger protein 112	RNF112	1597.83	-0.407717	0.0877324	-4.64728	3.36336e-06	4.49147e-05
ENSMUSG00000043542	Zc2hc1a	protein_coding	3	7503483	zinc finger, C2HC-type containing 1A	ZC2HC1A	1524.27	-0.283454	0.0609932	-4.64731	3.36299e-06	4.49147e-05
ENSMUSG00000026509	Capn2	protein_coding	1	182467260	calpain 2	CAPN2	3171.31	-0.260713	0.0561049	-4.64689	3.36981e-06	4.4969e-05
ENSMUSG00000000194	Gpr107	protein_coding	2	31152316	G protein-coupled receptor 107	GPR107	1144.69	0.206019	0.0443374	4.64662	3.37423e-06	4.49961e-05
ENSMUSG00000039047	Pigk	protein_coding	3	152714100	phosphatidylinositol glycan anchor biosynthesis, class K	PIGK	2152.48	-0.193016	0.0415431	-4.64617	3.38157e-06	4.50621e-05
ENSMUSG00000076439	Mog	protein_coding	17	37010743	myelin oligodendrocyte glycoprotein	MOG	4455.22	-0.576455	0.124082	-4.64577	3.38812e-06	4.51176e-05
ENSMUSG00000019370	Calm3	protein_coding	7	16915379	calmodulin 3	CALM3	28444.6	-0.363681	0.0782945	-4.64504	3.40018e-06	4.52461e-05
ENSMUSG00000075296	Aldh3b2	protein_coding	19	3972328	aldehyde dehydrogenase 3 family, member B2	ALDH3B2	18.0504	0.954575	0.20555	4.644	3.41722e-06	4.54409e-05
ENSMUSG00000004535	Tax1bp1	protein_coding	6	52713729	Tax1 (human T cell leukemia virus type I) binding protein 1	TAX1BP1	5644.13	-0.216223	0.0465666	-4.64331	3.42866e-06	4.55291e-05
ENSMUSG00000052833	Sae1	protein_coding	7	16320234	SUMO1 activating enzyme subunit 1	SAE1	1446.78	-0.220221	0.0474276	-4.64331	3.42869e-06	4.55291e-05
ENSMUSG00000060548	Tnfrsf19	protein_coding	14	60963834	tumor necrosis factor receptor superfamily, member 19	TNFRSF19	1386.55	-0.279423	0.0601947	-4.64199	3.45077e-06	4.57901e-05
ENSMUSG00000022906	Parp9	protein_coding	16	35938470	poly (ADP-ribose) polymerase family, member 9	PARP9	253.776	0.813231	0.175244	4.64057	3.47452e-06	4.60728e-05
ENSMUSG00000020949	Fkbp3	protein_coding	12	65062436	FK506 binding protein 3	FKBP3	2928.5	-0.446444	0.0962148	-4.64008	3.48273e-06	4.61492e-05
ENSMUSG00000074385	Gm10684	lincRNA	9	45107176	predicted gene 10684		65.9873	-0.780333	0.168184	-4.63976	3.4881e-06	4.6188e-05
ENSMUSG00000022634	Yaf2	protein_coding	15	93284278	YY1 associated factor 2	YAF2	1452.3	-0.326201	0.0703101	-4.63946	3.49316e-06	4.62225e-05
ENSMUSG00000037152	Ndufc1	protein_coding	3	51404677	NADH dehydrogenase (ubiquinone) 1, subcomplex unknown, 1	NDUFC1	793.439	-0.441607	0.095192	-4.63912	3.49893e-06	4.62663e-05
ENSMUSG00000061950	Ppp4r1	protein_coding	17	65782573	protein phosphatase 4, regulatory subunit 1	PPP4R1	578.832	0.299789	0.0646274	4.63873	3.50556e-06	4.63216e-05
ENSMUSG00000055078	Gabra5	protein_coding	7	57407672	gamma-aminobutyric acid (GABA) A receptor, subunit alpha 5	GABRA5	1267.49	-0.357097	0.0770152	-4.63671	3.53998e-06	4.67436e-05
ENSMUSG00000039195	1110008P14Rik	protein_coding	2	32377097	RIKEN cDNA 1110008P14 gene	C9orf16	856.439	-0.504274	0.108813	-4.63433	3.58097e-06	4.72518e-05
ENSMUSG00000018363	Smurf2	protein_coding	11	106820066	SMAD specific E3 ubiquitin protein ligase 2	SMURF2	1084.35	0.271426	0.0585774	4.63364	3.59297e-06	4.73769e-05
ENSMUSG00000070532	Ccdc190	protein_coding	1	169928648	coiled-coil domain containing 190	CCDC190	315.932	-0.526095	0.113543	-4.63346	3.5961e-06	4.73851e-05
ENSMUSG00000020457	Drg1	protein_coding	11	3187360	developmentally regulated GTP binding protein 1	DRG1	1596.8	-0.314017	0.067798	-4.63165	3.62767e-06	4.77677e-05
ENSMUSG00000048307	Ankrd46	protein_coding	15	36477668	ankyrin repeat domain 46	ANKRD46	3700.42	-0.279489	0.060355	-4.63076	3.64335e-06	4.79406e-05
ENSMUSG00000085767	Gm13563	antisense	2	26381526	predicted gene 13563		41.284	0.712394	0.153855	4.6303	3.65145e-06	4.80137e-05
ENSMUSG00000026181	Ppm1f	protein_coding	16	16896469	protein phosphatase 1F (PP2C domain containing)	PPM1F	3198.16	-0.310087	0.0669713	-4.63014	3.65417e-06	4.80161e-05
ENSMUSG00000021068	Nin	protein_coding	12	70011435	ninein	NIN	865.834	0.510967	0.110389	4.62877	3.67839e-06	4.82914e-05
ENSMUSG00000031802	Phxr4	TEC	9	13431361	per-hexamer repeat gene 4		26.4175	0.993327	0.214603	4.62867	3.68025e-06	4.82914e-05
ENSMUSG00000038982	Bloc1s5	protein_coding	13	38602709	biogenesis of lysosomal organelles complex-1, subunit 5, muted	BLOC1S5	739.311	-0.301912	0.0652465	-4.62724	3.70566e-06	4.85911e-05
ENSMUSG00000027634	Ndrg3	protein_coding	2	156927345	N-myc downstream regulated gene 3	NDRG3	6503.01	-0.265222	0.0573262	-4.62654	3.71828e-06	4.87226e-05
ENSMUSG00000024533	Spire1	protein_coding	18	67488209	spire homolog 1 (Drosophila)	SPIRE1	3093.37	-0.221806	0.0479532	-4.62547	3.73743e-06	4.89396e-05
ENSMUSG00000020362	Cnot6	protein_coding	11	49671503	CCR4-NOT transcription complex, subunit 6	CNOT6	1168.9	0.368018	0.0795736	4.62488	3.74811e-06	4.90334e-05
ENSMUSG00000032492	Pth1r	protein_coding	9	110722085	parathyroid hormone 1 receptor	PTH1R	199.861	-0.415849	0.0899175	-4.62479	3.74979e-06	4.90334e-05
ENSMUSG00000041921	Metap1d	protein_coding	2	71453276	methionyl aminopeptidase type 1D (mitochondrial)	METAP1D	517.799	0.371182	0.0803602	4.61898	3.85629e-06	5.0391e-05
ENSMUSG00000013736	Trnt1	protein_coding	6	106769120	tRNA nucleotidyl transferase, CCA-adding, 1	TRNT1	1253.1	-0.296144	0.0641189	-4.61868	3.86191e-06	5.04177e-05
ENSMUSG00000022013	Dnajc15	protein_coding	14	77826217	DnaJ heat shock protein family (Hsp40) member C15	DNAJC15	874.436	-0.35574	0.0770243	-4.61854	3.86445e-06	5.04177e-05
ENSMUSG00000028967	Errfi1	protein_coding	4	150853919	ERBB receptor feedback inhibitor 1	ERRFI1	1449.88	-0.24921	0.0539597	-4.61844	3.86635e-06	5.04177e-05
ENSMUSG00000013089	Etv5	protein_coding	16	22381309	ets variant 5	ETV5	442.205	0.445875	0.0965502	4.61806	3.8734e-06	5.04747e-05
ENSMUSG00000061273	Mmgt1	protein_coding	X	56585512	membrane magnesium transporter 1	MMGT1	1703.22	-0.264801	0.0573473	-4.6175	3.88382e-06	5.05754e-05
ENSMUSG00000010362	Rdm1	protein_coding	11	101627195	RAD52 motif 1	RDM1	170.026	0.598284	0.129615	4.61586	3.91473e-06	5.09428e-05
ENSMUSG00000038025	Phf2	protein_coding	13	48801750	PHD finger protein 2	PHF2	401.856	0.601564	0.130364	4.6145	3.94036e-06	5.1241e-05
ENSMUSG00000044167	Foxo1	protein_coding	3	52268336	forkhead box O1	FOXO1	273.366	0.665092	0.144151	4.61386	3.95267e-06	5.13656e-05
ENSMUSG00000034210	Efcab14	protein_coding	4	115737744	EF-hand calcium binding domain 14	EFCAB14	2745.58	-0.476447	0.103279	-4.61318	3.96553e-06	5.14973e-05
ENSMUSG00000026750	Psmb7	protein_coding	2	38588036	proteasome (prosome, macropain) subunit, beta type 7	PSMB7	2899.84	-0.364993	0.0791502	-4.61139	3.99978e-06	5.19062e-05
ENSMUSG00000026385	Dbi	protein_coding	1	120113280	diazepam binding inhibitor	DBI	3977.47	-0.540485	0.11722	-4.61085	4.01029e-06	5.20026e-05
ENSMUSG00000035642	Aamdc	protein_coding	7	97550331	adipogenesis associated Mth938 domain containing	AAMDC	621.602	-0.387266	0.0839925	-4.61072	4.01271e-06	5.20026e-05
ENSMUSG00000029094	Afap1	protein_coding	5	35893319	actin filament associated protein 1	AFAP1	662.171	0.518452	0.112458	4.61017	4.02331e-06	5.21041e-05
ENSMUSG00000002688	Prkd1	protein_coding	12	50341231	protein kinase D1	PRKD1	280.039	0.333401	0.072324	4.60982	4.03012e-06	5.21564e-05
ENSMUSG00000020003	Pex7	protein_coding	10	19853900	peroxisomal biogenesis factor 7	PEX7	818.178	-0.34808	0.0755401	-4.60788	4.06796e-06	5.2574e-05
ENSMUSG00000026939	Tmem141	protein_coding	2	25620067	transmembrane protein 141	TMEM141	256.766	-0.428735	0.0930413	-4.608	4.06552e-06	5.2574e-05
ENSMUSG00000035696	Rnf38	protein_coding	4	44126210	ring finger protein 38	RNF38	598.777	0.553424	0.120113	4.60754	4.07455e-06	5.26231e-05
ENSMUSG00000024186	Rgs11	protein_coding	17	26202951	regulator of G-protein signaling 11	RGS11	298.764	-0.470522	0.102135	-4.60688	4.08751e-06	5.27543e-05
ENSMUSG00000038766	Gabpb2	protein_coding	3	95181766	GA repeat binding protein, beta 2	GABPB2	650.906	0.463767	0.100674	4.60661	4.09285e-06	5.27872e-05
ENSMUSG00000042208	0610010F05Rik	protein_coding	11	23564961	RIKEN cDNA 0610010F05 gene	KIAA1841	1946.17	-0.321376	0.0697814	-4.60547	4.11543e-06	5.3042e-05
ENSMUSG00000022468	Endou	protein_coding	15	97711019	endonuclease, polyU-specific	ENDOU	23.4374	-0.910695	0.197823	-4.60358	4.15281e-06	5.34873e-05
ENSMUSG00000024208	Uqcc2	protein_coding	17	27122663	ubiquinol-cytochrome c reductase complex assembly factor 2	UQCC2	1185.32	-0.406613	0.0883355	-4.60305	4.16344e-06	5.35876e-05
ENSMUSG00000017831	Rab5a	protein_coding	17	53479234	RAB5A, member RAS oncogene family	RAB5A	1955.72	-0.311081	0.0676052	-4.60144	4.19589e-06	5.39684e-05
ENSMUSG00000028803	Nipal3	protein_coding	4	135445420	NIPA-like domain containing 3	NIPAL3	2298.16	0.253083	0.055006	4.60101	4.20455e-06	5.40429e-05
ENSMUSG00000045777	Ifitm10	protein_coding	7	142325837	interferon induced transmembrane protein 10	IFITM10	554.702	-0.399936	0.0869513	-4.59954	4.23421e-06	5.43871e-05
ENSMUSG00000052920	Prkg1	protein_coding	19	30567551	protein kinase, cGMP-dependent, type I	PRKG1	314.377	0.54586	0.118709	4.5983	4.25946e-06	5.46742e-05
ENSMUSG00000024370	Cdc23	protein_coding	18	34630951	CDC23 cell division cycle 23	CDC23	1174.96	0.241169	0.0524655	4.59672	4.29203e-06	5.50547e-05
ENSMUSG00000029223	Uchl1	protein_coding	5	66676091	ubiquitin carboxy-terminal hydrolase L1	UCHL1	9211.67	-0.418145	0.0909904	-4.59549	4.31738e-06	5.53423e-05
ENSMUSG00000022971	Ifnar2	protein_coding	16	91372783	interferon (alpha and beta) receptor 2	IFNAR2	328.109	0.393929	0.0857528	4.59377	4.35299e-06	5.57608e-05
ENSMUSG00000063882	Uqcrh	protein_coding	4	116066965	ubiquinol-cytochrome c reductase hinge protein	UQCRH	4199.31	-0.326554	0.0711019	-4.59275	4.37438e-06	5.59588e-05
ENSMUSG00000096210	H1f0	protein_coding	15	79028212	H1 histone family, member 0	H1F0	2519.91	-0.411236	0.0895386	-4.59283	4.37276e-06	5.59588e-05
ENSMUSG00000068428	Gmnc	protein_coding	16	26957236	geminin coiled-coil domain containing	GMNC	24.2606	0.950196	0.20693	4.59188	4.39277e-06	5.6156e-05
ENSMUSG00000022820	Ndufb4	protein_coding	16	37647170	NADH dehydrogenase (ubiquinone) 1 beta subcomplex 4	NDUFB4	494.493	-0.495787	0.10805	-4.58851	4.46423e-06	5.70308e-05
ENSMUSG00000039031	Arhgap18	protein_coding	10	26753421	Rho GTPase activating protein 18	ARHGAP18	439.19	0.383125	0.0835184	4.58731	4.48985e-06	5.73193e-05
ENSMUSG00000029084	Cd38	protein_coding	5	43868553	CD38 antigen	CD38	408.531	-0.659784	0.143847	-4.5867	4.50311e-06	5.74497e-05
ENSMUSG00000013160	Atp6v0d1	protein_coding	8	105524465	ATPase, H+ transporting, lysosomal V0 subunit D1	ATP6V0D1	3487.73	-0.285998	0.0623588	-4.58633	4.51096e-06	5.75109e-05
ENSMUSG00000022462	Slc38a2	protein_coding	15	96687394	solute carrier family 38, member 2	SLC38A2	4600.15	-0.354534	0.0773222	-4.58515	4.53662e-06	5.7799e-05
ENSMUSG00000029152	Ociad1	protein_coding	5	73292784	OCIA domain containing 1	OCIAD1	6819.45	-0.253942	0.0554094	-4.58301	4.5834e-06	5.83556e-05
ENSMUSG00000086155	9430041J12Rik	antisense	7	4074125	RIKEN cDNA 9430041J12 gene		60.1159	-0.661361	0.144345	-4.58182	4.60944e-06	5.86475e-05
ENSMUSG00000020620	Abca8b	protein_coding	11	109932190	ATP-binding cassette, sub-family A (ABC1), member 8b	ABCA8	811.425	0.359382	0.0784432	4.58143	4.61808e-06	5.87178e-05
ENSMUSG00000026153	Fam135a	protein_coding	1	24011093	family with sequence similarity 135, member A	FAM135A	1351.32	0.248132	0.0541859	4.57928	4.66576e-06	5.9284e-05
ENSMUSG00000057388	Mrpl18	protein_coding	17	12911349	mitochondrial ribosomal protein L18	MRPL18	864.875	-0.426233	0.093082	-4.57911	4.66951e-06	5.92918e-05
ENSMUSG00000014633	Cmc2	protein_coding	8	116888685	COX assembly mitochondrial protein 2	CMC2	293.599	-0.427859	0.0934476	-4.5786	4.68099e-06	5.93976e-05
ENSMUSG00000022194	Pabpn1	protein_coding	14	54892500	poly(A) binding protein, nuclear 1	PABPN1	330.122	0.445679	0.0973746	4.57695	4.71798e-06	5.98267e-05
ENSMUSG00000047606	Ankrd34c	protein_coding	9	89725245	ankyrin repeat domain 34C	ANKRD34C	357.722	-0.425703	0.0930193	-4.5765	4.7282e-06	5.9916e-05
ENSMUSG00000021239	Vsx2	protein_coding	12	84569762	visual system homeobox 2	VSX2	88.0906	-0.61747	0.134927	-4.57634	4.73184e-06	5.99218e-05
ENSMUSG00000061311	Rag1	protein_coding	2	101638282	recombination activating gene 1	RAG1	26.9551	0.94283	0.206036	4.57604	4.73852e-06	5.99661e-05
ENSMUSG00000063550	Nup98	protein_coding	7	102119398	nucleoporin 98	NUP98	1473.88	0.265506	0.0580327	4.57511	4.75977e-06	6.01946e-05
ENSMUSG00000033917	Gde1	protein_coding	7	118688545	glycerophosphodiester phosphodiesterase 1	GDE1	3156.24	-0.338197	0.0739559	-4.57295	4.8091e-06	6.07777e-05
ENSMUSG00000002015	Bcap31	protein_coding	X	73686178	B cell receptor associated protein 31	BCAP31	2125.12	-0.31298	0.068459	-4.57179	4.83577e-06	6.10739e-05
ENSMUSG00000026914	Psmd14	protein_coding	2	61711694	proteasome (prosome, macropain) 26S subunit, non-ATPase, 14	PSMD14	2291.9	-0.301493	0.0659486	-4.57164	4.83922e-06	6.10765e-05
ENSMUSG00000038902	Pogz	protein_coding	3	94837567	pogo transposable element with ZNF domain	POGZ	761.434	0.476743	0.104334	4.56941	4.89093e-06	6.16878e-05
ENSMUSG00000015749	Anp32e	protein_coding	3	95929246	acidic (leucine-rich) nuclear phosphoprotein 32 family, member E	ANP32E	1523.17	0.34172	0.0747901	4.56905	4.89941e-06	6.17123e-05
ENSMUSG00000022452	Smdt1	protein_coding	15	82338959	single-pass membrane protein with aspartate rich tail 1	SMDT1	1659.62	-0.390591	0.0854842	-4.56916	4.89688e-06	6.17123e-05
ENSMUSG00000037363	Letm2	protein_coding	8	25578490	leucine zipper-EF-hand containing transmembrane protein 2	LETM2	252.421	0.400427	0.0876439	4.56879	4.90542e-06	6.17467e-05
ENSMUSG00000081534	Slc48a1	protein_coding	15	97784355	solute carrier family 48 (heme transporter), member 1	SLC48A1	3038.97	-0.358797	0.0785744	-4.56633	4.96331e-06	6.24337e-05
ENSMUSG00000028121	Bcar3	protein_coding	3	122294136	breast cancer anti-estrogen resistance 3	BCAR3	333.701	0.481993	0.105572	4.56552	4.98264e-06	6.26351e-05
ENSMUSG00000062391	4932435O22Rik	lincRNA	11	114413401	RIKEN cDNA 4932435O22 gene		9.62778	-1.04515	0.228961	-4.56476	5.00064e-06	6.28194e-05
ENSMUSG00000022949	Clic6	protein_coding	16	92485736	chloride intracellular channel 6	CLIC6	72.6547	1.01706	0.222853	4.56381	5.02325e-06	6.3046e-05
ENSMUSG00000036915	Kirrel2	protein_coding	7	30447534	kin of IRRE like 2 (Drosophila)	KIRREL2	27.6595	-0.894338	0.195967	-4.56373	5.02535e-06	6.3046e-05
ENSMUSG00000078350	Smim1	protein_coding	4	154020470	small integral membrane protein 1	SMIM1	604.522	-0.311665	0.0683033	-4.56295	5.04395e-06	6.32371e-05
ENSMUSG00000028248	Pnisr	protein_coding	4	21847583	PNN interacting serine/arginine-rich	PNISR	3958.89	0.371906	0.0815681	4.55945	5.12867e-06	6.42567e-05
ENSMUSG00000000355	Mcts1	protein_coding	X	38600578	malignant T cell amplified sequence 1	MCTS1	880.05	-0.376469	0.0825854	-4.55855	5.15084e-06	6.44916e-05
ENSMUSG00000031310	Zmym3	protein_coding	X	101404384	zinc finger, MYM-type 3	ZMYM3	1719.73	0.221875	0.0486803	4.55781	5.16905e-06	6.46766e-05
ENSMUSG00000031295	Phka2	protein_coding	X	160502166	phosphorylase kinase alpha 2	PHKA2	546.326	0.317453	0.0696566	4.5574	5.17907e-06	6.4759e-05
ENSMUSG00000030766	Arhgap17	protein_coding	7	123279218	Rho GTPase activating protein 17	ARHGAP17	213.466	0.67328	0.147744	4.55708	5.18699e-06	6.48151e-05
ENSMUSG00000040940	Arhgef1	protein_coding	7	24902912	Rho guanine nucleotide exchange factor (GEF) 1	ARHGEF1	421.579	0.473288	0.103876	4.55627	5.20697e-06	6.50216e-05
ENSMUSG00000030335	Mrpl51	protein_coding	6	125191801	mitochondrial ribosomal protein L51	MRPL51	652.894	-0.333436	0.0732127	-4.55435	5.2549e-06	6.55767e-05
ENSMUSG00000024565	Sall3	protein_coding	18	80966376	sal-like 3 (Drosophila)	SALL3	276.937	0.665567	0.146174	4.55324	5.28248e-06	6.58773e-05
ENSMUSG00000022337	Emc2	protein_coding	15	43477229	ER membrane protein complex subunit 2	EMC2	1486.62	-0.371529	0.0816057	-4.55274	5.29526e-06	6.59351e-05
ENSMUSG00000027508	Pag1	protein_coding	3	9687479	phosphoprotein associated with glycosphingolipid microdomains 1	PAG1	756.212	0.468076	0.102814	4.55264	5.29761e-06	6.59351e-05
ENSMUSG00000048304	Slitrk3	protein_coding	3	73047265	SLIT and NTRK-like family, member 3	SLITRK3	687.821	0.46293	0.101678	4.55291	5.29099e-06	6.59351e-05
ENSMUSG00000020128	Vps54	protein_coding	11	21239281	VPS54 GARP complex subunit	VPS54	1099.71	0.244843	0.0537898	4.55185	5.31759e-06	6.61402e-05
ENSMUSG00000025235	Bbs4	protein_coding	9	59321990	Bardet-Biedl syndrome 4 (human)	BBS4	1404.78	-0.239586	0.0526627	-4.54945	5.37865e-06	6.68555e-05
ENSMUSG00000040717	Il17rd	protein_coding	14	27039001	interleukin 17 receptor D	IL17RD	110.497	0.617448	0.135742	4.54869	5.3981e-06	6.70531e-05
ENSMUSG00000020182	Ddc	protein_coding	11	11814101	dopa decarboxylase	DDC	448.862	0.674654	0.148429	4.54528	5.48615e-06	6.80571e-05
ENSMUSG00000030350	Prmt8	protein_coding	6	127689011	protein arginine N-methyltransferase 8	PRMT8	376.248	-0.38952	0.0856967	-4.54533	5.485e-06	6.80571e-05
ENSMUSG00000018340	Anxa6	protein_coding	11	54979108	annexin A6	ANXA6	5124.63	-0.320939	0.0706147	-4.54494	5.49518e-06	6.81243e-05
ENSMUSG00000055943	Emc7	protein_coding	2	112454997	ER membrane protein complex subunit 7	EMC7	2549.29	-0.21484	0.0472743	-4.54454	5.5054e-06	6.81615e-05
ENSMUSG00000084957	Bbip1	protein_coding	19	53929677	BBSome interacting protein 1	BBIP1	767.504	-0.35523	0.0781648	-4.54462	5.50333e-06	6.81615e-05
ENSMUSG00000026643	Nmt2	protein_coding	2	3284212	N-myristoyltransferase 2	NMT2	1999.55	-0.288089	0.0634052	-4.54361	5.52987e-06	6.83746e-05
ENSMUSG00000027203	Dut	protein_coding	2	125247190	deoxyuridine triphosphatase	DUT	374.919	-0.267424	0.0588566	-4.54366	5.52866e-06	6.83746e-05
ENSMUSG00000029632	Ndufa4	protein_coding	6	11900292	NADH dehydrogenase (ubiquinone) 1 alpha subcomplex, 4	NDUFA4	5597.44	-0.383512	0.0844257	-4.5426	5.55647e-06	6.86585e-05
ENSMUSG00000059897	Zfp930	protein_coding	8	69209038	zinc finger protein 930		687.179	-0.321337	0.0707463	-4.54211	5.56938e-06	6.8773e-05
ENSMUSG00000028945	Rheb	protein_coding	5	24802823	Ras homolog enriched in brain	RHEB	1777.85	-0.276019	0.060772	-4.54189	5.57524e-06	6.87767e-05
ENSMUSG00000039202	Abhd2	protein_coding	7	79273199	abhydrolase domain containing 2	ABHD2	2122.17	0.34732	0.0764716	4.54182	5.57698e-06	6.87767e-05
ENSMUSG00000023007	Prpf40b	protein_coding	15	99295087	pre-mRNA processing factor 40B	PRPF40B	672.807	0.272241	0.0599499	4.54115	5.59487e-06	6.89253e-05
ENSMUSG00000064329	Scn1a	protein_coding	2	66270778	sodium channel, voltage-gated, type I, alpha	SCN1A	14653.7	-0.320924	0.0706712	-4.54109	5.59634e-06	6.89253e-05
ENSMUSG00000036242	3632451O06Rik	protein_coding	14	49681560	RIKEN cDNA 3632451O06 gene	C14orf37	1896.48	-0.322944	0.0711238	-4.54059	5.60981e-06	6.90461e-05
ENSMUSG00000021987	Mtmr6	protein_coding	14	60265205	myotubularin related protein 6	MTMR6	5066.61	-0.279033	0.0614628	-4.53987	5.62891e-06	6.9236e-05
ENSMUSG00000093910	Zfp853	protein_coding	5	143287038	zinc finger protein 853	ZNF853	57.6084	0.582054	0.128264	4.53794	5.68072e-06	6.98277e-05
ENSMUSG00000074892	B3galt5	protein_coding	16	96235801	UDP-Gal:betaGlcNAc beta 1,3-galactosyltransferase, polypeptide 5	B3GALT5	4268.63	-0.375038	0.0826691	-4.53661	5.71645e-06	7.02211e-05
ENSMUSG00000022332	Khdrbs3	protein_coding	15	68928420	KH domain containing, RNA binding, signal transduction associated 3	KHDRBS3	1441.85	-0.33238	0.0733063	-4.53412	5.78447e-06	7.10104e-05
ENSMUSG00000042589	Cux2	protein_coding	5	121856366	cut-like homeobox 2	CUX2	529.126	0.486511	0.107303	4.53398	5.78837e-06	7.1012e-05
ENSMUSG00000024222	Fkbp5	protein_coding	17	28399095	FK506 binding protein 5	FKBP5	450.558	-0.458718	0.101182	-4.5336	5.79878e-06	7.10935e-05
ENSMUSG00000057110	Cntrl	protein_coding	2	35109492	centriolin	CNTRL	665.017	0.378324	0.0834647	4.53275	5.82216e-06	7.13337e-05
ENSMUSG00000054452	Aes	protein_coding	10	81559494	amino-terminal enhancer of split	AES	6779.07	-0.275421	0.0607689	-4.53227	5.83536e-06	7.14491e-05
ENSMUSG00000022099	Dmtn	protein_coding	14	70602184	dematin actin binding protein	DMTN	2627.91	-0.266401	0.0588105	-4.52982	5.90326e-06	7.22335e-05
ENSMUSG00000020283	Pex13	protein_coding	11	23646479	peroxisomal biogenesis factor 13	PEX13	1278.67	-0.28045	0.0619466	-4.52728	5.97468e-06	7.3014e-05
ENSMUSG00000086606	Gm13205	antisense	4	148947492	predicted gene 13205		142.488	-0.60538	0.133718	-4.52728	5.97479e-06	7.3014e-05
ENSMUSG00000024925	Rnaseh2c	protein_coding	19	5601873	ribonuclease H2, subunit C	RNASEH2C	235.477	-0.437704	0.0967012	-4.52635	6.00112e-06	7.32883e-05
ENSMUSG00000035776	Cd99l2	protein_coding	X	71420060	CD99 antigen-like 2	CD99L2	3855.75	-0.299523	0.0661867	-4.52542	6.02744e-06	7.35621e-05
ENSMUSG00000038074	Fkbp14	protein_coding	6	54577604	FK506 binding protein 14	FKBP14	447.615	0.42408	0.0937202	4.52496	6.04079e-06	7.36773e-05
ENSMUSG00000060716	Plekhh1	protein_coding	12	79029163	pleckstrin homology domain containing, family H (with MyTH4 domain) member 1	PLEKHH1	2688.1	-0.439357	0.0970998	-4.5248	6.04517e-06	7.36831e-05
ENSMUSG00000028933	Xrcc2	protein_coding	5	25689812	X-ray repair complementing defective repair in Chinese hamster cells 2	XRCC2	330.807	-0.294644	0.0652057	-4.51868	6.2227e-06	7.5798e-05
ENSMUSG00000031392	Irak1	protein_coding	X	74013914	interleukin-1 receptor-associated kinase 1	IRAK1	741.35	0.283951	0.062858	4.51734	6.26211e-06	7.62288e-05
ENSMUSG00000004896	Rrnad1	protein_coding	3	87922601	ribosomal RNA adenine dimethylase domain containing 1	RRNAD1	378.485	0.290723	0.0643796	4.51576	6.30891e-06	7.67489e-05
ENSMUSG00000035754	Wdr18	protein_coding	10	79960152	WD repeat domain 18	WDR18	1277.31	-0.281184	0.0622708	-4.51551	6.31655e-06	7.67923e-05
ENSMUSG00000002625	Akap8l	protein_coding	17	32321425	A kinase (PRKA) anchor protein 8-like	AKAP8L	1025.52	0.293807	0.0650736	4.515	6.33169e-06	7.69267e-05
ENSMUSG00000022400	Rbx1	protein_coding	15	81466316	ring-box 1	RBX1	2076	-0.302509	0.0670054	-4.5147	6.34074e-06	7.69872e-05
ENSMUSG00000031701	Dnaja2	protein_coding	8	85537633	DnaJ heat shock protein family (Hsp40) member A2	DNAJA2	3754.89	-0.238103	0.052743	-4.51439	6.34997e-06	7.70496e-05
ENSMUSG00000042448	Hoxd1	protein_coding	2	74762980	homeobox D1	HOXD1	17.8523	-0.895962	0.198485	-4.51401	6.3614e-06	7.71386e-05
ENSMUSG00000021647	Cartpt	protein_coding	13	99898484	CART prepropeptide	CARTPT	217.313	-0.887652	0.196675	-4.5133	6.38277e-06	7.73481e-05
ENSMUSG00000030966	Trim21	protein_coding	7	102557921	tripartite motif-containing 21	TRIM21	192.473	0.627593	0.139078	4.51252	6.40633e-06	7.75837e-05
ENSMUSG00000036270	Edc4	protein_coding	8	105880881	enhancer of mRNA decapping 4	EDC4	1030.33	0.309215	0.0685297	4.51213	6.41804e-06	7.76756e-05
ENSMUSG00000004267	Eno2	protein_coding	6	124760053	enolase 2, gamma neuronal	ENO2	17009	-0.306937	0.0680298	-4.5118	6.42803e-06	7.77466e-05
ENSMUSG00000029647	Pan3	protein_coding	5	147430161	PAN3 poly(A) specific ribonuclease subunit	PAN3	1176.19	0.340979	0.0756022	4.51017	6.47748e-06	7.82944e-05
ENSMUSG00000024424	Ttc39c	protein_coding	18	12599926	tetratricopeptide repeat domain 39C	TTC39C	745.809	-0.293735	0.065131	-4.50991	6.48549e-06	7.83411e-05
ENSMUSG00000034110	Kctd7	protein_coding	5	130144861	potassium channel tetramerisation domain containing 7	KCTD7	567.549	-0.322181	0.0714611	-4.50848	6.52929e-06	7.88197e-05
ENSMUSG00000070394	Tmem256	protein_coding	11	69838514	transmembrane protein 256	TMEM256	514.779	-0.426389	0.094629	-4.50591	6.609e-06	7.97308e-05
ENSMUSG00000038055	Dexi	protein_coding	16	10502531	dexamethasone-induced transcript	DEXI	821.499	-0.36373	0.0807918	-4.50206	6.72969e-06	8.11349e-05
ENSMUSG00000029165	Agbl5	protein_coding	5	30888694	ATP/GTP binding protein-like 5	AGBL5	131.238	0.551696	0.122619	4.49929	6.81821e-06	8.21496e-05
ENSMUSG00000087177	E130307A14Rik	antisense	10	39621412	RIKEN cDNA E130307A14 gene		515.428	0.35906	0.0798166	4.49856	6.84144e-06	8.23768e-05
ENSMUSG00000031367	Ap1s2	protein_coding	X	163909017	adaptor-related protein complex 1, sigma 2 subunit	AP1S2	2021.7	-0.290494	0.0645849	-4.49786	6.86398e-06	8.25955e-05
ENSMUSG00000027327	1700037H04Rik	protein_coding	2	131146324	RIKEN cDNA 1700037H04 gene	C20orf27	538.881	-0.29879	0.0664458	-4.49675	6.90007e-06	8.29769e-05
ENSMUSG00000030557	Mef2a	protein_coding	7	67231163	myocyte enhancer factor 2A	MEF2A	1999.31	0.338498	0.0752933	4.49572	6.93344e-06	8.3325e-05
ENSMUSG00000032352	Lrrc1	protein_coding	9	77430823	leucine rich repeat containing 1	LRRC1	575.911	-0.324572	0.0722002	-4.49545	6.9424e-06	8.33796e-05
ENSMUSG00000018189	Uchl5	protein_coding	1	143777272	ubiquitin carboxyl-terminal esterase L5	UCHL5	1243.09	-0.335978	0.0747621	-4.49396	6.99121e-06	8.38589e-05
ENSMUSG00000035770	Dync1li2	protein_coding	8	104417680	dynein, cytoplasmic 1 light intermediate chain 2	DYNC1LI2	9027.05	-0.306362	0.0681718	-4.49398	6.99057e-06	8.38589e-05
ENSMUSG00000042751	Nmnat2	protein_coding	1	152954993	nicotinamide nucleotide adenylyltransferase 2	NMNAT2	3736.21	-0.244829	0.0544915	-4.49298	7.02344e-06	8.4192e-05
ENSMUSG00000032307	Ube2q2	protein_coding	9	55148854	ubiquitin-conjugating enzyme E2Q family member 2	UBE2Q2	1361.98	-0.303462	0.0675437	-4.49282	7.02861e-06	8.42004e-05
ENSMUSG00000051223	Bzw1	protein_coding	1	58392898	basic leucine zipper and W2 domains 1	BZW1	4055.65	-0.258999	0.0576534	-4.49235	7.04413e-06	8.43327e-05
ENSMUSG00000026051	1500015O10Rik	protein_coding	1	43730602	RIKEN cDNA 1500015O10 gene	C2orf40	174.578	1.05576	0.235084	4.49097	7.08991e-06	8.4827e-05
ENSMUSG00000027965	Olfm3	protein_coding	3	114904078	olfactomedin 3	OLFM3	1353.87	-0.349917	0.0779244	-4.49046	7.10685e-06	8.49757e-05
ENSMUSG00000006498	Ptbp1	protein_coding	10	79854427	polypyrimidine tract binding protein 1	PTBP1	474.261	0.511055	0.113815	4.49025	7.11406e-06	8.50081e-05
ENSMUSG00000046756	Mrps7	protein_coding	11	115603925	mitchondrial ribosomal protein S7	MRPS7	875.862	-0.306213	0.0681976	-4.49008	7.11952e-06	8.50194e-05
ENSMUSG00000021037	Ahsa1	protein_coding	12	87266746	AHA1, activator of heat shock protein ATPase 1	AHSA1	2592.41	-0.328146	0.0730931	-4.48943	7.14145e-06	8.52086e-05
ENSMUSG00000029430	Ran	protein_coding	5	129020069	RAN, member RAS oncogene family	RAN	1742.74	-0.240835	0.0536459	-4.48934	7.1444e-06	8.52086e-05
ENSMUSG00000029634	Rnf6	protein_coding	5	146209192	ring finger protein (C3H2C3 type) 6	RNF6	1606.49	-0.237187	0.0528421	-4.4886	7.16912e-06	8.54494e-05
ENSMUSG00000041685	Fcho2	protein_coding	13	98723407	FCH domain only 2	FCHO2	1037.8	0.372153	0.0829143	4.4884	7.17585e-06	8.54756e-05
ENSMUSG00000026765	Lypd6b	protein_coding	2	49787688	LY6/PLAUR domain containing 6B	LYPD6B	570.524	-0.389547	0.08684	-4.4858	7.2641e-06	8.64721e-05
ENSMUSG00000024193	Phf1	protein_coding	17	26933127	PHD finger protein 1	PHF1	462.361	0.29948	0.0667665	4.48548	7.27508e-06	8.65482e-05
ENSMUSG00000027971	Ndst4	protein_coding	3	125404076	N-deacetylase/N-sulfotransferase (heparin glucosaminyl) 4	NDST4	895.343	-0.369881	0.082487	-4.48411	7.32179e-06	8.7049e-05
ENSMUSG00000031995	St14	protein_coding	9	31089402	suppression of tumorigenicity 14 (colon carcinoma)	ST14	32.688	0.827868	0.184655	4.48332	7.34898e-06	8.73172e-05
ENSMUSG00000023341	Mx2	polymorphic_pseudogene	16	97535308	MX dynamin-like GTPase 2	MX1	109.986	0.860092	0.19186	4.48292	7.36278e-06	8.7426e-05
ENSMUSG00000056167	Cnot10	protein_coding	9	114585878	CCR4-NOT transcription complex, subunit 10	CNOT10	1092.95	0.221922	0.0495202	4.48144	7.41412e-06	8.79803e-05
ENSMUSG00000044763	Trmt10c	protein_coding	16	56032609	tRNA methyltransferase 10C	TRMT10C	517.547	-0.313153	0.0698841	-4.48103	7.42839e-06	8.80941e-05
ENSMUSG00000016382	Pls3	protein_coding	X	75785654	plastin 3 (T-isoform)	PLS3	4661.94	-0.262244	0.0585297	-4.48052	7.44611e-06	8.81933e-05
ENSMUSG00000022031	Elp3	protein_coding	14	65530446	elongator acetyltransferase complex subunit 3	ELP3	2491.65	-0.223338	0.0498464	-4.48052	7.44598e-06	8.81933e-05
ENSMUSG00000074238	Ap1ar	protein_coding	3	127807007	adaptor-related protein complex 1 associated regulatory protein	AP1AR	1383.57	-0.179434	0.0400535	-4.47986	7.46917e-06	8.84109e-05
ENSMUSG00000028931	Kcnab2	protein_coding	4	152390742	potassium voltage-gated channel, shaker-related subfamily, beta member 2	KCNAB2	6758.85	-0.373919	0.0834708	-4.47964	7.47698e-06	8.84479e-05
ENSMUSG00000027282	Mtch2	protein_coding	2	90847155	mitochondrial carrier 2	MTCH2	2245.44	-0.260593	0.058182	-4.47893	7.5018e-06	8.86859e-05
ENSMUSG00000032966	Fkbp1a	protein_coding	2	151542483	FK506 binding protein 1a	FKBP1A	1596.58	0.356781	0.0796656	4.47848	7.51752e-06	8.88161e-05
ENSMUSG00000029438	Bcl7a	protein_coding	5	123343834	B cell CLL/lymphoma 7A	BCL7A	604.25	0.344956	0.0770306	4.47817	7.52858e-06	8.8891e-05
ENSMUSG00000006442	Srm	protein_coding	4	148591503	spermidine synthase	SRM	457.621	-0.31145	0.0695573	-4.4776	7.5488e-06	8.90739e-05
ENSMUSG00000024927	Rela	protein_coding	19	5637483	v-rel reticuloendotheliosis viral oncogene homolog A (avian)	RELA	307.588	0.432675	0.0966693	4.47583	7.61144e-06	8.97569e-05
ENSMUSG00000095098	Ccdc85b	protein_coding	19	5456789	coiled-coil domain containing 85B	CCDC85B	592.059	-0.440391	0.0984008	-4.47549	7.62379e-06	8.98463e-05
ENSMUSG00000039686	Zer1	protein_coding	2	30097283	zyg-11 related, cell cycle regulator	ZER1	1827.15	0.328463	0.073402	4.47484	7.64668e-06	9.00598e-05
ENSMUSG00000029439	Sfswap	protein_coding	5	129501221	splicing factor, suppressor of white-apricot homolog (Drosophila)	SFSWAP	1032.87	0.345404	0.0772034	4.47394	7.67897e-06	9.03836e-05
ENSMUSG00000028809	Srrm1	protein_coding	4	135320484	serine/arginine repetitive matrix 1	SRRM1	1024.21	0.578452	0.129329	4.4727	7.7238e-06	9.08546e-05
ENSMUSG00000002985	Apoe	protein_coding	7	19696109	apolipoprotein E	APOE	23715.3	-0.547748	0.122509	-4.4711	7.78186e-06	9.14805e-05
ENSMUSG00000025571	Tnrc6c	protein_coding	11	117654289	trinucleotide repeat containing 6C	TNRC6C	1106.19	0.519223	0.116168	4.46959	7.83704e-06	9.20718e-05
ENSMUSG00000028228	Cpne3	protein_coding	4	19519254	copine III	CPNE3	942.524	0.358768	0.080281	4.46891	7.86186e-06	9.23059e-05
ENSMUSG00000040209	Zfp704	protein_coding	3	9427020	zinc finger protein 704	ZNF704	1763.51	0.461142	0.103207	4.46814	7.89028e-06	9.25819e-05
ENSMUSG00000059552	Trp53	protein_coding	11	69580359	transformation related protein 53	TP53	135.383	0.469377	0.105067	4.46741	7.91728e-06	9.2841e-05
ENSMUSG00000055471	Alk	protein_coding	17	71869442	anaplastic lymphoma kinase	ALK	160.698	0.628521	0.140696	4.46723	7.92393e-06	9.28611e-05
ENSMUSG00000022025	Lect1	protein_coding	14	79637690	leukocyte cell derived chemotaxin 1		13.8651	0.921925	0.206428	4.46608	7.96643e-06	9.32902e-05
ENSMUSG00000028106	Rprd2	protein_coding	3	95760341	regulation of nuclear pre-mRNA domain containing 2	RPRD2	952.897	0.47614	0.106615	4.46598	7.97044e-06	9.32902e-05
ENSMUSG00000002068	Ccne1	protein_coding	7	38097984	cyclin E1	CCNE1	275.913	-0.33168	0.0742749	-4.46557	7.98563e-06	9.33919e-05
ENSMUSG00000020747	Tmem94	protein_coding	11	115765433	transmembrane protein 94	TMEM94	614.127	0.482788	0.108116	4.46548	7.98903e-06	9.33919e-05
ENSMUSG00000038346	Zfp384	protein_coding	6	125009145	zinc finger protein 384	ZNF384	225.225	0.509521	0.114116	4.46495	8.00862e-06	9.35629e-05
ENSMUSG00000036040	Adamtsl2	protein_coding	2	27079379	ADAMTS-like 2	ADAMTSL2	162.113	-0.591968	0.132614	-4.46384	8.05051e-06	9.39941e-05
ENSMUSG00000049940	Pgrmc2	protein_coding	3	41066326	progesterone receptor membrane component 2	PGRMC2	1672.47	-0.302076	0.067679	-4.46337	8.06824e-06	9.41129e-05
ENSMUSG00000050989	Selenon	protein_coding	4	134537892	selenoprotein N	SELENON	348.345	0.464862	0.104152	4.4633	8.07067e-06	9.41129e-05
ENSMUSG00000032855	Pkd1	protein_coding	17	24549950	polycystic kidney disease 1 homolog	PKD1	2372.72	0.573566	0.12852	4.46287	8.08703e-06	9.42454e-05
ENSMUSG00000021771	Vdac2	protein_coding	14	21831269	voltage-dependent anion channel 2	VDAC2	4589.3	-0.287106	0.0643621	-4.46079	8.16571e-06	9.51035e-05
ENSMUSG00000024176	Sox8	protein_coding	17	25565892	SRY (sex determining region Y)-box 8	SOX8	1678.59	0.405358	0.0909069	4.45905	8.23252e-06	9.57848e-05
ENSMUSG00000037260	Hgsnat	protein_coding	8	25944453	heparan-alpha-glucosaminide N-acetyltransferase	HGSNAT	2236.49	-0.252861	0.0567081	-4.459	8.23436e-06	9.57848e-05
ENSMUSG00000074283	Zfp109	protein_coding	7	24227572	zinc finger protein 109		357.767	-0.392873	0.0881196	-4.4584	8.25719e-06	9.59911e-05
ENSMUSG00000024516	Sec11c	protein_coding	18	65800549	SEC11 homolog C, signal peptidase complex subunit	SEC11C	2869.87	-0.435878	0.097818	-4.45601	8.34983e-06	9.70083e-05
ENSMUSG00000022141	Nipbl	protein_coding	15	8291225	Nipped-B homolog (Drosophila)	NIPBL	2126.63	0.400513	0.0898979	4.4552	8.38138e-06	9.72748e-05
ENSMUSG00000027835	Pdcd10	protein_coding	3	75516490	programmed cell death 10	PDCD10	469.483	-0.386641	0.0867851	-4.45516	8.38309e-06	9.72748e-05
ENSMUSG00000023885	Thbs2	protein_coding	17	14665500	thrombospondin 2	THBS2	1297.98	0.543818	0.122113	4.45341	8.45184e-06	9.78918e-05
ENSMUSG00000030002	Dusp11	protein_coding	6	85942268	dual specificity phosphatase 11 (RNA/RNP complex 1-interacting)	DUSP11	1068.48	0.473529	0.106325	4.45362	8.44347e-06	9.78918e-05
ENSMUSG00000032777	Gtf3c1	protein_coding	7	125640954	general transcription factor III C 1	GTF3C1	2674.01	0.282546	0.0634438	4.45348	8.44903e-06	9.78918e-05
ENSMUSG00000020745	Pafah1b1	protein_coding	11	74673949	platelet-activating factor acetylhydrolase, isoform 1b, subunit 1	PAFAH1B1	20677.2	-0.300535	0.0674968	-4.45258	8.48465e-06	9.82115e-05
ENSMUSG00000001380	Hars	protein_coding	18	36766530	histidyl-tRNA synthetase	HARS	2764.56	-0.329626	0.0740341	-4.45236	8.49335e-06	9.82519e-05
ENSMUSG00000029832	Nfe2l3	protein_coding	6	51432670	nuclear factor, erythroid derived 2, like 3	NFE2L3	588.461	0.516801	0.116116	4.45074	8.55765e-06	9.89351e-05
ENSMUSG00000021102	Glrx5	protein_coding	12	105032689	glutaredoxin 5	GLRX5	810.312	-0.376954	0.0847079	-4.45005	8.58517e-06	9.91924e-05
ENSMUSG00000079293	Clec7a	polymorphic_pseudogene	6	129461591	C-type lectin domain family 7, member a	CLEC7A	117.86	0.902246	0.202894	4.44689	8.71206e-06	0.000100597
ENSMUSG00000009013	Dynll1	protein_coding	5	115297110	dynein light chain LC8-type 1	DYNLL1	1376.57	-0.381566	0.0858082	-4.44673	8.71873e-06	0.000100612
ENSMUSG00000062981	Mrpl42	protein_coding	10	95480806	mitochondrial ribosomal protein L42	MRPL42	789.588	-0.402679	0.0905614	-4.44648	8.72892e-06	0.000100668
ENSMUSG00000032459	Mrps22	protein_coding	9	98588730	mitochondrial ribosomal protein S22	MRPS22	699.335	-0.357655	0.0804641	-4.4449	8.79321e-06	0.000101348
ENSMUSG00000060380	C030014I23Rik	lincRNA	9	44468344	RIKEN cDNA C030014I23 gene		79.6698	-0.538283	0.12111	-4.44457	8.80691e-06	0.000101444
ENSMUSG00000027774	Gfm1	protein_coding	3	67430096	G elongation factor, mitochondrial 1	GFM1	1801.76	-0.314555	0.0707788	-4.44419	8.82235e-06	0.000101559
ENSMUSG00000031007	Atp6ap2	protein_coding	X	12587801	ATPase, H+ transporting, lysosomal accessory protein 2	ATP6AP2	5136.95	-0.366616	0.0825066	-4.44347	8.85177e-06	0.000101836
ENSMUSG00000102267	9530003O04Rik	TEC	16	77654531	RIKEN cDNA 9530003O04 gene		48.7298	0.749858	0.168925	4.43899	9.038e-06	0.000103915
ENSMUSG00000054874	Pcnx3	protein_coding	19	5664635	pecanex homolog 3	PCNX3	737.795	0.509017	0.114687	4.4383	9.06719e-06	0.000104187
ENSMUSG00000038347	Tcte2	protein_coding	17	13482553	t-complex-associated testis expressed 2		107.958	0.477256	0.107547	4.43764	9.09505e-06	0.000104443
ENSMUSG00000038510	Rpf2	protein_coding	10	40223246	ribosome production factor 2 homolog	RPF2	386.05	-0.358698	0.0808465	-4.43678	9.1313e-06	0.000104796
ENSMUSG00000021962	Dcp1a	protein_coding	14	30479565	decapping mRNA 1A	DCP1A	492.09	0.317374	0.0715529	4.43552	9.18495e-06	0.000105348
ENSMUSG00000036352	Ubac1	protein_coding	2	25998543	ubiquitin associated domain containing 1	UBAC1	912.672	-0.306413	0.0690849	-4.43531	9.19392e-06	0.000105386
ENSMUSG00000034190	Chmp7	protein_coding	14	69716979	charged multivesicular body protein 7	CHMP7	2158.66	-0.329114	0.0742231	-4.43411	9.24514e-06	0.000105909
ENSMUSG00000016308	Ube2a	protein_coding	X	36873900	ubiquitin-conjugating enzyme E2A	UBE2A	617.23	-0.298314	0.0672968	-4.43281	9.30131e-06	0.000106488
ENSMUSG00000014551	Mrps25	protein_coding	6	92169525	mitochondrial ribosomal protein S25	MRPS25	906.554	-0.267708	0.0604239	-4.43049	9.4018e-06	0.000107573
ENSMUSG00000031533	Mrps31	protein_coding	8	22411361	mitochondrial ribosomal protein S31	MRPS31	724.337	-0.349241	0.0788502	-4.42917	9.45966e-06	0.000108169
ENSMUSG00000032540	Abhd5	protein_coding	9	122351608	abhydrolase domain containing 5	ABHD5	827.155	-0.359144	0.0810916	-4.42887	9.4728e-06	0.000108254
ENSMUSG00000029642	Polr1d	protein_coding	5	147077050	polymerase (RNA) I polypeptide D	POLR1D	445.127	-0.354772	0.0801262	-4.42767	9.52562e-06	0.000108792
ENSMUSG00000018451	6330403K07Rik	lincRNA	11	71031941	RIKEN cDNA 6330403K07 gene	LOC728392	4574.87	-0.561532	0.126876	-4.42585	9.60644e-06	0.000109638
ENSMUSG00000058886	Deaf1	protein_coding	7	141297180	deformed epidermal autoregulatory factor 1 (Drosophila)	DEAF1	339.991	0.37724	0.0852379	4.42574	9.61133e-06	0.000109638
ENSMUSG00000024187	Fam234a	protein_coding	17	26211822	family with sequence similarity 234, member A	FAM234A	734.063	0.362439	0.0819007	4.42535	9.62867e-06	0.000109769
ENSMUSG00000005716	Pvalb	protein_coding	15	78191114	parvalbumin	PVALB	2399.99	-0.836386	0.189027	-4.42469	9.65812e-06	0.000110038
ENSMUSG00000020601	Trib2	protein_coding	12	15791727	tribbles pseudokinase 2	TRIB2	1189.58	-0.219921	0.0497119	-4.4239	9.6933e-06	0.000110306
ENSMUSG00000024240	Epc1	protein_coding	18	6435951	enhancer of polycomb homolog 1 (Drosophila)	EPC1	981.687	0.252634	0.0571052	4.42401	9.68841e-06	0.000110306
ENSMUSG00000029050	Ski	protein_coding	4	155154075	ski sarcoma viral oncogene homolog (avian)	SKI	1046.62	0.415241	0.0938967	4.42232	9.76476e-06	0.000111052
ENSMUSG00000003934	Efnb3	protein_coding	11	69554092	ephrin B3	EFNB3	2586.24	-0.488218	0.11041	-4.42186	9.78528e-06	0.000111218
ENSMUSG00000001383	Zmat2	protein_coding	18	36793923	zinc finger, matrin type 2	ZMAT2	2084.48	-0.270436	0.0611637	-4.42151	9.8014e-06	0.000111276
ENSMUSG00000052031	Tagap1	protein_coding	17	6954965	T cell activation GTPase activating protein 1	TAGAP	275.763	-0.362199	0.0819179	-4.42149	9.80214e-06	0.000111276
ENSMUSG00000022663	Atg3	protein_coding	16	45158785	autophagy related 3	ATG3	1146.06	-0.25213	0.057038	-4.42038	9.8527e-06	0.000111783
ENSMUSG00000042380	Smim12	protein_coding	4	127243784	small integral membrane protein 12	SMIM12	859.208	-0.347375	0.0785912	-4.42002	9.86903e-06	0.00011185
ENSMUSG00000069132	Nxph2	protein_coding	2	23321246	neurexophilin 2	NXPH2	110.82	-0.561736	0.12709	-4.41999	9.87054e-06	0.00011185
ENSMUSG00000033854	Kcnk10	protein_coding	12	98433994	potassium channel, subfamily K, member 10	KCNK10	412.92	-0.424213	0.0959855	-4.41956	9.89032e-06	0.000112007
ENSMUSG00000057421	Las1l	protein_coding	X	95935335	LAS1-like (S. cerevisiae)	LAS1L	817.016	0.256659	0.0580876	4.41849	9.93936e-06	0.000112495
ENSMUSG00000051022	Hs3st1	protein_coding	5	39613935	heparan sulfate (glucosamine) 3-O-sulfotransferase 1	HS3ST1	347.575	-0.442219	0.10011	-4.41735	9.99183e-06	0.000113021
ENSMUSG00000032309	Fbxo22	protein_coding	9	55208925	F-box protein 22	FBXO22	1069.71	-0.259606	0.0587729	-4.4171	1.00035e-05	0.000113085
ENSMUSG00000020366	Mapk9	protein_coding	11	49846751	mitogen-activated protein kinase 9	MAPK9	6621.4	-0.256694	0.0581326	-4.41566	1.00704e-05	0.000113519
ENSMUSG00000025241	Fyco1	protein_coding	9	123789500	FYVE and coiled-coil domain containing 1	FYCO1	1422.91	0.406965	0.0921649	4.41562	1.0072e-05	0.000113519
ENSMUSG00000061046	Haghl	protein_coding	17	25779843	hydroxyacylglutathione hydrolase-like	HAGHL	2159.14	-0.365354	0.0827393	-4.41572	1.00672e-05	0.000113519
ENSMUSG00000062753	AI413582	protein_coding	17	27563575	expressed sequence AI413582		379.51	-0.405935	0.0919304	-4.41568	1.00693e-05	0.000113519
ENSMUSG00000104415	Gm37069	TEC	1	182494156	predicted gene, 37069		20.2827	-0.902819	0.204439	-4.41608	1.00509e-05	0.000113519
ENSMUSG00000021076	Actr10	protein_coding	12	70937857	ARP10 actin-related protein 10	ACTR10	3318.83	-0.275375	0.0623846	-4.41416	1.01403e-05	0.00011422
ENSMUSG00000039621	Prex1	protein_coding	2	166566342	phosphatidylinositol-3,4,5-trisphosphate-dependent Rac exchange factor 1	PREX1	1758.57	0.407258	0.0923353	4.41064	1.03065e-05	0.000115954
ENSMUSG00000046480	Scn4b	protein_coding	9	45138395	sodium channel, type IV, beta	SCN4B	6933.42	-0.441666	0.100134	-4.41073	1.03023e-05	0.000115954
ENSMUSG00000021024	Psma6	protein_coding	12	55384222	proteasome (prosome, macropain) subunit, alpha type 6	PSMA6	1787.01	-0.303453	0.0688756	-4.40581	1.05388e-05	0.000118497
ENSMUSG00000020069	Hnrnph3	protein_coding	10	63014664	heterogeneous nuclear ribonucleoprotein H3	HNRNPH3	505.661	0.250863	0.0569426	4.40555	1.05517e-05	0.000118571
ENSMUSG00000097307	Gm26834	lincRNA	16	29811058	predicted gene, 26834		8.8002	1.01524	0.230516	4.40423	1.0616e-05	0.000119223
ENSMUSG00000025262	Fam120c	protein_coding	X	151344175	family with sequence similarity 120, member C	FAM120C	1398.98	0.429341	0.0974964	4.40366	1.06438e-05	0.000119464
ENSMUSG00000029462	Vps29	protein_coding	5	122354369	VPS29 retromer complex component	VPS29	2199.44	-0.313095	0.0711063	-4.4032	1.06667e-05	0.000119592
ENSMUSG00000035566	Pcdh17	protein_coding	14	84443563	protocadherin 17	PCDH17	2482.61	0.507734	0.115311	4.40317	1.06679e-05	0.000119592
ENSMUSG00000054863	Fam19a5	protein_coding	15	87625230	family with sequence similarity 19, member A5	FAM19A5	1617.33	-0.24948	0.0566628	-4.40288	1.06822e-05	0.00011961
ENSMUSG00000075470	Alg10b	protein_coding	15	90224311	asparagine-linked glycosylation 10B (alpha-1,2-glucosyltransferase)	ALG10	509.834	0.258054	0.0586094	4.40295	1.0679e-05	0.00011961
ENSMUSG00000017686	Rhot1	protein_coding	11	80209019	ras homolog family member T1	RHOT1	2242.13	-0.187908	0.0426859	-4.40211	1.07202e-05	0.000119965
ENSMUSG00000026229	Psmd1	protein_coding	1	86064387	proteasome (prosome, macropain) 26S subunit, non-ATPase, 1	PSMD1	4047.92	-0.215202	0.0488896	-4.40178	1.07365e-05	0.000120076
ENSMUSG00000045160	Bola3	protein_coding	6	83349147	bolA-like 3 (E. coli)	BOLA3	364.207	-0.416086	0.094597	-4.39851	1.08995e-05	0.000121826
ENSMUSG00000026436	Elk4	protein_coding	1	132007607	ELK4, member of ETS oncogene family	ELK4	609.193	0.547933	0.124579	4.39827	1.09119e-05	0.000121892
ENSMUSG00000038323	1700066M21Rik	protein_coding	1	57377620	RIKEN cDNA 1700066M21 gene	C2orf69	1031.43	-0.411562	0.0935826	-4.39784	1.09331e-05	0.000122057
ENSMUSG00000027750	Postn	protein_coding	3	54361109	periostin, osteoblast specific factor	POSTN	133.092	1.02106	0.23218	4.39771	1.09398e-05	0.000122059
ENSMUSG00000037531	Mrpl47	protein_coding	3	32725397	mitochondrial ribosomal protein L47	MRPL47	471.153	-0.369247	0.0839662	-4.39756	1.09473e-05	0.000122071
ENSMUSG00000032757	Bet1	protein_coding	6	4076899	Bet1 golgi vesicular membrane trafficking protein	BET1	742.692	-0.39851	0.0906628	-4.39552	1.10508e-05	0.000123152
ENSMUSG00000061048	Cdh3	protein_coding	8	106510891	cadherin 3	CDH3	62.4913	0.770924	0.175514	4.39237	1.12123e-05	0.000124878
ENSMUSG00000000402	Egfl6	protein_coding	X	166523007	EGF-like-domain, multiple 6	EGFL6	130.546	-0.477017	0.108656	-4.39016	1.13268e-05	0.000126037
ENSMUSG00000026896	Ifih1	protein_coding	2	62595798	interferon induced with helicase C domain 1	IFIH1	308.028	0.785244	0.178867	4.3901	1.13297e-05	0.000126037
ENSMUSG00000069895	Atxn1l	protein_coding	8	109726451	ataxin 1-like	ATXN1L	940.602	0.254261	0.0579309	4.38905	1.13849e-05	0.000126577
ENSMUSG00000031858	Mau2	protein_coding	8	70016123	MAU2 sister chromatid cohesion factor	MAU2	2429.19	0.261738	0.0596598	4.38717	1.14836e-05	0.000127599
ENSMUSG00000030232	Aebp2	protein_coding	6	140622663	AE binding protein 2	AEBP2	1205.91	0.284295	0.0648152	4.38624	1.15326e-05	0.000128067
ENSMUSG00000030649	Anapc15	protein_coding	7	101863715	anaphase prompoting complex C subunit 15	ANAPC15	470.467	-0.321069	0.0732086	-4.38568	1.15625e-05	0.000128324
ENSMUSG00000027168	Pax6	protein_coding	2	105668900	paired box 6	PAX6	236.245	0.475355	0.10845	4.38317	1.16967e-05	0.000129737
ENSMUSG00000110159	Gm45501	TEC	7	132837698	predicted gene 45501		33.4179	0.79247	0.180809	4.3829	1.17109e-05	0.000129818
ENSMUSG00000028005	Gucy1b3	protein_coding	3	82032006	guanylate cyclase 1, soluble, beta 3	GUCY1B3	2113.84	-0.290429	0.0662702	-4.38249	1.17329e-05	0.000129986
ENSMUSG00000057182	Scn3a	protein_coding	2	65457118	sodium channel, voltage-gated, type III, alpha	SCN3A	890.193	0.412478	0.0941288	4.38206	1.17563e-05	0.000130169
ENSMUSG00000109887	RP24-571A14.6	processed_transcript	1	17994462			83.4155	-0.567763	0.129576	-4.38171	1.17753e-05	0.000130302
ENSMUSG00000026313	Hdac4	protein_coding	1	91928779	histone deacetylase 4	HDAC4	1075.83	0.478653	0.109275	4.38027	1.18534e-05	0.000131013
ENSMUSG00000039929	Urb1	protein_coding	16	90751527	URB1 ribosome biogenesis 1 homolog (S. cerevisiae)	URB1	368.548	0.324341	0.0740447	4.38034	1.18494e-05	0.000131013
ENSMUSG00000053877	Srcap	protein_coding	7	127511983	Snf2-related CREBBP activator protein	SRCAP	150.709	0.684517	0.156292	4.37973	1.18824e-05	0.000131256
ENSMUSG00000021669	Col4a3bp	protein_coding	13	96542618	collagen, type IV, alpha 3 (Goodpasture antigen) binding protein	COL4A3BP	3329.17	-0.268793	0.0613983	-4.37786	1.19848e-05	0.00013231
ENSMUSG00000074217	2210011C24Rik	protein_coding	8	84010222	RIKEN cDNA 2210011C24 gene		69.0196	-0.619731	0.141592	-4.37688	1.20388e-05	0.000132828
ENSMUSG00000023959	Clic5	protein_coding	17	44188572	chloride intracellular channel 5	CLIC5	262.632	-0.555822	0.126995	-4.37674	1.20466e-05	0.000132837
ENSMUSG00000000399	Ndufa9	protein_coding	6	126821721	NADH dehydrogenase (ubiquinone) 1 alpha subcomplex, 9	NDUFA9	2833.04	-0.304333	0.0695402	-4.37636	1.20676e-05	0.000132991
ENSMUSG00000020611	Gna13	protein_coding	11	109362831	guanine nucleotide binding protein, alpha 13	GNA13	2618.7	-0.265934	0.0607808	-4.3753	1.21266e-05	0.000133485
ENSMUSG00000054855	Rnd1	protein_coding	15	98663421	Rho family GTPase 1	RND1	878.912	-0.367362	0.0839604	-4.37542	1.21201e-05	0.000133485
ENSMUSG00000024966	Stip1	protein_coding	19	7020696	stress-induced phosphoprotein 1	STIP1	4636.25	-0.321635	0.0735148	-4.37511	1.21374e-05	0.000133525
ENSMUSG00000071650	Ganab	protein_coding	19	8898090	alpha glucosidase 2 alpha neutral subunit	GANAB	2713.24	0.184123	0.0420941	4.37407	1.21949e-05	0.00013408
ENSMUSG00000007656	Arpp19	protein_coding	9	75037614	cAMP-regulated phosphoprotein 19	ARPP19	1876.49	-0.208492	0.047741	-4.36714	1.25882e-05	0.000138324
ENSMUSG00000022472	Desi1	protein_coding	15	81992523	desumoylating isopeptidase 1	DESI1	1184.52	-0.446833	0.102372	-4.36479	1.27248e-05	0.000139743
ENSMUSG00000033307	Mif	protein_coding	10	75859353	macrophage migration inhibitory factor	MIF	662.711	-0.389354	0.0892125	-4.36435	1.27503e-05	0.000139942
ENSMUSG00000021476	Habp4	protein_coding	13	64161866	hyaluronic acid binding protein 4	HABP4	4006.87	-0.343142	0.0786289	-4.36406	1.27669e-05	0.000139961
ENSMUSG00000026307	Scly	protein_coding	1	91298338	selenocysteine lyase	SCLY	294.881	-0.330468	0.0757237	-4.36413	1.27629e-05	0.000139961
ENSMUSG00000031333	Abcb7	protein_coding	X	104280657	ATP-binding cassette, sub-family B (MDR/TAP), member 7	ABCB7	1962.94	-0.231594	0.053095	-4.36188	1.2895e-05	0.000141283
ENSMUSG00000026623	Lpgat1	protein_coding	1	191717834	lysophosphatidylglycerol acyltransferase 1	LPGAT1	5855.92	-0.288581	0.0661634	-4.36164	1.29089e-05	0.000141353
ENSMUSG00000027751	Supt20	protein_coding	3	54692807	suppressor of Ty 20	SUPT20H	647.267	0.331922	0.0761056	4.36134	1.29267e-05	0.000141384
ENSMUSG00000039313	AF529169	protein_coding	9	89587216	cDNA sequence AF529169	KIAA1024	1732.53	-0.233842	0.0536167	-4.36137	1.29251e-05	0.000141384
ENSMUSG00000022212	Cpne6	protein_coding	14	55510445	copine VI	CPNE6	1089.96	-0.412167	0.0945138	-4.36092	1.29518e-05	0.000141577
ENSMUSG00000031561	Tenm3	protein_coding	8	48227682	teneurin transmembrane protein 3	TENM3	2718.15	0.397047	0.0910603	4.36027	1.29902e-05	0.000141914
ENSMUSG00000027133	Nop10	protein_coding	2	112261926	NOP10 ribonucleoprotein	NOP10	803.033	-0.379445	0.0870463	-4.35912	1.30588e-05	0.000142581
ENSMUSG00000029486	Mrpl1	protein_coding	5	96209493	mitochondrial ribosomal protein L1	MRPL1	591.359	-0.256774	0.0589157	-4.35833	1.31057e-05	0.000143009
ENSMUSG00000002107	Celf2	protein_coding	2	6539694	CUGBP, Elav-like family member 2	CELF2	1555.62	0.522817	0.119996	4.35696	1.31881e-05	0.000143826
ENSMUSG00000073968	Trim68	protein_coding	7	102677582	tripartite motif-containing 68	TRIM68	123.628	0.481749	0.110578	4.35666	1.3206e-05	0.000143938
ENSMUSG00000034755	Pcdh11x	protein_coding	X	120290259	protocadherin 11 X-linked	PCDH11X	2132.08	0.322032	0.0739217	4.3564	1.3222e-05	0.00014401
ENSMUSG00000039834	Zfp335	protein_coding	2	164891882	zinc finger protein 335	ZNF335	384.778	0.397556	0.09126	4.3563	1.32279e-05	0.00014401
ENSMUSG00000028456	Unc13b	protein_coding	4	43058953	unc-13 homolog B (C. elegans)	UNC13B	630.353	0.55278	0.126912	4.3556	1.32702e-05	0.000144304
ENSMUSG00000110205	Gm45624	lincRNA	2	57982192	predicted gene 45624		73.3382	-0.666225	0.152958	-4.35562	1.32693e-05	0.000144304
ENSMUSG00000004771	Rab11a	protein_coding	9	64715299	RAB11A, member RAS oncogene family	RAB11A	3840.24	-0.292943	0.0672597	-4.35539	1.32828e-05	0.000144358
ENSMUSG00000029714	Gigyf1	protein_coding	5	137518548	GRB10 interacting GYF protein 1	GIGYF1	299.291	0.561696	0.128994	4.35444	1.33408e-05	0.000144905
ENSMUSG00000022559	Fbxl6	protein_coding	15	76535730	F-box and leucine-rich repeat protein 6	FBXL6	237.206	0.372924	0.0856601	4.35353	1.33963e-05	0.000145423
ENSMUSG00000038065	Mturn	protein_coding	6	54681624	maturin, neural progenitor differentiation regulator homolog (Xenopus)	MTURN	2161.38	-0.219179	0.0503475	-4.35333	1.34084e-05	0.000145454
ENSMUSG00000041390	Mdfic	protein_coding	6	15720661	MyoD family inhibitor domain containing	MDFIC	136.851	0.787725	0.180952	4.35323	1.34145e-05	0.000145454
ENSMUSG00000020863	Luc7l3	protein_coding	11	94287890	LUC7-like 3 (S. cerevisiae)	LUC7L3	3656.37	0.223374	0.0513392	4.35095	1.3555e-05	0.000146892
ENSMUSG00000039849	Pcif1	protein_coding	2	164879304	PDX1 C-terminal inhibiting factor 1	PCIF1	775.273	0.304606	0.0700511	4.34834	1.37172e-05	0.000148565
ENSMUSG00000045039	Megf8	protein_coding	7	25317164	multiple EGF-like-domains 8	MEGF8	2295.08	0.528439	0.121579	4.34649	1.38336e-05	0.000149711
ENSMUSG00000102059	Gm20257	transcribed_unprocessed_pseudogene	1	58652641	predicted gene, 20257		19.6307	0.867296	0.199543	4.3464	1.38389e-05	0.000149711
ENSMUSG00000022788	Fgd4	protein_coding	16	16416917	FYVE, RhoGEF and PH domain containing 4	FGD4	1284.58	0.266935	0.0614203	4.34603	1.38621e-05	0.000149875
ENSMUSG00000026032	Ndufb3	protein_coding	1	58586384	NADH dehydrogenase (ubiquinone) 1 beta subcomplex 3	NDUFB3	954.935	-0.372723	0.0858065	-4.34377	1.40061e-05	0.000151346
ENSMUSG00000079184	Mphosph8	protein_coding	14	56668248	M-phase phosphoprotein 8	MPHOSPH8	1282.45	-0.272524	0.062742	-4.34357	1.40184e-05	0.000151393
ENSMUSG00000031568	Rwdd4a	protein_coding	8	47533664	RWD domain containing 4A	RWDD4	664.048	-0.298096	0.0686797	-4.34038	1.42236e-05	0.00015352
ENSMUSG00000020078	Vps26a	protein_coding	10	62454843	VPS26 retromer complex component A	VPS26A	1545.31	-0.250617	0.0577698	-4.33821	1.43646e-05	0.000154953
ENSMUSG00000023977	Ubr2	protein_coding	17	46928292	ubiquitin protein ligase E3 component n-recognin 2	UBR2	1740.21	0.405108	0.0933912	4.33776	1.43945e-05	0.000155187
ENSMUSG00000061589	Dot1l	protein_coding	10	80755206	DOT1-like, histone H3 methyltransferase (S. cerevisiae)	DOT1L	312.49	0.654358	0.150869	4.33726	1.44273e-05	0.000155452
ENSMUSG00000039477	Tnrc18	protein_coding	5	142724661	trinucleotide repeat containing 18	TNRC18	451.652	0.633043	0.14599	4.33621	1.44959e-05	0.000156102
ENSMUSG00000027455	Nsfl1c	protein_coding	2	151494182	NSFL1 (p97) cofactor (p47)	NSFL1C	1109.5	-0.27144	0.062608	-4.33555	1.45394e-05	0.000156481
ENSMUSG00000103983	Gm20045	lincRNA	1	171320601	predicted gene, 20045		66.58	0.641159	0.148007	4.33196	1.47791e-05	0.00015897
ENSMUSG00000021583	Erap1	protein_coding	13	74639872	endoplasmic reticulum aminopeptidase 1	ERAP1	658.298	0.362461	0.0836796	4.33153	1.48075e-05	0.000159185
ENSMUSG00000036990	Otud4	protein_coding	8	79639618	OTU domain containing 4	OTUD4	1558.73	0.273535	0.0631635	4.33059	1.48714e-05	0.00015978
ENSMUSG00000001138	Cnnm3	protein_coding	1	36511867	cyclin M3	CNNM3	413.714	0.372091	0.0859277	4.33028	1.48921e-05	0.000159912
ENSMUSG00000025487	Psmd13	protein_coding	7	140881968	proteasome (prosome, macropain) 26S subunit, non-ATPase, 13	PSMD13	1485.28	-0.266892	0.0616378	-4.33001	1.49103e-05	0.000160016
ENSMUSG00000085262	Gm11574	processed_transcript	11	97048691	predicted gene 11574		11.4023	-0.945557	0.218393	-4.32962	1.49366e-05	0.000160208
ENSMUSG00000029544	Cabp1	protein_coding	5	115168689	calcium binding protein 1	CABP1	1214.32	-0.385343	0.0890276	-4.32835	1.5023e-05	0.000161042
ENSMUSG00000040167	Ikzf5	protein_coding	7	131388652	IKAROS family zinc finger 5	IKZF5	352.415	0.30784	0.071141	4.32718	1.51033e-05	0.000161811
ENSMUSG00000085987	Gm13403	lincRNA	2	33935788	predicted gene 13403		33.737	0.777066	0.179599	4.32667	1.51383e-05	0.000162094
ENSMUSG00000026568	Mpc2	protein_coding	1	165460637	mitochondrial pyruvate carrier 2	MPC2	1667.6	-0.413631	0.0956096	-4.32625	1.51671e-05	0.00016231
ENSMUSG00000031168	Ebp	protein_coding	X	8185329	phenylalkylamine Ca2+ antagonist (emopamil) binding protein	EBP	449.25	-0.409731	0.0947272	-4.32538	1.52267e-05	0.000162856
ENSMUSG00000022956	Atp5o	protein_coding	16	91684398	ATP synthase, H+ transporting, mitochondrial F1 complex, O subunit	ATP5O	3527.07	-0.345118	0.0798149	-4.32398	1.53241e-05	0.000163763
ENSMUSG00000030898	Cckbr	protein_coding	7	105425731	cholecystokinin B receptor	CCKBR	186.818	-0.462243	0.106904	-4.32391	1.53289e-05	0.000163763
ENSMUSG00000082229	Nap1l2	protein_coding	X	103184176	nucleosome assembly protein 1-like 2	NAP1L2	3795.03	-0.329027	0.0761058	-4.32328	1.53726e-05	0.000164136
ENSMUSG00000001123	Lgals9	protein_coding	11	78962974	lectin, galactose binding, soluble 9	LGALS9	175.237	0.712953	0.164921	4.323	1.53925e-05	0.000164256
ENSMUSG00000005161	Prdx2	protein_coding	8	84969587	peroxiredoxin 2	PRDX2	3814.75	-0.292581	0.0676941	-4.3221	1.54552e-05	0.000164832
ENSMUSG00000026718	Stam	protein_coding	2	14074098	signal transducing adaptor molecule (SH3 domain and ITAM motif) 1	STAM	2166.04	-0.234691	0.0543098	-4.32133	1.55089e-05	0.000165125
ENSMUSG00000044149	Nkrf	protein_coding	X	36887540	NF-kappaB repressing factor	NKRF	1696.53	-0.239668	0.0554591	-4.32153	1.54954e-05	0.000165125
ENSMUSG00000048899	Rimkla	protein_coding	4	119465283	ribosomal modification protein rimK-like family member A	RIMKLA	2118.1	-0.394135	0.0912063	-4.32136	1.55072e-05	0.000165125
ENSMUSG00000030822	Prr14	protein_coding	7	127459611	proline rich 14	PRR14	249.276	0.369904	0.0856102	4.32079	1.55473e-05	0.00016544
ENSMUSG00000086196	Gm13571	antisense	2	60338188	predicted gene 13571		6.65437	1.02245	0.236685	4.31986	1.56127e-05	0.000166042
ENSMUSG00000002102	Psmc3	protein_coding	2	91054009	proteasome (prosome, macropain) 26S subunit, ATPase 3	PSMC3	4011.76	-0.292277	0.0676793	-4.31856	1.57047e-05	0.000166927
ENSMUSG00000040943	Tet2	protein_coding	3	133463679	tet methylcytosine dioxygenase 2	TET2	962.214	0.568791	0.131771	4.31652	1.58506e-05	0.000168382
ENSMUSG00000043501	Lgals2	protein_coding	15	78850862	lectin, galactose-binding, soluble 2	LGALS2	19.0905	0.875121	0.202776	4.3157	1.59096e-05	0.000168914
ENSMUSG00000020561	Twistnb	protein_coding	12	33429624	twist basic helix-loop-helix transcription factor 1 neighbor	TWISTNB	316.568	-0.364651	0.0845117	-4.31481	1.59744e-05	0.000169506
ENSMUSG00000014956	Ppp1cb	protein_coding	5	32458843	protein phosphatase 1, catalytic subunit, beta isoform	PPP1CB	8692.21	-0.272832	0.0632342	-4.31463	1.59871e-05	0.000169546
ENSMUSG00000033396	Spg11	protein_coding	2	122053520	spastic paraplegia 11	SPG11	879.126	0.225814	0.0523522	4.31337	1.60783e-05	0.000170417
ENSMUSG00000038500	Prr3	protein_coding	17	35972541	proline-rich polypeptide 3	PRR3	137.224	0.45129	0.104679	4.3112	1.62373e-05	0.000172006
ENSMUSG00000032262	Elovl4	protein_coding	9	83778692	elongation of very long chain fatty acids (FEN1/Elo2, SUR4/Elo3, yeast)-like 4	ELOVL4	1792.16	-0.297205	0.0689679	-4.30932	1.63759e-05	0.000173377
ENSMUSG00000021217	Tshz3	protein_coding	7	36698118	teashirt zinc finger family member 3	TSHZ3	454.726	0.527547	0.122449	4.30831	1.64509e-05	0.000174073
ENSMUSG00000087694	A530058N18Rik	processed_transcript	2	114013602	RIKEN cDNA A530058N18 gene		197.813	-0.423783	0.0983772	-4.30774	1.64934e-05	0.000174425
ENSMUSG00000031913	Vps4a	protein_coding	8	107031222	vacuolar protein sorting 4A	VPS4A	2449.09	-0.265579	0.061694	-4.30478	1.67153e-05	0.000176672
ENSMUSG00000024592	C330018D20Rik	protein_coding	18	56955833	RIKEN cDNA C330018D20 gene	C5orf63	330.963	-0.33897	0.0787627	-4.30368	1.67982e-05	0.000177449
ENSMUSG00000013593	Ndufs2	protein_coding	1	171234853	NADH dehydrogenase (ubiquinone) Fe-S protein 2	NDUFS2	5354.85	-0.278252	0.0646626	-4.30314	1.68393e-05	0.000177784
ENSMUSG00000024926	Kat5	protein_coding	19	5603017	K(lysine) acetyltransferase 5	KAT5	1367.84	-0.248412	0.0577352	-4.30261	1.68796e-05	0.000178109
ENSMUSG00000066438	Plekhd1	protein_coding	12	80692591	pleckstrin homology domain containing, family D (with coiled-coil domains) member 1	PLEKHD1	447.486	-0.399961	0.093039	-4.29885	1.71683e-05	0.000181055
ENSMUSG00000029482	Aacs	protein_coding	5	125475814	acetoacetyl-CoA synthetase	AACS	993.766	-0.351415	0.0817489	-4.29871	1.71792e-05	0.000181068
ENSMUSG00000021745	Ptprg	protein_coding	14	11553532	protein tyrosine phosphatase, receptor type, G	PTPRG	1920.51	0.35049	0.0815412	4.29831	1.72106e-05	0.000181192
ENSMUSG00000033510	Otud7a	protein_coding	7	63444751	OTU domain containing 7A	OTUD7A	633.011	-0.32819	0.076357	-4.2981	1.72271e-05	0.000181192
ENSMUSG00000038690	Atp5j2	protein_coding	5	145183698	ATP synthase, H+ transporting, mitochondrial F0 complex, subunit F2	ATP5J2	1277.69	-0.381291	0.0887123	-4.29807	1.72294e-05	0.000181192
ENSMUSG00000062373	Tmem65	protein_coding	15	58782269	transmembrane protein 65	TMEM65	2409.26	-0.229559	0.0534096	-4.29809	1.72276e-05	0.000181192
ENSMUSG00000024862	Klc2	protein_coding	19	5107746	kinesin light chain 2	KLC2	4460.49	-0.290015	0.0674789	-4.29786	1.72458e-05	0.000181263
ENSMUSG00000018882	Mrpl45	protein_coding	11	97315716	mitochondrial ribosomal protein L45	MRPL45	898.896	-0.291949	0.0679433	-4.29695	1.73166e-05	0.000181906
ENSMUSG00000059734	Ndufs8	protein_coding	19	3908870	NADH dehydrogenase (ubiquinone) Fe-S protein 8	NDUFS8	1711.13	-0.336059	0.0782443	-4.29499	1.747e-05	0.000183416
ENSMUSG00000022687	Boc	protein_coding	16	44485049	biregional cell adhesion molecule-related/down-regulated by oncogenes (Cdon) binding protein	BOC	415.354	0.351127	0.081773	4.29392	1.75543e-05	0.000184198
ENSMUSG00000017485	Top2b	protein_coding	14	16365179	topoisomerase (DNA) II beta	TOP2B	3725.67	0.237586	0.0553555	4.292	1.77069e-05	0.000185696
ENSMUSG00000024712	Rfk	protein_coding	19	17394043	riboflavin kinase	RFK	2277.28	-0.372037	0.0866841	-4.29187	1.77176e-05	0.000185705
ENSMUSG00000024112	Cacna1h	protein_coding	17	25374285	calcium channel, voltage-dependent, T type, alpha 1H subunit	CACNA1H	302.837	0.589197	0.137328	4.29043	1.78327e-05	0.000186807
ENSMUSG00000024583	Txnl1	protein_coding	18	63662801	thioredoxin-like 1	TXNL1	2724.1	-0.338064	0.0787979	-4.29027	1.78454e-05	0.000186837
ENSMUSG00000028647	Mycbp	protein_coding	4	123904832	MYC binding protein	MYCBP	313.177	-0.408916	0.0953859	-4.28696	1.81133e-05	0.000189537
ENSMUSG00000100147	1700047M11Rik	lincRNA	1	182287990	RIKEN cDNA 1700047M11 gene		757.998	0.491635	0.114688	4.28671	1.8134e-05	0.000189647
ENSMUSG00000026331	Slco6c1	protein_coding	1	97059038	solute carrier organic anion transporter family, member 6c1	SLCO6A1	54.1598	-0.750237	0.175039	-4.28611	1.81826e-05	0.000190051
ENSMUSG00000021373	Cap2	protein_coding	13	46501848	CAP, adenylate cyclase-associated protein, 2 (yeast)	CAP2	908.537	-0.326175	0.0761303	-4.28443	1.83204e-05	0.000191385
ENSMUSG00000070858	Gm1673	protein_coding	5	33983433	predicted gene 1673	C4orf48	306.818	-0.433647	0.101244	-4.2832	1.84221e-05	0.00019234
ENSMUSG00000074405	Zfp865	protein_coding	7	5020376	zinc finger protein 865	ZNF865	191.699	0.57284	0.133769	4.28231	1.84959e-05	0.000193004
ENSMUSG00000058254	Tspan7	protein_coding	X	10485158	tetraspanin 7	TSPAN7	6924.37	-0.228134	0.0532861	-4.28131	1.85798e-05	0.000193772
ENSMUSG00000068039	Tcp1	protein_coding	17	12915701	t-complex protein 1	TCP1	5723.12	-0.235767	0.0550793	-4.28051	1.86467e-05	0.000194363
ENSMUSG00000014355	Anapc1	protein_coding	2	128610104	anaphase promoting complex subunit 1	ANAPC1	2991.35	0.234053	0.0546997	4.27887	1.87845e-05	0.000195691
ENSMUSG00000059921	Unc5c	protein_coding	3	141465216	unc-5 netrin receptor C	UNC5C	1707.23	0.445413	0.104124	4.27772	1.88814e-05	0.000196591
ENSMUSG00000022704	Qtrtd1	protein_coding	16	43861407	queuine tRNA-ribosyltransferase domain containing 1	QTRT2	345.148	0.285085	0.0666522	4.27721	1.8925e-05	0.00019672
ENSMUSG00000026755	Arpc5l	protein_coding	2	39005348	actin related protein 2/3 complex, subunit 5-like	ARPC5L	1298.22	-0.289714	0.0677335	-4.27727	1.89203e-05	0.00019672
ENSMUSG00000040533	Matn1	protein_coding	4	130944385	matrilin 1, cartilage matrix protein	MATN1	9.51441	1.0103	0.236196	4.27737	1.89114e-05	0.00019672
ENSMUSG00000026576	Atp1b1	protein_coding	1	164437109	ATPase, Na+/K+ transporting, beta 1 polypeptide	ATP1B1	23750.8	-0.263506	0.0616189	-4.27639	1.89952e-05	0.000197338
ENSMUSG00000030527	Crtc3	protein_coding	7	80586627	CREB regulated transcription coactivator 3	CRTC3	269.044	0.59927	0.140139	4.27627	1.90054e-05	0.000197338
ENSMUSG00000018476	Kdm6b	protein_coding	11	69398508	KDM1 lysine (K)-specific demethylase 6B	KDM6B	139.129	0.709678	0.165973	4.27586	1.90401e-05	0.000197378
ENSMUSG00000029073	Cptp	protein_coding	4	155864723	ceramide-1-phosphate transfer protein	CPTP	773.372	-0.406756	0.0951256	-4.27598	1.90295e-05	0.000197378
ENSMUSG00000049038	Mterf2	protein_coding	10	85119433	mitochondrial transcription termination factor 2	MTERF2	479.335	-0.32987	0.0771472	-4.27585	1.90406e-05	0.000197378
ENSMUSG00000047417	Rexo1	protein_coding	10	80540922	REX1, RNA exonuclease 1	REXO1	347.16	0.364663	0.0853177	4.27418	1.91845e-05	0.00019876
ENSMUSG00000043872	Zmym1	protein_coding	4	127047094	zinc finger, MYM domain containing 1	ZMYM1	430.862	-0.243968	0.05711	-4.27189	1.9382e-05	0.000200696
ENSMUSG00000079658	Tceb1	protein_coding	1	16641725	transcription elongation factor B (SIII), polypeptide 1		2148.32	-0.348805	0.0816606	-4.2714	1.94251e-05	0.000201032
ENSMUSG00000009079	Ewsr1	protein_coding	11	5069689	Ewing sarcoma breakpoint region 1	EWSR1	2438.91	0.218411	0.0511453	4.2704	1.95124e-05	0.000201817
ENSMUSG00000020621	Rdh14	protein_coding	12	10390780	retinol dehydrogenase 14 (all-trans and 9-cis)	RDH14	615.282	-0.325626	0.0762539	-4.27028	1.95224e-05	0.000201817
ENSMUSG00000012076	Brms1l	protein_coding	12	55836366	breast cancer metastasis-suppressor 1-like	BRMS1L	1438.95	-0.260898	0.061098	-4.27015	1.95339e-05	0.000201825
ENSMUSG00000024082	Ndufaf7	protein_coding	17	78937135	NADH dehydrogenase (ubiquinone) 1 alpha subcomplex assembly factor 7	NDUFAF7	664.575	-0.261076	0.0611494	-4.26948	1.95926e-05	0.000202321
ENSMUSG00000062380	Tubb3	protein_coding	8	123411424	tubulin, beta 3 class III	TUBB3	10017.3	-0.404608	0.0947893	-4.2685	1.96788e-05	0.000203099
ENSMUSG00000036356	Csgalnact1	protein_coding	8	68356781	chondroitin sulfate N-acetylgalactosaminyltransferase 1	CSGALNACT1	519.725	-0.28266	0.0662348	-4.26754	1.97637e-05	0.000203865
ENSMUSG00000033420	Antxr1	protein_coding	6	87133853	anthrax toxin receptor 1	ANTXR1	589.003	0.475529	0.111435	4.26734	1.97814e-05	0.000203935
ENSMUSG00000049739	Zfp646	protein_coding	7	127876221	zinc finger protein 646	ZNF646	819.063	0.289618	0.0678852	4.26629	1.98746e-05	0.000204785
ENSMUSG00000079562	Maea	protein_coding	5	33335509	macrophage erythroblast attacher	MAEA	2031.36	-0.247491	0.0580227	-4.26541	1.99534e-05	0.000205484
ENSMUSG00000021737	Psmd6	protein_coding	14	14112184	proteasome (prosome, macropain) 26S subunit, non-ATPase, 6	PSMD6	2175.02	-0.360776	0.0845971	-4.26463	2.00232e-05	0.000205978
ENSMUSG00000024787	Snx15	protein_coding	19	6119399	sorting nexin 15	SNX15	380.038	-0.399881	0.0937646	-4.26473	2.00144e-05	0.000205978
ENSMUSG00000103793	Pcdhga6	protein_coding	18	37707039	protocadherin gamma subfamily A, 6	PCDHGA6	273.531	0.438288	0.102777	4.26447	2.00377e-05	0.000206015
ENSMUSG00000037493	Cib2	protein_coding	9	54544794	calcium and integrin binding family member 2	CIB2	579.727	-0.330421	0.0775065	-4.26313	2.01579e-05	0.000207138
ENSMUSG00000024807	Syvn1	protein_coding	19	6046576	synovial apoptosis inhibitor 1, synoviolin	SYVN1	252.563	0.496119	0.116402	4.26211	2.02507e-05	0.000207978
ENSMUSG00000025995	Wdr75	protein_coding	1	45795166	WD repeat domain 75	WDR75	1021.67	-0.255814	0.0600761	-4.25816	2.06114e-05	0.000211567
ENSMUSG00000008373	Prpf31	protein_coding	7	3629985	pre-mRNA processing factor 31	PRPF31	1188.46	-0.322469	0.0757436	-4.25737	2.06843e-05	0.0002122
ENSMUSG00000062110	Scfd2	protein_coding	5	74204816	Sec1 family domain containing 2	SCFD2	593.058	-0.291242	0.0684297	-4.25608	2.08043e-05	0.000213315
ENSMUSG00000041781	Cpsf2	protein_coding	12	101975974	cleavage and polyadenylation specific factor 2	CPSF2	1558.22	-0.205222	0.0482327	-4.25484	2.09201e-05	0.000214386
ENSMUSG00000027180	Fbxo3	protein_coding	2	104027721	F-box protein 3	FBXO3	2952.1	-0.184899	0.0434731	-4.25318	2.10755e-05	0.000215744
ENSMUSG00000036790	Slitrk2	protein_coding	X	66649318	SLIT and NTRK-like family, member 2	SLITRK2	1124.41	0.313583	0.0737287	4.25319	2.10742e-05	0.000215744
ENSMUSG00000030884	Uqcrc2	protein_coding	7	120635176	ubiquinol cytochrome c reductase core protein 2	UQCRC2	6173.94	-0.282861	0.0665397	-4.25101	2.12808e-05	0.000217608
ENSMUSG00000032526	Deb1	protein_coding	9	121710329	differentially expressed in B16F10 1		856.793	-0.251856	0.0592459	-4.25102	2.12795e-05	0.000217608
ENSMUSG00000034708	Grn	protein_coding	11	102430315	granulin	GRN	678.479	0.626011	0.147282	4.25042	2.13366e-05	0.000218061
ENSMUSG00000039316	Rftn1	protein_coding	17	49992257	raftlin lipid raft linker 1	RFTN1	803.738	-0.455645	0.107243	-4.24872	2.14993e-05	0.000219516
ENSMUSG00000084910	C630043F03Rik	processed_transcript	4	72201348	RIKEN cDNA C630043F03 gene		161.655	-0.549468	0.129326	-4.24869	2.15022e-05	0.000219516
ENSMUSG00000027580	Helz2	protein_coding	2	181227615	helicase with zinc finger 2, transcriptional coactivator	HELZ2	153.766	0.874038	0.205847	4.24605	2.17571e-05	0.000221998
ENSMUSG00000089633	A230009B12Rik	antisense	17	10456216	RIKEN cDNA A230009B12 gene		38.8939	-0.705102	0.166074	-4.24571	2.17901e-05	0.000222215
ENSMUSG00000045613	Chrm2	protein_coding	6	36388084	cholinergic receptor, muscarinic 2, cardiac	CHRM2	2499.34	-0.318676	0.075063	-4.24545	2.18151e-05	0.000222349
ENSMUSG00000021892	Sh3bp5	protein_coding	14	31359880	SH3-domain binding protein 5 (BTK-associated)	SH3BP5	955.433	0.356202	0.0839085	4.24513	2.1847e-05	0.000222434
ENSMUSG00000024785	Rcl1	protein_coding	19	29101375	RNA terminal phosphate cyclase-like 1	RCL1	410.777	-0.283552	0.0667932	-4.24523	2.18372e-05	0.000222434
ENSMUSG00000050382	Kif7	protein_coding	7	79698098	kinesin family member 7	KIF7	111.212	0.518758	0.122209	4.24484	2.18749e-05	0.000222598
ENSMUSG00000000295	Hddc2	protein_coding	10	31313383	HD domain containing 2	HDDC2	416.978	-0.489299	0.11528	-4.24443	2.19152e-05	0.000222888
ENSMUSG00000031608	Galnt7	protein_coding	8	57523828	UDP-N-acetyl-alpha-D-galactosamine: polypeptide N-acetylgalactosaminyltransferase 7	GALNT7	770.646	-0.383765	0.0904365	-4.24347	2.20085e-05	0.000223716
ENSMUSG00000039046	Usp6nl	protein_coding	2	6322667	USP6 N-terminal like	USP6NL	945.654	0.470406	0.110868	4.24292	2.20631e-05	0.00022415
ENSMUSG00000073755	5730409E04Rik	protein_coding	4	126609818	RIKEN cDNA 5730409E04Rik gene	C1orf216	2158.92	-0.275475	0.0649621	-4.24055	2.22975e-05	0.000226409
ENSMUSG00000029120	Ppp2r2c	protein_coding	5	36868513	protein phosphatase 2, regulatory subunit B, gamma	PPP2R2C	6250.93	-0.334356	0.0788499	-4.24041	2.23117e-05	0.000226431
ENSMUSG00000003354	Ccdc65	protein_coding	15	98708207	coiled-coil domain containing 65	CCDC65	167.771	-0.49241	0.116165	-4.2389	2.24621e-05	0.000227835
ENSMUSG00000025727	A930017K11Rik	protein_coding	17	25946387	RIKEN cDNA A930017K11 gene	PRR35	9.21252	-0.950483	0.224242	-4.23864	2.24876e-05	0.000227971
ENSMUSG00000020334	Slc22a4	protein_coding	11	53983123	solute carrier family 22 (organic cation transporter), member 4	SLC22A4	579.042	-0.323094	0.0762407	-4.23781	2.25708e-05	0.000228692
ENSMUSG00000032410	Xrn1	protein_coding	9	95954760	5'-3' exoribonuclease 1	XRN1	1323.32	0.417479	0.098517	4.23764	2.25884e-05	0.000228747
ENSMUSG00000021486	Prelid1	protein_coding	13	55322055	PRELI domain containing 1	PRELID1	1004.73	-0.314136	0.0741438	-4.23685	2.26678e-05	0.000229428
ENSMUSG00000078185	Chml	protein_coding	1	175682237	choroideremia-like	CHML	802.769	-0.293964	0.0693853	-4.23668	2.26844e-05	0.000229473
ENSMUSG00000023967	Mrps18a	protein_coding	17	46110986	mitochondrial ribosomal protein S18A	MRPS18A	711.202	-0.243326	0.0574464	-4.23571	2.27834e-05	0.000230351
ENSMUSG00000023991	Foxp4	protein_coding	17	47867133	forkhead box P4	FOXP4	126.519	0.5082	0.120006	4.23479	2.28769e-05	0.000231172
ENSMUSG00000106743	Gm42847	TEC	5	33990510	predicted gene 42847		63.2511	-0.559274	0.132122	-4.23303	2.30565e-05	0.000232862
ENSMUSG00000027534	Snx16	protein_coding	3	10417817	sorting nexin 16	SNX16	981.898	-0.279769	0.0660964	-4.23274	2.30862e-05	0.000232868
ENSMUSG00000031824	6430548M08Rik	protein_coding	8	120114152	RIKEN cDNA 6430548M08 gene	KIAA0513	4553.81	-0.279673	0.0660751	-4.23266	2.30942e-05	0.000232868
ENSMUSG00000034868	Myl12b	protein_coding	17	70973920	myosin, light chain 12B, regulatory	MYL12B	2573.88	-0.297598	0.0703073	-4.23282	2.30783e-05	0.000232868
ENSMUSG00000024798	Htr7	protein_coding	19	35958734	5-hydroxytryptamine (serotonin) receptor 7	HTR7	676.2	-0.289475	0.0684123	-4.23134	2.32308e-05	0.000234121
ENSMUSG00000106379	Lhfpl3	protein_coding	5	22746059	lipoma HMGIC fusion partner-like 3	LHFPL3	1444.25	-0.332861	0.0786778	-4.23069	2.32974e-05	0.000234667
ENSMUSG00000024381	Bin1	protein_coding	18	32377217	bridging integrator 1	BIN1	4851.31	-0.347333	0.0821166	-4.22975	2.3395e-05	0.000235523
ENSMUSG00000022450	Ndufa6	protein_coding	15	82350139	NADH dehydrogenase (ubiquinone) 1 alpha subcomplex, 6 (B14)	NDUFA6	2854.25	-0.315667	0.0746326	-4.22961	2.34099e-05	0.000235548
ENSMUSG00000044221	Grsf1	protein_coding	5	88659448	G-rich RNA sequence binding factor 1	GRSF1	2622.26	-0.212175	0.0501783	-4.22841	2.35344e-05	0.000236675
ENSMUSG00000032380	Dapk2	protein_coding	9	66158223	death-associated protein kinase 2	DAPK2	47.9133	-0.730338	0.172789	-4.22675	2.37087e-05	0.000238173
ENSMUSG00000049303	Syt12	protein_coding	19	4445908	synaptotagmin XII	SYT12	706.131	-0.316209	0.0748104	-4.2268	2.37034e-05	0.000238173
ENSMUSG00000030270	Cpne9	protein_coding	6	113282307	copine family member IX	CPNE9	306.434	-0.509009	0.120438	-4.22631	2.37553e-05	0.000238515
ENSMUSG00000075284	Wipf1	protein_coding	2	73429610	WAS/WASL interacting protein family, member 1	WIPF1	426.1	0.43733	0.103537	4.22391	2.40099e-05	0.000240942
ENSMUSG00000020715	Ern1	protein_coding	11	106394650	endoplasmic reticulum (ER) to nucleus signalling 1	ERN1	301.449	0.462906	0.109619	4.22285	2.41232e-05	0.00024195
ENSMUSG00000024830	Rps6kb2	protein_coding	19	4156713	ribosomal protein S6 kinase, polypeptide 2	RPS6KB2	246.321	0.363683	0.0861395	4.22203	2.42116e-05	0.000242708
ENSMUSG00000030268	Bcat1	protein_coding	6	144993835	branched chain aminotransferase 1, cytosolic	BCAT1	4753.73	-0.353901	0.0838275	-4.22177	2.42388e-05	0.000242852
ENSMUSG00000034471	Caskin2	protein_coding	11	115799183	CASK-interacting protein 2	CASKIN2	384.869	0.513069	0.121546	4.22121	2.42996e-05	0.000243332
ENSMUSG00000030868	Dctn5	protein_coding	7	122133041	dynactin 5	DCTN5	1394.49	-0.251637	0.0596179	-4.22084	2.43394e-05	0.000243339
ENSMUSG00000033697	Arhgap39	protein_coding	15	76723985	Rho GTPase activating protein 39	ARHGAP39	666.375	0.362224	0.0858203	4.22072	2.4352e-05	0.000243339
ENSMUSG00000039168	Dap	protein_coding	15	31224314	death-associated protein	DAP	130.262	0.57048	0.135156	4.2209	2.43325e-05	0.000243339
ENSMUSG00000041272	Tox	protein_coding	4	6686353	thymocyte selection-associated high mobility group box	TOX	135.216	0.584016	0.138365	4.22085	2.43387e-05	0.000243339
ENSMUSG00000075000	Nrbf2	protein_coding	10	67266689	nuclear receptor binding factor 2	NRBF2	90.1961	-0.466495	0.110584	-4.21848	2.45953e-05	0.00024564
ENSMUSG00000041343	Ankrd42	protein_coding	7	92581723	ankyrin repeat domain 42	ANKRD42	548.265	-0.342651	0.0812549	-4.21699	2.47585e-05	0.00024714
ENSMUSG00000041608	Entpd3	protein_coding	9	120539818	ectonucleoside triphosphate diphosphohydrolase 3	ENTPD3	879.786	-0.398585	0.094542	-4.21596	2.48722e-05	0.000247914
ENSMUSG00000063952	Brpf3	protein_coding	17	28801090	bromodomain and PHD finger containing, 3	BRPF3	218.103	0.49366	0.117094	4.21593	2.48756e-05	0.000247914
ENSMUSG00000079487	Med12	protein_coding	X	101274030	mediator complex subunit 12	MED12	752.188	0.449163	0.106535	4.21613	2.48533e-05	0.000247914
ENSMUSG00000020961	Ston2	protein_coding	12	91638542	stonin 2	STON2	275.924	0.477539	0.113275	4.21576	2.48936e-05	0.000247962
ENSMUSG00000025478	Dpysl4	protein_coding	7	139086001	dihydropyrimidinase-like 4	DPYSL4	353.417	0.457085	0.108481	4.21349	2.51456e-05	0.000250341
ENSMUSG00000021775	Nr1d2	protein_coding	14	18204054	nuclear receptor subfamily 1, group D, member 2	NR1D2	3555.59	-0.255459	0.0606355	-4.21302	2.51974e-05	0.000250594
ENSMUSG00000108358	Gm44509	TEC	7	55973519	predicted gene 44509		719.099	-0.34846	0.0827101	-4.21302	2.51977e-05	0.000250594
ENSMUSG00000060904	Arl1	protein_coding	10	88730858	ADP-ribosylation factor-like 1	ARL1	1658.54	-0.272934	0.0647875	-4.21276	2.5227e-05	0.000250754
ENSMUSG00000020477	Mrps24	protein_coding	11	5703983	mitochondrial ribosomal protein S24	MRPS24	479.92	-0.352115	0.0835975	-4.21203	2.53091e-05	0.000251438
ENSMUSG00000002409	Dyrk1b	protein_coding	7	28179469	dual-specificity tyrosine-(Y)-phosphorylation regulated kinase 1b	DYRK1B	201.967	0.510673	0.121256	4.21154	2.53639e-05	0.000251849
ENSMUSG00000026087	Mrpl30	protein_coding	1	37890477	mitochondrial ribosomal protein L30	MRPL30	1077.9	-0.333707	0.0792603	-4.21027	2.5507e-05	0.000253137
ENSMUSG00000056413	Adap1	protein_coding	5	139271876	ArfGAP with dual PH domains 1	ADAP1	2747.46	-0.400408	0.095106	-4.21012	2.55239e-05	0.000253171
ENSMUSG00000025220	Mgea5	protein_coding	19	45750261	meningioma expressed antigen 5 (hyaluronidase)	MGEA5	5899.28	-0.213898	0.0508175	-4.20914	2.56347e-05	0.000253958
ENSMUSG00000026860	Sh3glb2	protein_coding	2	30344809	SH3-domain GRB2-like endophilin B2	SH3GLB2	3405.74	-0.287033	0.0681916	-4.20921	2.56263e-05	0.000253958
ENSMUSG00000042616	Oscp1	protein_coding	4	126058565	organic solute carrier partner 1	OSCP1	766.648	-0.295091	0.0701086	-4.20906	2.56436e-05	0.000253958
ENSMUSG00000104494	Gm37111	TEC	9	120182564	predicted gene, 37111		88.0527	-0.674329	0.160237	-4.20832	2.57281e-05	0.000254661
ENSMUSG00000021302	Ggps1	protein_coding	13	14052449	geranylgeranyl diphosphate synthase 1	GGPS1	1268.49	-0.283325	0.0673408	-4.20733	2.5841e-05	0.000255511
ENSMUSG00000053253	Ndfip2	protein_coding	14	105258573	Nedd4 family interacting protein 2	NDFIP2	2580.93	-0.231329	0.0549819	-4.20736	2.58367e-05	0.000255511
ENSMUSG00000019732	Calr3	protein_coding	8	72424176	calreticulin 3	CALR3	156.822	-0.5651	0.134353	-4.20607	2.59845e-05	0.000256795
ENSMUSG00000060798	Intu	protein_coding	3	40531286	inturned planar cell polarity protein	INTU	210.983	0.394569	0.0938156	4.20579	2.60169e-05	0.00025698
ENSMUSG00000102918	Pcdhgc3	protein_coding	18	37806364	protocadherin gamma subfamily C, 3	PCDHGC3	741.813	0.460053	0.109393	4.20551	2.60496e-05	0.000257169
ENSMUSG00000032024	Clmp	protein_coding	9	40685962	CXADR-like membrane protein	CLMP	610.472	-0.286758	0.0682144	-4.20377	2.62506e-05	0.000259017
ENSMUSG00000022257	Laptm4b	protein_coding	15	34238026	lysosomal-associated protein transmembrane 4B	LAPTM4B	3271.94	-0.259492	0.0617798	-4.20028	2.66587e-05	0.000262906
ENSMUSG00000024293	Esco1	protein_coding	18	10566602	establishment of sister chromatid cohesion N-acetyltransferase 1	ESCO1	1001.96	-0.289708	0.0690017	-4.19856	2.68615e-05	0.00026474
ENSMUSG00000029472	Anapc5	protein_coding	5	122787459	anaphase-promoting complex subunit 5	ANAPC5	4241.07	0.206181	0.0491085	4.19847	2.68727e-05	0.00026474
ENSMUSG00000073982	Rhog	protein_coding	7	102239123	ras homolog family member G	RHOG	338.137	-0.496181	0.118201	-4.19779	2.69536e-05	0.000265397
ENSMUSG00000013539	Tango2	protein_coding	16	18300825	transport and golgi organization 2	TANGO2	1281.94	-0.302469	0.0720689	-4.19695	2.70533e-05	0.000266101
ENSMUSG00000028865	Cd164l2	protein_coding	4	133212131	CD164 sialomucin-like 2	CD164L2	74.26	-0.513002	0.122229	-4.19706	2.70401e-05	0.000266101
ENSMUSG00000024213	Nudt3	protein_coding	17	27579382	nudix (nucleotide diphosphate linked moiety X)-type motif 3	NUDT3	5541.41	-0.331357	0.0789587	-4.19659	2.70964e-05	0.000266386
ENSMUSG00000025225	Nfkb2	protein_coding	19	46304737	nuclear factor of kappa light polypeptide gene enhancer in B cells 2, p49/p100	NFKB2	92.0034	0.686977	0.163713	4.19622	2.71406e-05	0.000266682
ENSMUSG00000021140	Pcnx	protein_coding	12	81860030	pecanex homolog (Drosophila)	PCNX1	1989.19	0.489137	0.116578	4.19579	2.71919e-05	0.000267047
ENSMUSG00000029404	Arl6ip4	protein_coding	5	124116089	ADP-ribosylation factor-like 6 interacting protein 4	ARL6IP4	673.657	-0.306782	0.0731301	-4.19502	2.72852e-05	0.000267685
ENSMUSG00000041995	Zbed3	protein_coding	13	95325237	zinc finger, BED type containing 3	ZBED3	47.0278	0.660328	0.157407	4.19505	2.72817e-05	0.000267685
ENSMUSG00000052776	Oas1a	protein_coding	5	120896256	2'-5' oligoadenylate synthetase 1A	OAS1	34.0175	0.960124	0.228899	4.19453	2.73439e-05	0.000268121
ENSMUSG00000033075	Senp1	protein_coding	15	98038744	SUMO1/sentrin specific peptidase 1	SENP1	430.492	0.354018	0.0844404	4.19251	2.75881e-05	0.000270375
ENSMUSG00000025968	Ndufs1	protein_coding	1	63143596	NADH dehydrogenase (ubiquinone) Fe-S protein 1	NDUFS1	5648.5	-0.263447	0.0628493	-4.19172	2.76851e-05	0.000271184
ENSMUSG00000055371	Stam2	protein_coding	2	52691664	signal transducing adaptor molecule (SH3 domain and ITAM motif) 2	STAM2	685.412	0.236617	0.0564513	4.19152	2.7709e-05	0.000271278
ENSMUSG00000028614	Ndc1	protein_coding	4	107367784	NDC1 transmembrane nucleoporin	NDC1	863.804	-0.257734	0.0615041	-4.19052	2.78317e-05	0.000272197
ENSMUSG00000036402	Gng12	protein_coding	6	66896397	guanine nucleotide binding protein (G protein), gamma 12	GNG12	2180.09	0.383326	0.0914743	4.19053	2.783e-05	0.000272197
ENSMUSG00000044522	A730020M07Rik	lincRNA	3	121634936	RIKEN cDNA A730020M07 gene		33.895	-0.882453	0.210604	-4.19011	2.78815e-05	0.000272542
ENSMUSG00000017466	Timp2	protein_coding	11	118301069	tissue inhibitor of metalloproteinase 2	TIMP2	3958.14	0.335812	0.0801934	4.18752	2.82018e-05	0.000275531
ENSMUSG00000045246	Kcng4	protein_coding	8	119623854	potassium voltage-gated channel, subfamily G, member 4	KCNG4	1560.03	-0.565469	0.135111	-4.18522	2.84888e-05	0.00027819
ENSMUSG00000003348	Mob3a	protein_coding	10	80685256	MOB kinase activator 3A	MOB3A	482.281	-0.270817	0.0647137	-4.18485	2.8536e-05	0.000278506
ENSMUSG00000032294	Pkm	protein_coding	9	59656368	pyruvate kinase, muscle	PKM	19086	-0.268962	0.0642749	-4.18455	2.85731e-05	0.000278724
ENSMUSG00000026670	Uap1	protein_coding	1	170141938	UDP-N-acetylglucosamine pyrophosphorylase 1	UAP1	1422.21	-0.308619	0.0737754	-4.18322	2.87408e-05	0.000280215
ENSMUSG00000006717	Acot13	protein_coding	13	24817948	acyl-CoA thioesterase 13	ACOT13	848.966	-0.34876	0.0833935	-4.18211	2.88821e-05	0.000281296
ENSMUSG00000022234	Cct5	protein_coding	15	31590800	chaperonin containing Tcp1, subunit 5 (epsilon)	CCT5	5219.67	-0.238361	0.056997	-4.18199	2.88963e-05	0.000281296
ENSMUSG00000043987	Cep164	protein_coding	9	45766946	centrosomal protein 164	CEP164	405.32	0.324111	0.0775011	4.18202	2.88936e-05	0.000281296
ENSMUSG00000031937	Vstm5	protein_coding	9	15239045	V-set and transmembrane domain containing 5	VSTM5	327.288	-0.346611	0.0829081	-4.18066	2.90663e-05	0.000282804
ENSMUSG00000020919	Stat5b	protein_coding	11	100780731	signal transducer and activator of transcription 5B	STAT5B	819.037	0.266799	0.0638313	4.17975	2.91834e-05	0.000283797
ENSMUSG00000052056	Zfp217	protein_coding	2	170108643	zinc finger protein 217	ZNF217	119.671	0.65622	0.157006	4.17959	2.92029e-05	0.00028384
ENSMUSG00000015396	Cd83	protein_coding	13	43785107	CD83 antigen	CD83	2029.33	-0.298123	0.0713442	-4.17865	2.93243e-05	0.000284873
ENSMUSG00000030956	Fam53b	protein_coding	7	132712082	family with sequence similarity 53, member B	FAM53B	898.618	-0.212337	0.0508226	-4.17801	2.94069e-05	0.000285529
ENSMUSG00000005583	Mef2c	protein_coding	13	83504034	myocyte enhancer factor 2C	MEF2C	783.018	0.386931	0.0926432	4.17658	2.95928e-05	0.000287185
ENSMUSG00000024511	Rab27b	protein_coding	18	69979131	RAB27B, member RAS oncogene family	RAB27B	1216.18	-0.301262	0.0721394	-4.17611	2.96539e-05	0.00028763
ENSMUSG00000030591	Psmd8	protein_coding	7	29174188	proteasome (prosome, macropain) 26S subunit, non-ATPase, 8	PSMD8	2236.54	-0.261297	0.0626052	-4.17373	2.99656e-05	0.000290504
ENSMUSG00000008690	Ncaph2	protein_coding	15	89355719	non-SMC condensin II complex, subunit H2	NCAPH2	2122.6	-0.217829	0.0521937	-4.17347	2.99993e-05	0.000290682
ENSMUSG00000005886	Ncoa2	protein_coding	1	13139105	nuclear receptor coactivator 2	NCOA2	1695.89	0.427367	0.10242	4.17271	3.01002e-05	0.00029151
ENSMUSG00000086370	Ftx	lincRNA	X	103560907	Ftx transcript, Xist regulator (non-protein coding)	FTX	606.051	0.579211	0.13884	4.17178	3.02225e-05	0.000292544
ENSMUSG00000037085	Trmt12	protein_coding	15	58872649	tRNA methyltranferase 12	TRMT12	264.656	-0.324586	0.0778383	-4.17	3.04602e-05	0.000294694
ENSMUSG00000037049	Smpd1	protein_coding	7	105554360	sphingomyelin phosphodiesterase 1, acid lysosomal	SMPD1	2418.61	-0.29241	0.0701304	-4.16951	3.05251e-05	0.00029517
ENSMUSG00000007783	Cpt1c	protein_coding	7	44959372	carnitine palmitoyltransferase 1c	CPT1C	908.497	0.232116	0.0556774	4.16894	3.06018e-05	0.000295457
ENSMUSG00000055128	Cgrrf1	protein_coding	14	46832134	cell growth regulator with ring finger domain 1	CGRRF1	630.149	-0.281471	0.0675162	-4.16895	3.06011e-05	0.000295457
ENSMUSG00000062372	Otof	protein_coding	5	30367062	otoferlin	OTOF	418.807	0.557703	0.133773	4.16903	3.05893e-05	0.000295457
ENSMUSG00000054814	Usp46	protein_coding	5	73998453	ubiquitin specific peptidase 46	USP46	2387.2	-0.217177	0.0520993	-4.16852	3.06585e-05	0.000295853
ENSMUSG00000025069	Gsto2	protein_coding	19	47865545	glutathione S-transferase omega 2	GSTO2	41.1022	-0.656683	0.157543	-4.16829	3.06897e-05	0.000296003
ENSMUSG00000074305	Peak1	protein_coding	9	56201126	pseudopodium-enriched atypical kinase 1	PEAK1	892.243	0.542607	0.130276	4.16505	3.11287e-05	0.000300083
ENSMUSG00000036966	Spryd3	protein_coding	15	102116528	SPRY domain containing 3	SPRYD3	2452.83	-0.280671	0.0674283	-4.16251	3.14766e-05	0.000303282
ENSMUSG00000034923	Ly6g6f	protein_coding	17	35080480	lymphocyte antigen 6 complex, locus G6F	LY6G6F	33.884	-0.673322	0.161766	-4.16232	3.15028e-05	0.000303379
ENSMUSG00000053166	Cdh22	protein_coding	2	165111507	cadherin 22	CDH22	535.916	-0.385372	0.0926073	-4.16135	3.16371e-05	0.000304517
ENSMUSG00000028062	Lamtor2	protein_coding	3	88549819	late endosomal/lysosomal adaptor, MAPK and MTOR activator 2	LAMTOR2	527.722	-0.293029	0.0704223	-4.16102	3.16827e-05	0.0003048
ENSMUSG00000073600	Prob1	protein_coding	18	35650351	proline rich basic protein 1	PROB1	185.504	0.454423	0.109223	4.16052	3.17526e-05	0.000305317
ENSMUSG00000024914	Drap1	protein_coding	19	5422805	Dr1 associated protein 1 (negative cofactor 2 alpha)	DRAP1	1685.37	-0.365921	0.0879543	-4.16035	3.17764e-05	0.00030539
ENSMUSG00000005625	Psmd4	protein_coding	3	95032694	proteasome (prosome, macropain) 26S subunit, non-ATPase, 4	PSMD4	2863.74	-0.309359	0.0743695	-4.15975	3.18593e-05	0.000306031
ENSMUSG00000059108	Ifitm6	protein_coding	7	141015699	interferon induced transmembrane protein 6		21.4095	-0.867631	0.208607	-4.15916	3.19416e-05	0.000306666
ENSMUSG00000000915	Hip1r	protein_coding	5	123973628	huntingtin interacting protein 1 related	HIP1R	2329.87	0.325294	0.0782214	4.15863	3.20158e-05	0.000307221
ENSMUSG00000056665	Them6	protein_coding	15	74721204	thioesterase superfamily member 6	THEM6	533.673	-0.361586	0.086964	-4.15788	3.2121e-05	0.000308074
ENSMUSG00000022475	Hdac7	protein_coding	15	97792664	histone deacetylase 7	HDAC7	184.431	0.500799	0.120452	4.15765	3.21532e-05	0.000308226
ENSMUSG00000003660	Snrnp200	protein_coding	2	127208386	small nuclear ribonucleoprotein 200 (U5)	SNRNP200	4077	0.170976	0.0411263	4.15734	3.21978e-05	0.000308497
ENSMUSG00000039954	Stk32a	protein_coding	18	43207697	serine/threonine kinase 32A	STK32A	1038.83	-0.48143	0.115822	-4.15662	3.22985e-05	0.000309305
ENSMUSG00000000088	Cox5a	protein_coding	9	57521274	cytochrome c oxidase subunit Va	COX5A	3042.11	-0.312625	0.0752175	-4.15628	3.23473e-05	0.000309615
ENSMUSG00000022843	Clcn2	protein_coding	16	20702964	chloride channel, voltage-sensitive 2	CLCN2	887.002	-0.341124	0.0820834	-4.15583	3.24109e-05	0.000310066
ENSMUSG00000037386	Rims2	protein_coding	15	39198332	regulating synaptic membrane exocytosis 2	RIMS2	3742.2	-0.256475	0.0617256	-4.15508	3.25175e-05	0.00031077
ENSMUSG00000086502	B130055M24Rik	processed_transcript	7	127448636	RIKEN cDNA B130055M24 gene		97.7362	0.498535	0.119981	4.15511	3.25133e-05	0.00031077
ENSMUSG00000050447	Lypd6	protein_coding	2	50066429	LY6/PLAUR domain containing 6	LYPD6	387.052	-0.411961	0.099151	-4.15488	3.25453e-05	0.000310879
ENSMUSG00000094936	Rbm4	protein_coding	19	4784293	RNA binding motif protein 4	RBM4	169.298	0.468003	0.112663	4.15403	3.26673e-05	0.000311886
ENSMUSG00000030554	Synm	protein_coding	7	67730160	synemin, intermediate filament protein	SYNM	2432.89	-0.426721	0.102739	-4.15346	3.2748e-05	0.000312498
ENSMUSG00000108601	Gm44645	TEC	7	73422250	predicted gene 44645		19.0007	0.880648	0.212147	4.15112	3.30849e-05	0.000315553
ENSMUSG00000038462	Uqcrfs1	protein_coding	13	30540308	ubiquinol-cytochrome c reductase, Rieske iron-sulfur polypeptide 1	UQCRFS1	2679.36	-0.368122	0.0886907	-4.15063	3.31562e-05	0.000316073
ENSMUSG00000034101	Ctnnd1	protein_coding	2	84600071	catenin (cadherin associated protein), delta 1	CTNND1	128.562	0.465206	0.112104	4.14977	3.32815e-05	0.000317108
ENSMUSG00000024045	Akap8	protein_coding	17	32303676	A kinase (PRKA) anchor protein 8	AKAP8	1485.15	0.232493	0.0560499	4.14796	3.35455e-05	0.000319461
ENSMUSG00000033436	Armcx2	protein_coding	X	134804145	armadillo repeat containing, X-linked 2	ARMCX2	2500.76	-0.266456	0.0642449	-4.1475	3.36124e-05	0.000319937
ENSMUSG00000031775	Pllp	protein_coding	8	94674894	plasma membrane proteolipid	PLLP	2791.64	-0.455505	0.109836	-4.14714	3.36647e-05	0.000320274
ENSMUSG00000039485	Tspyl4	protein_coding	10	34297442	TSPY-like 4	TSPYL4	20892	-0.236049	0.0569272	-4.1465	3.37595e-05	0.000320851
ENSMUSG00000041143	Tmco4	protein_coding	4	138972888	transmembrane and coiled-coil domains 4	TMCO4	116.641	0.611509	0.147474	4.14654	3.37537e-05	0.000320851
ENSMUSG00000044881	Coa4	protein_coding	7	100537071	cytochrome c oxidase assembly factor 4	COA4	157.124	-0.441893	0.106597	-4.14544	3.3916e-05	0.000322176
ENSMUSG00000103009	Gm4430	TEC	2	129197252	predicted gene 4430		118.094	-0.416107	0.100394	-4.14474	3.40206e-05	0.000323007
ENSMUSG00000004789	Dlst	protein_coding	12	85110833	dihydrolipoamide S-succinyltransferase (E2 component of 2-oxo-glutarate complex)	DLST	3261.64	-0.195273	0.0471183	-4.14432	3.40828e-05	0.000323171
ENSMUSG00000021508	Cxcl14	protein_coding	13	56288647	chemokine (C-X-C motif) ligand 14	CXCL14	638.26	-0.322264	0.0777609	-4.14429	3.40871e-05	0.000323171
ENSMUSG00000034152	Exoc3	protein_coding	13	74169805	exocyst complex component 3	EXOC3	3600.6	-0.183072	0.0441746	-4.14427	3.40893e-05	0.000323171
ENSMUSG00000055639	Dach1	protein_coding	14	97786853	dachshund 1 (Drosophila)	DACH1	356.173	0.379639	0.0916169	4.14377	3.41644e-05	0.00032372
ENSMUSG00000068105	Tnfrsf13c	protein_coding	15	82221744	tumor necrosis factor receptor superfamily, member 13c	TNFRSF13C	71.2039	0.724115	0.174832	4.14177	3.44629e-05	0.000326385
ENSMUSG00000035189	Ano4	protein_coding	10	88948994	anoctamin 4	ANO4	1938.2	-0.271255	0.0655154	-4.14033	3.46809e-05	0.000328285
ENSMUSG00000069372	Ctxn3	protein_coding	18	57468516	cortexin 3	CTXN3	74.5138	-0.631928	0.152685	-4.13878	3.49162e-05	0.000330346
ENSMUSG00000063200	Nol7	protein_coding	13	43398376	nucleolar protein 7	NOL7	869.186	-0.277238	0.0669904	-4.13847	3.49624e-05	0.000330617
ENSMUSG00000033715	Akr1c14	protein_coding	13	4049011	aldo-keto reductase family 1, member C14		61.5901	-0.671745	0.162341	-4.13787	3.50548e-05	0.000331232
ENSMUSG00000046204	Pnma2	protein_coding	14	66911170	paraneoplastic antigen MA2	PNMA2	1275.04	-0.318103	0.0768771	-4.13782	3.50626e-05	0.000331232
ENSMUSG00000004748	Mtfp1	protein_coding	11	4091480	mitochondrial fission process 1	MTFP1	657.455	-0.318746	0.0770386	-4.13749	3.5113e-05	0.000331543
ENSMUSG00000019558	Slc6a8	protein_coding	X	73673150	solute carrier family 6 (neurotransmitter transporter, creatine), member 8	SLC6A8	1922.64	-0.273648	0.066152	-4.13665	3.52416e-05	0.00033259
ENSMUSG00000027523	Gnas	protein_coding	2	174284320	GNAS (guanine nucleotide binding protein, alpha stimulating) complex locus	GNAS	23590.6	-0.217047	0.0524881	-4.13517	3.5469e-05	0.000334569
[truncated: 21,006 more rows]
