# Supplementary material for: ALS-associated genes in SCA2 mouse spinal cord transcriptomes
Source: Hum Mol Genet. 2020 Apr 20;29(10):1658–72. doi: 10.1093/hmg/ddaa072 (PMC7322574; doi:10.1093/hmg/ddaa072)
Supplement: Supplementary_Table_6_ddaa072 [file supplementary_table_6_ddaa072.xlsx]

## Sheet: SC TG vs WT (no surgery)
GO: Biological Process							KEGG_PATHWAY						Ingenuity Canonical Pathways
ID	Term	Count	PValue	Genes	Benjamini		Term	Count	PValue	Genes	Benjamini		Term	Count	-log(p-value)	p-value	zScore	Molecules	Ratio
GO:0021782	glial cell development	12	1.20514e-09	NDRG1/DLL1/GFAP/TSPAN2/PLP1/AGT/FA2H/LGI4/ZNF488/KCNJ10/FGFR3/POU3F1	3.91188e-06		mmu04979 Cholesterol metabolism	8	3.19645e-06	APOE/LPL/PLTP/LRP2/LCAT/LDLRAP1/OSBPL5/APOC1	0.000690433		Hepatic Fibrosis / Hepatic Stellate Cell Activation	13	5.19	6.45654e-06	NaN	FGFR2,EDNRB,LBP,AGT,A2M,MYH3,COL9A3,NGFR,COL20A1,STAT1,COL6A5,MET,COL9A2	0.071
GO:0010001	glial cell differentiation	17	3.99532e-09	METRN/NDRG1/DLL1/ERBB3/ASPA/GFAP/TSPAN2/PLPP3/PLP1/AGT/FA2H/LGI4/ZNF488/KCNJ10/FGFR3/QKI/POU3F1	6.48441e-06		mmu05168 Herpes simplex infection	13	0.000207597	IRF9/POLR2A/EIF2AK2/C3/IRF7/STAT1/TRAF1/IFIH1/TAP1/DDX58/OAS1/HLA-A	0.0224205		Interferon Signaling	6	4.74	1.8197e-05	2.236	OAS1,IRF9,STAT1,IFI35,TAP1,PSMB8	0.167
GO:0007272	ensheathment of neurons	13	3.81153e-08	NGFR/NDRG1/MAL/TSPAN2/PLP1/UGT8/FA2H/LGI4/CLDN11/KCNJ10/FGFR3/QKI/POU3F1	2.71053e-05								LXR/RXR Activation	10	4.68	2.0893e-05	-1.000	AGT,C4A/C4B,NGFR,C3,LPL,LCAT,LBP,APOE,PLTP,IL33	0.0826
GO:0008366	axon ensheathment	13	3.81153e-08	NGFR/NDRG1/MAL/TSPAN2/PLP1/UGT8/FA2H/LGI4/CLDN11/KCNJ10/FGFR3/QKI/POU3F1	2.71053e-05								Th2 Pathway	10	3.99	0.000102329	0.000	FGFR3,FGFR2,ACVR1C,DLL1,HLA-A,ICOSLG/LOC102723996,IL17RB,IL33,S1PR1,IL12RB1	0.0685
GO:0042063	gliogenesis	18	4.82611e-08	METRN/NDRG1/DLL1/ERBB3/ASPA/GFAP/IL33/TSPAN2/PLPP3/PLP1/AGT/FA2H/LGI4/ZNF488/KCNJ10/FGFR3/QKI/POU3F1	2.71053e-05								Th1 and Th2 Activation Pathway	11	3.88	0.000131826	NaN	FGFR3,FGFR2,ACVR1C,DLL1,HLA-A,STAT1,ICOSLG/LOC102723996,IL17RB,IL33,S1PR1,IL12RB1	0.0611
GO:0006633	fatty acid biosynthetic process	13	5.01022e-08	GGT5/ELOVL1/LPL/PTGIS/PDK4/FADS2/ACSM3/PLP1/AGT/FA2H/PLA2G5/QKI/	2.71053e-05								FXR/RXR Activation	9	3.81	0.000154882	NaN	AGT,C4A/C4B,C3,LPL,LCAT,APOE,PLTP,IL33,SDC1	0.072
GO:0010876	lipid localization	19	1.37329e-07	APOE/LPL/LBP/PLTP/C3/CIDEA/GAL/ACVR1C/MFSD2A/AGT/LCAT/LDLRAP1/NMUR2/OSBPL5/BMP6/ATP8B1/APOC1/PLA2G5/PROCA1	6.36816e-05								Neuroinflammation Signaling Pathway	13	3.01	0.000977237	-1.265	FGFR3,FGFR2,GLUL,MFGE8,SLC1A2,PLA2G5,GRIN2C,SLC6A11,ACVR1C,HLA-A,IRF7,BACE2,STAT1	0.0432
GO:0043900	regulation of multi-organism process	22	1.80203e-07	TRIM25/IL12RB1/APOE/HTRA1/LBP/PDK4/EDNRB/MX1/EIF2AK2/STAT1/ACVR1C/FGF7/ZC3HAV1/TRIM21/TRIM59/TAP1/DDX60/BMP6/DDX58/OAS1/CHST3/VPS37B	6.61734e-05								Role of Pattern Recognition Receptors in Recognition of Bacteria and Viruses	8	2.97	0.00107152	0.378	FGFR3,FGFR2,EIF2AK2,OAS1,IRF7,C3,IFIH1,DDX58	0.0611
GO:0043903	regulation of symbiosis, encompassing mutualism through parasitism	19	1.83475e-07	TRIM25/IL12RB1/APOE/HTRA1/LBP/PDK4/MX1/EIF2AK2/STAT1/FGF7/ZC3HAV1/TRIM21/TRIM59/TAP1/DDX60/DDX58/OAS1/CHST3/VPS37B	6.61734e-05								Acute Phase Response Signaling	9	2.85	0.00141254	-2.449	AGT,A2M,C4A/C4B,NGFR,C3,ITIH3,LBP,IL33,SERPIND1	0.0533
GO:0050792	regulation of viral process	18	2.05318e-07	TRIM25/IL12RB1/APOE/HTRA1/PDK4/MX1/EIF2AK2/STAT1/FGF7/ZC3HAV1/TRIM21/TRIM59/TAP1/DDX60/DDX58/OAS1/CHST3/VPS37B	6.66462e-05								Activation of IRF by Cytosolic Pattern Recognition Receptors	5	2.58	0.00263027	2.236	IRF9,IRF7,STAT1,IFIH1,DDX58	0.082
GO:0042552	myelination	12	2.60508e-07	NGFR/NDRG1/MAL/TSPAN2/PLP1/UGT8/FA2H/LGI4/KCNJ10/FGFR3/QKI/POU3F1	7.68734e-05								Antigen Presentation Pathway	4	2.54	0.00288403	NaN	HLA-A,NLRC5,TAP1,PSMB8	0.105
GO:0072330	monocarboxylic acid biosynthetic process	13	8.2039e-07	GGT5/ELOVL1/LPL/PTGIS/PDK4/FADS2/ACSM3/PLP1/AGT/FA2H/PLA2G5/QKI/	0.000221915		Term	-log10(Benjamini p-value)					Role of Osteoblasts, Osteoclasts and Chondrocytes in Rheumatoid Arthritis	10	2.49	0.00323594	NaN	SFRP5,FGFR3,FGFR2,WNT11,SP7,NGFR,PTK2B,WNT5B,BMP6,IL33	0.0439
GO:0034341	response to interferon-gamma	9	1.80843e-06	IL12RB1/PARP9/AQP4/STAT1/GBP4/TRIM21/GBP7/NLRC5/GBP6	0.000451551		Cholesterol metabolism	3.16088					Role of RIG1-like Receptors in Antiviral Innate Immunity	4	2.39	0.0040738	2.000	IRF7,TRIM25,IFIH1,DDX58	0.0952
GO:0008610	lipid biosynthetic process	22	2.52112e-06	APOE/GGT5/ELOVL1/LPL/HSD11B1/PTGIS/ADORA2B/PDK4/C3/FADS2/CCDC3/FGF7/ACSM3/PIGA/PLP1/AGT/UGT8/FA2H/BMP6/PLA2G5/QKI/	0.00058454		Herpes simplex infection	1.64935					Th1 Pathway	7	2.36	0.00436516	0.378	FGFR3,FGFR2,DLL1,HLA-A,STAT1,ICOSLG/LOC102723996,IL12RB1	0.0538
GO:0001819	positive regulation of cytokine production	18	3.92268e-06	ICOSLG/IL12RB1/LPL/WNT11/IL17RB/LBP/ADORA2B/EIF2AK2/C3/IL33/IRF7/IFIH1/ZC3HAV1/AGT/DDX60/DDX58/TNFRSF13C/HEG1	0.000829748								T Helper Cell Differentiation	5	2.35	0.00446684	NaN	HLA-A,NGFR,STAT1,ICOSLG/LOC102723996,IL12RB1	0.0725
GO:0046394	carboxylic acid biosynthetic process	14	4.08995e-06	GGT5/ELOVL1/LPL/PTGIS/PDK4/FADS2/GLUL/ACSM3/PLP1/AGT/FA2H/PLA2G5/QKI/	0.000829748								GP6 Signaling Pathway	7	2.34	0.00457088	-0.378	FGFR3,RHOG,FGFR2,COL9A3,COL20A1,COL6A5,COL9A2	0.0534
GO:0006631	fatty acid metabolic process	18	4.7459e-06	GGT5/ELOVL1/LPL/PTGIS/PDK4/C3/CYP4F12/FADS2/ACSM3/PLP1/AGT/FA2H/PLA2G5/QKI/ACAT2/ACOT1//	0.000906188								UVA-Induced MAPK Signaling	6	2.21	0.00616595	NaN	FGFR3,FGFR2,PARP12,ZC3HAV1,STAT1,PARP9	0.0571
GO:0034367	macromolecular complex remodeling	5	6.83748e-06	APOE/LPL/PLTP/LCAT/PLA2G5	0.00110972								Amyotrophic Lateral Sclerosis Signaling	6	2.11	0.00776247	0.447	FGFR3,FGFR2,GLUL,SLC1A2,GRIN2C,CAPN11	0.0545
GO:0034368	protein-lipid complex remodeling	5	6.83748e-06	APOE/LPL/PLTP/LCAT/PLA2G5	0.00110972								Growth Hormone Signaling	5	1.97	0.0107152	-1.342	A2M,FGFR3,FGFR2,STAT1,CEBPA	0.0588
GO:0034369	plasma lipoprotein particle remodeling	5	6.83748e-06	APOE/LPL/PLTP/LCAT/PLA2G5	0.00110972								Glutamate Receptor Signaling	4	1.94	0.0114815	NaN	GLUL,SLC1A2,GRIN2C,GRM3	0.0714
GO:0048525	negative regulation of viral process	9	7.62474e-06	TRIM25/HTRA1/MX1/EIF2AK2/STAT1/ZC3HAV1/TRIM21/TRIM59/OAS1	0.00117857								Atherosclerosis Signaling	6	1.87	0.0134896	NaN	LPL,F3,LCAT,APOE,PLA2G5,IL33	0.0484
GO:0016053	organic acid biosynthetic process	14	8.96576e-06	GGT5/ELOVL1/LPL/PTGIS/PDK4/FADS2/GLUL/ACSM3/PLP1/AGT/FA2H/PLA2G5/QKI/	0.00123844								Glutamine Biosynthesis I	1	1.81	0.0154882	NaN	GLUL,	1
GO:0043901	negative regulation of multi-organism process	11	9.13167e-06	TRIM25/HTRA1/LBP/MX1/EIF2AK2/STAT1/ACVR1C/ZC3HAV1/TRIM21/TRIM59/OAS1	0.00123844								IL-6 Signaling	6	1.81	0.0154882	-2.236	A2M,FGFR3,FGFR2,NGFR,LBP,IL33	0.0469
GO:0044283	small molecule biosynthetic process	19	9.15664e-06	APOE/GGT5/ELOVL1/LPL/PLTP/PTGIS/PDK4/FADS2/GLUL/ACSM3/PLP1/AGT/FA2H/BMP6/PLA2G5/GCK/PTK2B/QKI/	0.00123844								Coagulation System	3	1.77	0.0169824	NaN	A2M,F3,SERPIND1	0.0857
GO:0006869	lipid transport	15	1.12899e-05	APOE/LBP/PLTP/GAL/MFSD2A/AGT/LCAT/LDLRAP1/NMUR2/OSBPL5/BMP6/ATP8B1/APOC1/PLA2G5/PROCA1	0.00141691								Wnt/β-catenin Signaling	7	1.76	0.017378	-0.378	SFRP5,WNT11,SOX18,ACVR1C,WNT5B,CD44,GJA1	0.0414
GO:0014002	astrocyte development	5	1.13493e-05	DLL1/GFAP/TSPAN2/PLP1/AGT	0.00141691								Adipogenesis pathway	6	1.75	0.0177828	NaN	FGFR3,FGFR2,PLIN1,TXNIP,LPL,CEBPA	0.0455
GO:0030031	cell projection assembly	18	1.25233e-05	EPS8L1/TTLL8/RSPH1/TTYH1/PLXNB3/MTSS1L/CCP110/FOXJ1/TRIM59/ATP8B1/EMP3/MYO3B/S1PR1/CDC42EP2/PCDH15/HYDIN/DNAI1/RHOG	0.00150558								Inhibition of Matrix Metalloproteases	3	1.67	0.0213796	NaN	A2M,MMP19,SDC1	0.0789
GO:0002064	epithelial cell development	13	1.89713e-05	MET/DLL1/ADAMTSL4/FGFR2/AGT/BMP6/SLITRK6/SOX18/GJA1/PCDH15/FGFR3/HYDIN/HEG1	0.00219931								Human Embryonic Stem Cell Pluripotency	6	1.64	0.0229087	NaN	FGFR3,FGFR2,WNT11,WNT5B,BMP6,S1PR1	0.0429
GO:0071346	cellular response to interferon-gamma	7	2.5284e-05	IL12RB1/AQP4/STAT1/GBP4/GBP7/NLRC5/GBP6	0.00283007								Role of JAK1 and JAK3 in γc Cytokine Signaling	4	1.64	0.0229087	NaN	FGFR3,FGFR2,STAT1,PTK2B	0.058
GO:0051607	defense response to virus	14	2.92367e-05	TRIM25/IL12RB1/HTRA1/PDK4/MX1/EIF2AK2/IL33/IFIH1/FGF7/ZC3HAV1/DDX60/DDX58/TRIM34/CHST3	0.00316341								Glioma Invasiveness Signaling	4	1.62	0.0239883	-2.000	FGFR3,RHOG,FGFR2,CD44	0.0571
GO:0007422	peripheral nervous system development	7	3.11826e-05	NDRG1/ERBB3/EDNRB/AGT/FA2H/LGI4/POU3F1	0.00326261								Ovarian Cancer Signaling	6	1.6	0.0251189	NaN	FGFR3,FGFR2,WNT11,WNT5B,CD44,GJA1	0.042
GO:0009615	response to virus	15	3.29593e-05	TRIM25/IL12RB1/HTRA1/PDK4/MX1/EIF2AK2/IL33/IFIH1/FGF7/ZC3HAV1/DDX60/DDX58/OAS1/TRIM34/CHST3	0.00326261								G-Protein Coupled Receptor Signaling	9	1.54	0.0288403	NaN	FGFR3,FGFR2,ADORA2B,PDE8A,APLNR,PTK2B,PDE1C,GRM3,S1PR1	0.0328
GO:0048709	oligodendrocyte differentiation	8	3.31689e-05	ASPA/TSPAN2/PLP1/FA2H/ZNF488/KCNJ10/FGFR3/QKI	0.00326261								Toll-like Receptor Signaling	4	1.52	0.0301995	NaN	EIF2AK2,LBP,TRAF1,IL33	0.0533
GO:0050678	regulation of epithelial cell proliferation	15	3.68352e-05	CCND2/APOE/HTRA1/VASH1/EDNRB/RIDA/STAT1/GLUL/FGF7/F3/FGFR2/PLXNB3/BMP6/GJA1/FGFR3	0.00351668								Asparagine Degradation I	1	1.51	0.030903	NaN	ASPG,	0.5
GO:0001525	angiogenesis	18	4.10716e-05	NGFR/DLL1/PTGIS/ADORA2B/UNC5B/VASH1/C3/MMP19/STAT1/F3/MFGE8/FGFR2/AGT/S1PR1/SOX18/PTK2B/CHI3L1/RNF213	0.00371368								Choline Degradation I	1	1.51	0.030903	NaN	CHDH,	0.5
GO:0035456	response to interferon-beta	6	4.22649e-05	STAT1/GBP4///IRGM/GBP6	0.00371368								Glycine Degradation (Creatine Biosynthesis)	1	1.51	0.030903	NaN	GAMT,	0.5
GO:0006820	anion transport	17	4.33327e-05	APOE/SLC1A2/SLC34A3/SLC13A5/CA2/SLC7A11/MFSD2A/SLC34A2/SLC6A11/TTYH1/ANO1/FXYD1/NMUR2/PLA2G5/PROCA1/KCNJ10/SLC4A4	0.00371368								VDR/RXR Activation	4	1.49	0.0323594	NaN	SERPINB1,KLK6,SEMA3B,CEBPA	0.0519
GO:0022010	central nervous system myelination	4	4.57525e-05	PLP1/FA2H/KCNJ10/FGFR3	0.00371368								IL-9 Signaling	4	1.48	0.0331131	NaN	FGFR3,FGFR2,STAT1	0.0667
GO:0032291	axon ensheathment in central nervous system	4	4.57525e-05	PLP1/FA2H/KCNJ10/FGFR3	0.00371368								Role of NANOG in Mammalian Embryonic Stem Cell Pluripotency	5	1.39	0.040738	NaN	FGFR3,FGFR2,WNT11,WNT5B,BMP6	0.0417
GO:0001936	regulation of endothelial cell proliferation	8	4.57631e-05	APOE/VASH1/STAT1/F3/PLXNB3/BMP6/GJA1/FGFR3	0.00371368								Sperm Motility	5	1.39	0.040738	-0.447	NPR1,PTK2B,PDE1C,LCAT,PLA2G5	0.0417
GO:0048708	astrocyte differentiation	7	5.60091e-05	DLL1/GFAP/TSPAN2/PLPP3/PLP1/AGT/FGFR3	0.00443428								Renin-Angiotensin Signaling	5	1.38	0.0416869	-2.000	AGT,FGFR3,FGFR2,STAT1,PTK2B	0.0413
GO:0014003	oligodendrocyte development	5	6.60307e-05	PLP1/FA2H/ZNF488/KCNJ10/FGFR3	0.00510323								Leukocyte Extravasation Signaling	7	1.36	0.0436516	-2.236	FGFR3,FGFR2,CLDN14,CLDN11,MMP19,PTK2B,CD44	0.034
GO:0014037	Schwann cell differentiation	5	7.73656e-05	NDRG1/ERBB3/FA2H/LGI4/POU3F1	0.00575612								Thiosulfate Disproportionation III (Rhodanese)	1	1.34	0.0457088	NaN	TST,	0.333
GO:0030826	regulation of cGMP biosynthetic process	4	7.8025e-05	APOE/ADORA2B/NPR1/PTK2B	0.00575612								IL-7 Signaling Pathway	4	1.34	0.0457088	-1.000	FGFR3,FGFR2,STAT1,MET	0.0465
GO:0071827	plasma lipoprotein particle organization	5	0.000104477	APOE/LPL/PLTP/LCAT/PLA2G5	0.00753629								Sphingosine-1-phosphate Signaling	5	1.34	0.0457088	-2.236	FGFR3,RHOG,FGFR2,PTK2B,S1PR1	0.0403
GO:0097006	regulation of plasma lipoprotein particle levels	6	0.000117684	APOE/LPL/PLTP/LCAT/LDLRAP1/PLA2G5	0.00830441								Granulocyte Adhesion and Diapedesis	6	1.33	0.0467735	NaN	CLDN14,CLDN11,NGFR,MMP19,IL33,SDC1	0.0361
GO:0035264	multicellular organism growth	11	0.000122642	SLC1A2/GAMT/FGFR2/AGT/CDKN1C/ATXN2/SLITRK6/PLS1/PCDH15/HEG1/HLA-A	0.00846626
GO:0001935	endothelial cell proliferation	8	0.000125194	APOE/VASH1/STAT1/F3/PLXNB3/BMP6/GJA1/FGFR3	0.00846626
GO:0050830	defense response to Gram-positive bacterium	7	0.000142475	LBP/DROSHA/GBP4/SSC5D/GBP7/HIST1H2BF/GBP6	0.00943821
GO:0001818	negative regulation of cytokine production	11	0.00015256	NDRG2/MET/DLL1/WNT11/LBP/ERBIN/AQP4/CIDEA/IL33/FOXJ1/SSC5D	0.0099042								Term	-log(p-value)
GO:0071825	protein-lipid complex subunit organization	5	0.000158135	APOE/LPL/PLTP/LCAT/PLA2G5	0.0100648								Hepatic Fibrosis / Hepatic Stellate Cell Activation	5.19
GO:0010518	positive regulation of phospholipase activity	5	0.000180021	FGFR2/AGT/NMUR2/PLA2G5/FGFR3	0.011169								Interferon Signaling	4.74
GO:0050727	regulation of inflammatory response	13	0.000182365	APOE/CD44/IL17RB/LBP/PTGIS/ADORA2B/EDNRB/DROSHA/C3/IL33/A2M/AGT/PLA2G5	0.011169								LXR/RXR Activation	4.68
GO:0002697	regulation of immune effector process	16	0.000199881	IL12RB1/HTRA1/LBP/ADORA2B/PDK4/C3/IL33/FGF7/ZC3HAV1/A2M/FOXJ1/TAP1/DDX60/DDX58/CHST3/HLA-A	0.0120151								Th2 Pathway	3.99
GO:0035458	cellular response to interferon-beta	5	0.000204144	STAT1/GBP4//IRGM/GBP6	0.0120462								Th1 and Th2 Activation Pathway	3.88
GO:0048469	cell maturation	10	0.000207822	EDNRB/GAL/PLP1/CEBPA/LGI4/CDKN1C/C1QL1/SOX18/GJA1/PTK2B	0.0120462								FXR/RXR Activation	3.81
GO:0009611	response to wounding	16	0.000249111	NGFR/APOE/CD44/SLC1A2/ENTPD2/SDC1/GRIN2C/GFAP/VASH1/SERPIND1/C3/FGF7/SLC7A11/F3/GJA1/FGFR3	0.0141862								Neuroinflammation Signaling Pathway	3.01
GO:0022011	myelination in peripheral nervous system	4	0.000271658	NDRG1/FA2H/LGI4/POU3F1	0.0149458								Role of Pattern Recognition Receptors in Recognition of Bacteria and Viruses	2.97
GO:0032292	peripheral nervous system axon ensheathment	4	0.000271658	NDRG1/FA2H/LGI4/POU3F1	0.0149458								Acute Phase Response Signaling	2.85
GO:0050673	epithelial cell proliferation	15	0.000290478	CCND2/APOE/HTRA1/VASH1/EDNRB/RIDA/STAT1/GLUL/FGF7/F3/FGFR2/PLXNB3/BMP6/GJA1/FGFR3	0.0157149								Activation of IRF by Cytosolic Pattern Recognition Receptors	2.58
GO:0019934	cGMP-mediated signaling	3	0.000304213	APOE/EDNRB/PTK2B	0.0161881
GO:0043583	ear development	11	0.000329205	DLL1/LRIG1/FGFR2/CEBPA/ATP8B1/GJB6/SLITRK6/TMIE/PCDH15/FGFR3/HLA-A	0.0172355
GO:0045765	regulation of angiogenesis	11	0.000355146	NGFR/DLL1/PTGIS/ADORA2B/VASH1/C3/STAT1/F3/AGT/PTK2B/CHI3L1	0.0182985
GO:0048638	regulation of developmental growth	14	0.000375766	APOE/DLL1/SFRP5/GAMT/C3/GAL/RASAL1/FGFR2/AGT/ATXN2/PLS1/GJA1/FGFR3/SEMA3B	0.018957
GO:0002753	cytoplasmic pattern recognition receptor signaling pathway	4	0.000379607	ERBIN/IFIH1/DDX60/DDX58	0.018957
GO:0034103	regulation of tissue remodeling	6	0.000413042	PDK4/CA2/AGT/S1PR1/GJA1/FGFR3	0.0198039
GO:0034375	high-density lipoprotein particle remodeling	3	0.000413956	APOE/PLTP/LCAT	0.0198039
GO:0048839	inner ear development	10	0.00041487	DLL1/LRIG1/FGFR2/CEBPA/ATP8B1/SLITRK6/TMIE/PCDH15/FGFR3/HLA-A	0.0198039
GO:0031214	biomineral tissue development	8	0.000432004	WNT11/DMP1/FGFR2/BMP6/S1PR1/GJA1/FGFR3/PTK2B	0.020323
GO:0014044	Schwann cell development	4	0.000443704	NDRG1/FA2H/LGI4/POU3F1	0.0203348
GO:0009991	response to extracellular stimulus	12	0.000444785	APOE/SLC1A2/ADORA2B/PDK4/EIF2AK2/STAT1/GLUL/ACVR1C/NMUR2/BMP6/GCK/HRK	0.0203348
GO:0030282	bone mineralization	7	0.00046301	WNT11/FGFR2/BMP6/S1PR1/GJA1/FGFR3/PTK2B	0.020874
GO:0031349	positive regulation of defense response	12	0.000490964	IL17RB/LBP/ADORA2B/ERBIN/C3/IL33/IRF7/IFIH1/DDX60/DDX58/GJA1/NLRC5	0.0217722
GO:0010517	regulation of phospholipase activity	5	0.000496346	FGFR2/AGT/NMUR2/PLA2G5/FGFR3	0.0217722
GO:0030823	regulation of cGMP metabolic process	4	0.000515157	APOE/ADORA2B/NPR1/PTK2B	0.0222
GO:0021675	nerve development	6	0.000519778	NGFR/ERBB3/LRIG1/ATP8B1/SLITRK6/FGFR3	0.0222
GO:0045088	regulation of innate immune response	10	0.000527415	LBP/ERBIN/PARP9/IRF7/IFIH1/A2M/TAP1/DDX60/DDX58/NLRC5	0.0222336
GO:0021700	developmental maturation	12	0.000541118	EDNRB/GAL/PLP1/CEBPA/LGI4/CDKN1C/S1PR1/C1QL1/SOX18/GJA1/FGFR3/PTK2B	0.0225072
GO:0010828	positive regulation of glucose transport	5	0.000547772	SLC1A2/MET/ERBB3/C3/AGT	0.0225072
GO:0055067	monovalent inorganic cation homeostasis	8	0.00058753	ATP1A2/PDK4/EDNRB/CA2/RAB20/AGT/KCNJ10/SLC4A4	0.0235923
GO:0034340	response to type I interferon	4	0.000594428	MX1/IRF7/STAT1/NLRC5	0.0235923
GO:0032642	regulation of chemokine production	6	0.000602065	LPL/LBP/ADORA2B/ERBIN/EIF2AK2/IL33	0.0235923
GO:0050679	positive regulation of epithelial cell proliferation	9	0.000603253	CCND2/HTRA1/GLUL/FGF7/F3/FGFR2/PLXNB3/BMP6/FGFR3	0.0235923
GO:1903901	negative regulation of viral life cycle	6	0.000646822	TRIM25/MX1/EIF2AK2/ZC3HAV1/TRIM21/TRIM59	0.0249951
GO:0046068	cGMP metabolic process	5	0.000662507	APOE/PDE1C/ADORA2B/NPR1/PTK2B	0.0250058
GO:0046850	regulation of bone remodeling	5	0.000662507	PDK4/CA2/S1PR1/GJA1/FGFR3	0.0250058
GO:0010574	regulation of vascular endothelial growth factor production	4	0.000681981	NDRG2/ADORA2B/C3/AQP4	0.0252703
GO:1905114	cell surface receptor signaling pathway involved in cell-cell signaling	16	0.000685085	NGFR/NDRG2/CD44/MET/WNT11/SFRP5/SDC1/GRIN2C/DEPDC1B/PLPP3/WNT5B/FGFR2/RNF43/FGFR3/PTK2B/RNF213	0.0252703
GO:0032602	chemokine production	6	0.000694114	LPL/LBP/ADORA2B/ERBIN/EIF2AK2/IL33	0.0253157
GO:0060193	positive regulation of lipase activity	5	0.00072619	FGFR2/AGT/NMUR2/PLA2G5/FGFR3	0.0261912
GO:0019932	second-messenger-mediated signaling	10	0.000742801	APOE/ERBB3/EDNRB/GAL/MT2A/MT1A/NMUR2/GCK/TOX3/PTK2B	0.0262516
GO:0032024	positive regulation of insulin secretion	6	0.000744038	GLUL/GIPR/ANO1/GCK/GJA1/NNAT	0.0262516
GO:0050778	positive regulation of immune response	16	0.000769999	IL12RB1/CD44/LBP/ADORA2B/ERBIN/C3/IL33/IRF7/IFIH1/A2M/DDX60/DDX58/HLA-A/TNFRSF13C/C4A/NLRC5	0.0267817
GO:0001937	negative regulation of endothelial cell proliferation	4	0.000778282	APOE/VASH1/STAT1/GJA1	0.0267817
GO:0070167	regulation of biomineral tissue development	6	0.000796692	DMP1/BMP6/S1PR1/GJA1/FGFR3/PTK2B	0.0267817
GO:1901342	regulation of vasculature development	11	0.000825927	NGFR/DLL1/PTGIS/ADORA2B/VASH1/C3/STAT1/F3/AGT/PTK2B/CHI3L1	0.0267817
GO:0051047	positive regulation of secretion	15	0.000849116	LPL/IL17RB/ADORA2B/SDC1/EDNRB/IL33/GAL/GLUL/GIPR/ANO1/AGT/BMP6/GCK/GJA1/NNAT	0.0267817
GO:0010827	regulation of glucose transport	6	0.000852176	NGFR/SLC1A2/MET/ERBB3/C3/AGT	0.0267817
GO:0046887	positive regulation of hormone secretion	8	0.000862231	GAL/GLUL/GIPR/ANO1/BMP6/GCK/GJA1/NNAT	0.0267817
GO:0032722	positive regulation of chemokine production	5	0.000867141	LPL/LBP/ADORA2B/EIF2AK2/IL33	0.0267817
GO:0006182	cGMP biosynthetic process	4	0.000883801	APOE/ADORA2B/NPR1/PTK2B	0.0267817
GO:0010573	vascular endothelial growth factor production	4	0.000883801	NDRG2/ADORA2B/C3/AQP4	0.0267817
GO:0019755	one-carbon compound transport	3	0.000885144	AQP4/CA2/SLC14A1	0.0267817
GO:0030828	positive regulation of cGMP biosynthetic process	3	0.000885144	APOE/ADORA2B/NPR1	0.0267817
GO:0034433	steroid esterification	3	0.000885144	APOE/AGT/LCAT	0.0267817
GO:0034434	sterol esterification	3	0.000885144	APOE/AGT/LCAT	0.0267817
GO:0034435	cholesterol esterification	3	0.000885144	APOE/AGT/LCAT	0.0267817
GO:0015672	monovalent inorganic cation transport	15	0.000891074	SLC34A3/ATP1A2/SLC13A5/KCNK5/GAL/SLC34A2/UCP1/FXYD1/KCNA6/MFSD4B/GCK/KCNJ10/KCNK13/PTK2B/SLC4A4	0.0267817
GO:0008202	steroid metabolic process	11	0.00100233	APOE/HSD11B1/ADORA2B/GAL/AGT/CEBPA/LCAT/LDLRAP1/BMP6/ATP8B1/APOC1	0.0298492
GO:0002819	regulation of adaptive immune response	8	0.0010338	IL12RB1/CD44/C3/IL33/IRF7/FOXJ1/HLA-A/TNFRSF13C	0.0299636
GO:0007605	sensory perception of sound	8	0.0010338	AQP4/LRIG1/ATP8B1/GJB6/SLITRK6/GJB2/TMIE/PCDH15	0.0299636
GO:0050769	positive regulation of neurogenesis	16	0.00103386	NGFR/METRN/APOE/MET/ASPA/GFAP/RASAL1/PLXNB3/TCF12/BMP6/MINOS1-NBL1/ZNF488/KCTD11/PTK2B/QKI/	0.0299636
GO:0032727	positive regulation of interferon-alpha production	3	0.00109499	IRF7/IFIH1/DDX58	0.0307694
GO:0039528	cytoplasmic pattern recognition receptor signaling pathway in response to virus	3	0.00109499	IFIH1/DDX60/DDX58	0.0307694
GO:0044406	adhesion of symbiont to host	3	0.00109499	GBP4/GBP7/GBP6	0.0307694
GO:0046942	carboxylic acid transport	10	0.00109958	APOE/SLC1A2/SLC13A5/SLC7A11/MFSD2A/SLC6A11/NMUR2/PLA2G5/PROCA1/KCNJ10	0.0307694
GO:0045940	positive regulation of steroid metabolic process	4	0.00112437	APOE/ADORA2B/AGT/BMP6	0.031194
GO:0031644	regulation of neurological system process	6	0.00117564	NGFR/GRM3/EDNRB/AGT/KCNJ10/FAM19A4	0.0320591
GO:0008643	carbohydrate transport	8	0.00117957	NGFR/SLC1A2/MET/ERBB3/C3/AGT/MFSD4B/PLS1	0.0320591
GO:1903532	positive regulation of secretion by cell	14	0.00118518	LPL/IL17RB/ADORA2B/SDC1/IL33/GAL/GLUL/GIPR/ANO1/AGT/BMP6/GCK/GJA1/NNAT	0.0320591
GO:0015850	organic hydroxy compound transport	9	0.00119919	APOE/PLTP/ADORA2B/GAL/AGT/LCAT/LDLRAP1/BMP6/GCK	0.0321699
GO:0071496	cellular response to external stimulus	9	0.00124535	SLC1A2/ATP1A2/ADORA2B/PDK4/EIF2AK2/GLUL/BMP6/GCK/HRK	0.0331344
GO:0015758	glucose transport	7	0.00132498	NGFR/SLC1A2/MET/ERBB3/C3/AGT/PLS1	0.0345538
GO:0046849	bone remodeling	6	0.0013285	PDK4/CA2/S1PR1/GJA1/FGFR3/PTK2B	0.0345538
GO:0030825	positive regulation of cGMP metabolic process	3	0.00133376	APOE/ADORA2B/NPR1	0.0345538
GO:0050688	regulation of defense response to virus	8	0.00134127	IL12RB1/HTRA1/PDK4/FGF7/ZC3HAV1/DDX60/DDX58/CHST3	0.0345538
GO:0015711	organic anion transport	11	0.00136494	APOE/SLC1A2/SLC13A5/SLC7A11/MFSD2A/SLC6A11/NMUR2/PLA2G5/PROCA1/KCNJ10/SLC4A4	0.034614
GO:0070371	ERK1 and ERK2 cascade	11	0.00136494	NDRG2/CD44/NTSR2/C3/FAM83D/FGFR2/AGT/PLA2G5/FGFR3/PTK2B/CHI3L1	0.034614
GO:0032675	regulation of interleukin-6 production	7	0.00139197	MET/LBP/ADORA2B/AQP4/IL33/FOXJ1/DDX58	0.0350258
GO:0008645	hexose transport	7	0.00146157	NGFR/SLC1A2/MET/ERBB3/C3/AGT/PLS1	0.0362157
GO:0015749	monosaccharide transport	7	0.00146157	NGFR/SLC1A2/MET/ERBB3/C3/AGT/PLS1	0.0362157
GO:0032606	type I interferon production	5	0.00152395	IRF9/IRF7/IFIH1/ZC3HAV1/DDX58	0.0374754
GO:0002313	mature B cell differentiation involved in immune response	3	0.00160285	DLL1/LFNG/PTK2B	0.0388271
GO:2000846	regulation of corticosteroid hormone secretion	3	0.00160285	GAL/AGT/BMP6	0.0388271
GO:0043524	negative regulation of neuron apoptotic process	8	0.00164953	NGFR/APOE/ERBB3/UNC5B/MT1A/AGT/TOX3/PTK2B	0.0396619
GO:0046883	regulation of hormone secretion	11	0.00167794	PDE1C/GAL/GLUL/ACVR1C/GIPR/ANO1/AGT/BMP6/GCK/GJA1/NNAT	0.0400486
GO:0032635	interleukin-6 production	7	0.00176754	MET/LBP/ADORA2B/AQP4/IL33/FOXJ1/DDX58	0.0418792
GO:0043523	regulation of neuron apoptotic process	10	0.00180068	NGFR/APOE/ERBB3/UNC5B/MT1A/AGT/TOX3/HRK/FGFR3/PTK2B	0.042346
GO:0050708	regulation of protein secretion	14	0.00181334	PDE1C/LPL/IL17RB/CIDEA/IL33/GLUL/ACVR1C/GIPR/ANO1/AGT/SSC5D/GCK/GJA1/NNAT	0.042346
GO:0031348	negative regulation of defense response	8	0.00185979	APOE/CD44/HTRA1/PTGIS/A2M/TAP1/PLA2G5/NLRC5	0.0431206
GO:0032647	regulation of interferon-alpha production	3	0.00190357	IRF7/IFIH1/DDX58	0.0435073
GO:0035930	corticosteroid hormone secretion	3	0.00190357	GAL/AGT/BMP6	0.0435073
GO:0050714	positive regulation of protein secretion	10	0.00191668	LPL/IL17RB/IL33/GLUL/GIPR/ANO1/AGT/GCK/GJA1/NNAT	0.0435073
GO:0031668	cellular response to extracellular stimulus	8	0.00193439	SLC1A2/ADORA2B/PDK4/EIF2AK2/GLUL/BMP6/GCK/HRK	0.0436045
GO:0045446	endothelial cell differentiation	6	0.00198547	MET/DLL1/AGT/BMP6/SOX18/HEG1	0.044447
GO:0050680	negative regulation of epithelial cell proliferation	7	0.00202797	APOE/VASH1/RIDA/STAT1/FGFR2/GJA1/FGFR3	0.0450877
GO:0031346	positive regulation of cell projection organization	13	0.00205889	NGFR/METRN/APOE/EPS8L1/MET/RASAL1/PLXNB3/CCP110/MYO3B/CDC42EP2/PTK2B/QKI/	0.0454637
GO:0098656	anion transmembrane transport	6	0.00209634	SLC1A2/SLC7A11/TTYH1/ANO1/FXYD1/SLC4A4	0.0459779
GO:0032481	positive regulation of type I interferon production	4	0.00211595	IRF7/IFIH1/ZC3HAV1/DDX58	0.0460964
GO:0042471	ear morphogenesis	7	0.00221744	DLL1/LRIG1/FGFR2/GJB6/SLITRK6/TMIE/PCDH15	0.0474635
GO:0032607	interferon-alpha production	3	0.00223719	IRF7/IFIH1/DDX58	0.0474635
GO:0043090	amino acid import	3	0.00223719	SLC1A2/AGT/KCNJ10	0.0474635
GO:0046688	response to copper ion	3	0.00223719	MT2A/MT1A/LCAT	0.0474635
GO:0042391	regulation of membrane potential	13	0.00226322	NGFR/MET/NTSR2/GRIN2C/KCNK5/ANO1/FXYD1/KCNJ10/KCNK13/FAM19A4/GJA1/PTK2B/GPR88	0.0477039
GO:0071345	cellular response to cytokine stimulus	15	0.00232032	IL12RB1/ENTPD2/ERBIN/AQP4/IRF7/STAT1/F3/GBP4/CEBPA/GBP7//PTK2B/IRGM/NLRC5/GBP6	0.0481625
GO:0032088	negative regulation of NF-kappaB transcription factor activity	5	0.00232949	PTGIS/ERBIN/TRIM21/FOXJ1/NLRC5	0.0481625
GO:0060191	regulation of lipase activity	5	0.00232949	FGFR2/AGT/NMUR2/PLA2G5/FGFR3	0.0481625
GO:0072001	renal system development	11	0.00241422	CD44/NID1/ID3/DLL1/WNT11/STAT1/FGFR2/AGT/CDKN1C/GCNT1/BMP6	0.0495985
Term	-log10(Benjamini p-value)
glial cell development	5.40761
glial cell differentiation	5.18813
ensheathment of neurons	4.56695
axon ensheathment	4.56695
gliogenesis	4.56695
fatty acid biosynthetic process	4.56695

## Sheet: SC TG-Sal vs WT-Sal (surgery)
GO: Biological Process							GO: Molecular Function							KEGG_PATHWAY							Ingenuity Pathway Analysis
Term	Count	%	PValue	Genes	Benjamini		Term	Count	%	PValue	Genes	Benjamini		Term	Count	%	PValue	Genes	Benjamini		Term	Count	p-value	zScore	Genes	Ratio
GO:0006629~lipid metabolic process	37	9.51157	5.1321e-13	CYP51, SC5D, MVD, C3, HACD2, HMGCS1, ABHD3, 4833423E24RIK, FDFT1, SERINC5, ELOVL5, LCAT, DHCR7, ELOVL2, INSIG1, ASPG, SRD5A1, ACSL3, ACSL6, NSDHL, SCD1, MOGAT1, MSMO1, UGT8A, FA2H, FADS1, FADS2, MID1IP1, LDLRAP1, FADS6, BRCA1, PCK1, PRDX6, PLA2G7, GPAM, FABP5, NEU4	9.44904e-10		GO:0016491~oxidoreductase activity	28	7.19794	3.76958e-05	CYP51, SC5D, 4833423E24RIK, FTH1, FDFT1, ALDH1A1, DHCR7, P4HA3, IDH1, SMOX, DAO, SRD5A1, NSDHL, SCD1, CHDH, GPD1, MSMO1, FA2H, FADS1, QDPR, CYP4F14, FADS2, FADS6, DIO2, PRDX6, HEPH, AGMO, PRODH	0.0217742		mmu00100:Steroid biosynthesis	6	1.54242	3.94218e-05	CYP51, SC5D, MSMO1, DHCR7, NSDHL, FDFT1	0.00847912		Superpathway of Cholesterol Biosynthesis	11	6.45654e-10	NaN	HMGCS1,NSDHL,SQLE,IDI1,ACAT2,CYP51A1,FDFT1,SC5D,MSMO1,MVD,DHCR7	0.393
GO:0006633~fatty acid biosynthetic process	14	3.59897	1.17034e-09	SCD1, SC5D, MSMO1, HACD2, FA2H, FADS1, FADS2, 4833423E24RIK, FADS6, BRCA1, ELOVL5, ELOVL2, AGMO, ACSL3	1.07729e-06									mmu01212:Fatty acid metabolism	8	2.05656	9.77647e-05	SCD1, ELOVL5, HACD2, FADS1, ELOVL2, FADS2, ACSL3, ACSL6	0.0105036		Cholesterol Biosynthesis I	7	6.30957e-08	NaN	NSDHL,SQLE,CYP51A1,FDFT1,SC5D,MSMO1,DHCR7	0.538
GO:0016126~sterol biosynthetic process	9	2.31362	2.44901e-08	CYP51, SC5D, MSMO1, MVD, DHCR7, INSIG1, HMGCS1, NSDHL, FDFT1	1.50287e-05									mmu01040:Biosynthesis of unsaturated fatty acids	6	1.54242	0.000238099	SCD1, ELOVL5, HACD2, FADS1, ELOVL2, FADS2	0.0127766		Cholesterol Biosynthesis II (via 24,25-dihydrolanosterol)	7	6.30957e-08	NaN	NSDHL,SQLE,CYP51A1,FDFT1,SC5D,MSMO1,DHCR7	0.538
GO:0008202~steroid metabolic process	12	3.08483	5.11546e-07	CYP51, SC5D, MSMO1, MVD, LCAT, DHCR7, INSIG1, HMGCS1, SRD5A1, LDLRAP1, NSDHL, FDFT1	0.000235412									mmu01130:Biosynthesis of antibiotics	15	3.85604	0.000196953	CYP51, SC5D, MSMO1, MVD, ALDOC, HMGCS1, FDFT1, PCK1, PLA2G7, IDH1, DAO, PAPSS2, CBS, NSDHL, PRODH	0.0140819		Cholesterol Biosynthesis III (via Desmosterol)	7	6.30957e-08	NaN	NSDHL,SQLE,CYP51A1,FDFT1,SC5D,MSMO1,DHCR7	0.538
GO:0006636~unsaturated fatty acid biosynthetic process	6	1.54242	6.0404e-06	SCD1, ELOVL5, FADS1, ELOVL2, FADS2, 4833423E24RIK	0.00222161																Hepatic Fibrosis / Hepatic Stellate Cell Activation	19	1.1749e-05	NaN	FGFR2,IGFBP4,TGFB3,MMP2,PGF,COL27A1,EDNRB,COL9A1,NFKB2,A2M,AGT,MYH3,PROK1,COL9A3,COL5A2,MYH7B,COL2A1,TIMP1,COL9A2	0.104
GO:0006631~fatty acid metabolic process	14	3.59897	8.65819e-06	SCD1, HACD2, C3, FA2H, FADS1, FADS2, 4833423E24RIK, FADS6, BRCA1, ELOVL5, ELOVL2, GPAM, ACSL3, ACSL6	0.00265311																Oleate Biosynthesis II (Animals)	5	4.0738e-05	NaN	FADS6,SCD,Scd2,FADS1,FADS2	0.385
GO:0006694~steroid biosynthetic process	9	2.31362	2.09646e-05	CYP51, SC5D, MSMO1, MVD, DHCR7, HMGCS1, SRD5A1, NSDHL, FDFT1	0.00549857																Role of Pattern Recognition Receptors in Recognition of Bacteria and Viruses	14	0.000190546	0.707	FGFR2,FGFR3,OAS1,TGFB3,C3,PRKCQ,OAS2,DDX58,IL17B,Oas1b,NFKB2,IRF7,IFIH1,CLEC7A	0.102
GO:0006695~cholesterol biosynthetic process	7	1.79949	2.62079e-05	CYP51, MVD, DHCR7, INSIG1, HMGCS1, NSDHL, FDFT1	0.00601303																Mevalonate Pathway I	4	0.000676083	NaN	HMGCS1,IDI1,ACAT2,MVD	0.308
GO:0055114~oxidation-reduction process	30	7.71208	3.71333e-05	CYP51, SC5D, 4833423E24RIK, AKR1C14, FTH1, FDFT1, ALDH1A1, FAM213A, DHCR7, P4HA3, IDH1, SMOX, DAO, SRD5A1, NSDHL, SCD1, CHDH, GPD1, MSMO1, FA2H, FADS1, QDPR, CYP4F14, FADS2, FADS6, DIO2, PRDX6, HEPH, AGMO, PRODH	0.0075672									Term	-log10(Benjamini pvalue)						Zymosterol Biosynthesis	3	0.000676083	NaN	NSDHL,CYP51A1,MSMO1	0.5
GO:0008203~cholesterol metabolic process	10	2.57069	4.6891e-05	CYP51, MVD, LCAT, DHCR7, INSIG1, HMGCS1, ABCA1, LDLRAP1, NSDHL, FDFT1	0.00859568									Steroid biosynthesis	2.07165
														Fatty acid metabolism	1.97866
														Biosynthesis of unsaturated fatty acids	1.89359						Term	-log10(pvalue)
														Biosynthesis of antibiotics	1.85134						Superpathway of Cholesterol Biosynthesis	9.19
Term	-log10(Benjamini pvalue)																				Cholesterol Biosynthesis I	7.2
lipid metabolic process	9.02461																				Cholesterol Biosynthesis II (via 24,25-dihydrolanosterol)	7.2
fatty acid biosynthetic process	5.96767																				Cholesterol Biosynthesis III (via Desmosterol)	7.2
sterol biosynthetic process	4.82308																				Hepatic Fibrosis / Hepatic Stellate Cell Activation	4.93
steroid metabolic process	3.62817																				Oleate Biosynthesis II (Animals)	4.39
unsaturated fatty acid biosynthetic process	2.65333																				Role of Pattern Recognition Receptors in Recognition of Bacteria and Viruses	3.72
fatty acid metabolic process	2.57625																				Mevalonate Pathway I	3.17
steroid biosynthetic process	2.25975																				Zymosterol Biosynthesis	3.17
cholesterol biosynthetic process	2.22091
oxidation-reduction process	2.12106
cholesterol metabolic process	2.06572

## Sheet: Yellow
GO: Biological Process							GO: Molecular Function							KEGG							Ingenuity Pathway Analysis
Term	Count	%	PValue	Genes	Benjamini		Term	Count	%	PValue	Genes	Benjamini		Term	Count	%	PValue	Genes	Benjamini		Term	Count	p-value	zScore	Genes	Ratio
GO:0006811~ion transport	33	4.63483	5.15884e-05	KCNE1L, FXYD1, SLC13A5, TRPV3, HFE, KCNJ10, KCNA6, KCNK13, SFXN5, SLCO1A4, KCNS1, SLC24A4, KCNK7, GRIN2C, TTYH1, LRRC52, SLCO1C1, SLC9B2, SLC4A4, TMC6, GABRA2, TMC3, SLCO4A1, TMC1, LRRC26, CACNA2D4, GABRR2, ATP7A, CLIC5, ATP6V1E2, KCNN2, SLC5A10, KCNH3	0.114586		GO:0015293~symporter activity	10	1.40449	0.00242411	SLC16A3, SLC1A2, SLC13A5, SLC24A4, SLC6A11, SLC6A2, SLC6A3, SLC4A4, SLC5A10, SLC25A18	0.82366		mmu01040:Biosynthesis of unsaturated fatty acids	6	0.842697	0.000766131	SCD1, FADS1, ELOVL2, FADS2, ACOT1, ACOT5	0.155165		Tryptophan Degradation X (Mammalian, via Tryptamine)	5	0.000177828	NaN	Aldh3b2,SMOX,ALDH1A1,DDC,ALDH3B1	0.2
GO:0006633~fatty acid biosynthetic process	10	1.40449	0.000114345	ELOVL1, SCD1, PTGIS, FA2H, FADS1, ELOVL2, FADS2, AGMO, BRCA1, ACSM5	0.126177		GO:0016829~lyase activity	11	1.54494	0.00321212	ETNPPL, DDC, GLUL, ALDOC, GADL1, DERA, CAR5B, CAR4, CAR2, CAR6, CBS	0.68342		mmu00910:Nitrogen metabolism	5	0.702247	0.0010285	GLUL, CAR5B, CAR4, CAR2, CAR6	0.107022		Putrescine Degradation III	4	0.00141254	NaN	Aldh3b2,SMOX,ALDH1A1,ALDH3B1	0.174
GO:0007568~aging	15	2.10674	0.000157978	LITAF, NAT1, FADS1, SLC6A3, ALDOC, GJB6, ADA, EDNRB, KRT25, UCP3, NTRK1, AGT, KRT14, ADRA1A, IGFBP2	0.116826		GO:0005509~calcium ion binding	31	4.35393	0.00443051	EFCC1, CABP4, PKD1L2, EFHD1, SLC24A4, CRB1, SMOC1, TTYH1, AIF1L, PLS1, THBS2, MATN3, MATN4, CALR4, EGFL6, EFCAB14, CDHR1, CAPN9, MATN1, RPH3AL, PADI2, DLL1, PCDH15, PADI1, CAPN13, CDH19, SCIN, FKBP14, LRP2, PLA2G5, CASQ2	0.652949		mmu05204:Chemical carcinogenesis	9	1.26404	0.00386432	GSTM1, NAT1, NAT2, HSD11B1, EPHX1, ALDH3B2, GSTT3, GSTM6, ALDH3B1	0.247182		Th2 Pathway	10	0.0017378	0.333	FGFR3,FGFR2,ACVR1C,DLL1,PRKCQ,ICOSLG/LOC102723996,IL17RB,IL33,IL12RB1,S1PR1	0.0667
GO:0008344~adult locomotory behavior	9	1.26404	0.000380955	GRM2, EPS8, ID2, CCND2, LGI4, PCDH15, EN1, SLITRK6, TMOD1	0.201253		GO:0030414~peptidase inhibitor activity	10	1.40449	0.00453893	WFIKKN2, A2M, LXN, SERPINB1A, BIRC7, TIMP4, WFDC18, SERPIND1, ITIH3, PI15	0.556555		mmu04080:Neuroactive ligand-receptor interaction	17	2.38764	0.0056321	GABRA2, VIPR2, NTSR2, GABRR2, APLNR, EDNRB, GRM3, GRM2, S1PR1, HRH3, LPAR6, GRIN2C, NMUR2, GIPR, ADRA1A, NMBR, HTR1D	0.267023		Oleate Biosynthesis II (Animals)	3	0.00251189	NaN	SCD,FADS1,FADS2	0.231
GO:0006636~unsaturated fatty acid biosynthetic process	5	0.702247	0.000470364	ELOVL1, SCD1, FADS1, ELOVL2, FADS2	0.19906		GO:0004089~carbonate dehydratase activity	4	0.561798	0.00611836	CAR5B, CAR4, CAR2, CAR6	0.584226		mmu00980:Metabolism of xenobiotics by cytochrome P450	7	0.983146	0.00831953	GSTM1, HSD11B1, EPHX1, ALDH3B2, GSTT3, GSTM6, ALDH3B1	0.307599		Hepatic Fibrosis / Hepatic Stellate Cell Activation	11	0.00275423	NaN	A2M,AGT,FGFR2,MYH3,COL9A3,COL20A1,EDNRB,MET,FAS,COL9A1,COL9A2	0.0588
GO:0060042~retina morphogenesis in camera-type eye	5	0.702247	0.000614476	PROM1, CRB1, BHLHE22, DLL1, VSX2	0.214681		GO:0005007~fibroblast growth factor-activated receptor activity	3	0.421348	0.00627706	FGFR2, FGFR3, FGFRL1	0.52781		mmu01100:Metabolic pathways	50	7.02247	0.00922827	ETNPPL, ACOT1, ACOT5, ST6GALNAC3, ASPA, PTGIS, GADL1, DAO, NMNAT3, DDC, SIS, QDPR, ALDH3B2, ALDH3B1, LPIN3, CD38, GLUL, HSD11B1, TPH1, GPAM, PLA2G5, ALPL, GALNT2, GCNT4, ALDOC, NT5C1A, UPP1, EXTL1, ADA, PIPOX, PLPP3, DCT, ALDH1A1, GALNT10, DHCR7, GALNT15, PAPSS2, CHDH, NADK2, B3GALT2, NAT1, NAT2, CYP4F14, TST, GGT5, GGT6, ATP6V1E2, GAMT, ACSM5, CBS	0.288188		Triacylglycerol Biosynthesis	5	0.00316228	NaN	ELOVL1,ELOVL2,GPAM,LPIN3,PLPP3	0.109
GO:0006631~fatty acid metabolic process	13	1.82584	0.000721944	SCD1, C3, FA2H, FADS1, FADS2, BRCA1, LPIN3, ELOVL1, PTGIS, UCP3, ELOVL2, GPAM, ACSM5	0.216029		GO:0017049~GTP-Rho binding	4	0.561798	0.00738812	CDC42EP2, GM14137, CDC42EP4, NET1	0.531137		mmu05030:Cocaine addiction	6	0.842697	0.0110607	DDC, GRM3, GRM2, PPP1R1B, GRIN2C, SLC6A3	0.295001		G-Protein Coupled Receptor Signaling	14	0.00316228	NaN	FGFR3,FGFR2,GRM2,APLNR,VIPR2,HTR1D,RGS16,GRM3,PDE8A,HRH3,PTK2B,PDE1C,ADRA1A,S1PR1	0.0507
GO:0060040~retinal bipolar neuron differentiation	4	0.561798	0.000859326	IRX5, BHLHE22, CABP4, VSX2	0.223922		GO:0016491~oxidoreductase activity	27	3.79213	0.00761677	PHYHD1, FTH1, BBOX1, PIPOX, BC026585, ALDH1A1, DCT, TECRL, DHCR7, DAO, SMOX, SCD1, CHDH, RNLS, FA2H, FADS1, QDPR, ALDH3B2, CYP4F14, FADS2, ALDH3B1, IYD, RDH5, DIO2, HSD11B1, AGMO, TPH1	0.49508		mmu04964:Proximal tubule bicarbonate reclamation	4	0.561798	0.0219315	SLC25A10, SLC4A4, CAR4, CAR2	0.456555		Human Embryonic Stem Cell Pluripotency	9	0.0042658	NaN	FGFR3,FGFR2,FZD10,BMP4,WNT7B,NTRK1,TDGF1,S1PR1,FGFRL1	0.0629
GO:0070374~positive regulation of ERK1 and ERK2 cascade	14	1.96629	0.00118921	FGFR2, BMP4, FGFR3, C3, NTSR2, CD44, CHIL1, PTK2B, NTRK1, ADRA1A, GM21596, EPOR, NPSR1, PLA2G5	0.267939		GO:0005267~potassium channel activity	7	0.983146	0.0170475	KCNS1, KCNK7, LRRC52, KCNJ10, KCNA6, KCNK13, KCNH3	0.744876		mmu00260:Glycine, serine and threonine metabolism	5	0.702247	0.0240627	CHDH, GAMT, DAO, PIPOX, CBS	0.448654		Protein Citrullination	2	0.00457088	NaN	PADI2,PADI1	0.4
GO:0070307~lens fiber cell development	4	0.561798	0.00126444	FGFR2, FGFR3, BFSP2, TMOD1	0.258048		GO:0004028~3-chloroallyl aldehyde dehydrogenase activity	3	0.421348	0.0211065	ALDH1A1, ALDH3B2, ALDH3B1	0.782438		mmu00340:Histidine metabolism	4	0.561798	0.0276848	DDC, ASPA, ALDH3B2, ALDH3B1	0.460793		Th1 and Th2 Activation Pathway	10	0.00758578	NaN	FGFR3,FGFR2,ACVR1C,DLL1,PRKCQ,ICOSLG/LOC102723996,IL17RB,IL33,IL12RB1,S1PR1	0.0541
GO:0007601~visual perception	11	1.54494	0.00232043	GABRR2, IRX5, MYO3B, BFSP2, KCNJ10, PCDH15, CABP4, CNGB1, SLITRK6, RGS9BP, RDH5	0.39238		GO:0005254~chloride channel activity	6	0.842697	0.0228978	GABRR2, FXYD1, SLC26A3, GABRA2, CLIC5, TTYH1	0.77813		mmu00062:Fatty acid elongation	4	0.561798	0.0341619	ELOVL1, ELOVL2, ACOT1, ACOT5	0.501016		Histamine Degradation	3	0.00776247	NaN	Aldh3b2,ALDH1A1,ALDH3B1	0.158
GO:0048714~positive regulation of oligodendrocyte differentiation	5	0.702247	0.00304893	ASPA, HDAC1, ZFP488, PPARG, OLIG2	0.451344		GO:0005246~calcium channel regulator activity	4	0.561798	0.022948	GRM3, GRM2, CABP4, CACNA2D4	0.749238		mmu00430:Taurine and hypotaurine metabolism	3	0.421348	0.0356777	GGT5, GGT6, GADL1	0.486263		Glutamate Receptor Signaling	5	0.00794328	NaN	GLUL,GRM2,SLC1A2,GRIN2C,GRM3	0.0877
GO:0010466~negative regulation of peptidase activity	10	1.40449	0.00324492	WFIKKN2, A2M, LXN, SERPINB1A, BIRC7, TIMP4, WFDC18, SERPIND1, ITIH3, PI15	0.445553		GO:0004623~phospholipase A2 activity	4	0.561798	0.025591	PROCA1, LCAT, ABHD3, PLA2G5	0.759691		mmu00512:Mucin type O-Glycan biosynthesis	4	0.561798	0.0413525	GCNT4, GALNT2, GALNT10, GALNT15	0.510658		Dopamine Degradation	4	0.00831764	NaN	Aldh3b2,SMOX,ALDH1A1,ALDH3B1	0.108
GO:0007275~multicellular organism development	42	5.89888	0.00370764	TDRD6, SOX3, NNAT, RORC, HOXD1, PLPP3, APLNR, METRN, LECT1, UNC5B, NRARP, SMOC1, SEMA3E, TRP63, SEMA3D, PIWIL2, OLIG2, NDRG2, LFNG, TRAF4, SRPK3, INSM1, BMP4, EGFL6, DLL1, EN1, EN2, VSX2, MORC1, SHOX2, FZD10, DLX1, WNT7B, TXNDC2, ID2, MEOX1, DACH2, NTRK1, NPHS1, HOPX, NEUROD1, ID3	0.465219		GO:0005249~voltage-gated potassium channel activity	6	0.842697	0.0341408	KCNE1L, KCNS1, KCNK5, KCNA6, CNGB1, KCNH3	0.83036		mmu04976:Bile secretion	6	0.842697	0.0465261	SLCO1A4, KCNN2, AQP4, EPHX1, SLC4A4, CAR2	0.52701		Neuroinflammation Signaling Pathway	14	0.00870964	-3.000	FGFR3,FGFR2,GLUL,GABRR2,SLC1A2,MFGE8,PLA2G5,GABRA2,GRIN2C,SLC6A11,ACVR1C,BACE2,BIRC7,FAS	0.045
GO:0007165~signal transduction	49	6.88202	0.00375846	PPARG, GJA1, STOML3, VIPR2, GPR88, EDNRB, S1PR1, UNC5B, PPP1R1B, PPP1R1A, NMUR2, DEPDC1B, NPSR1, PDE8A, FAS, HTR1D, ICOSL, PLXNB3, ACKR4, OXGR1, NTSR2, GRM3, GRM2, LPAR6, IGSF1, GIPR, RASSF10, RASD1, CABP4, APLNR, RASAL1, HRH3, PTK2B, PDE1C, SMOC1, GPR101, NDRG2, TRAF4, AMHR2, GPR150, ADGRG2, RASSF3, FZD10, RASL11A, CRH, ADRA1A, EPOR, NMBR, IGFBP2	0.446887		GO:0015297~antiporter activity	5	0.702247	0.0393652	SLC26A3, SLC24A4, SLC25A10, SLC9B2, SLC7A10	0.852561									GP6 Signaling Pathway	8	0.00933254	0.707	FGFR3,RHOG,FGFR2,COL9A3,COL20A1,PRKCQ,COL9A1,COL9A2	0.0597
GO:0010273~detoxification of copper ion	3	0.421348	0.00382571	ATP7A, MT2, MT1	0.431717		GO:0050699~WW domain binding	4	0.561798	0.041133	LITAF, PPARG, TRP63, TRAF4	0.846952									Oxidative Ethanol Degradation III	3	0.0102329	NaN	Aldh3b2,ALDH1A1,ALDH3B1	0.143
GO:0009749~response to glucose	8	1.1236	0.00390227	GLUL, PTK2B, NNAT, GIPR, NEUROD1, GJA1, GPAM, ACVR1C	0.41874		GO:0008191~metalloendopeptidase inhibitor activity	3	0.421348	0.0427396	WFIKKN2, LXN, TIMP4	0.840725		Term	-log10(Pvalue)						Noradrenaline and Adrenaline Degradation	4	0.0109648	NaN	Aldh3b2,SMOX,ALDH1A1,ALDH3B1	0.1
GO:0030324~lung development	10	1.40449	0.00476758	FGFR2, BMP4, WNT7B, CHIL1, DHCR7, HSD11B1, CRH, GM21596, RIDA, ADA	0.46544		GO:0004675~transmembrane receptor protein serine/threonine kinase activity	3	0.421348	0.0427396	AMHR2, LY6G6E, ACVR1C	0.840725		Biosynthesis of unsaturated fatty acids	3.1157						p53 Signaling	7	0.0109648	0.447	FGFR3,FGFR2,BRCA1,TP63,CCND2,FAS,HDAC1	0.0631
GO:0008285~negative regulation of cell proliferation	20	2.80899	0.00518302	FGFR2, INSM1, BMP4, FGFR3, PPARG, FGFRL1, NUPR1L, SOX4, GJA1, DLL1, GJB6, VSX2, SLC9A3R1, FTH1, SH3BP4, HDAC1, PTK2B, AGT, NTRK1, SCIN	0.475435		GO:0004871~signal transducer activity	25	3.51124	0.047719	LITAF, GJA1, VIPR2, GPR88, EDNRB, APLNR, S1PR1, HRH3, PTK2B, NMUR2, GPR101, NPSR1, HTR1D, GPR150, ACKR4, OXGR1, ADGRG2, NTSR2, GRM3, FZD10, GRM2, LPAR6, GIPR, ADRA1A, NMBR	0.856615		Nitrogen metabolism	2.9878						Fatty Acid α-oxidation	3	0.011749	NaN	Aldh3b2,ALDH1A1,ALDH3B1	0.136
GO:0042475~odontogenesis of dentin-containing tooth	7	0.983146	0.00552023	BMP4, WNT7B, DLX1, HDAC1, TRP63, DLL1, CAR2	0.479474		GO:0004714~transmembrane receptor protein tyrosine kinase activity	5	0.702247	0.0499581	FGFR2, FGFR3, NTRK1, MET, INSRR	0.854646		Chemical carcinogenesis	2.41293						Serotonin Receptor Signaling	4	0.0141254	NaN	SMOX,HTR1D,DDC,QDPR	0.093
GO:0007263~nitric oxide mediated signal transduction	4	0.561798	0.00610603	MT2, MT1, NEUROD1, RASD1	0.497426									Neuroactive ligand-receptor interaction	2.24933						Sucrose Degradation V (Mammalian)	2	0.0154882	NaN	SI,ALDOC	0.222
GO:0061743~motor learning	3	0.421348	0.0062678	C1QL1, EN1, GPR88	0.490433									Metabolism of xenobiotics by cytochrome P450	2.0799						Ethanol Degradation IV	3	0.0165959	NaN	Aldh3b2,ALDH1A1,ALDH3B1	0.12
GO:0030855~epithelial cell differentiation	7	0.983146	0.00744322	FGFR2, TST, ALDOC, KRT14, PPARG, TRP63, ID3	0.535257									Metabolic pathways	2.03488						Glioma Invasiveness Signaling	5	0.018197	-1.342	FGFR3,RHOG,FGFR2,TIMP4,CD44	0.0714
GO:0006629~lipid metabolic process	22	3.08989	0.0081201	SCD1, PLD6, C3, FA2H, FADS1, ABHD3, FADS2, BRCA1, GDPD2, LPIN3, ELOVL1, PTGIS, TECRL, DHCR7, LCAT, ELOVL2, HSD11B1, ASPG, GPAM, ACSM5, PLA2G5, NEU4	0.551298									Cocaine addiction	1.95622						NAD Salvage Pathway II	3	0.0186209	NaN	Nmnat3,ACP1,NT5C1A	0.115
GO:0043524~negative regulation of neuron apoptotic process	11	1.54494	0.00851464	ATP7A, DLX1, UNC5B, HDAC1, PTK2B, AGT, NTRK1, MT1, EPOR, EN1, EN2	0.553752									Proximal tubule bicarbonate reclamation	1.65893						nNOS Signaling in Neurons	4	0.0190546	NaN	RASD1,CAPN6,PRKCQ,GRIN2C	0.0851
GO:0014002~astrocyte development	4	0.561798	0.00878459	GFAP, PLP1, TSPAN2, DLL1	0.55092									Glycine, serine and threonine metabolism	1.61865						Sperm Motility	7	0.0213796	0.000	PTK2B,PRKCQ,Cngb1,PDE1C,LCAT,ABHD3,PLA2G5	0.0551
GO:0032024~positive regulation of insulin secretion	6	0.842697	0.00901192	CD38, GLUL, NNAT, GIPR, SOX4, GJA1	0.546583									Histidine metabolism	1.55776						Glutamine Biosynthesis I	1	0.0218776	NaN	GLUL,	1
GO:0055114~oxidation-reduction process	29	4.07303	0.00937999	PHYHD1, AKR1C14, FTH1, BBOX1, PIPOX, BC026585, ALDH1A1, PTGIS, TECRL, DHCR7, DAO, SMOX, SCD1, CHDH, RNLS, FA2H, FADS1, QDPR, ALDH3B2, CYP4F14, FADS2, ALDH3B1, IYD, RDH5, TXNDC2, DIO2, HSD11B1, AGMO, TPH1	0.547964																Dopamine Receptor Signaling	5	0.0263027	NaN	SLC6A3,SMOX,DDC,PPP1R1B,QDPR	0.0649
GO:0007605~sensory perception of sound	10	1.40449	0.00942672	USP53, CLIC5, POU3F4, AQP4, LRIG1, TMC1, PCDH15, GJB6, SLITRK6, SLC9A3R1	0.537196																Adipogenesis pathway	7	0.0275423	NaN	FGFR3,FGFR2,FZD10,BMP4,PPARG,HDAC1,FGFRL1	0.0522
GO:0051145~smooth muscle cell differentiation	4	0.561798	0.0103431	BMP4, WNT7B, TMEM204, AGT	0.558488																cAMP-mediated signaling	10	0.0281838	-1.897	PDE8A,GRM2,APLNR,VIPR2,HRH3,HTR1D,Cngb1,PDE1C,GRM3,S1PR1	0.0441
GO:0051384~response to glucocorticoid	7	0.983146	0.0126644	ALPL, WNT7B, UCP3, LCAT, GM21596, FAS, IGFBP2	0.620869																Mouse Embryonic Stem Cell Pluripotency	6	0.0288403	-1.633	FGFR3,FGFR2,FZD10,BMP4,ID2,ID3	0.0566
GO:0060442~branching involved in prostate gland morphogenesis	3	0.421348	0.0127201	FGFR2, BMP4, CD44	0.610824																NAD Phosphorylation and Dephosphorylation	2	0.0316228	NaN	ACP1,NADK2	0.154
GO:0050679~positive regulation of epithelial cell proliferation	7	0.983146	0.0134608	FGFR2, ATP7A, BMP4, GLUL, HRH3, CCND2, HTRA1	0.620452																Amyotrophic Lateral Sclerosis Signaling	6	0.0346737	NaN	FGFR3,FGFR2,GLUL,CAPN6,SLC1A2,GRIN2C	0.0541
GO:0060348~bone development	6	0.842697	0.0143432	FGFR2, BMP4, POC1A, FGFR3, PAPSS2, MYOC	0.632991																Wnt/β-catenin Signaling	8	0.0354813	-2.121	ACVR1C,FZD10,WNT7B,SOX3,HDAC1,SOX4,CD44,GJA1	0.0465
GO:0007204~positive regulation of cytosolic calcium ion concentration	10	1.40449	0.0144358	EDNRB, CD38, HRH3, PTK2B, NMUR2, AGT, GIPR, ADRA1A, GJA1, EPOR	0.624712																DNA Double-Strand Break Repair by Homologous Recombination	2	0.0363078	NaN	BRCA1,GEN1	0.143
GO:0042493~response to drug	17	2.38764	0.0148703	SLC6A2, SLC6A11, SLC6A3, PPARG, RPH3AL, TIMP4, ADA, ALDH1A1, CD38, SLC1A2, PTK2B, NTRK1, CRH, NEUROD1, ADRA1A, IGFBP2, HTR1D	0.62534																Ovarian Cancer Signaling	7	0.0389045	NaN	FGFR3,FGFR2,BRCA1,FZD10,WNT7B,CD44,GJA1	0.0486
GO:0030500~regulation of bone mineralization	4	0.561798	0.0159269	S1PR1, PTK2B, MATN1, GJA1	0.640708																Neuropathic Pain Signaling In Dorsal Horn Neurons	6	0.040738	-1.633	FGFR3,FGFR2,GRM2,PRKCQ,GRIN2C,GRM3	0.0522
GO:0048265~response to pain	4	0.561798	0.0159269	EDNRB, SLC6A2, NMUR2, CRH	0.640708																Coagulation System	3	0.040738	NaN	A2M,F3,SERPIND1	0.0857
GO:0014009~glial cell proliferation	3	0.421348	0.0166737	PTK2B, LGI4, SOX4	0.64789																Synaptic Long Term Depression	7	0.0436516	-0.378	CRH,GRM2,PRKCQ,LCAT,ABHD3,PLA2G5,GRM3	0.0473
GO:0015670~carbon dioxide transport	3	0.421348	0.0166737	AQP4, CAR4, CAR2	0.64789																Asparagine Degradation I	1	0.0436516	NaN	ASPG,	0.5
GO:0014807~regulation of somitogenesis	3	0.421348	0.0166737	DMRT2, DLL1, LFNG	0.64789																Choline Degradation I	1	0.0436516	NaN	CHDH,	0.5
GO:0002315~marginal zone B cell differentiation	3	0.421348	0.0166737	PTK2B, DLL1, LFNG	0.64789																Cysteine Biosynthesis/Homocysteine Degradation	1	0.0436516	NaN	CBS/CBSL,	0.5
GO:0010518~positive regulation of phospholipase activity	3	0.421348	0.0166737	FGFR2, FGFR3, PLA2G5	0.64789																Glycine Degradation (Creatine Biosynthesis)	1	0.0436516	NaN	GAMT,	0.5
GO:0006813~potassium ion transport	9	1.26404	0.0169269	KCNS1, SLC24A4, KCNK7, KCNN2, LRRC52, KCNJ10, KCNA6, KCNK13, KCNH3	0.64393																Sulfate Activation for Sulfonation	1	0.0436516	NaN	PAPSS2,	0.5
GO:0006821~chloride transport	7	0.983146	0.0169966	GABRR2, FXYD1, SLC26A3, GABRA2, CLCA3A1, CLIC5, TTYH1	0.636142																NF-κB Signaling	8	0.0457088	-1.414	FGFR3,FGFR2,BMP4,PRKCQ,NTRK1,HDAC1,IL33,FGFRL1	0.0442
GO:0007267~cell-cell signaling	8	1.1236	0.0170093	FGFR2, FGFR3, NPY, FJX1, GPR101, ADRA1A, GJA1, DLL1	0.627336																Adenosine Nucleotides Degradation II	2	0.0467735	NaN	ADA,NT5C1A	0.125
GO:0008152~metabolic process	21	2.94944	0.0171103	ALPL, NADK2, ARSG, ACY3, NAT1, PM20D1, NAT2, ARSJ, ALDH3B2, GSTM6, ALDH3B1, ACAT3, DCT, GSTM1, ALDH1A1, ASPA, TPH1, PAPSS2, GPAM, ACSM5, NEU4	0.620669																Ethanol Degradation II	3	0.0467735	NaN	Aldh3b2,ALDH1A1,ALDH3B1	0.0811
GO:0007507~heart development	14	1.96629	0.0179439	BMP4, FOXJ1, PPARG, SOX4, GJA1, SMYD1, DNAIC1, APLNR, ID2, TDGF1, HOPX, EPOR, ID3, LRP2	0.629666																Gαi Signaling	6	0.047863	-2.449	GRM2,APLNR,HRH3,HTR1D,GRM3,S1PR1	0.05
GO:0007565~female pregnancy	7	0.983146	0.0179715	CD38, A2M, AGT, ENDOU, CRH, HFE, IGFBP2	0.62178
GO:0051216~cartilage development	7	0.983146	0.018984	ATP7A, BMP4, COL9A1, FGFR3, LECT1, CD44, COL10A1	0.633864
GO:0030154~cell differentiation	31	4.35393	0.019049	FGFR3, MEIG1, TDRD6, RORC, ACVR1C, RASAL1, METRN, OCSTAMP, LECT1, SMOC1, DHCR7, DMKN, SEMA3E, TDGF1, SEMA3D, TRP63, PIWIL2, NDRG2, BMP4, SRPK3, INSM1, CPNE9, PLD6, EGFL6, DLL1, MORC1, DLX1, TXNDC2, TEX15, NTRK1, NEUROD1	0.627048
GO:0040018~positive regulation of multicellular organism growth	5	0.702247	0.0206476	EZR, AGT, SLC6A3, PLS1, GPAM	0.649075
GO:0022010~central nervous system myelination	3	0.421348	0.0210763	PLP1, FGFR3, KCNJ10	0.648971
GO:0042446~hormone biosynthetic process	3	0.421348	0.0210763	DIO2, CHST8, HFE	0.648971
GO:0042759~long-chain fatty acid biosynthetic process	3	0.421348	0.0210763	SCD1, PLP1, FADS1	0.648971
GO:0007623~circadian rhythm	8	1.1236	0.0214921	DDC, HDAC1, ID2, NTRK1, RORC, FAS, ID3, TPH1	0.64865																Term	-log10(Pvalue)
GO:0006644~phospholipid metabolic process	5	0.702247	0.0223709	PROCA1, LCAT, ASPG, PLPP3, PLA2G5	0.656114																Tryptophan Degradation X (Mammalian, via Tryptamine)	3.75
GO:0042104~positive regulation of activated T cell proliferation	4	0.561798	0.022904	ICOSL, IL12RB1, IGFBP2, GPAM	0.657589																Putrescine Degradation III	2.85
GO:0048541~Peyer's patch development	3	0.421348	0.0259024	ID2, RORC, ADA	0.695949																Th2 Pathway	2.76
GO:0045839~negative regulation of mitotic nuclear division	3	0.421348	0.0259024	FGFR2, BMP4, FGFR3	0.695949																Oleate Biosynthesis II (Animals)	2.6
GO:0003149~membranous septum morphogenesis	3	0.421348	0.0259024	FGFR2, BMP4, ID2	0.695949																Hepatic Fibrosis / Hepatic Stellate Cell Activation	2.56
GO:0070244~negative regulation of thymocyte apoptotic process	3	0.421348	0.0259024	BMP4, RORC, ADA	0.695949																Triacylglycerol Biosynthesis	2.5
GO:0042403~thyroid hormone metabolic process	3	0.421348	0.0259024	GCNT4, DIO2, SLCO4A1	0.695949																G-Protein Coupled Receptor Signaling	2.5
GO:0007166~cell surface receptor signaling pathway	12	1.68539	0.0266419	FZD10, IL17B, OLFR460, TSPAN2, PTK2B, AGT, CTF1, GIPR, FGFRL1, ADGRG2, VIPR2, GPR88	0.699377																Human Embryonic Stem Cell Pluripotency	2.37
GO:0048839~inner ear development	6	0.842697	0.0272973	FGFR3, POU3F4, NEUROD1, PCDH15, DLL1, GJB6	0.701524																Protein Citrullination	2.34
GO:0008360~regulation of cell shape	9	1.26404	0.0273632	CDC42EP2, EZR, EPS8, PTK2B, GM14137, SEMA3E, PLXNB3, CDC42EP4, SLC9A3R1	0.695776																Th1 and Th2 Activation Pathway	2.12
GO:0009954~proximal/distal pattern formation	4	0.561798	0.0283365	DLX1, TRP63, DLL1, EN1	0.702075
GO:0071805~potassium ion transmembrane transport	7	0.983146	0.0285085	KCNE1L, KCNS1, KCNK7, KCNJ10, KCNA6, KCNK13, KCNH3	0.697899
GO:0003014~renal system process	3	0.421348	0.0311274	BMP4, AGT, FAS	0.723667
GO:0035902~response to immobilization stress	4	0.561798	0.0312862	PTK2B, PPARG, CRH, TPH1	0.719422
GO:0014003~oligodendrocyte development	4	0.561798	0.0312862	FGFR3, ID2, ZFP488, KCNJ10	0.719422
GO:0006885~regulation of pH	4	0.561798	0.0312862	EDNRB, SLC4A4, CAR4, CAR2	0.719422
GO:0048286~lung alveolus development	5	0.702247	0.0345235	FGFR2, ATP7A, BMP4, HOPX, ADA	0.748756
GO:0042416~dopamine biosynthetic process	3	0.421348	0.0367275	DDC, SLC6A3, DAO	0.764742
GO:0030838~positive regulation of actin filament polymerization	5	0.702247	0.0368561	CDC42EP2, PTK2B, GM14137, NPHS1, CDC42EP4	0.760406
GO:0045165~cell fate commitment	6	0.842697	0.0377862	FGFR2, BMP4, WNT7B, PPARG, NEUROD1, VSX2	0.763619
GO:0001890~placenta development	5	0.702247	0.0392773	HTRA1, PPARG, DNMT3L, MET, ADA	0.771664
GO:0001958~endochondral ossification	4	0.561798	0.0410568	BMP4, ALPL, CBS, COL10A1	0.781616
GO:0090004~positive regulation of establishment of protein localization to plasma membrane	4	0.561798	0.0410568	EZR, SORBS1, PLS1, RHOG	0.781616
GO:0030033~microvillus assembly	3	0.421348	0.0426803	EZR, PLS1, SLC9A3R1	0.789655
GO:0031274~positive regulation of pseudopodium assembly	3	0.421348	0.0426803	CDC42EP2, GM14137, CDC42EP4	0.789655
GO:0006637~acyl-CoA metabolic process	4	0.561798	0.044616	ACOT1, ACOT5, GPAM, ACSM5	0.799513
GO:0006730~one-carbon metabolic process	4	0.561798	0.044616	CAR5B, CAR4, CAR2, CAR6	0.799513
GO:0030182~neuron differentiation	8	1.1236	0.0458556	S1PR1, BHLHE22, HDAC1, EN1, OLIG2, HOXD1, ID3, EN2	0.803759
GO:0048678~response to axon injury	4	0.561798	0.0483232	MATN4, FGFR3, NTRK1, GIPR	0.816097
GO:0048715~negative regulation of oligodendrocyte differentiation	3	0.421348	0.0489638	BMP4, DLX1, ID2	0.815821
GO:0002021~response to dietary excess	3	0.421348	0.0489638	CLIC5, PPARG, ACVR1C	0.815821
GO:0042756~drinking behavior	3	0.421348	0.0489638	HRH3, AGT, EN1	0.815821
GO:0060088~auditory receptor cell stereocilium organization	3	0.421348	0.0489638	CLIC5, PCDH15, SLC9A3R1	0.815821
Term	-log10(Pvalue)
ion transport	4.28745
fatty acid biosynthetic process	3.94178
aging	3.8014
adult locomotory behavior	3.41913
unsaturated fatty acid biosynthetic process	3.32757
retina morphogenesis in camera-type eye	3.2115
fatty acid metabolic process	3.1415
retinal bipolar neuron differentiation	3.06584
positive regulation of ERK1 and ERK2 cascade	2.92474
lens fiber cell development	2.8981

## Sheet: Lightgreen
GO: Biological Process							GO: Molecular Function							KEGG							Ingenuity Pathway Analysis
Term	Count	%	PValue	Genes	Benjamini		Term	Count	%	PValue	Genes	Benjamini		Term	Count	%	PValue	Genes	Benjamini		Term	Count	p-value	zScore	Genes	Ratio
GO:0016126~sterol biosynthetic process	9	2.13777	3.44118e-09	CYP51, SC5D, MSMO1, MVD, SQLE, INSIG1, HMGCS1, NSDHL, FDFT1	4.02962e-06		GO:0043565~sequence-specific DNA binding	23	5.46318	0.00020188	BATF3, ELF1, CEBPB, ELF5, HOXA11, IRX2, NKX2-9, RAG1, DMRTA2, EHF, PAX3, NFYA, SOX6, GRHL2, HOXD10, FOXO6, HOXC10, HOXD9, BARX2, DBP, HOXA10, NR5A2, UNCX	0.0825997		mmu00100:Steroid biosynthesis	6	1.42518	5.55926e-06	CYP51, SC5D, MSMO1, SQLE, NSDHL, FDFT1	0.000850208		Superpathway of Cholesterol Biosynthesis	9	3.16228e-11	NaN	HMGCS1,NSDHL,SQLE,IDI1,CYP51A1,SC5D,FDFT1,MSMO1,MVD	0.321
GO:0006629~lipid metabolic process	22	5.22565	4.69067e-06	CYP51, MOGAT1, SC5D, MSMO1, MVD, UGT8A, HMGCS1, 4833423E24RIK, PNPLA1, FADS6, LDLRAP1, FDFT1, INSIG1, ALOX12B, ELOVL7, SRD5A1, ACSL3, THRSP, HPGD, AGPAT2, FABP5, NSDHL	0.00182926		GO:0003779~actin binding	15	3.56295	0.000554005	ARPC1B, LIMA1, MOBP, MYO3A, ERMN, DIAPH3, MYO15, POF1B, MYH7, MYH6, NEXN, PALLD, FLNB, MYH8, MYH7B	0.111582		mmu01130:Biosynthesis of antibiotics	12	2.85036	0.000238982	CYP51, SC5D, MSMO1, ACY1, MVD, SQLE, GFPT2, HMGCS1, IDI1, PRODH, NSDHL, FDFT1	0.0121155		Cholesterol Biosynthesis I	6	4.89779e-09	NaN	NSDHL,SQLE,CYP51A1,SC5D,FDFT1,MSMO1	0.462
GO:0006695~cholesterol biosynthetic process	7	1.66271	6.29556e-06	CYP51, MVD, INSIG1, HMGCS1, IDI1, NSDHL, FDFT1	0.00184133		GO:0000146~microfilament motor activity	4	0.950119	0.00156965	MYO3A, MYH7, MYH6, MYH8	0.200356		mmu04080:Neuroactive ligand-receptor interaction	14	3.32542	0.000210294	GABRD, ADORA2B, RXFP3, DRD5, LPAR1, BDKRB2, SSTR2, SSTR3, P2RX6, MC5R, GLP2R, GLP1R, OPRD1, CHRNA2	0.0159604		Cholesterol Biosynthesis II (via 24,25-dihydrolanosterol)	6	4.89779e-09	NaN	NSDHL,SQLE,CYP51A1,SC5D,FDFT1,MSMO1	0.462
GO:0008202~steroid metabolic process	10	2.3753	3.96278e-06	CYP51, SC5D, MSMO1, MVD, INSIG1, HMGCS1, SRD5A1, LDLRAP1, NSDHL, FDFT1	0.00231752		GO:0003774~motor activity	6	1.42518	0.00640597	MYO3A, MYO15, MYH7, MYH6, MYH8, MYH7B	0.496432		mmu05200:Pathways in cancer	13	3.08789	0.0113726	FZD9, FZD8, FGF7, FGF15, PGF, GNG13, TGFB3, FGF11, LPAR1, BDKRB2, LAMB3, FGF3, CSF2RA	0.354349		Cholesterol Biosynthesis III (via Desmosterol)	6	4.89779e-09	NaN	NSDHL,SQLE,CYP51A1,SC5D,FDFT1,MSMO1	0.462
GO:0006694~steroid biosynthetic process	8	1.90024	3.3971e-05	CYP51, SC5D, MSMO1, MVD, HMGCS1, SRD5A1, NSDHL, FDFT1	0.00660819		GO:0005102~receptor binding	14	3.32542	0.00880451	NXPH3, PVR, FRK, FZD8, FGF7, FGF15, PMCH, FGF11, CD70, ABCA1, LDLRAP1, GSTM7, SSTR3, FGF3	0.5301		mmu04015:Rap1 signaling pathway	8	1.90024	0.0342107	FGFR4, FGF7, ADORA2B, FGF15, PGF, FGF11, LPAR1, FGF3	0.532726		Zymosterol Biosynthesis	3	3.46737e-05	NaN	NSDHL,CYP51A1,MSMO1	0.5
GO:0009954~proximal/distal pattern formation	6	1.42518	3.38869e-05	HOXC10, HOXD9, HOXA11, HOXA10, SP8, HOXD10	0.00790505		GO:0030898~actin-dependent ATPase activity	3	0.712589	0.0153737	MYO3A, MYH7, MYH6	0.667991		mmu04810:Regulation of actin cytoskeleton	8	1.90024	0.0342107	ARPC1B, FGFR4, FGF7, FGF15, DIAPH3, FGF11, BDKRB2, FGF3	0.532726		Epoxysqualene Biosynthesis	2	0.000147911	NaN	SQLE,FDFT1	1
GO:0008203~cholesterol metabolic process	9	2.13777	4.98356e-05	CYP51, MVD, SQLE, INSIG1, HMGCS1, ABCA1, LDLRAP1, NSDHL, FDFT1	0.00830233		GO:0031005~filamin binding	3	0.712589	0.0202965	PDLIM2, RFLNA, RFLNB	0.713731		mmu00900:Terpenoid backbone biosynthesis	3	0.712589	0.0425935	MVD, HMGCS1, IDI1	0.565021		Mevalonate Pathway I	3	0.000467735	NaN	HMGCS1,IDI1,MVD	0.231
GO:0007218~neuropeptide signaling pathway	8	1.90024	0.000126793	SSTR2, SSTR3, PMCH, RXFP3, CARTPT, GLRA4, GLP1R, OPRD1	0.0183893		GO:0004967~glucagon receptor activity	2	0.475059	0.043882	GLP2R, GLP1R	0.824817		mmu04330:Notch signaling pathway	4	0.950119	0.0330419	MAML2, DLL3, JAG1, PTCRA	0.575482		Superpathway of Geranylgeranyldiphosphate Biosynthesis I (via Mevalonate)	3	0.00107152	NaN	HMGCS1,IDI1,MVD	0.176
GO:0001501~skeletal system development	8	1.90024	0.00102868	HOXC10, HAPLN2, HOXA11, HOXA10, DLL3, COL2A1, RPL38, HOXD10	0.113541		GO:0004871~signal transducer activity	17	4.038	0.0329007	FZD9, FZD8, SSTR2, SSTR3, ADORA2B, DRD5, RXFP3, GNG13, PROKR2, MC5R, SUCNR1, BDKRB2, LPAR1, GLP2R, GPR143, GLP1R, OPRD1	0.832306		mmu04530:Tight junction	6	1.42518	0.0495942	MYH7, CLDN10, CLDN11, MYH6, MYH8, MYH7B	0.578833		Actin Cytoskeleton Signaling	9	0.00194984	-0.816	MYH7,FGF7,MYH7B,FGF11,FGF3,FGFR4,DIAPH3,MYH6,ARPC1B	0.0396
GO:0007605~sensory perception of sound	9	2.13777	0.00101014	TECTA, TOMT, EYA4, MYO3A, TMIE, MYO15, COL2A1, DCDC2A, RPL38	0.123218		GO:0005215~transporter activity	8	1.90024	0.0435753	TTPA, SLC5A8, SLC22A21, ABCA1, SEC14L2, RLBP1, FABP3-PS1, FABP5	0.850794		mmu04151:PI3K-Akt signaling pathway	11	2.61283	0.0291494	LAMB3, FGFR4, FGF7, FGF15, PGF, FGF11, GNG13, COL2A1, LPAR1, FGF3, IL3RA	0.595552		cAMP-mediated signaling	9	0.00194984	-2.333	ADORA2B,LPAR1,DRD5,PDE3A,MC5R,SSTR3,GLP1R,PDE6H,OPRD1	0.0396
GO:0008299~isoprenoid biosynthetic process	4	0.950119	0.00183728	MVD, HMGCS1, IDI1, FDFT1	0.177796		GO:0042923~neuropeptide binding	3	0.712589	0.0417276	SSTR2, SSTR3, OPRD1	0.867641									G-Protein Coupled Receptor Signaling	10	0.00213796	NaN	ADORA2B,LPAR1,DRD5,PDE3A,FGFR4,MC5R,SSTR3,GLP1R,PDE6H,OPRD1	0.0362
GO:0006811~ion transport	19	4.51306	0.00262568	KCNJ16, GABRD, PRSS30, TMEM63A, SLC22A21, CLDN10, TRF, KCNK4, SLC17A7, KCNJ4, P2RX6, SLC26A9, SLC5A8, GLRA4, KCNG3, KCNG4, MFSD4B1, CHRNA2, NIPAL4	0.226291																Regulation of the Epithelial-Mesenchymal Transition Pathway	8	0.00229087	NaN	TGFB3,JAG1,FGF7,FZD8,FGF11,FGF3,FGFR4,FZD9	0.0423
GO:0048839~inner ear development	6	1.42518	0.00285493	EYA4, MYO3A, FREM2, TGFB3, COL2A1, JAG1	0.227043																Clathrin-mediated Endocytosis Signaling	8	0.0030903	NaN	LDLRAP1,TF,PGF,FGF7,FGF11,FGF3,FGFR4,ARPC1B	0.0402
GO:0030049~muscle filament sliding	3	0.712589	0.00431208	MYH7, MYH6, MYH8	0.303338																LXR/RXR Activation	6	0.00371535	0.000	TNFRSF11B,TF,ABCA1,CYP51A1,FDFT1,PON3	0.0496
GO:0006633~fatty acid biosynthetic process	6	1.42518	0.00468078	SC5D, MSMO1, ELOVL7, 4833423E24RIK, FADS6, ACSL3	0.306685									Term	-LOG10(Benjamini pvalue)						Tight Junction Signaling	7	0.00446684	NaN	TNFRSF11B,CLDN10,TGFB3,MYH7,CLDN11,MYH7B,MYH6	0.0419
GO:0010838~positive regulation of keratinocyte proliferation	3	0.712589	0.00897484	FGF7, HAS2, CDH3	0.483051									Steroid biosynthesis	3.07048
GO:0007268~chemical synaptic transmission	8	1.90024	0.0138946	SLC17A7, GABRD, SSTR2, SSTR3, PMCH, CARTPT, UNC13B, OPRD1	0.597579									Biosynthesis of antibiotics	1.91666
GO:0030326~embryonic limb morphogenesis	5	1.18765	0.0138393	HOXC10, HOXA11, HOXA10, SP8, HOXD10	0.617085									Neuroactive ligand-receptor interaction	1.79696
GO:0001759~organ induction	3	0.712589	0.0199534	FGFR4, HOXA11, FGF3	0.674988																Term	-LOG10(P-value)
GO:0007165~signal transduction	29	6.88836	0.0182384	ADORA2B, DRD5, GNG13, CD70, BDKRB2, LPAR1, GPR143, NRADD, ARHGAP15, PLPPR1, TNFRSF11B, RTKN2, MC5R, SUCNR1, GLP2R, CHRNA2, FZD9, FZD8, RXFP3, PROKR2, PDE3A, ARRDC3, RASL12, RASL11B, SSTR2, SSTR3, GLP1R, BCAR3, OPRD1	0.678397																Superpathway of Cholesterol Biosynthesis	10.5
GO:0007154~cell communication	4	0.950119	0.0194804	FREM2, GJB4, JAG1, GJB1	0.683943																Cholesterol Biosynthesis I	8.31
GO:0008543~fibroblast growth factor receptor signaling pathway	4	0.950119	0.0252066	FGFR4, FGF7, FGF15, FGF3	0.697542																Cholesterol Biosynthesis II (via 24,25-dihydrolanosterol)	8.31
GO:0007584~response to nutrient	5	1.18765	0.0225859	TNFRSF11B, TTPA, ABCA1, ACSL3, LCT	0.703578																Cholesterol Biosynthesis III (via Desmosterol)	8.31
GO:0008584~male gonad development	6	1.42518	0.024954	TESC, HOXA11, HOXA10, HMGCS1, SRD5A1, TEX11	0.708581																Zymosterol Biosynthesis	4.46
GO:0009952~anterior/posterior pattern specification	6	1.42518	0.024954	HOXC10, HOXD9, CYP26C1, HOXA11, HOXA10, HOXD10	0.708581																Epoxysqualene Biosynthesis	3.83
GO:0043627~response to estrogen	5	1.18765	0.02466	ARPC1B, TNFRSF11B, TGFB3, SRD5A1, TPH2	0.71952																Mevalonate Pathway I	3.33
GO:0061182~negative regulation of chondrocyte development	2	0.475059	0.0292059	RFLNA, RFLNB	0.723498																Superpathway of Geranylgeranyldiphosphate Biosynthesis I (via Mevalonate)	2.97
GO:0061572~actin filament bundle organization	2	0.475059	0.0292059	RFLNA, RFLNB	0.723498																Actin Cytoskeleton Signaling	2.71
GO:0051781~positive regulation of cell division	4	0.950119	0.0283727	FGF7, PGF, TGFB3, FGF3	0.72647																cAMP-mediated signaling	2.71
GO:0007338~single fertilization	5	1.18765	0.0328026	HOXD9, CLGN, HOXA11, HOXA10, HOXD10	0.752132
GO:0030819~positive regulation of cAMP biosynthetic process	4	0.950119	0.0353066	ADORA2B, DRD5, MC5R, ABCA1	0.754154
GO:0001502~cartilage condensation	3	0.712589	0.0344133	BARX2, COL2A1, UNCX	0.756846
GO:0010468~regulation of gene expression	10	2.3753	0.0391623	HOXD9, HOXA11, HOXA10, COL2A1, SOX6, GRHL2, HOXD10, MIR23B, TAPBP, UNCX	0.778884
GO:1900158~negative regulation of bone mineralization involved in bone maturation	2	0.475059	0.0434886	RFLNA, RFLNB	0.803492
GO:0071453~cellular response to oxygen levels	2	0.475059	0.0434886	LPAR1, POLR2A	0.803492
GO:0061113~pancreas morphogenesis	2	0.475059	0.0434886	CELA1, NR5A2	0.803492
GO:0034765~regulation of ion transmembrane transport	6	1.42518	0.0494016	STOM, KCNJ16, KCNJ4, KCNG3, KCNG4, KCNK4	0.807561
GO:0042474~middle ear morphogenesis	3	0.712589	0.0481163	EYA4, INSIG1, RPL38	0.807921
GO:0007601~visual perception	6	1.42518	0.0468655	GUCY2F, MYO3A, COL2A1, RCVRN, PDE6H, RLBP1	0.808554
GO:0045893~positive regulation of transcription, DNA-templated	15	3.56295	0.0462273	ELF1, TESC, CEBPB, FGF7, HOXA11, TGFB3, TRIM16, EHF, AFAP1L2, SOX6, NFYA, PAX3, GRHL2, TRF, NR5A2	0.813531
Term	-LOG10(Benjamini pvalue)
sterol biosynthetic process	5.39474
lipid metabolic process	2.73773
cholesterol biosynthetic process	2.73487
steroid metabolic process	2.63498
steroid biosynthetic process	2.17992
proximal/distal pattern formation	2.1021
cholesterol metabolic process	2.0808
neuropeptide signaling pathway	1.73544

## Sheet: Midnightblue
GO: Biological Process							GO: Molecular Function							KEGG							Ingenuity Pathway Analysis
Term	Count	%	PValue	Genes	Benjamini		Term	Count	%	PValue	Genes	Benjamini		Term	Count	%	PValue	Genes	Benjamini		Term	Count	p-value	zScore	Genes	Ratio
GO:0051607~defense response to virus	27	18.8811	2.66305e-30	IFIH1, APOBEC1, ZC3HAV1, BST2, SLFN9, TRIM34A, SLFN8, TRIM25, IFIT3B, GBP2B, STAT2, DDX58, IFIT3, NLRC5, IFIT2, IFIT1, ISG15, OASL2, DDX60, OASL1, OAS1B, OAS1A, MX1, EIF2AK2, MX2, DHX58, ZBP1	1.53125e-27		GO:0003924~GTPase activity	14	9.79021	6.13437e-10	GBP7, GBP6, IRGM1, IRGM2, GM5431, GBP2B, RAB32, IGTP, GBP10, IIGP1, MX1, GBP3, GM4951, MX2	1.26368e-07		mmu05168:Herpes simplex infection	14	9.79021	3.9998e-10	H2-K1, IFIH1, H2-D1, STAT1, STAT2, IRF9, DDX58, CCL12, IFIT1, IRF7, TAP1, OAS1B, OAS1A, EIF2AK2	3.19984e-08		Interferon Signaling	9	6.30957e-14	2.828	OAS1,IRF9,STAT1,IFIT3,ISG15,STAT2,IFI35,TAP1,PSMB8	0.25
GO:0002376~immune system process	31	21.6783	7.14039e-26	IFIH1, ZC3HAV1, H2-D1, GBP2B, C1QC, B2M, NLRC5, OASL2, TAP1, OASL1, IIGP1, MR1, MX1, MX2, DHX58, NR1H4, ZBP1, H2-K1, IRGM1, BST2, HERC6, TRIM25, FCGR1, PSMB8, IFIT3, DDX58, IFIT2, IFIT1, IRF7, OAS1B, EIF2AK2	2.05286e-23		GO:0003725~double-stranded RNA binding	9	6.29371	1.22573e-08	DDX58, IFIH1, DDX60, OASL2, OASL1, OAS1B, OAS1A, EIF2AK2, DHX58	1.2625e-06		mmu05164:Influenza A	12	8.39161	8.06764e-09	DDX58, IRF9, CCL12, IFIH1, IRF7, OAS1B, TRIM25, OAS1A, STAT1, EIF2AK2, MX2, STAT2	3.22706e-07		Activation of IRF by Cytosolic Pattern Recognition Receptors	10	3.98107e-13	1.897	DHX58,IRF9,IRF7,STAT1,ISG15,STAT2,IFIH1,DDX58,ZBP1,IFIT2	0.159
GO:0045087~innate immune response	29	20.2797	8.58849e-23	IFIH1, ZC3HAV1, C1QC, B2M, NLRC5, OASL2, OASL1, IIGP1, MR1, MX1, MX2, DHX58, NR1H4, ZBP1, IRGM1, BST2, HERC6, TRIM25, FCGR1, TRIM21, IFIT3, DDX58, IFI202B, IFIT2, IFIT1, IRF7, OAS1B, OAS1A, EIF2AK2	1.64613e-20		GO:0005525~GTP binding	15	10.4895	1.15431e-07	GBP7, GBP6, IRGM1, IRGM2, GM5431, GBP2B, RAB32, IGTP, GBP10, IIGP1, RHOC, MX1, GBP3, GM4951, MX2	7.92622e-06		mmu05162:Measles	11	7.69231	1.16488e-08	DDX58, IRF9, DOK1, IFIH1, IRF7, OAS1B, OAS1A, STAT1, EIF2AK2, MX2, STAT2	3.10634e-07		Antigen Presentation Pathway	6	2.34423e-08	NaN	HLA-A,NLRC5,B2M,MR1,TAP1,PSMB8	0.158
GO:0009615~response to virus	17	11.8881	2.30367e-20	IFIH1, BST2, ZC3HAV1, DDX58, IFIT3, IFIT2, IFIT1, OASL2, IFI27L2A, DDX60, OASL1, OAS1B, OAS1A, EIF2AK2, MX1, MX2, DHX58	3.31153e-18		GO:0003950~NAD+ ADP-ribosyltransferase activity	5	3.4965	7.95009e-06	PARP9, ZC3HAV1, PARP12, PARP14, PARP10	0.000409348		mmu05160:Hepatitis C	10	6.99301	1.70243e-07	DDX58, IRF9, IFIT1, CLDN9, IRF7, OAS1B, OAS1A, STAT1, EIF2AK2, STAT2	3.40485e-06		Role of RIG1-like Receptors in Antiviral Innate Immunity	5	1.99526e-06	1.342	DHX58,IRF7,IFIH1,TRIM25,DDX58	0.114
GO:0035458~cellular response to interferon-beta	14	9.79021	6.0364e-20	GBP6, IRGM1, IRGM2, GM5431, STAT1, GBP2B, IFI202B, IFIT3, IFIT1, IGTP, IIGP1, GBP3, GM4951, IFI204	6.94186e-18		GO:0001730~2'-5'-oligoadenylate synthetase activity	4	2.7972	3.7744e-05	OASL2, OASL1, OAS1B, OAS1A	0.00155387		mmu04622:RIG-I-like receptor signaling pathway	6	4.1958	7.12195e-05	DDX58, IFIH1, ISG15, IRF7, TRIM25, DHX58	0.0011389		Role of Pattern Recognition Receptors in Recognition of Bacteria and Viruses	7	3.98107e-06	2.236	EIF2AK2,OAS1,C1QC,IRF7,IFIH1,DDX58,Oas1b	0.0511
GO:0045071~negative regulation of viral genome replication	8	5.59441	5.43096e-10	BST2, ISG15, ZC3HAV1, OASL1, OAS1B, PARP10, EIF2AK2, MX2	5.20467e-08		GO:0003723~RNA binding	16	11.1888	0.000100653	IFIH1, ZC3HAV1, IFIT3B, TRIM21, DDX58, IFIT3, IFIT2, IFIT1, OASL2, DDX60, OASL1, OAS1B, PIWIL4, EIF2AK2, DHX58, ZBP1	0.00344996		mmu05161:Hepatitis B	6	4.1958	0.00241373	DDX58, IFIH1, IRF7, CASP12, STAT1, STAT2	0.0317084		Death Receptor Signaling	6	5.24807e-06	2.449	PARP10,PARP12,ZC3HAV1,PARP9,PARP14,CASP7	0.0645
GO:0042832~defense response to protozoan	7	4.8951	1.75982e-08	GBP7, GBP6, IRGM2, GBP10, IIGP1, GBP2B, GBP3	1.44556e-06		GO:0042605~peptide antigen binding	5	3.4965	0.000176355	H2-K1, H2-Q4, GM8909, TAP1, H2-D1	0.00517689		mmu04623:Cytosolic DNA-sensing pathway	4	2.7972	0.00807175	IFI202B, DDX58, IRF7, ZBP1	0.0884628		UVA-Induced MAPK Signaling	6	1.12202e-05	2.449	PARP10,PARP12,ZC3HAV1,STAT1,PARP9,PARP14	0.0566
GO:0035457~cellular response to interferon-alpha	5	3.4965	5.12705e-07	IFIT3, IFIT2, IFIT1, IFIT3B, IFI204	3.685e-05		GO:0008270~zinc ion binding	17	11.8881	0.00102369	IFIH1, APOBEC1, DTX3L, TRIM34A, TRIM25, MID1, RNF213, TRIM12C, TRIM21, DDX58, TRIM30A, TRIM12A, TRIM30D, TRIM30C, PHF11D, DHX58, NR1H4	0.0260288		mmu04612:Antigen processing and presentation	4	2.7972	0.0158197	H2-K1, TAP1, H2-D1, B2M	0.147397		Retinoic acid Mediated Apoptosis Signaling	5	1.12202e-05	2.236	PARP10,PARP12,ZC3HAV1,PARP9,PARP14	0.0806
GO:0002474~antigen processing and presentation of peptide antigen via MHC class I	6	4.1958	1.95972e-06	H2-K1, H2-Q4, GM8909, H2-D1, MR1, B2M	0.000125197		GO:0046977~TAP binding	3	2.0979	0.00105676	H2-K1, H2-Q4, H2-D1	0.0239104		mmu04380:Osteoclast differentiation	4	2.7972	0.0477543	IRF9, STAT1, FCGR1, STAT2	0.352705		Cytotoxic T Lymphocyte-mediated Apoptosis of Target Cells	3	0.000457088	NaN	HLA-A,B2M,CASP7	0.0938
GO:0044406~adhesion of symbiont to host	4	2.7972	1.55822e-05	GBP7, GBP6, GBP2B, GBP3	0.000895583		GO:0003690~double-stranded DNA binding	6	4.1958	0.00163373	IFI202B, DDX58, DDX60, STAT1, NR1H4, IFI204	0.0331215									Role of PKR in Interferon Induction and Antiviral Response	3	0.000954993	NaN	EIF2AK2,FCGR1A,STAT1	0.0732
GO:0050830~defense response to Gram-positive bacterium	7	4.8951	1.68102e-05	GBP7, GBP6, GBP10, GBP2B, GBP3, B2M, TNFSF8	0.000878335		GO:0042802~identical protein binding	12	8.39161	0.00182593	IFIT3, DDX58, CLDN9, FTL1, IIGP1, IFIT3B, MID1, STAT1, TRIM21, TRIM12C, STAT2, B2M	0.0336469									Dendritic Cell Maturation	5	0.00223872	2.236	HLA-A,FCGR1A,STAT1,STAT2,B2M	0.0259
GO:0071346~cellular response to interferon-gamma	6	4.1958	4.67685e-05	CCL12, GBP7, GBP6, GBP10, GBP2B, GBP3	0.00223853		GO:0016817~hydrolase activity, acting on acid anhydrides	3	2.0979	0.0020505	DDX58, IFIH1, DHX58	0.0346228									Role of JAK1, JAK2 and TYK2 in Interferon Signaling	2	0.0057544	NaN	STAT1,STAT2	0.0833
GO:0006952~defense response	7	4.8951	5.87595e-05	IRGM1, IRGM2, IGTP, TAP1, H2-D1, GM5431, GM4951	0.00259568		GO:0003727~single-stranded RNA binding	4	2.7972	0.00228129	DDX58, IFIH1, DDX60, DHX58	0.0355438									Protein Ubiquitination Pathway	5	0.00851138	NaN	HLA-A,B2M,USP18,TAP1,PSMB8	0.0189
GO:0006955~immune response	9	6.29371	0.0001872	H2-K1, CCL12, CXCL13, OASL2, OASL1, OAS1B, H2-D1, B2M, TNFSF8	0.00765982		GO:0030881~beta-2-microglobulin binding	3	2.0979	0.00288436	H2-K1, H2-Q4, H2-D1	0.041612									Hepatic Fibrosis / Hepatic Stellate Cell Activation	4	0.0120226	NaN	COL16A1,STAT1,CCL2,TIMP1	0.0214
GO:0019882~antigen processing and presentation	5	3.4965	0.000271596	H2-K1, RAB32, H2-D1, MR1, PSMB8	0.0103586		GO:0042608~T cell receptor binding	3	2.0979	0.00335139	H2-K1, H2-Q4, H2-D1	0.0450565									Neuroinflammation Signaling Pathway	5	0.0162181	2.236	IRF7,HLA-A,STAT1,CCL2,B2M	0.0161
GO:0034340~response to type I interferon	3	2.0979	0.000688204	ISG15, STAT1, MX2	0.0244373		GO:0016787~hydrolase activity	19	13.2867	0.00659309	IFIH1, IRGM1, APOBEC1, GUSB, HDDC3, GBP2B, GDPD3, RNF213, MCM5, TMPRSS3, PSMB8, DDX58, USP18, CASP7, CASP12, PHOSPHO1, IIGP1, GBP3, DHX58	0.0816412									Phagosome Maturation	3	0.0331131	NaN	HLA-A,B2M,TAP1	0.0203
GO:0002479~antigen processing and presentation of exogenous peptide antigen via MHC class I, TAP-dependent	4	2.7972	0.000689211	H2-K1, H2-D1, PSMB8, B2M	0.0230498		GO:0005524~ATP binding	18	12.5874	0.0120906	IFIH1, SLFN9, MYO7A, SLFN8, MCM5, SLFN2, DDX58, NLRC5, TOR3A, RENBP, OASL2, DDX60, TAP1, OASL1, OAS1B, OAS1A, EIF2AK2, DHX58	0.137054									Glioma Invasiveness Signaling	2	0.0436516	NaN	RHOC,TIMP1	0.0286
GO:1900246~positive regulation of RIG-I signaling pathway	3	2.0979	0.000914128	ZC3HAV1, DDX60, DHX58	0.0287921		GO:0042277~peptide binding	4	2.7972	0.0205109	H2-K1, H2-Q4, H2-D1, NR1H4	0.211148									Caveolar-mediated Endocytosis Signaling	2	0.0446684	NaN	HLA-A,B2M	0.0282
GO:0035456~response to interferon-beta	3	2.0979	0.00117086	BST2, XAF1, STAT1	0.0348334		GO:0000166~nucleotide binding	20	13.986	0.0306424	IRGM1, IFIH1, NMI, MYO7A, GBP2B, MCM5, DDX58, RAB32, NLRC5, TOR3A, OASL2, PARP14, TAP1, IIGP1, RHOC, EIF2AK2, MX1, GBP3, MX2, DHX58	0.286394									Tec Kinase Signaling	3	0.0467735	NaN	STAT1,STAT2,RHOC	0.0176
GO:0002485~antigen processing and presentation of endogenous peptide antigen via MHC class I via ER pathway, TAP-dependent	3	2.0979	0.00117086	H2-K1, TAP1, H2-D1	0.0348334		GO:0004386~helicase activity	4	2.7972	0.0470987	DDX58, IFIH1, DHX58, MCM5	0.391594									T Helper Cell Differentiation	2	0.0467735	NaN	HLA-A,STAT1	0.0274
GO:0060340~positive regulation of type I interferon-mediated signaling pathway	3	2.0979	0.00145803	NLRC5, IRF7, ZBP1	0.0410812																TREM1 Signaling	2	0.0489779	NaN	NLRC5,CCL2	0.0267
GO:0032480~negative regulation of type I interferon production	3	2.0979	0.00145803	DDX58, NMI, DHX58	0.0410812
GO:0032727~positive regulation of interferon-alpha production	3	2.0979	0.00177529	DDX58, IFIH1, IRF7	0.0474878									Term	-LOG10(Benjamini pvalue)
GO:0032481~positive regulation of type I interferon production	3	2.0979	0.00333823	ZC3HAV1, IRF7, DHX58	0.083685									Herpes simplex infection	7.49487
GO:0045824~negative regulation of innate immune response	3	2.0979	0.00333823	IFI202B, NMI, DHX58	0.083685									Influenza A	6.49119						Term	-LOG10(P-value)
GO:0042742~defense response to bacterium	6	4.1958	0.00514147	H2-K1, IRGM2, ISG15, CXCL13, FCGR1, NR1H4	0.12091									Measles	6.50775						Interferon Signaling	13.2
GO:0001916~positive regulation of T cell mediated cytotoxicity	3	2.0979	0.00535494	H2-K1, H2-D1, B2M	0.12071									Hepatitis C	5.4679						Activation of IRF by Cytosolic Pattern Recognition Receptors	12.4
GO:0032088~negative regulation of NF-kappaB transcription factor activity	4	2.7972	0.00667951	NLRC5, PARP10, NR1H4, TRIM21	0.142851									RIG-I-like receptor signaling pathway	2.94351						Antigen Presentation Pathway	7.63
GO:0071222~cellular response to lipopolysaccharide	6	4.1958	0.0074684	TSPO, GBP6, GBP10, STAT1, NR1H4, B2M	0.152773									Hepatitis B	1.49883						Role of RIG1-like Receptors in Antiviral Innate Immunity	5.7
GO:0032728~positive regulation of interferon-beta production	3	2.0979	0.00918438	DDX58, IFIH1, IRF7	0.178396									Cytosolic DNA-sensing pathway	1.05324						Role of Pattern Recognition Receptors in Recognition of Bacteria and Viruses	5.4
GO:0034341~response to interferon-gamma	3	2.0979	0.00991233	IRGM2, BST2, TRIM21	0.185004									Antigen processing and presentation	0.831511						Death Receptor Signaling	5.28
GO:0043123~positive regulation of I-kappaB kinase/NF-kappaB signaling	5	3.4965	0.0111359	BST2, ZC3HAV1, EDA2R, TRIM25, RHOC	0.199114									Osteoclast differentiation	0.452588						UVA-Induced MAPK Signaling	4.95
GO:0048285~organelle fission	2	1.3986	0.0115804	MX1, MX2	0.200087																Retinoic acid Mediated Apoptosis Signaling	4.95
GO:1900245~positive regulation of MDA-5 signaling pathway	2	1.3986	0.0230279	DDX60, DHX58	0.350872																Cytotoxic T Lymphocyte-mediated Apoptosis of Target Cells	3.34
GO:0060333~interferon-gamma-mediated signaling pathway	2	1.3986	0.0230279	NMI, STAT1	0.350872
GO:0032720~negative regulation of tumor necrosis factor production	3	2.0979	0.0258396	TRIM30A, TSPO, NR1H4	0.375253
GO:0014012~peripheral nervous system axon regeneration	2	1.3986	0.0287023	TSPO, TNC	0.397961
GO:0042590~antigen processing and presentation of exogenous peptide antigen via MHC class I	2	1.3986	0.0287023	H2-K1, FCGR1	0.397961
GO:0019885~antigen processing and presentation of endogenous peptide antigen via MHC class I	2	1.3986	0.0287023	TAP1, B2M	0.397961
GO:0045351~type I interferon biosynthetic process	2	1.3986	0.0287023	IRF9, IRF7	0.397961
GO:0060337~type I interferon signaling pathway	2	1.3986	0.0343441	STAT1, STAT2	0.446242
GO:0051865~protein autoubiquitination	3	2.0979	0.0366916	TRIM30A, RNF213, TRIM21	0.458887
GO:0046598~positive regulation of viral entry into host cell	2	1.3986	0.0399534	TRIM30A, TRIM21	0.478602
GO:0050829~defense response to Gram-negative bacterium	3	2.0979	0.0419842	IIGP1, MR1, B2M	0.486522
GO:0042127~regulation of cell proliferation	5	3.4965	0.0433472	APOBEC1, TCFL5, RLN1, CXCL13, TNC	0.488574
Term	-LOG10(Benjamini pvalue)
defense response to virus	26.815
immune system process	22.6876
innate immune response	19.7835
response to virus	17.48
cellular response to interferon-beta	17.1585
negative regulation of viral genome replication	7.28361
defense response to protozoan	5.83996
cellular response to interferon-alpha	4.43356
antigen processing and presentation of peptide antigen via MHC class I	3.90241
adhesion of symbiont to host	3.04789

## Sheet: SC TG-ASO vs TG-Sal
GO: Biological Process							GO: Molecular Function							KEGG_PATHWAY							Ingenuity Pathway Analysis
Term	Count	%	PValue	Genes	Benjamini		Term	Count	%	PValue	Genes	Benjamini		Term	Count	%	PValue	Genes	Benjamini		Term	Count	p-value	zScore	Genes	Ratio
GO:0045087~innate immune response	8	34.7826	1.48735e-07	IFI202B, C1QA, LGALS3, C4B, C3, CLEC7A, TREM2, TYROBP	2.18639e-05									mmu05150:Staphylococcus aureus infection	3	13.0435	0.00178973	C1QA, C4B, C3	0.0136397		Complement System	3	6.16595e-06	NaN	C4A/C4B,C3,C1QA	0.0811
														mmu05152:Tuberculosis	4	17.3913	0.00124226	C3, CTSS, CLEC7A, ATP6V0D2	0.0141932		LXR/RXR Activation	3	0.000218776	NaN	C4A/C4B,IL1RN,C3	0.0248
														mmu04610:Complement and coagulation cascades	3	13.0435	0.00408964	C1QA, C4B, C3	0.0186744		FXR/RXR Activation	3	0.000245471	NaN	C4A/C4B,IL1RN,C3	0.0238
														mmu05133:Pertussis	3	13.0435	0.0038812	C1QA, C4B, C3	0.0221122		Role of Pattern Recognition Receptors in Recognition of Bacteria and Viruses	3	0.000316228	NaN	C3,CLEC7A,C1QA	0.0219
Term	-LOG10(Benjamini pvalue)													mmu04145:Phagosome	4	17.3913	0.0012018	C3, CTSS, CLEC7A, ATP6V0D2	0.0272791		Acute Phase Response Signaling	3	0.000588844	NaN	C4A/C4B,IL1RN,C3	0.0176
innate immune response	4.66027													mmu04142:Lysosome	3	13.0435	0.0102597	CD68, CTSS, ATP6V0D2	0.0387607		Dendritic Cell Maturation	3	0.000851138	NaN	IL1RN,TYROBP,TREM2	0.0156
														mmu05322:Systemic lupus erythematosus	3	13.0435	0.0146604	C1QA, C4B, C3	0.0473678		Crosstalk between Dendritic Cells and Natural Killer Cells	2	0.00338844	NaN	TYROBP,TREM2	0.0225
																					Phagosome Maturation	2	0.00912011	NaN	CTSS,ATP6V0D2	0.0135
														Term	-log10(Benjamini pvalue)						Term	-log10(pvalue)
														Staphylococcus aureus infection	1.8652						Complement System	5.21
														Tuberculosis	1.84792						LXR/RXR Activation	3.66
														Complement and coagulation cascades	1.72875						FXR/RXR Activation	3.61
														Pertussis	1.65537						Role of Pattern Recognition Receptors in Recognition of Bacteria and Viruses	3.5
														Phagosome	1.56417						Acute Phase Response Signaling	3.23
														Lysosome	1.41161						Dendritic Cell Maturation	3.07
														Systemic lupus erythematosus	1.32452						Crosstalk between Dendritic Cells and Natural Killer Cells	2.47
																					Phagosome Maturation	2.04

## Sheet: CB TG-Sal vs WT-Sal
GO: Biological Process							GO: Molecular Function							KEGG							Ingenuity Pathway Analysis
Term	Count	%	PValue	Genes	Benjamini		Term	Count	%	PValue	Genes	Benjamini		Term	Count	%	PValue	Genes	Benjamini		Term	Count	p-value	zScore	Molecules	Ratio
GO:0002376~immune system process	50	6.58762	5.25904e-16	ZC3HAV1, CD1D1, C1QC, NLRC5, MYD88, OASL2, OASL1, LBP, MX2, H2-K1, ADGRE1, ICOSL, BST2, HERC6, PIK3CD, EOMES, C1QA, PRKCQ, CD86, OAS1B, H2-AA, EIF2AK2, CD300LB, IFIH1, IFITM3, UNC93B1, RSAD2, OAS2, CD74, SERINC5, TAP2, TAP1, IIGP1, AMICA1, ZBP1, IRGM1, LGALS3, MYO1G, TNFRSF13C, TRIM25, H2-Q7, PSMB8, LGALS9, MARCH1, DDX58, CD55, IFIT1, IRF7, H2-T23, NLRP10	1.46994e-12		GO:0003725~double-stranded RNA binding	13	1.71278	3.19445e-06	IFIH1, OAS2, RFTN1, DROSHA, DDX58, DDX60, OASL2, OASL1, OAS1B, OAS1C, OAS1A, EIF2AK2, TUBA1B	0.00247264		mmu05416:Viral myocarditis	12	1.58103	9.73179e-05	H2-K1, BID, ITGAL, CD55, CD86, CCND1, RAC2, H2-AA, ITGB2, H2-T23, H2-Q6, H2-Q7	0.007659		Interferon Signaling	8	1.07152e-05	2.646	OAS1,IRF9,STAT1,ISG15,IFI35,IFITM3,TAP1,PSMB8	0.222
GO:0051607~defense response to virus	30	3.95257	2.50921e-13	IFIH1, ZC3HAV1, SLFN9, IFITM3, UNC93B1, SLFN8, RSAD2, IL33, OAS2, NLRC5, SERINC5, ITGAX, ISG15, OASL2, DDX60, OASL1, MX2, ZBP1, PTPRC, BST2, TRIM34A, TRIM25, DDX58, IFIT1, CD86, UNC13D, OAS1B, OAS1C, OAS1A, EIF2AK2	3.32205e-10		GO:0001730~2'-5'-oligoadenylate synthetase activity	6	0.790514	1.61458e-05	OASL2, OASL1, OAS1B, OAS1C, OAS1A, OAS2	0.00623701		mmu05162:Measles	16	2.10804	8.85918e-05	IFIH1, PIK3CD, OAS2, STAT1, IRF9, DDX58, PRKCQ, CCND1, MYD88, CCND2, IRF7, OAS1B, TRP73, OAS1A, EIF2AK2, MX2	0.0104437		Antigen Presentation Pathway	8	1.62181e-05	NaN	HLA-E,HLA-A,CD74,TAP2,HLA-DQA1,NLRC5,TAP1,PSMB8	0.211
GO:0009615~response to virus	18	2.37154	1.99617e-09	IFIH1, BST2, ZC3HAV1, IFITM3, RSAD2, OAS2, DDX58, IFIT1, MYD88, OASL2, IFI27L2A, DDX60, OASL1, OAS1B, STMN1, OAS1A, EIF2AK2, MX2	1.76195e-06		GO:0030881~beta-2-microglobulin binding	6	0.790514	4.25356e-05	H2-K1, H2-Q4, H2-T23, CD1D1, H2-Q6, H2-Q7	0.0109284		mmu05168:Herpes simplex infection	21	2.7668	4.52742e-05	TRAF1, H2-K1, IFIH1, SP100, OAS2, STAT1, H2-Q6, H2-Q7, CD74, IRF9, DDX58, IFIT1, MYD88, TAP2, IRF7, TAP1, OAS1B, H2-AA, H2-T23, OAS1A, EIF2AK2	0.0106729		Role of Pattern Recognition Receptors in Recognition of Bacteria and Viruses	15	2.0893e-05	2.530	EIF2AK2,OAS1,MYD88,PRKCQ,OAS2,Oas1d (includes others),DDX58,KL,C1QA,Oas1b,C1QC,PIK3CD,IRF7,IFIH1,CLEC7A	0.109
GO:0035458~cellular response to interferon-beta	13	1.71278	5.53137e-09	IRGM1, IRGM2, IFI47, GM5431, STAT1, IFIT1, IGTP, IIGP1, IFI209, IFI203, GBP3, GM4951, IFI204	3.66176e-06		GO:0042608~T cell receptor binding	6	0.790514	6.43475e-05	H2-K1, H2-Q4, DOCK2, CD1D1, H2-Q6, H2-Q7	0.0123903		mmu04514:Cell adhesion molecules (CAMs)	17	2.23979	0.000193023	H2-K1, ITGAL, PTPRC, ICOSL, ITGB2, ITGA4, H2-Q6, H2-Q7, CLDN14, SIGLEC1, CD86, ITGA6, CLDN1, CLDN2, H2-AA, H2-T23, JAM3	0.0113726		Virus Entry via Endocytic Pathways	12	6.91831e-05	NaN	ITGAL,PIK3CD,HLA-A,ITGB6,FOLR1,PRKCQ,ITGA6,CD55,ITGA4,ITGB2,RAC2,KL	0.118
GO:0045087~innate immune response	38	5.00659	2.27748e-08	IFIH1, ZC3HAV1, IFITM3, UNC93B1, RSAD2, OAS2, CD1D1, C1QC, NLRC5, SERINC5, MYD88, OASL2, OASL1, IIGP1, LBP, MX2, TYROBP, ZBP1, IRGM1, LGALS3, BST2, C4B, HERC6, PIK3CD, TRIM25, TRIM21, DDX58, C1QA, CD55, IFIT1, STYK1, IRF7, OAS1B, CLEC7A, OAS1A, TREM2, EIF2AK2, NLRP10	1.20614e-05									mmu05164:Influenza A	16	2.10804	0.00106961	IFIH1, PIK3CD, RSAD2, TRIM25, OAS2, IL33, STAT1, IRF9, DDX58, MYD88, IRF7, OAS1B, H2-AA, OAS1A, EIF2AK2, MX2	0.0494614		Glutamate Receptor Signaling	8	0.000331131	NaN	GLUL,GRM4,GRIA1,GNG7,GRID2,SLC1A4,SLC1A2,SLC1A3	0.14
GO:0045071~negative regulation of viral genome replication	10	1.31752	6.78169e-07	BST2, ISG15, ZC3HAV1, IFITM3, OASL1, OAS1B, RSAD2, PARP10, EIF2AK2, MX2	0.000299254																Th2 Pathway	13	0.00074131	0.333	PTGDR2,HLA-DQA1,PRKCQ,ICOSLG/LOC102723996,ITGB2,MAF,KL,PIK3CD,HLA-A,CD86,IL33,S1PR1,IL12RB1	0.0867
GO:0007155~cell adhesion	39	5.13834	1.04458e-06	ITGAL, MPZL2, CLSTN2, MYBPC3, BCAN, ITGB2, RADIL, PLPP3, CDH6, CNTNAP5B, LGALS3BP, ITGAX, HPSE, FAP, TTYH1, ITGB6, AMICA1, COL8A1, THBS2, CDH23, FLRT1, SVEP1, CNTN5, PCDH8, PCDH15, MFGE8, ITGA4, CTNNA3, COL5A1, SIGLEC1, COL19A1, ITGA6, FREM2, FREM1, SULF1, DSC2, HAS2, NCAN, JAM3	0.000395072																Complement System	6	0.000851138	2.000	C1QC,C4A/C4B,ITGAX,CD55,ITGB2,C1QA	0.162
GO:0006811~ion transport	41	5.40184	1.44886e-05	FXYD1, KCNJ16, CLCN1, SLC22A17, ATP5E, PANX1, SLC9A3, KCNK13, KCNIP4, KCNJ13, KCNS3, TMEM37, SLC11A1, KCNK9, SLC24A4, TTYH1, KCNE2, CHRNA6, SCNN1B, CHRNA3, CHRNA2, SLC4A5, TMC6, TRPC6, GABRA4, TMC3, KCNB2, SLCO4A1, KCNB1, SLCO1A5, CACNA1S, KCNK2, SLC34A3, CLIC3, GRIA1, CLIC6, KCNN2, CP, SLC5A7, KCNH3, STEAP1	0.00478429																Caveolar-mediated Endocytosis Signaling	8	0.00147911	NaN	ITGAL,HLA-A,ITGB6,ITGA6,ITGAX,CD55,ITGA4,ITGB2	0.113
																					UVA-Induced MAPK Signaling	10	0.00158489	1.897	PARP10,PARP12,PIK3CD,SMPD2,STAT1,ZC3HAV1,PLCB3,PARP9,PARP14,KL	0.0943
																					Hepatic Fibrosis / Hepatic Stellate Cell Activation	14	0.00162181	NaN	COL19A1,IGFBP4,BAMBI,EDNRB,COL27A1,IGFBP5,LBP,COL8A1,COL9A1,COL5A1,A2M,AGT,STAT1,MYH7B	0.0765
																					Th1 and Th2 Activation Pathway	14	0.00177828	NaN	PTGDR2,HLA-DQA1,PRKCQ,ICOSLG/LOC102723996,ITGB2,MAF,KL,PIK3CD,HLA-A,STAT1,CD86,IL33,S1PR1,IL12RB1	0.0757
														term	-log10(benjamini pvalue)						Amyotrophic Lateral Sclerosis Signaling	10	0.00223872	NaN	GLUL,PIK3CD,CAPN5,GRIA1,CAPN6,CACNA1S,GRID2,SLC1A2,KL,BID	0.0901
term	-log10(benjamini pvalue)													Viral myocarditis	2.11583						Leukocyte Extravasation Signaling	15	0.00229087	0.905	ITGAL,ARHGAP5,PRKCQ,ITGA6,ITGB2,CLDN1,KL,RAC2,CTNNA3,CLDN2,CLDN14,PIK3CD,ITGA4,JAM3,Actn3	0.0711
immune system process	11.8327													Measles	1.98115						Retinoic acid Mediated Apoptosis Signaling	7	0.00281838	2.449	PARP12,PARP10,ZC3HAV1,PARP9,RXRG,PARP14,BID	0.113
defense response to virus	9.47859													Herpes simplex infection	1.97172						Activation of IRF by Cytosolic Pattern Recognition Receptors	7	0.0030903	1.890	IRF9,IRF7,STAT1,ISG15,IFIH1,DDX58,ZBP1	0.111
response to virus	5.75401													Cell adhesion molecules (CAMs)	1.94414						Integrin Signaling	15	0.00323594	1.291	ITGAL,ARHGAP5,ITGA6,ITGAX,ITGB2,KL,RAC2,ARPC1B,PIK3CD,CAPN5,ITGB6,CAPN6,ITGA4,ARHGAP26,Actn3	0.0685
cellular response to interferon-beta	5.43631													Influenza A	1.30573						LXR/RXR Activation	10	0.00416869	0.378	AGT,LYZ,C4A/C4B,SCD,CYP51A1,RXRG,FDFT1,LBP,IL33,TTR	0.0826
innate immune response	4.9186
negative regulation of viral genome replication	3.52396
cell adhesion	3.40332
ion transport	2.32018																				term	-log10(pvalue)
																					Interferon Signaling	4.97
																					Antigen Presentation Pathway	4.79
																					Role of Pattern Recognition Receptors in Recognition of Bacteria and Viruses	4.68
																					Virus Entry via Endocytic Pathways	4.16
																					Glutamate Receptor Signaling	3.48
																					Th2 Pathway	3.13
																					Complement System	3.07
																					Caveolar-mediated Endocytosis Signaling	2.83
																					UVA-Induced MAPK Signaling	2.8
																					Hepatic Fibrosis / Hepatic Stellate Cell Activation	2.79

## Sheet: SC vs CB overlap
GO: Biological Process						GO: Molecular Function						KEGG						Ingenuity Pathway Analysis
Term	Count	PValue	Genes	Benjamini		Term	Count	PValue	Genes	Benjamini		Term	Count	PValue	Genes	Benjamini		Term	Count	p-value	zScore	Molecules	Ratio
GO:0051607~defense response to virus	17	3.71588e-12	IFIH1, ZC3HAV1, TRIM34A, SLFN8, TRIM25, OAS2, IL33, DDX58, NLRC5, SERINC5, IFIT1, ITGAX, OASL2, DDX60, OAS1B, OAS1A, MX2	3.65646e-09		GO:0003725~double-stranded RNA binding	8	4.33049e-06	DDX58, DROSHA, IFIH1, DDX60, OASL2, OAS1B, OAS1A, OAS2	0.00139345		mmu05162:Measles	10	1.82798e-05	DDX58, IRF9, PRKCQ, IFIH1, CCND2, IRF7, OAS1B, OAS1A, OAS2, MX2	0.00262886		Role of Pattern Recognition Receptors in Recognition of Bacteria and Viruses	8	2.13796e-05	2.000	OAS1,IRF7,PRKCQ,IFIH1,OAS2,DDX58,CLEC7A,Oas1b	0.0584
GO:0002376~immune system process	18	1.09127e-07	IRGM1, IFIH1, ZC3HAV1, TNFRSF13C, TRIM25, OAS2, H2-Q7, LGALS9, PSMB8, DDX58, NLRC5, PRKCQ, SERINC5, IFIT1, OASL2, IRF7, OAS1B, MX2	3.57929e-05		GO:0001730~2'-5'-oligoadenylate synthetase activity	4	0.000129639	OASL2, OAS1B, OAS1A, OAS2	0.020657		mmu05160:Hepatitis C	9	0.000126121	DDX58, IRF9, IFIT1, IRF7, OAS1B, CLDN1, OAS1A, OAS2, CLDN14	0.00453033		Interferon Signaling	4	0.000234423	NaN	OAS1,IRF9,IFI35,PSMB8	0.111
GO:0009615~response to virus	10	8.43639e-08	DDX58, IFIT1, IFIH1, ZC3HAV1, DDX60, OASL2, OAS1B, OAS1A, OAS2, MX2	4.15062e-05		GO:0003950~NAD+ ADP-ribosyltransferase activity	4	0.000974789	PARP9, ZC3HAV1, PARP12, PARP14	0.0993858		mmu05164:Influenza A	10	0.000110672	DDX58, IRF9, IFIH1, IRF7, OAS1B, TRIM25, OAS1A, OAS2, IL33, MX2	0.00529847		Role of RIG1-like Receptors in Antiviral Innate Immunity	4	0.000512861	2.000	IRF7,IFIH1,TRIM25,DDX58	0.0909
GO:0045087~innate immune response	16	5.08074e-06	IFIH1, IRGM1, ZC3HAV1, TRIM25, OAS2, TRIM21, DDX58, NLRC5, SERINC5, IFIT1, OASL2, IRF7, OAS1B, CLEC7A, OAS1A, MX2	0.00124908		GO:0046977~TAP binding	3	0.00239809	H2-Q4, H2-Q6, H2-Q7	0.175747		mmu05168:Herpes simplex infection	11	9.63739e-05	DDX58, IRF9, IFIT1, IFIH1, SP100, IRF7, OAS1B, OAS1A, OAS2, H2-Q6, H2-Q7	0.00691523		Neuroprotective Role of THOP1 in Alzheimer's Disease	6	0.000524807	0.000	AGT,HLA-A,KLK6,ENDOU,SERPINA3,FAP	0.0504
GO:0035458~cellular response to interferon-beta	6	3.72921e-05	IFIT1, IRGM1, IRGM2, GM5431, IFI203, GBP3	0.00731235		GO:0046872~metal ion binding	48	0.00249321	CYP51, IFIH1, ZC3HAV1, ENDOU, WTIP, OAS2, CAR5B, RNF213, IL17RD, CALB2, BBOX1, DROSHA, RASAL1, COL9A1, ASPA, ITGAX, OASL2, COL27A1, P4HA3, TRP63, MT2, MT1, XAF1, CAR2, SCD1, ACY3, SPARCL1, TRIM34A, PM20D1, BIRC7, CYP4F14, TRIM25, PDE3A, TRIM21, SALL3, DDX58, PRKCQ, F5, PARP12, FREM2, ZFP488, FREM1, DSC2, CLEC7A, OAS1A, CP, STEAP1, PLA2G5	0.148507		mmu00910:Nitrogen metabolism	3	0.0149663	GLUL, CAR5B, CAR2	0.352273		Hepatic Fibrosis / Hepatic Stellate Cell Activation	7	0.00107152	NaN	A2M,AGT,IGFBP4,COL27A1,MYH7B,EDNRB,COL9A1	0.0374
GO:0032727~positive regulation of interferon-alpha production	3	0.00446675	DDX58, IFIH1, IRF7	0.520105		GO:0030881~beta-2-microglobulin binding	3	0.00647611	H2-Q4, H2-Q6, H2-Q7	0.294382		mmu01212:Fatty acid metabolism	4	0.0189271	SCD1, FADS1, ELOVL2, ACSL3	0.367834		Superpathway of Cholesterol Biosynthesis	3	0.00165959	NaN	ACAT2,CYP51A1,FDFT1	0.107
GO:0006636~unsaturated fatty acid biosynthetic process	3	0.00832214	SCD1, FADS1, ELOVL2	0.691104		GO:0003727~single-stranded RNA binding	4	0.00727827	DDX58, IFIH1, DDX60, CBX4	0.285395		mmu04622:RIG-I-like receptor signaling pathway	4	0.0398354	DDX58, IFIH1, IRF7, TRIM25	0.518914		Retinoic acid Mediated Apoptosis Signaling	4	0.00186209	2.000	PARP12,ZC3HAV1,PARP9,PARP14	0.0645
GO:0006164~purine nucleotide biosynthetic process	3	0.0146088	OASL2, OAS1A, OAS2	0.836368		GO:0042608~T cell receptor binding	3	0.00750878	H2-Q4, H2-Q6, H2-Q7	0.261673		mmu01040:Biosynthesis of unsaturated fatty acids	3	0.0359559	SCD1, FADS1, ELOVL2	0.529185		Activation of IRF by Cytosolic Pattern Recognition Receptors	4	0.00199526	2.000	IRF9,IRF7,IFIH1,DDX58	0.0635
GO:0071346~cellular response to interferon-gamma	4	0.0254239	GBP7, TDGF1, H2-Q7, GBP3	0.857623		GO:0031751~D4 dopamine receptor binding	2	0.0188266	PPP1R1B, CLIC6	0.493381								Acute Phase Response Signaling	6	0.00323594	-1.342	A2M,AGT,CP,ITIH3,SERPINA3,IL33	0.0353
GO:0006562~proline catabolic process	2	0.0276164	DAO, PRODH	0.860312		GO:0016811~hydrolase activity, acting on carbon-nitrogen (but not peptide) bonds, in linear amides	3	0.0267321	ASPA, ACY3, PM20D1	0.582089								LXR/RXR Activation	5	0.00363078	NaN	AGT,SCD,CYP51A1,FDFT1,IL33	0.0413
GO:0034765~regulation of ion transmembrane transport	5	0.037297	KCNS3, KCNJ16, CLIC6, KCNK13, KCNH3	0.860339		GO:0016491~oxidoreductase activity	12	0.0286957	SCD1, CYP51, CHDH, FADS1, P4HA3, CYP4F14, DAO, CP, STEAP1, BBOX1, PRODH, FDFT1	0.573563								Antigen Presentation Pathway	3	0.00398107	NaN	HLA-A,NLRC5,PSMB8	0.0789
GO:0006633~fatty acid biosynthetic process	4	0.0315965	SCD1, FADS1, ELOVL2, ACSL3	0.861176		GO:0030414~peptidase inhibitor activity	5	0.0294326	A2M, SERPINA3N, BIRC7, SERPINB1A, ITIH3	0.551403								Cholesterol Biosynthesis I	2	0.00512861	NaN	CYP51A1,FDFT1	0.154
GO:0007565~female pregnancy	4	0.0396975	A2M, AGT, ENDOU, LGALS9	0.863706		GO:0004867~serine-type endopeptidase inhibitor activity	5	0.0294326	A2M, SERPINA3N, AGT, SERPINB1A, ITIH3	0.551403								Cholesterol Biosynthesis II (via 24,25-dihydrolanosterol)	2	0.00512861	NaN	CYP51A1,FDFT1	0.154
GO:0055114~oxidation-reduction process	13	0.0241264	SCD1, CYP51, CHDH, FAM213A, FADS1, P4HA3, CYP4F14, DAO, CP, STEAP1, BBOX1, PRODH, FDFT1	0.865019		GO:0031750~D3 dopamine receptor binding	2	0.0373009	PPP1R1B, CLIC6	0.609991								Cholesterol Biosynthesis III (via Desmosterol)	2	0.00512861	NaN	CYP51A1,FDFT1	0.154
GO:0006811~ion transport	11	0.0463446	KCNS3, KCNJ16, TMC6, TMC3, CLIC6, TTYH1, CP, KCNK13, STEAP1, KCNH3, CHRNA2	0.868685		GO:0004046~aminoacylase activity	2	0.0373009	ASPA, ACY3	0.609991								Oleate Biosynthesis II (Animals)	2	0.00512861	NaN	SCD,FADS1	0.154
GO:0009597~detection of virus	2	0.0366523	DDX58, SERINC5	0.87014		GO:0005244~voltage-gated ion channel activity	5	0.0384863	KCNS3, KCNJ16, CLIC6, KCNK13, KCNH3	0.594514								Death Receptor Signaling	4	0.00794328	2.000	PARP12,ZC3HAV1,PARP9,PARP14	0.043
GO:0060244~negative regulation of cell proliferation involved in contact inhibition	2	0.0366523	SRPX, FAP	0.87014		GO:0005102~receptor binding	9	0.0423937	A2M, H2-Q4, TDGF1, GJA1, DAO, H2-Q6, H2-Q7, LGALS9, PLA2G5	0.605408								Glutamine Biosynthesis I	1	0.00851138	NaN	GLUL,	1
GO:0010273~detoxification of copper ion	2	0.0366523	MT2, MT1	0.87014		GO:0016829~lyase activity	5	0.0430703	GUCY2F, GLUL, ALDOC, CAR5B, CAR2	0.587702								γ-linolenate Biosynthesis II (Animals)	2	0.00891251	NaN	ACSL3,FADS1	0.118
GO:0008065~establishment of blood-nerve barrier	2	0.0456047	AGT, CLDN1	0.876034		GO:0016717~oxidoreductase activity, acting on paired donors, with oxidation of a pair of donors resulting in the reduction of molecular oxygen to two molecules of water	2	0.0464079	SCD1, FADS1	0.593459								UVA-Induced MAPK Signaling	4	0.0125893	2.000	PARP12,ZC3HAV1,PARP9,PARP14	0.0377
GO:0045351~type I interferon biosynthetic process	2	0.0456047	IRF9, IRF7	0.876034		GO:0016779~nucleotidyltransferase activity	4	0.0467406	OASL2, OAS1B, OAS2, PAPSS2	0.575273								Choline Degradation I	1	0.0165959	NaN	CHDH,	0.5
GO:0045071~negative regulation of viral genome replication	3	0.0354735	ZC3HAV1, OAS1B, MX2	0.876386		GO:0003924~GTPase activity	6	0.0486809	GBP7, IRGM1, IRGM2, GM5431, GBP3, MX2	0.570774								Epoxysqualene Biosynthesis	1	0.0165959	NaN	FDFT1,	0.5
GO:0042832~defense response to protozoan	3	0.031487	GBP7, IRGM2, GBP3	0.877392														Sulfate Activation for Sulfonation	1	0.0165959	NaN	PAPSS2,	0.5
GO:0002474~antigen processing and presentation of peptide antigen via MHC class I	3	0.0439894	H2-Q4, H2-Q6, H2-Q7	0.878511														Neuroinflammation Signaling Pathway	7	0.0165959	-0.447	GLUL,IRF7,HLA-A,CALB2,BIRC7,SLC1A2,PLA2G5	0.0225
GO:0048545~response to steroid hormone	3	0.0240984	PAQR6, PAQR7, CAR2	0.887197														L-carnitine Biosynthesis	1	0.0251189	NaN	BBOX1,	0.333
GO:0010466~negative regulation of peptidase activity	5	0.0237118	A2M, SERPINA3N, BIRC7, SERPINB1A, ITIH3	0.905707														Proline Degradation	1	0.0251189	NaN	LOC102724788/PRODH,	0.333
GO:0032728~positive regulation of interferon-beta production	3	0.0223794	DDX58, IFIH1, IRF7	0.915804														VDR/RXR Activation	3	0.0281838	NaN	SERPINB1,KLK6,PRKCQ	0.0385
GO:0002009~morphogenesis of an epithelium	3	0.0223794	FREM2, PCDH15, CAR2	0.915804														α-tocopherol Degradation	1	0.0331131	NaN	CYP4F12,	0.25
												Term	-log10(Benjamini pvalue)					Coagulation System	2	0.0346737	NaN	A2M,F5	0.0571
												Measles	2.58023					Th2 Pathway	4	0.0380189	NaN	HLA-A,PRKCQ,IL33,S1PR1	0.0267
Term	-log10(Benjamini pvalue)											Hepatitis C	2.34387					Altered T Cell and B Cell Signaling in Rheumatoid Arthritis	3	0.040738	NaN	HLA-A,TNFRSF13C,IL33	0.0333
defense response to virus	8.43694											Influenza A	2.27585					Protein Citrullination	1	0.0416869	NaN	PADI2,	0.2
immune system process	4.4462											Herpes simplex infection	2.16019					Communication between Innate and Adaptive Immune Cells	3	0.0457088	NaN	HLA-A,TNFRSF13C,IL33	0.0319
response to virus	4.38189											Nitrogen metabolism	0.45312					Zymosterol Biosynthesis	1	0.0489779	NaN	CYP51A1,	0.167
innate immune response	2.90341											Fatty acid metabolism	0.434348					Intrinsic Prothrombin Activation Pathway	1	0.0489779	NaN	KLK6,F5	0.0476
cellular response to interferon-beta	2.13594											Biosynthesis of unsaturated fatty acids	0.284905
												RIG-I-like receptor signaling pathway	0.276392
																		Term	-log(pvalue)
																		Role of Pattern Recognition Receptors in Recognition of Bacteria and Viruses	4.67
																		Interferon Signaling	3.63
																		Role of RIG1-like Receptors in Antiviral Innate Immunity	3.29
																		Neuroprotective Role of THOP1 in Alzheimer's Disease	3.28
																		Hepatic Fibrosis / Hepatic Stellate Cell Activation	2.97
																		Superpathway of Cholesterol Biosynthesis	2.78
																		Retinoic acid Mediated Apoptosis Signaling	2.73
																		Activation of IRF by Cytosolic Pattern Recognition Receptors	2.7
																		Acute Phase Response Signaling	2.49
																		LXR/RXR Activation	2.44
																		Antigen Presentation Pathway	2.4
