# Supplementary material for: ALS-associated genes in SCA2 mouse spinal cord transcriptomes
Source: Hum Mol Genet. 2020 Apr 20;29(10):1658–72. doi: 10.1093/hmg/ddaa072 (PMC7322574; doi:10.1093/hmg/ddaa072)
Supplement: Supplementary_Table_8_ddaa072 [file supplementary_table_8_ddaa072.xlsx]

## Sheet: tg-ASO_vs_tg-Sal
id	gene_name	biotype	chromosome	start	description	human_homolog	baseMean	log2FoldChange	lfcSE	stat	pvalue	padj
ENSMUSG00000038642	Ctss	protein_coding	3	95526786	cathepsin S	CTSS	2953.15	0.743102	0.118863	6.25173	4.05932e-10	7.47849e-06
ENSMUSG00000049723	Mmp12	protein_coding	9	7344381	matrix metallopeptidase 12	MMP12	45.0284	1.45205	0.238749	6.08192	1.18752e-09	1.09388e-05
ENSMUSG00000029816	Gpnmb	protein_coding	6	49036546	glycoprotein (transmembrane) nmb	GPNMB	212.678	1.34049	0.230641	5.81201	6.17256e-09	3.79057e-05
ENSMUSG00000036887	C1qa	protein_coding	4	136895917	complement component 1, q subcomponent, alpha polypeptide	C1QA	1232.1	0.688433	0.123802	5.56077	2.68591e-08	0.000123706
ENSMUSG00000023992	Trem2	protein_coding	17	48346401	triggering receptor expressed on myeloid cells 2	TREM2	297.091	0.738843	0.136028	5.43155	5.5867e-08	0.00018136
ENSMUSG00000025241	Fyco1	protein_coding	9	123789500	FYVE and coiled-coil domain containing 1	FYCO1	1422.91	-0.418027	0.0774987	-5.39399	6.89096e-08	0.00018136
ENSMUSG00000044811	Cd300c2	protein_coding	11	114996721	CD300C molecule 2	CD300C	71.3521	0.734925	0.13565	5.4178	6.03384e-08	0.00018136
ENSMUSG00000046805	Mpeg1	protein_coding	19	12460779	macrophage expressed gene 1	MPEG1	1379.28	0.817072	0.153557	5.32098	1.03207e-07	0.000237674
ENSMUSG00000044768	D1Ertd622e	protein_coding	1	97606318	DNA segment, Chr 1, ERATO Doi 622, expressed	C5orf30	1006.71	0.235097	0.0455857	5.15727	2.50581e-07	0.00051294
ENSMUSG00000064267	Hvcn1	protein_coding	5	122206804	hydrogen voltage-gated channel 1	HVCN1	83.714	0.788292	0.153634	5.13096	2.88262e-07	0.000531064
ENSMUSG00000073418	C4b	protein_coding	17	34728380	complement component 4B (Chido blood group)	C4A	1823.43	0.667328	0.135187	4.93634	7.96038e-07	0.00133322
ENSMUSG00000052387	Trpm3	protein_coding	19	22139119	transient receptor potential cation channel, subfamily M, member 3	TRPM3	3022.93	-0.37556	0.0763731	-4.91743	8.7687e-07	0.00134622
ENSMUSG00000034926	Dhcr24	protein_coding	4	106561038	24-dehydrocholesterol reductase	DHCR24	2195.27	-0.278192	0.0567674	-4.90056	9.55657e-07	0.00135431
ENSMUSG00000007891	Ctsd	protein_coding	7	142375911	cathepsin D	CTSD	5718.74	0.477255	0.0985897	4.84082	1.29306e-06	0.00170157
ENSMUSG00000015950	Ncf1	protein_coding	5	134220053	neutrophil cytosolic factor 1	NCF1	166.269	0.536643	0.113032	4.74773	2.05716e-06	0.0025266
ENSMUSG00000065258	Gm23969	snoRNA	2	26911261	predicted gene, 23969		7.02448	1.15499	0.244392	4.72595	2.29039e-06	0.00263724
ENSMUSG00000036875	Dna2	protein_coding	10	62947026	DNA replication helicase/nuclease 2	DNA2	78.1249	0.530525	0.115217	4.60456	4.13347e-06	0.00447946
ENSMUSG00000029723	Tsc22d4	protein_coding	5	137745730	TSC22 domain family, member 4	C7orf61	2040.2	0.311578	0.0682571	4.56477	5.00049e-06	0.005118
ENSMUSG00000021665	Hexb	protein_coding	13	97176332	hexosaminidase B	HEXB	3684.19	0.426491	0.0939231	4.54085	5.60274e-06	0.00543259
ENSMUSG00000022546	Gpt	protein_coding	15	76696764	glutamic pyruvic transaminase, soluble	GPT	370.626	0.353549	0.0791657	4.46593	7.97209e-06	0.00734349
ENSMUSG00000037608	Bclaf1	protein_coding	10	20312469	BCL2-associated transcription factor 1	BCLAF1	5052.91	0.180123	0.040902	4.40378	1.06383e-05	0.00933279
ENSMUSG00000030579	Tyrobp	protein_coding	7	30413760	TYRO protein tyrosine kinase binding protein	TYROBP	367.836	0.603868	0.137699	4.38543	1.15755e-05	0.00969341
ENSMUSG00000015652	Steap1	protein_coding	5	5736317	six transmembrane epithelial antigen of the prostate 1	STEAP1	7.06586	-1.03332	0.236605	-4.36727	1.25807e-05	0.0100772
ENSMUSG00000004221	Ikbkg	protein_coding	X	74393290	inhibitor of kappaB kinase gamma	IKBKG	1313.89	0.162004	0.0382412	4.23637	2.27165e-05	0.0167403
ENSMUSG00000021190	Lgmn	protein_coding	12	102394084	legumain	LGMN	6200.69	0.237379	0.0559302	4.2442	2.19379e-05	0.0167403
ENSMUSG00000020120	Plek	protein_coding	11	16971206	pleckstrin	PLEK	576.737	0.424029	0.10146	4.17928	2.92435e-05	0.0199679
ENSMUSG00000050335	Lgals3	protein_coding	14	47367751	lectin, galactose binding, soluble 3	LGALS3	165.086	0.981494	0.234857	4.17912	2.92641e-05	0.0199679
ENSMUSG00000044986	Tst	protein_coding	15	78399556	thiosulfate sulfurtransferase, mitochondrial	TST	688.017	0.340825	0.0817505	4.16909	3.05824e-05	0.0201221
ENSMUSG00000000420	Galnt1	protein_coding	18	24205344	UDP-N-acetyl-alpha-D-galactosamine:polypeptide N-acetylgalactosaminyltransferase 1	GALNT1	2015.44	0.155436	0.0374633	4.14903	3.33889e-05	0.0212112
ENSMUSG00000028238	Atp6v0d2	protein_coding	4	19876841	ATPase, H+ transporting, lysosomal V0 subunit D2	ATP6V0D2	16.3183	0.949198	0.229242	4.1406	3.46403e-05	0.0212726
ENSMUSG00000052033	Pfdn4	protein_coding	2	170496428	prefoldin 4	PFDN4	522.696	0.259269	0.0628125	4.12766	3.66469e-05	0.0217789
ENSMUSG00000024164	C3	protein_coding	17	57203970	complement component 3	C3	1798.96	0.859331	0.208601	4.1195	3.79704e-05	0.0218602
ENSMUSG00000074280	Gm6166	processed_pseudogene	9	57483963	predicted gene 6166		263.988	0.76638	0.186637	4.10626	4.02122e-05	0.0224494
ENSMUSG00000022949	Clic6	protein_coding	16	92485736	chloride intracellular channel 6	CLIC6	72.6547	-0.94088	0.230085	-4.08927	4.32724e-05	0.0227773
ENSMUSG00000043259	Fam13c	protein_coding	10	70440668	family with sequence similarity 13, member C	FAM13C	616.979	-0.308988	0.0755205	-4.09145	4.28682e-05	0.0227773
ENSMUSG00000103677	Pcdhga4	protein_coding	18	37685210	protocadherin gamma subfamily A, 4	PCDHGA4	125.004	-0.480416	0.118077	-4.06868	4.72807e-05	0.0241959
ENSMUSG00000026358	Rgs1	protein_coding	1	144242296	regulator of G-protein signaling 1	RGS1	16.4777	0.982377	0.242509	4.05089	5.10226e-05	0.0251459
ENSMUSG00000036896	C1qc	protein_coding	4	136889804	complement component 1, q subcomponent, C chain	C1QC	687.82	0.53914	0.133218	4.04705	5.18669e-05	0.0251459
ENSMUSG00000014704	Hoxa2	protein_coding	6	52162417	homeobox A2	HOXA2	49.4128	0.550987	0.137348	4.01162	6.03046e-05	0.028487
ENSMUSG00000030770	Parva	protein_coding	7	112427505	parvin, alpha	PARVA	2740.82	-0.209796	0.0524739	-3.9981	6.38519e-05	0.0294086
ENSMUSG00000018774	Cd68	protein_coding	11	69664213	CD68 antigen	CD68	123.589	0.799578	0.201417	3.96977	7.19431e-05	0.0311623
ENSMUSG00000026535	Ifi202b	protein_coding	1	173962568	interferon activated gene 202B		34.5911	0.950108	0.239372	3.96918	7.21216e-05	0.0311623
ENSMUSG00000064215	Ifi27	protein_coding	12	103434211	interferon, alpha-inducible protein 27	IFI27	1489.04	0.497527	0.125411	3.96716	7.2734e-05	0.0311623
ENSMUSG00000079293	Clec7a	polymorphic_pseudogene	6	129461591	C-type lectin domain family 7, member a	CLEC7A	117.86	0.796058	0.201019	3.96011	7.49162e-05	0.0313678
ENSMUSG00000039230	Tbcd	protein_coding	11	121451949	tubulin-specific chaperone d	TBCD	2105.95	0.188416	0.048122	3.91539	9.02581e-05	0.0369517
ENSMUSG00000022787	Wdr53	protein_coding	16	32247227	WD repeat domain 53	WDR53	201.509	0.300031	0.076783	3.90753	9.3246e-05	0.0370519
ENSMUSG00000029797	Sspo	protein_coding	6	48448229	SCO-spondin	SSPO	58.3658	0.641884	0.164407	3.90423	9.45253e-05	0.0370519
ENSMUSG00000079055	Slc8a3	protein_coding	12	81197915	solute carrier family 8 (sodium/calcium exchanger), member 3	SLC8A3	2887.53	0.177788	0.0456652	3.89329	9.88937e-05	0.0379566
ENSMUSG00000059498	Fcgr3	protein_coding	1	171051174	Fc receptor, IgG, low affinity III	FCGR2A	221.078	0.50959	0.132439	3.84773	0.000119218	0.0448237
ENSMUSG00000003949	Hlf	protein_coding	11	90336536	hepatic leukemia factor	HLF	627.782	-0.398529	0.103989	-3.83243	0.000126883	0.0458347
ENSMUSG00000028859	Csf3r	protein_coding	4	126024550	colony stimulating factor 3 receptor (granulocyte)	CSF3R	125.771	0.527753	0.137541	3.83707	0.000124513	0.0458347
ENSMUSG00000002948	Map2k7	protein_coding	8	4238740	mitogen-activated protein kinase kinase 7	MAP2K7	690.55	-0.166811	0.0437392	-3.81376	0.00013687	0.0481634
ENSMUSG00000037503	Fam168b	protein_coding	1	34813219	family with sequence similarity 168, member B	FAM168B	5110.1	-0.18318	0.0480695	-3.81073	0.000138558	0.0481634
ENSMUSG00000026981	Il1rn	protein_coding	2	24336853	interleukin 1 receptor antagonist	IL1RN	8.03054	0.93376	0.246666	3.78552	0.000153385	0.0499757
ENSMUSG00000038422	Hdhd3	protein_coding	4	62499008	haloacid dehalogenase-like hydrolase domain containing 3	HDHD3	167.706	0.470599	0.124004	3.79504	0.000147617	0.0499757
ENSMUSG00000061577	Adgrg5	protein_coding	8	94923694	adhesion G protein-coupled receptor G5	ADGRG5	8.82395	0.901817	0.238354	3.78353	0.000154623	0.0499757
ENSMUSG00000074794	Arrdc3	protein_coding	13	80883384	arrestin domain containing 3	ARRDC3	3964.94	0.289704	0.0764678	3.78858	0.000151513	0.0499757
ENSMUSG00000024621	Csf1r	protein_coding	18	61105572	colony stimulating factor 1 receptor	CSF1R	2078.41	0.265477	0.0703704	3.77257	0.000161576	0.0513226
ENSMUSG00000046192	Iqub	protein_coding	6	24444865	IQ motif and ubiquitin domain containing	IQUB	84.4593	-0.662789	0.176174	-3.76212	0.000168482	0.0526091
ENSMUSG00000021466	Ptch1	protein_coding	13	63508328	patched 1	PTCH1	2422.72	-0.28653	0.0764781	-3.74655	0.00017928	0.0533537
ENSMUSG00000025432	Avil	protein_coding	10	127000709	advillin	AVIL	20.998	0.919456	0.245228	3.74939	0.000177266	0.0533537
ENSMUSG00000030839	Sergef	protein_coding	7	46443154	secretion regulating guanine nucleotide exchange factor	SERGEF	719.945	0.273287	0.0731978	3.73354	0.000188805	0.0533537
ENSMUSG00000031608	Galnt7	protein_coding	8	57523828	UDP-N-acetyl-alpha-D-galactosamine: polypeptide N-acetylgalactosaminyltransferase 7	GALNT7	770.646	0.283403	0.0759602	3.73094	0.000190766	0.0533537
ENSMUSG00000040751	Lat2	protein_coding	5	134600022	linker for activation of T cells family, member 2	LAT2	101.116	0.548113	0.146859	3.73224	0.000189788	0.0533537
ENSMUSG00000044976	Wdr72	protein_coding	9	74110356	WD repeat domain 72	WDR72	8.79209	-0.907396	0.24324	-3.73045	0.000191138	0.0533537
ENSMUSG00000058626	Capn11	protein_coding	17	45630204	calpain 11	CAPN11	22.3826	-0.885887	0.23711	-3.73618	0.000186834	0.0533537
ENSMUSG00000039533	Mmd2	protein_coding	5	142562358	monocyte to macrophage differentiation-associated 2	MMD2	2928.65	0.219124	0.0589696	3.71588	0.000202498	0.0556808
ENSMUSG00000040213	Kyat3	protein_coding	3	142701051	kynurenine aminotransferase 3	KYAT3	240.538	0.245099	0.0662781	3.69804	0.000217267	0.0585305
ENSMUSG00000090122	Kcne1l	protein_coding	X	142304752	potassium voltage-gated channel, Isk-related family, member 1-like, pseudogene	KCNE5	268.44	0.433375	0.117262	3.69578	0.000219215	0.0585305
ENSMUSG00000040747	Cd53	protein_coding	3	106759921	CD53 antigen	CD53	252.016	0.523624	0.141947	3.68888	0.00022524	0.0592799
ENSMUSG00000073411	H2-D1	protein_coding	17	35262730	histocompatibility 2, D region locus 1	HLA-A	3231.93	0.520299	0.141345	3.68105	0.000232277	0.0602711
ENSMUSG00000005142	Man2b1	protein_coding	8	85083270	mannosidase 2, alpha B1	MAN2B1	1112.55	0.309577	0.084667	3.65641	0.000255775	0.0635724
ENSMUSG00000028692	Akr1a1	protein_coding	4	116636510	aldo-keto reductase family 1, member A1 (aldehyde reductase)	AKR1A1	6322.98	0.187525	0.0512484	3.65914	0.000253066	0.0635724
ENSMUSG00000033361	Prrg3	protein_coding	X	71962624	proline rich Gla (G-carboxyglutamic acid) 3 (transmembrane)	PRRG3	405.334	-0.512993	0.140676	-3.64663	0.000265704	0.0635724
ENSMUSG00000040263	Klhdc4	protein_coding	8	121796313	kelch domain containing 4	KLHDC4	339.167	0.241129	0.0658545	3.66154	0.000250705	0.0635724
ENSMUSG00000044763	Trmt10c	protein_coding	16	56032609	tRNA methyltransferase 10C	TRMT10C	517.547	0.211622	0.0579413	3.65236	0.000259844	0.0635724
ENSMUSG00000066861	Oas1g	protein_coding	5	120876142	2'-5' oligoadenylate synthetase 1G	OAS1	8.38693	0.893701	0.245043	3.64713	0.00026519	0.0635724
ENSMUSG00000027669	Gnb4	protein_coding	3	32580332	guanine nucleotide binding protein (G protein), beta 4	GNB4	875.972	0.23287	0.0639882	3.63926	0.000273419	0.0639961
ENSMUSG00000068129	Cst7	protein_coding	2	150570415	cystatin F (leukocystatin)	CST7	11.5125	0.896858	0.246503	3.63832	0.000274423	0.0639961
ENSMUSG00000029176	Anapc4	protein_coding	5	52834012	anaphase promoting complex subunit 4	ANAPC4	1858.66	0.153752	0.0423639	3.62931	0.000284179	0.0648849
ENSMUSG00000034245	Hdac11	protein_coding	6	91156665	histone deacetylase 11	HDAC11	5531.84	0.222131	0.0612216	3.62831	0.000285278	0.0648849
ENSMUSG00000024300	Myo1f	protein_coding	17	33555719	myosin IF	MYO1F	136.568	0.546666	0.151188	3.6158	0.000299419	0.0672707
ENSMUSG00000022797	Tfrc	protein_coding	16	32608920	transferrin receptor	TFRC	4562.86	0.258627	0.0717733	3.60339	0.000314094	0.0688876
ENSMUSG00000035107	Dcbld2	protein_coding	16	58408443	discoidin, CUB and LCCL domain containing 2	DCBLD2	1047.05	-0.163993	0.0454957	-3.60457	0.000312666	0.0688876
ENSMUSG00000006784	Ttc25	protein_coding	11	100545607	tetratricopeptide repeat domain 25	TTC25	60.1581	-0.503973	0.140074	-3.59789	0.000320803	0.0695313
ENSMUSG00000022751	Nit2	protein_coding	16	57156671	nitrilase family, member 2	NIT2	263.608	0.241869	0.067547	3.58076	0.000342601	0.0724055
ENSMUSG00000027610	Gss	protein_coding	2	155563181	glutathione synthetase	GSS	527.38	0.254998	0.0714533	3.56874	0.000358701	0.0724055
ENSMUSG00000033216	Eefsec	protein_coding	6	88257334	eukaryotic elongation factor, selenocysteine-tRNA-specific	EEFSEC	340.216	0.188721	0.0529127	3.56665	0.000361576	0.0724055
ENSMUSG00000035762	Tmem161b	protein_coding	13	84222314	transmembrane protein 161B	TMEM161B	615.53	0.183685	0.0513355	3.57812	0.000346069	0.0724055
ENSMUSG00000038147	Cd84	protein_coding	1	171839697	CD84 antigen	CD84	140.43	0.644858	0.180733	3.56801	0.000359706	0.0724055
ENSMUSG00000041328	Pcf11	protein_coding	7	92643543	PCF11 cleavage and polyadenylation factor subunit	PCF11	2111.28	0.154606	0.0431679	3.58151	0.000341611	0.0724055
ENSMUSG00000061298	Agbl4	protein_coding	4	110397661	ATP/GTP binding protein-like 4	AGBL4	310.163	-0.277632	0.0777399	-3.5713	0.000355213	0.0724055
ENSMUSG00000015112	Slc25a13	protein_coding	6	6041218	solute carrier family 25 (mitochondrial carrier, adenine nucleotide translocator), member 13	SLC25A13	395.517	0.263632	0.074099	3.55783	0.000373929	0.074074
ENSMUSG00000026051	1500015O10Rik	protein_coding	1	43730602	RIKEN cDNA 1500015O10 gene	C2orf40	174.578	-0.87686	0.246878	-3.5518	0.000382611	0.074409
ENSMUSG00000028158	Mttp	protein_coding	3	138089854	microsomal triglyceride transfer protein	MTTP	470.255	0.302492	0.0851838	3.55105	0.000383697	0.074409
ENSMUSG00000016256	Ctsz	protein_coding	2	174427493	cathepsin Z	CTSZ	1071.04	0.386234	0.109368	3.53152	0.000413184	0.0792926
ENSMUSG00000038526	Car14	protein_coding	3	95897768	carbonic anhydrase 14	CA14	1219.18	0.414219	0.117387	3.52867	0.000417656	0.0793246
ENSMUSG00000031786	Drc7	protein_coding	8	95055103	dynein regulatory complex subunit 7	DRC7	54.71	-0.762511	0.21683	-3.51662	0.000437075	0.0807923
ENSMUSG00000053702	Nebl	protein_coding	2	17343909	nebulette	NEBL	3588.77	-0.186956	0.0530985	-3.52094	0.000430024	0.0807923
ENSMUSG00000055541	Lair1	protein_coding	7	4003402	leukocyte-associated Ig-like receptor 1	LAIR1	339.216	0.33126	0.0942221	3.51573	0.000438541	0.0807923
ENSMUSG00000090035	Galnt4	protein_coding	10	99108159	UDP-N-acetyl-alpha-D-galactosamine:polypeptide N-acetylgalactosaminyltransferase 4	GALNT4	266.566	0.255412	0.0728556	3.50573	0.000455365	0.0830613
ENSMUSG00000064280	Ccdc146	protein_coding	5	21292961	coiled-coil domain containing 146	CCDC146	39.5543	-0.82971	0.23717	-3.49837	0.000468103	0.0845477
ENSMUSG00000079017	Ifi27l2a	protein_coding	12	103442167	interferon, alpha-inducible protein 27 like 2A	IFI27	148.939	0.859664	0.245929	3.49559	0.000473023	0.0846068
ENSMUSG00000026615	Eprs	protein_coding	1	185363044	glutamyl-prolyl-tRNA synthetase	EPRS	5080.79	0.148349	0.0425063	3.49005	0.000482927	0.0847329
ENSMUSG00000030967	Zranb1	protein_coding	7	132931142	zinc finger, RAN-binding domain containing 1	ZRANB1	2376.03	0.134265	0.0384508	3.49186	0.000479678	0.0847329
ENSMUSG00000021838	Samd4	protein_coding	14	46882854	sterile alpha motif domain containing 4	SAMD4A	1716.75	-0.199306	0.0572696	-3.48014	0.000501159	0.0854893
ENSMUSG00000030707	Coro1a	protein_coding	7	126699773	coronin, actin binding protein 1A	CORO1A	707.505	0.262572	0.0754286	3.48106	0.000499426	0.0854893
ENSMUSG00000031610	Scrg1	protein_coding	8	57455923	scrapie responsive gene 1	SCRG1	582.863	0.419868	0.120562	3.48259	0.000496593	0.0854893
ENSMUSG00000040950	Mgl2	protein_coding	11	70130329	macrophage galactose N-acetyl-galactosamine specific lectin 2	CLEC10A	13.052	-0.852708	0.245254	-3.47684	0.000507368	0.0857545
ENSMUSG00000026078	Pdcl3	protein_coding	1	38985608	phosducin-like 3	PDCL3	757.481	0.206574	0.0596519	3.463	0.000534195	0.0894679
ENSMUSG00000000290	Itgb2	protein_coding	10	77530252	integrin beta 2	ITGB2	210.783	0.550481	0.159402	3.45343	0.000553514	0.0910482
ENSMUSG00000038843	Gcnt1	protein_coding	19	17326141	glucosaminyl (N-acetyl) transferase 1, core 2	GCNT1	113.147	0.475399	0.137578	3.45549	0.000549291	0.0910482
ENSMUSG00000077391	Gm24336	snoRNA	19	44113979	predicted gene, 24336		278.97	0.280984	0.0815346	3.4462	0.000568538	0.0926918
ENSMUSG00000060843	Ctnna3	protein_coding	10	63430098	catenin (cadherin associated protein), alpha 3	CTNNA3	1048.94	-0.297578	0.0865084	-3.43987	0.000581984	0.0940076
ENSMUSG00000103092	Pcdha5	protein_coding	18	36960440	protocadherin alpha 5	PCDHA5	55.021	-0.465881	0.135524	-3.43764	0.000586814	0.0940076
ENSMUSG00000020101	Vsir	protein_coding	10	60346851	V-set immunoregulatory receptor	VSIR	777.51	0.218737	0.0638373	3.42648	0.000611453	0.0971103
ENSMUSG00000025888	Casp1	protein_coding	9	5298517	caspase 1	CASP1	135.095	0.318741	0.0931845	3.42054	0.000624964	0.0984078
ENSMUSG00000020811	Wscd1	protein_coding	11	71749920	WSC domain containing 1	WSCD1	3032.97	0.230174	0.0674644	3.41178	0.000645397	0.0990846
ENSMUSG00000023104	Rfc2	protein_coding	5	134581366	replication factor C (activator 1) 2	RFC2	585.051	0.204346	0.0598174	3.41616	0.000635113	0.0990846
ENSMUSG00000029798	Herc6	protein_coding	6	57581000	hect domain and RLD 6	HERC6	230.557	0.48913	0.143345	3.41226	0.000644276	0.0990846
ENSMUSG00000029919	Hpgds	protein_coding	6	65117293	hematopoietic prostaglandin D synthase	HPGDS	178.579	0.435915	0.128058	3.40405	0.000663942	0.101089
ENSMUSG00000022304	Dpys	protein_coding	15	39768485	dihydropyrimidinase	DPYS	9.72113	0.837928	0.246605	3.39785	0.000679176	0.102561
ENSMUSG00000029199	Lias	protein_coding	5	65391497	lipoic acid synthetase	LIAS	988.19	0.174751	0.051469	3.39526	0.000685623	0.102693
ENSMUSG00000043866	Taf10	protein_coding	7	105739393	TATA-box binding protein associated factor 10	TAF10	550.14	0.208826	0.0615984	3.39012	0.000698613	0.103795
ENSMUSG00000002329	Mdp1	protein_coding	14	55657879	magnesium-dependent phosphatase 1	MDP1	858.341	0.201638	0.0596306	3.38145	0.000721044	0.104282
ENSMUSG00000010080	Epn3	protein_coding	11	94489599	epsin 3	EPN3	231.577	-0.265375	0.0784146	-3.38425	0.000713723	0.104282
ENSMUSG00000020014	Cfap54	protein_coding	10	92775619	cilia and flagella associated protein 54	CFAP54	429.925	-0.458342	0.135669	-3.37839	0.00072912	0.104282
ENSMUSG00000041565	L3mbtl4	protein_coding	17	68273797	l(3)mbt-like 4 (Drosophila)	L3MBTL4	219.106	0.239087	0.0707781	3.37798	0.000730195	0.104282
ENSMUSG00000046169	Adamts6	protein_coding	13	104287873	a disintegrin-like and metallopeptidase (reprolysin type) with thrombospondin type 1 motif, 6	ADAMTS6	706.606	0.19603	0.0580257	3.37832	0.000729295	0.104282
ENSMUSG00000003283	Hck	protein_coding	2	153108468	hemopoietic cell kinase	HCK	84.3779	0.464739	0.13783	3.37184	0.00074669	0.104662
ENSMUSG00000031851	Ntpcr	protein_coding	8	125729963	nucleoside-triphosphatase, cancer-related	NTPCR	336.917	0.269882	0.0800682	3.37065	0.000749901	0.104662
ENSMUSG00000049404	Rarres1	protein_coding	3	67478972	retinoic acid receptor responder (tazarotene induced) 1	RARRES1	87.5767	0.577246	0.171194	3.37189	0.000746546	0.104662
ENSMUSG00000038418	Egr1	protein_coding	18	34859823	early growth response 1	EGR1	139.69	-0.529904	0.157341	-3.36786	0.000757537	0.104817
ENSMUSG00000062151	Unc13c	protein_coding	9	73479422	unc-13 homolog C (C. elegans)	UNC13C	6055.4	-0.207798	0.0617326	-3.3661	0.000762387	0.104817
ENSMUSG00000001525	Tubb5	protein_coding	17	35833921	tubulin, beta 5 class I	TUBB	9071.51	0.113251	0.0337237	3.35819	0.000784542	0.105654
ENSMUSG00000006526	Tmem110	protein_coding	14	30825590	transmembrane protein 110	TMEM110	480.244	0.173245	0.051595	3.35779	0.000785684	0.105654
ENSMUSG00000022677	Fopnl	protein_coding	16	14299244	Fgfr1op N-terminal like	FOPNL	844.846	0.227133	0.0675882	3.36054	0.00077791	0.105654
ENSMUSG00000041594	Tmtc4	protein_coding	14	122918971	transmembrane and tetratricopeptide repeat containing 4	TMTC4	968.877	0.167564	0.0500154	3.35025	0.000807375	0.107785
ENSMUSG00000020733	Slc9a3r1	protein_coding	11	115163341	solute carrier family 9 (sodium/hydrogen exchanger), member 3 regulator 1	SLC9A3R1	625.22	0.221709	0.0662288	3.34763	0.000815064	0.108028
ENSMUSG00000051735	Rinl	protein_coding	7	28788969	Ras and Rab interactor-like	RINL	41.7013	0.544733	0.163055	3.34079	0.000835399	0.109933
ENSMUSG00000097194	9330175E14Rik	lincRNA	8	94422898	RIKEN cDNA 9330175E14 gene		9.56392	0.778472	0.23322	3.33793	0.00084405	0.110283
ENSMUSG00000109032	Gm7972	transcribed_unprocessed_pseudogene	9	75468616	predicted gene 7972		11.7601	0.728421	0.218939	3.32706	0.000877679	0.11387
ENSMUSG00000000049	Apoh	protein_coding	11	108343354	apolipoprotein H	APOH	21.4303	0.815497	0.245539	3.32125	0.000896162	0.115315
ENSMUSG00000022231	Sema5a	protein_coding	15	32244813	sema domain, seven thrombospondin repeats (type 1 and type 1-like), transmembrane domain (TM) and short cytoplasmic domain, (semaphorin) 5A	SEMA5A	2188.38	-0.351598	0.105976	-3.31771	0.000907598	0.115315
ENSMUSG00000062778	Chia1	protein_coding	3	106113229	chitinase, acidic 1	CHIA	13.3555	-0.802345	0.241759	-3.31878	0.000904128	0.115315
ENSMUSG00000019122	Ccl9	protein_coding	11	83572919	chemokine (C-C motif) ligand 9		52.2391	0.556499	0.168066	3.3112	0.000928966	0.11555
ENSMUSG00000019892	Lrriq1	protein_coding	10	103063198	leucine-rich repeats and IQ motif containing 1	LRRIQ1	102.049	-0.400872	0.121304	-3.30468	0.000950848	0.11555
ENSMUSG00000022033	Pbk	protein_coding	14	65805837	PDZ binding kinase	PBK	13.2345	0.801162	0.242558	3.30298	0.000956644	0.11555
ENSMUSG00000025006	Sorbs1	protein_coding	19	40295049	sorbin and SH3 domain containing 1	SORBS1	1346.31	-0.255254	0.0771079	-3.31035	0.000931785	0.11555
ENSMUSG00000026421	Csrp1	protein_coding	1	135720061	cysteine and glycine-rich protein 1	CSRP1	8232.51	0.227233	0.0685578	3.31447	0.000918169	0.11555
ENSMUSG00000035235	Trim13	protein_coding	14	61598226	tripartite motif-containing 13	TRIM13	351.293	0.273116	0.0826653	3.30387	0.000953592	0.11555
ENSMUSG00000041712	Ubr7	protein_coding	12	102757975	ubiquitin protein ligase E3 component n-recognin 7 (putative)	UBR7	989.467	0.149307	0.0452157	3.3021	0.000959622	0.11555
ENSMUSG00000059049	Frem1	protein_coding	4	82897920	Fras1 related extracellular matrix protein 1	FREM1	318.831	-0.349871	0.105733	-3.30899	0.000936319	0.11555
ENSMUSG00000027995	Tlr2	protein_coding	3	83836272	toll-like receptor 2	TLR2	124.16	0.431145	0.130948	3.2925	0.000993022	0.116783
ENSMUSG00000028633	Ctps	protein_coding	4	120539868	cytidine 5'-triphosphate synthase	CTPS1	1289.5	0.177408	0.053872	3.29315	0.000990729	0.116783
ENSMUSG00000039033	Tasp1	protein_coding	2	139833480	taspase, threonine aspartase 1	TASP1	1503.59	0.195024	0.0592439	3.29188	0.000995216	0.116783
ENSMUSG00000042770	Hebp1	protein_coding	6	135137522	heme binding protein 1	HEBP1	272.662	0.251369	0.0762569	3.29634	0.000979519	0.116783
ENSMUSG00000022197	Pdzd2	protein_coding	15	12359711	PDZ domain containing 2	PDZD2	558.965	-0.478664	0.145744	-3.28427	0.00102247	0.118492
ENSMUSG00000103472	Pcdhga7	protein_coding	18	37714764	protocadherin gamma subfamily A, 7	PCDHGA7	267.583	-0.297995	0.0907354	-3.28422	0.00102264	0.118492
ENSMUSG00000002831	Plin4	protein_coding	17	56100591	perilipin 4	PLIN4	232.341	0.552366	0.168944	3.26953	0.00107727	0.121089
ENSMUSG00000010086	Rnf112	protein_coding	11	61448442	ring finger protein 112	RNF112	1597.83	0.239482	0.0732984	3.26722	0.00108608	0.121089
ENSMUSG00000017677	Wsb1	protein_coding	11	79239372	WD repeat and SOCS box-containing 1	WSB1	2699.15	0.138549	0.0425553	3.25575	0.00113095	0.121089
ENSMUSG00000020865	Abcc3	protein_coding	11	94343295	ATP-binding cassette, sub-family C (CFTR/MRP), member 3	ABCC3	51.2056	0.608324	0.18652	3.26144	0.00110847	0.121089
ENSMUSG00000022724	Mina	protein_coding	16	59471775	myc induced nuclear antigen	MINA	183.174	0.276427	0.0844832	3.27198	0.00106798	0.121089
ENSMUSG00000024397	Aif1	protein_coding	17	35170991	allograft inflammatory factor 1	AIF1	117.607	0.33035	0.100975	3.2716	0.00106942	0.121089
ENSMUSG00000026879	Gsn	protein_coding	2	35256380	gelsolin	GSN	8041.39	0.340161	0.104678	3.2496	0.00115568	0.121089
ENSMUSG00000028494	Plin2	protein_coding	4	86648386	perilipin 2	PLIN2	462.535	0.36175	0.110938	3.26084	0.00111082	0.121089
ENSMUSG00000030591	Psmd8	protein_coding	7	29174188	proteasome (prosome, macropain) 26S subunit, non-ATPase, 8	PSMD8	2236.54	0.166628	0.051068	3.26286	0.00110294	0.121089
ENSMUSG00000030786	Itgam	protein_coding	7	128062640	integrin alpha M	ITGAM	121.881	0.402677	0.123988	3.24771	0.00116337	0.121089
ENSMUSG00000031641	Cbr4	protein_coding	8	61487734	carbonyl reductase 4	CBR4	335.723	0.198458	0.0606059	3.27456	0.00105826	0.121089
ENSMUSG00000040564	Apoc1	protein_coding	7	19689481	apolipoprotein C-I	APOC1	63.7422	0.676486	0.207997	3.25239	0.0011444	0.121089
ENSMUSG00000044864	Ankrd50	protein_coding	3	38449259	ankyrin repeat domain 50	ANKRD50	2401.04	-0.136994	0.0421509	-3.25008	0.00115372	0.121089
ENSMUSG00000048148	Nwd1	protein_coding	8	72646711	NACHT and WD repeat domain containing 1	NWD1	1441.51	-0.263713	0.0811918	-3.24803	0.00116208	0.121089
ENSMUSG00000048385	Scrt1	protein_coding	15	76516203	scratch family zinc finger 1	SCRT1	705.517	-0.413857	0.127139	-3.25516	0.00113328	0.121089
ENSMUSG00000048915	Efna5	protein_coding	17	62604184	ephrin A5	EFNA5	199.878	-0.441721	0.135542	-3.25892	0.00111837	0.121089
ENSMUSG00000054079	Utp18	protein_coding	11	93859243	UTP18 small subunit processome component	UTP18	495.301	0.181286	0.0557218	3.25341	0.00114029	0.121089
ENSMUSG00000068735	Trp53i11	protein_coding	2	93187548	transformation related protein 53 inducible protein 11	TP53I11	435.822	-0.367072	0.1126	-3.25996	0.00111427	0.121089
ENSMUSG00000026701	Prdx6	protein_coding	1	161240112	peroxiredoxin 6	PRDX6	5637.1	0.193733	0.0598725	3.23576	0.0012132	0.123124
ENSMUSG00000028362	Tnfsf8	protein_coding	4	63831308	tumor necrosis factor (ligand) superfamily, member 8	TNFSF8	16.058	0.677863	0.209355	3.23786	0.00120429	0.123124
ENSMUSG00000034652	Cd300a	protein_coding	11	114890041	CD300A molecule	CD300A	26.5202	0.68631	0.212077	3.23614	0.0012116	0.123124
ENSMUSG00000061048	Cdh3	protein_coding	8	106510891	cadherin 3	CDH3	62.4913	-0.550264	0.170116	-3.23464	0.00121795	0.123124
ENSMUSG00000063410	Stk24	protein_coding	14	121286343	serine/threonine kinase 24	STK24	1164.78	-0.188204	0.0582052	-3.23346	0.00122302	0.123124
ENSMUSG00000086600	C030005K06Rik	processed_transcript	18	50042730	RIKEN cDNA C030005K06 gene		18.2572	-0.727303	0.224489	-3.23982	0.00119605	0.123124
ENSMUSG00000022876	Samsn1	protein_coding	16	75858793	SAM domain, SH3 domain and nuclear localization signals, 1	SAMSN1	57.161	0.46758	0.144837	3.22832	0.00124521	0.124676
ENSMUSG00000028247	Coq3	protein_coding	4	21879673	coenzyme Q3 methyltransferase	COQ3	521.205	0.189758	0.0588272	3.22568	0.00125674	0.125151
ENSMUSG00000025498	Irf7	protein_coding	7	141262706	interferon regulatory factor 7	IRF7	181.537	0.771777	0.239416	3.22358	0.001266	0.125395
ENSMUSG00000039737	Prkrip1	protein_coding	5	136178127	Prkr interacting protein 1 (IL11 inducible)	PRKRIP1	349.869	0.17599	0.054634	3.22125	0.00127631	0.125741
ENSMUSG00000021218	Gdi2	protein_coding	13	3538075	guanosine diphosphate (GDP) dissociation inhibitor 2	GDI2	6494.12	0.144883	0.0450805	3.21388	0.00130956	0.127651
ENSMUSG00000030789	Itgax	protein_coding	7	128129547	integrin alpha X	ITGAX	48.324	0.726508	0.226039	3.21409	0.0013086	0.127651
ENSMUSG00000045871	Slitrk6	protein_coding	14	110748578	SLIT and NTRK-like family, member 6	SLITRK6	137.506	-0.343317	0.106875	-3.21233	0.00131665	0.127667
ENSMUSG00000059456	Ptk2b	protein_coding	14	66153257	PTK2 protein tyrosine kinase 2 beta	PTK2B	124.131	0.411177	0.12831	3.20455	0.00135275	0.13048
ENSMUSG00000015354	Pcolce2	protein_coding	9	95637601	procollagen C-endopeptidase enhancer 2	PCOLCE2	385.19	0.334742	0.104668	3.19813	0.00138322	0.132491
ENSMUSG00000026656	Fcgr2b	protein_coding	1	170958617	Fc receptor, IgG, low affinity IIb	FCGR2B	79.2386	0.611346	0.191217	3.19714	0.00138798	0.132491
ENSMUSG00000028341	Nr4a3	protein_coding	4	48045153	nuclear receptor subfamily 4, group A, member 3	NR4A3	82.9205	-0.565607	0.177016	-3.19523	0.00139719	0.132683
ENSMUSG00000031931	Ankrd49	protein_coding	9	14779618	ankyrin repeat domain 49	ANKRD49	411.84	0.237074	0.0742364	3.1935	0.00140558	0.132795
ENSMUSG00000036905	C1qb	protein_coding	4	136880129	complement component 1, q subcomponent, beta polypeptide	C1QB	576.318	0.467738	0.146676	3.18892	0.00142806	0.13359
ENSMUSG00000051339	2900026A02Rik	protein_coding	5	113086323	RIKEN cDNA 2900026A02 gene	KIAA1671	336.577	-0.376691	0.118128	-3.18883	0.0014285	0.13359
ENSMUSG00000041375	Ccdc9	protein_coding	7	16274042	coiled-coil domain containing 9	CCDC9	354.97	-0.204803	0.0642673	-3.18673	0.00143891	0.133884
ENSMUSG00000002265	Peg3	protein_coding	7	6703892	paternally expressed 3	PEG3	16446.9	-0.247042	0.0776729	-3.18054	0.00147001	0.134398
ENSMUSG00000033880	Lgals3bp	protein_coding	11	118392751	lectin, galactoside-binding, soluble, 3 binding protein	LGALS3BP	488.105	0.561157	0.176238	3.18409	0.0014521	0.134398
ENSMUSG00000038059	Smim3	protein_coding	18	60474193	small integral membrane protein 3	SMIM3	137.23	0.305963	0.0962631	3.1784	0.00148091	0.134398
ENSMUSG00000040697	Dnajc16	protein_coding	4	141760189	DnaJ heat shock protein family (Hsp40) member C16	DNAJC16	996.286	-0.129866	0.040845	-3.17947	0.00147544	0.134398
ENSMUSG00000049336	Tenm2	protein_coding	11	36006656	teneurin transmembrane protein 2	TENM2	1021.61	-0.375176	0.118007	-3.17926	0.00147652	0.134398
ENSMUSG00000086801	Gm15943	processed_transcript	15	58214475	predicted gene 15943		6.48616	-0.761617	0.240154	-3.17137	0.00151723	0.137019
ENSMUSG00000031548	Sfrp1	protein_coding	8	23411502	secreted frizzled-related protein 1	SFRP1	562.331	-0.225996	0.071341	-3.16783	0.0015358	0.137716
ENSMUSG00000067430	Zfp763	protein_coding	17	33016863	zinc finger protein 763		695.477	0.162953	0.0514523	3.16706	0.00153989	0.137716
ENSMUSG00000028393	Alad	protein_coding	4	62509169	aminolevulinate, delta-, dehydratase	ALAD	649.955	0.339124	0.1074	3.15759	0.00159079	0.141372
ENSMUSG00000052369	Tmem106c	protein_coding	15	97964229	transmembrane protein 106C	TMEM106C	669.706	0.157449	0.0498791	3.15661	0.00159612	0.141372
ENSMUSG00000000125	Wnt3	protein_coding	11	103774150	wingless-type MMTV integration site family, member 3	WNT3	196.369	0.313958	0.0999495	3.14117	0.00168275	0.142908
ENSMUSG00000022488	Nckap1l	protein_coding	15	103453825	NCK associated protein 1 like	NCKAP1L	405.1	0.370671	0.117811	3.14631	0.00165343	0.142908
ENSMUSG00000034024	Cct2	protein_coding	10	117050998	chaperonin containing Tcp1, subunit 2 (beta)	CCT2	4481.69	0.142951	0.0455297	3.13973	0.00169104	0.142908
ENSMUSG00000034467	Dynlrb2	protein_coding	8	116504974	dynein light chain roadblock-type 2	DYNLRB2	32.1742	-0.730317	0.23235	-3.14318	0.00167123	0.142908
ENSMUSG00000035840	Lysmd3	protein_coding	13	81657806	LysM, putative peptidoglycan-binding, domain containing 3	LYSMD3	426.41	0.192029	0.060968	3.14967	0.00163457	0.142908
ENSMUSG00000036553	Sh3tc1	protein_coding	5	35697180	SH3 domain and tetratricopeptide repeats 1	SH3TC1	45.3537	0.578427	0.184182	3.14052	0.00168649	0.142908
ENSMUSG00000037143	Cfap61	protein_coding	2	145934784	cilia and flagella associated protein 61	CFAP61	72.9883	-0.462364	0.147003	-3.14527	0.00165933	0.142908
ENSMUSG00000051224	Tceanc	protein_coding	X	166499812	transcription elongation factor A (SII) N-terminal and central domain containing	TCEANC	114.386	0.366965	0.116593	3.1474	0.00164729	0.142908
ENSMUSG00000067931	Zfp948	protein_coding	17	21567046	zinc finger protein 948		428.847	0.22573	0.0717815	3.14468	0.00166268	0.142908
ENSMUSG00000073758	Sh3d21	protein_coding	4	126150602	SH3 domain containing 21	SH3D21	24.4776	0.586886	0.186764	3.1424	0.00167571	0.142908
ENSMUSG00000002325	Irf9	protein_coding	14	55603571	interferon regulatory factor 9	IRF9	481.157	0.483559	0.154441	3.13104	0.00174189	0.143987
ENSMUSG00000006589	Aprt	protein_coding	8	122574635	adenine phosphoribosyl transferase	APRT	304.557	0.237045	0.0756684	3.13269	0.00173215	0.143987
ENSMUSG00000021149	Gtpbp4	protein_coding	13	8972071	GTP binding protein 4	GTPBP4	1145.15	0.137149	0.0437988	3.13134	0.00174013	0.143987
ENSMUSG00000026649	Cfap126	protein_coding	1	171113918	cilia and flagella associated protein 126	CFAP126	28.48	-0.702407	0.22426	-3.13211	0.00173555	0.143987
ENSMUSG00000037411	Serpine1	protein_coding	5	137061504	serine (or cysteine) peptidase inhibitor, clade E, member 1	SERPINE1	21.2087	0.698813	0.223201	3.13087	0.00174288	0.143987
ENSMUSG00000020677	Ddx52	protein_coding	11	83942062	DEAD (Asp-Glu-Ala-Asp) box polypeptide 52	DDX52	917.366	0.144649	0.0462352	3.12855	0.00175671	0.144482
ENSMUSG00000005103	Wdr1	protein_coding	5	38526813	WD repeat domain 1	WDR1	5119.78	0.157593	0.0504228	3.12542	0.0017755	0.144568
ENSMUSG00000023088	Abcc1	protein_coding	16	14361558	ATP-binding cassette, sub-family C (CFTR/MRP), member 1	ABCC1	855.961	0.167217	0.0535629	3.12188	0.00179699	0.144568
ENSMUSG00000024346	Pfdn1	protein_coding	18	36403679	prefoldin 1	PFDN1	1327.82	0.167293	0.0535525	3.12391	0.00178467	0.144568
ENSMUSG00000039137	Whrn	protein_coding	4	63414910	whirlin	WHRN	236.392	-0.348007	0.111417	-3.12345	0.00178742	0.144568
ENSMUSG00000070345	Hsf5	protein_coding	11	87617164	heat shock transcription factor family member 5	HSF5	51.1265	0.481876	0.154296	3.12307	0.00178978	0.144568
ENSMUSG00000067929	Gm10226	protein_coding	17	21691860	predicted gene 10226		30.1811	0.515455	0.165502	3.11449	0.00184265	0.147596
ENSMUSG00000012429	Mplkip	protein_coding	13	17695413	M-phase specific PLK1 intereacting protein	MPLKIP	225.873	0.209505	0.0675126	3.1032	0.00191437	0.149741
ENSMUSG00000021710	Nln	protein_coding	13	104023439	neurolysin (metallopeptidase M3 family)	NLN	713.098	0.16624	0.0535124	3.10656	0.00189275	0.149741
ENSMUSG00000022462	Slc38a2	protein_coding	15	96687394	solute carrier family 38, member 2	SLC38A2	4600.15	-0.19817	0.0638719	-3.10262	0.00191819	0.149741
ENSMUSG00000024030	Abcg1	protein_coding	17	31057698	ATP-binding cassette, sub-family G (WHITE), member 1	ABCG1	1689.25	0.16619	0.0535158	3.10544	0.00189996	0.149741
ENSMUSG00000024644	Cndp2	protein_coding	18	84667470	CNDP dipeptidase 2 (metallopeptidase M20 family)	CNDP2	851.323	0.181627	0.0584325	3.10832	0.00188152	0.149741
ENSMUSG00000103793	Pcdhga6	protein_coding	18	37707039	protocadherin gamma subfamily A, 6	PCDHGA6	273.531	-0.280254	0.0902628	-3.10486	0.00190368	0.149741
ENSMUSG00000032417	Rwdd2a	protein_coding	9	86571991	RWD domain containing 2A	RWDD2A	822.846	0.193504	0.0624428	3.0989	0.00194244	0.150994
ENSMUSG00000047953	Gp5	protein_coding	16	30307686	glycoprotein 5 (platelet)	GP5	37.2737	0.451854	0.145894	3.09713	0.00195404	0.151257
ENSMUSG00000073402	Gm8909	protein_coding	17	36164443	predicted gene 8909	HLA-A	36.2984	0.576954	0.186469	3.09409	0.00197414	0.152174
ENSMUSG00000020392	Cdkn2aipnl	protein_coding	11	51967661	CDKN2A interacting protein N-terminal like	CDKN2AIPNL	1334.31	0.165054	0.0534299	3.08917	0.00200719	0.154077
ENSMUSG00000014599	Csf1	protein_coding	3	107741048	colony stimulating factor 1 (macrophage)	CSF1	842.717	0.211775	0.0686117	3.08657	0.00202481	0.154145
ENSMUSG00000025607	Copg2	protein_coding	6	30747554	coatomer protein complex, subunit gamma 2	COPG2	3542.25	0.124724	0.0404053	3.08683	0.00202304	0.154145
ENSMUSG00000004791	Pgf	protein_coding	12	85166639	placental growth factor	PGF	178.568	0.256468	0.0833299	3.07774	0.00208574	0.154525
ENSMUSG00000026271	Gpr35	protein_coding	1	92950865	G protein-coupled receptor 35	GPR35	13.4812	0.628134	0.203961	3.07967	0.00207229	0.154525
ENSMUSG00000026313	Hdac4	protein_coding	1	91928779	histone deacetylase 4	HDAC4	1075.83	-0.288665	0.0940554	-3.0691	0.00214705	0.154525
ENSMUSG00000029161	Cgref1	protein_coding	5	30933143	cell growth regulator with EF hand domain 1	CGREF1	324.764	0.208705	0.0678714	3.07501	0.00210498	0.154525
ENSMUSG00000038312	Edem2	protein_coding	2	155701677	ER degradation enhancer, mannosidase alpha-like 2	EDEM2	611.321	0.18884	0.0615299	3.06907	0.00214723	0.154525
ENSMUSG00000039391	Ccdc81	protein_coding	7	89866148	coiled-coil domain containing 81	CCDC81	44.2019	-0.591053	0.192238	-3.07459	0.00210793	0.154525
ENSMUSG00000042557	Sin3a	protein_coding	9	57072040	transcriptional regulator, SIN3A (yeast)	SIN3A	794.738	-0.161161	0.052489	-3.07038	0.00213788	0.154525
ENSMUSG00000047109	Cldn14	protein_coding	16	93919031	claudin 14	CLDN14	183.986	0.368749	0.119926	3.07481	0.00210634	0.154525
ENSMUSG00000060284	Sp7	protein_coding	15	102356609	Sp7 transcription factor 7	SP7	41.8576	0.612499	0.19894	3.07881	0.00207832	0.154525
ENSMUSG00000063550	Nup98	protein_coding	7	102119398	nucleoporin 98	NUP98	1473.88	-0.147042	0.0478876	-3.07057	0.00213653	0.154525
ENSMUSG00000074500	Zfp558	protein_coding	9	18455575	zinc finger protein 558	ZNF558	58.338	-0.378581	0.123235	-3.07202	0.00212617	0.154525
ENSMUSG00000089872	Rps6kc1	protein_coding	1	190700202	ribosomal protein S6 kinase polypeptide 1	RPS6KC1	2018.79	0.12319	0.0401216	3.07042	0.00213761	0.154525
ENSMUSG00000096929	A330023F24Rik	processed_transcript	1	194976375	RIKEN cDNA A330023F24 gene		1721.49	-0.322375	0.104586	-3.08238	0.00205353	0.154525
ENSMUSG00000105387	Gm42590	lincRNA	5	131391600	predicted gene 42590		10.9727	0.681494	0.221722	3.07365	0.00211459	0.154525
ENSMUSG00000026104	Stat1	protein_coding	1	52119440	signal transducer and activator of transcription 1	STAT1	674.898	0.408776	0.133373	3.0649	0.0021774	0.156087
ENSMUSG00000025287	Acot9	protein_coding	X	155262443	acyl-CoA thioesterase 9	ACOT9	516.253	0.165432	0.0540099	3.063	0.00219131	0.156475
ENSMUSG00000031714	Gab1	protein_coding	8	80764438	growth factor receptor bound protein 2-associated protein 1	GAB1	1319.95	-0.181949	0.0594658	-3.05973	0.00221535	0.157581
ENSMUSG00000027285	Haus2	protein_coding	2	120609383	HAUS augmin-like complex, subunit 2	HAUS2	553.789	0.22834	0.074666	3.05815	0.00222708	0.157806
ENSMUSG00000036833	Pnpla7	protein_coding	2	24976033	patatin-like phospholipase domain containing 7	PNPLA7	481.226	0.233437	0.0765037	3.05132	0.00227836	0.160821
ENSMUSG00000024079	Eif2ak2	protein_coding	17	78852564	eukaryotic translation initiation factor 2-alpha kinase 2	EIF2AK2	628.071	0.302114	0.0990642	3.04968	0.00229088	0.160898
ENSMUSG00000037738	Nek5	protein_coding	8	22073616	NIMA (never in mitosis gene a)-related expressed kinase 5	NEK5	30.0859	-0.710175	0.232929	-3.04888	0.00229692	0.160898
ENSMUSG00000039130	Zc3hc1	protein_coding	6	30366380	zinc finger, C3HC type 1	ZC3HC1	470.748	0.207855	0.0682367	3.04609	0.00231836	0.161784
ENSMUSG00000001783	Rtcb	protein_coding	10	85938637	RNA 2',3'-cyclic phosphate and 5'-OH ligase	RTCB	3620.92	0.144875	0.0477355	3.03495	0.00240579	0.16224
ENSMUSG00000002550	Uck1	protein_coding	2	32255002	uridine-cytidine kinase 1	UCK1	300.468	0.203795	0.0671043	3.03699	0.00238953	0.16224
ENSMUSG00000020528	Prpsap2	protein_coding	11	61729650	phosphoribosyl pyrophosphate synthetase-associated protein 2	PRPSAP2	339.507	0.196276	0.064658	3.0356	0.00240058	0.16224
ENSMUSG00000020705	Ddx42	protein_coding	11	106216926	DEAD (Asp-Glu-Ala-Asp) box polypeptide 42	DDX42	2335.01	0.11653	0.0382819	3.044	0.00233458	0.16224
ENSMUSG00000027824	Vmn2r1	protein_coding	3	64081642	vomeronasal 2, receptor 1		49.8171	0.462887	0.152807	3.02923	0.00245176	0.16224
ENSMUSG00000027900	Dram2	protein_coding	3	106547798	DNA-damage regulated autophagy modulator 2	DRAM2	959.277	0.198687	0.065597	3.0289	0.00245448	0.16224
ENSMUSG00000028753	Vwa5b1	protein_coding	4	138565360	von Willebrand factor A domain containing 5B1	VWA5B1	112.869	-0.433269	0.142518	-3.0401	0.00236499	0.16224
ENSMUSG00000035805	Mlc1	protein_coding	15	88955884	megalencephalic leukoencephalopathy with subcortical cysts 1 homolog (human)	MLC1	3796.08	0.24812	0.0816423	3.03911	0.0023728	0.16224
ENSMUSG00000037174	Elf2	protein_coding	3	51252720	E74-like factor 2	ELF2	2582.44	0.16412	0.0541902	3.02859	0.00245698	0.16224
ENSMUSG00000041859	Mcm3	protein_coding	1	20802968	minichromosome maintenance complex component 3	MCM3	121.6	0.347306	0.114542	3.03213	0.00242837	0.16224
ENSMUSG00000043671	Dpy19l3	protein_coding	7	35685165	dpy-19-like 3 (C. elegans)	DPY19L3	477.359	-0.243065	0.0802244	-3.02981	0.00244709	0.16224
ENSMUSG00000045608	Dbx2	protein_coding	15	95623563	developing brain homeobox 2	DBX2	434.959	0.187155	0.0616934	3.03363	0.0024163	0.16224
ENSMUSG00000060586	H2-Eb1	protein_coding	17	34305877	histocompatibility 2, class II antigen E beta	HLA-DRB5	69.0193	-0.732827	0.241758	-3.03124	0.00243552	0.16224
ENSMUSG00000063506	Arhgap22	protein_coding	14	33214026	Rho GTPase activating protein 22	ARHGAP22	165.873	0.239134	0.0787138	3.03802	0.00238141	0.16224
ENSMUSG00000069515	Lyz1	protein_coding	10	117287796	lysozyme 1	LYZ	11.989	0.692639	0.228468	3.03167	0.00243203	0.16224
ENSMUSG00000033715	Akr1c14	protein_coding	13	4049011	aldo-keto reductase family 1, member C14		61.5901	0.472047	0.156187	3.02231	0.00250851	0.164958
ENSMUSG00000072763	5430403G16Rik	protein_coding	5	109674545	RIKEN cDNA 5430403G16 gene		114.848	-0.324041	0.107248	-3.0214	0.00251605	0.164958
ENSMUSG00000026918	Brd3	protein_coding	2	27445579	bromodomain containing 3	BRD3	556.687	-0.239671	0.0793718	-3.01959	0.00253115	0.164979
ENSMUSG00000027702	Lrrc34	protein_coding	3	30624267	leucine rich repeat containing 34	LRRC34	8.2503	-0.739782	0.245284	-3.01602	0.00256115	0.164979
ENSMUSG00000030649	Anapc15	protein_coding	7	101863715	anaphase prompoting complex C subunit 15	ANAPC15	470.467	0.182954	0.060656	3.01626	0.00255911	0.164979
ENSMUSG00000050751	Pgbd5	protein_coding	8	124369049	piggyBac transposable element derived 5	PGBD5	1022.26	0.16447	0.0544828	3.01875	0.00253818	0.164979
ENSMUSG00000096433	Zfp994	protein_coding	17	22197265	zinc finger protein 994		313.128	0.210684	0.0698272	3.01723	0.00255098	0.164979
ENSMUSG00000022841	Ap2m1	protein_coding	16	20535478	adaptor-related protein complex 2, mu 1 subunit	AP2M1	975.911	0.142767	0.04738	3.01322	0.00258488	0.165928
ENSMUSG00000018567	Gabarap	protein_coding	11	69991143	gamma-aminobutyric acid receptor associated protein	GABARAP	2826.45	0.167088	0.0555168	3.00968	0.00261524	0.166996
ENSMUSG00000092416	Zfp141	protein_coding	7	42473386	zinc finger protein 141		350.41	0.171999	0.0571585	3.00917	0.00261965	0.166996
ENSMUSG00000020143	Dock2	protein_coding	11	34226815	dedicator of cyto-kinesis 2	DOCK2	279.562	0.369434	0.122822	3.00788	0.00263075	0.167125
ENSMUSG00000023169	Slc38a1	protein_coding	15	96571418	solute carrier family 38, member 1	SLC38A1	4944.57	-0.216242	0.0719298	-3.0063	0.00264451	0.167129
ENSMUSG00000028553	Angptl3	protein_coding	4	99030954	angiopoietin-like 3	ANGPTL3	8.95414	0.741645	0.246739	3.00579	0.00264895	0.167129
ENSMUSG00000037376	Trmt6	protein_coding	2	132804207	tRNA methyltransferase 6	TRMT6	624.736	0.186394	0.0621144	3.00082	0.00269257	0.169301
ENSMUSG00000020430	Pes1	protein_coding	11	3963975	pescadillo ribosomal biogenesis factor 1	PES1	670.656	0.13525	0.04523	2.99027	0.00278727	0.170274
ENSMUSG00000024039	Cbs	protein_coding	17	31612623	cystathionine beta-synthase	CBS	393.13	0.272501	0.0909183	2.99721	0.00272465	0.170274
ENSMUSG00000027784	Ppm1l	protein_coding	3	69316861	protein phosphatase 1 (formerly 2C)-like	PPM1L	2961.91	-0.209154	0.0699571	-2.98974	0.00279215	0.170274
ENSMUSG00000031980	Agt	protein_coding	8	124556534	angiotensinogen (serpin peptidase inhibitor, clade A, member 8)	AGT	2190.52	0.304121	0.10164	2.99212	0.00277046	0.170274
ENSMUSG00000032661	Oas3	protein_coding	5	120753098	2'-5' oligoadenylate synthetase 3	OAS3	11.136	0.629065	0.210051	2.99482	0.00274606	0.170274
ENSMUSG00000033059	Pygb	protein_coding	2	150786735	brain glycogen phosphorylase	PYGB	9417.89	0.128563	0.0429262	2.99497	0.00274472	0.170274
ENSMUSG00000041515	Irf8	protein_coding	8	120736358	interferon regulatory factor 8	IRF8	160.248	0.371881	0.124423	2.98883	0.00280047	0.170274
ENSMUSG00000055945	Prr18	protein_coding	17	8340406	proline rich 18	PRR18	1046.35	-0.287831	0.096296	-2.98903	0.00279868	0.170274
ENSMUSG00000057706	Mex3b	protein_coding	7	82867333	mex3 RNA binding family member B	MEX3B	168.114	0.243823	0.081498	2.99177	0.00277367	0.170274
ENSMUSG00000060802	B2m	protein_coding	2	122147686	beta-2 microglobulin	B2M	3143.18	0.535609	0.178921	2.99354	0.00275757	0.170274
ENSMUSG00000029376	Mthfd2l	protein_coding	5	90931117	methylenetetrahydrofolate dehydrogenase (NADP+ dependent) 2-like	MTHFD2L	541.045	0.181218	0.060654	2.98774	0.00281045	0.170319
ENSMUSG00000022416	Cacna1i	protein_coding	15	80287238	calcium channel, voltage-dependent, alpha 1I subunit	CACNA1I	646.797	-0.459848	0.154289	-2.98044	0.00287835	0.172614
ENSMUSG00000026082	Rev1	protein_coding	1	38052786	REV1, DNA directed polymerase	REV1	1254.06	0.110755	0.0371673	2.9799	0.00288345	0.172614
ENSMUSG00000059336	Slc14a1	protein_coding	18	78100091	solute carrier family 14 (urea transporter), member 1	SLC14A1	737.79	0.26134	0.0876699	2.98095	0.00287354	0.172614
ENSMUSG00000075389	2810410L24Rik	processed_transcript	11	120185400	RIKEN cDNA 2810410L24 gene		116.988	0.367527	0.123346	2.97965	0.0028858	0.172614
ENSMUSG00000061143	Maml3	protein_coding	3	51685907	mastermind like 3 (Drosophila)	MAML3	228.727	-0.295151	0.0990968	-2.97841	0.00289745	0.17275
ENSMUSG00000020078	Vps26a	protein_coding	10	62454843	VPS26 retromer complex component A	VPS26A	1545.31	0.140991	0.0473687	2.97645	0.0029161	0.172809
ENSMUSG00000028186	Uox	protein_coding	3	146570426	urate oxidase	UOX	13.6959	0.692742	0.23275	2.97633	0.0029172	0.172809
ENSMUSG00000010453	Kansl3	protein_coding	1	36335730	KAT8 regulatory NSL complex subunit 3	KANSL3	1298.58	-0.149472	0.0503619	-2.96795	0.00299791	0.173953
ENSMUSG00000026959	Grin1	protein_coding	2	25291181	glutamate receptor, ionotropic, NMDA1 (zeta 1)	GRIN1	3203.26	-0.239789	0.0807661	-2.96893	0.00298835	0.173953
ENSMUSG00000032089	Il10ra	protein_coding	9	45253837	interleukin 10 receptor, alpha	IL10RA	178.89	0.326224	0.109821	2.97052	0.00297297	0.173953
ENSMUSG00000041014	Nrg3	protein_coding	14	38368952	neuregulin 3	NRG3	462.2	-0.347088	0.116913	-2.96878	0.00298989	0.173953
ENSMUSG00000047414	Flrt2	protein_coding	12	95692226	fibronectin leucine rich transmembrane protein 2	FLRT2	1084.04	-0.245795	0.0828097	-2.96819	0.00299562	0.173953
ENSMUSG00000054958	Nt5c1a	protein_coding	4	123201504	5'-nucleotidase, cytosolic IA	NT5C1A	105.94	-0.364145	0.122712	-2.96747	0.0030026	0.173953
ENSMUSG00000079110	Capn3	protein_coding	2	120456019	calpain 3	CAPN3	125.447	0.406947	0.136884	2.97294	0.00294962	0.173953
ENSMUSG00000001300	Efnb2	protein_coding	8	8617434	ephrin B2	EFNB2	264.01	-0.559671	0.189634	-2.95132	0.00316415	0.174009
ENSMUSG00000001924	Uba1	protein_coding	X	20658326	ubiquitin-like modifier activating enzyme 1	UBA1	7253.06	0.0993793	0.0335395	2.96305	0.00304605	0.174009
ENSMUSG00000006469	Slc34a3	protein_coding	2	25228898	solute carrier family 34 (sodium phosphate), member 3	SLC34A3	85.976	0.526319	0.17801	2.95668	0.00310972	0.174009
ENSMUSG00000017144	Rnd3	protein_coding	2	51130438	Rho family GTPase 3	RND3	821.378	0.222531	0.0750928	2.96341	0.00304248	0.174009
ENSMUSG00000018340	Anxa6	protein_coding	11	54979108	annexin A6	ANXA6	5124.63	0.170728	0.0577596	2.95584	0.00311823	0.174009
ENSMUSG00000026977	March7	protein_coding	2	60209887	membrane-associated ring finger (C3HC4) 7	MARCH7	1973.49	0.157671	0.0533873	2.95334	0.0031436	0.174009
ENSMUSG00000028911	Srsf4	protein_coding	4	131873617	serine/arginine-rich splicing factor 4	SRSF4	581.859	-0.174968	0.0591227	-2.9594	0.00308238	0.174009
ENSMUSG00000032009	Sesn3	protein_coding	9	14275067	sestrin 3	SESN3	3642.49	-0.240699	0.0812943	-2.96083	0.00306811	0.174009
ENSMUSG00000032249	Anp32a	protein_coding	9	62341293	acidic (leucine-rich) nuclear phosphoprotein 32 family, member A	ANP32A	2155.62	0.167426	0.0566983	2.95293	0.00314778	0.174009
ENSMUSG00000037101	Ttc29	protein_coding	8	78213297	tetratricopeptide repeat domain 29	TTC29	18.5358	-0.71415	0.241303	-2.95955	0.00308088	0.174009
ENSMUSG00000037108	Zcwpw1	protein_coding	5	137787798	zinc finger, CW type with PWWP domain 1	ZCWPW1	233.414	0.252057	0.0853474	2.95331	0.00314387	0.174009
ENSMUSG00000040667	Nup88	protein_coding	11	70943058	nucleoporin 88	NUP88	1396.97	0.135442	0.0458319	2.95519	0.00312481	0.174009
ENSMUSG00000041977	Arhgef11	protein_coding	3	87617559	Rho guanine nucleotide exchange factor (GEF) 11	ARHGEF11	2431.36	-0.214294	0.0723299	-2.96273	0.00304925	0.174009
ENSMUSG00000042686	Jph1	protein_coding	1	16964560	junctophilin 1	JPH1	310.169	0.30297	0.10226	2.96275	0.00304902	0.174009
ENSMUSG00000056268	Dennd1b	protein_coding	1	138963435	DENN/MADD domain containing 1B	DENND1B	1922.15	0.135712	0.0459293	2.95479	0.00312881	0.174009
ENSMUSG00000063052	Lrrc40	protein_coding	3	158036662	leucine rich repeat containing 40	LRRC40	830.739	0.132059	0.044685	2.95534	0.00312329	0.174009
ENSMUSG00000071068	Treml2	protein_coding	17	48300038	triggering receptor expressed on myeloid cells-like 2	TREML2	17.3125	0.703222	0.23824	2.95174	0.00315993	0.174009
ENSMUSG00000030423	Pop4	protein_coding	7	38261996	processing of precursor 4, ribonuclease P/MRP family, (S. cerevisiae)	POP4	572.885	0.284211	0.0964676	2.94618	0.00321724	0.176402
ENSMUSG00000024260	Sap130	protein_coding	18	31634371	Sin3A associated protein	SAP130	366.391	-0.29159	0.0990074	-2.94513	0.00322819	0.176477
ENSMUSG00000026377	Nifk	protein_coding	1	118321839	nucleolar protein interacting with the FHA domain of MKI67	NIFK	601.168	0.173453	0.0589505	2.94236	0.00325723	0.177015
ENSMUSG00000103897	Pcdhga8	protein_coding	18	37725706	protocadherin gamma subfamily A, 8	PCDHGA8	239.232	-0.301685	0.102524	-2.94258	0.00325487	0.177015
ENSMUSG00000024427	Spry4	protein_coding	18	38586268	sprouty homolog 4 (Drosophila)	SPRY4	223.59	-0.388044	0.131949	-2.94087	0.00327297	0.177347
ENSMUSG00000004945	Tmem242	protein_coding	17	5410870	transmembrane protein 242	TMEM242	1227.03	0.185558	0.0631418	2.93876	0.00329528	0.177876
ENSMUSG00000008730	Hipk1	protein_coding	3	103739815	homeodomain interacting protein kinase 1	HIPK1	3639.21	-0.181337	0.0617188	-2.93812	0.00330205	0.177876
ENSMUSG00000030102	Itpr1	protein_coding	6	108213096	inositol 1,4,5-trisphosphate receptor 1	ITPR1	3496.8	-0.195805	0.0667259	-2.93446	0.00334123	0.177906
ENSMUSG00000034330	Plcg2	protein_coding	8	117498291	phospholipase C, gamma 2	PLCG2	213.07	0.301533	0.102713	2.93569	0.00332812	0.177906
ENSMUSG00000043716	Rpl7	protein_coding	1	16101295	ribosomal protein L7	RPL7	2244.84	0.187699	0.0639178	2.93658	0.00331857	0.177906
ENSMUSG00000053119	Chmp3	protein_coding	6	71543797	charged multivesicular body protein 3	CHMP3	3365.57	0.126548	0.0431126	2.93528	0.00333248	0.177906
ENSMUSG00000050930	Map10	protein_coding	8	125669818	microtubule-associated protein 10	MAP10	187.914	0.247788	0.0845235	2.93159	0.00337228	0.179042
ENSMUSG00000021978	Extl3	protein_coding	14	65052060	exostoses (multiple)-like 3	EXTL3	1728.65	-0.200874	0.0685489	-2.93037	0.00338556	0.179231
ENSMUSG00000007892	Rplp1	protein_coding	9	61913284	ribosomal protein, large, P1	RPLP1	3903.24	0.195575	0.0669126	2.92284	0.00346859	0.18054
ENSMUSG00000014846	Tppp3	protein_coding	8	105467493	tubulin polymerization-promoting protein family member 3	TPPP3	4184.32	0.264289	0.0903132	2.92636	0.00342954	0.18054
ENSMUSG00000026288	Inpp5d	protein_coding	1	87620312	inositol polyphosphate-5-phosphatase D	INPP5D	283.548	0.261412	0.0894929	2.92104	0.00348869	0.18054
ENSMUSG00000030047	Arhgap25	protein_coding	6	87458545	Rho GTPase activating protein 25	ARHGAP25	77.8055	0.481418	0.16481	2.92104	0.0034886	0.18054
ENSMUSG00000037280	Galnt6	protein_coding	15	100691813	UDP-N-acetyl-alpha-D-galactosamine:polypeptide N-acetylgalactosaminyltransferase 6	GALNT6	1233.2	0.237136	0.081081	2.92468	0.00344813	0.18054
ENSMUSG00000042523	Dnal1	protein_coding	12	84114366	dynein, axonemal, light chain 1	DNAL1	1041.77	-0.162647	0.0556376	-2.92333	0.00346304	0.18054
ENSMUSG00000043157	Arl11	protein_coding	14	61309753	ADP-ribosylation factor-like 11	ARL11	15.392	0.682722	0.233529	2.92349	0.00346127	0.18054
ENSMUSG00000105692	Gm43737	TEC	3	89210425	predicted gene 43737		81.0175	0.31742	0.108663	2.92115	0.00348744	0.18054
ENSMUSG00000037106	Fer1l6	protein_coding	15	58510048	fer-1-like 6 (C. elegans)	FER1L6	10.311	0.66497	0.227779	2.91937	0.00350744	0.181002
ENSMUSG00000024679	Ms4a6d	protein_coding	19	11586604	membrane-spanning 4-domains, subfamily A, member 6D	MS4A6A	31.6745	0.623534	0.213676	2.91813	0.00352139	0.181214
ENSMUSG00000002332	Dhrs1	protein_coding	14	55739020	dehydrogenase/reductase (SDR family) member 1	DHRS1	1481.21	0.208368	0.0717489	2.90413	0.0036827	0.181807
ENSMUSG00000003923	Tfam	protein_coding	10	71225464	transcription factor A, mitochondrial	TFAM	1099.94	0.125489	0.0432489	2.90156	0.00371309	0.181807
ENSMUSG00000004951	Hspb1	protein_coding	5	135887919	heat shock protein 1	HSPB1	76.3389	0.409799	0.141309	2.90003	0.00373133	0.181807
ENSMUSG00000018882	Mrpl45	protein_coding	11	97315716	mitochondrial ribosomal protein L45	MRPL45	898.896	0.163296	0.0562621	2.90242	0.00370289	0.181807
ENSMUSG00000020248	Nfyb	protein_coding	10	82748701	nuclear transcription factor-Y beta	NFYB	685.759	0.165125	0.0568408	2.90505	0.00367195	0.181807
ENSMUSG00000021518	Ptdss1	protein_coding	13	66932830	phosphatidylserine synthase 1	PTDSS1	2414.05	0.130863	0.0448834	2.91563	0.00354972	0.181807
ENSMUSG00000021959	Lats2	protein_coding	14	57642077	large tumor suppressor 2	LATS2	817.591	-0.196574	0.0675023	-2.91211	0.00358997	0.181807
ENSMUSG00000022494	Shisa9	protein_coding	16	11984113	shisa family member 9	SHISA9	306.27	-0.34884	0.120031	-2.90625	0.00365791	0.181807
ENSMUSG00000025647	Shisa5	protein_coding	9	109038565	shisa family member 5	SHISA5	846.581	0.244702	0.084425	2.89846	0.00375001	0.181807
ENSMUSG00000025887	Casp12	protein_coding	9	5345430	caspase 12	CASP12	234.93	0.366154	0.125933	2.90753	0.003643	0.181807
ENSMUSG00000029669	Tspan12	protein_coding	6	21771395	tetraspanin 12	TSPAN12	1316.05	0.200641	0.0692002	2.89942	0.00373852	0.181807
ENSMUSG00000030630	Fah	protein_coding	7	84585159	fumarylacetoacetate hydrolase	FAH	1043.98	0.25559	0.0881772	2.89859	0.0037484	0.181807
ENSMUSG00000031778	Cx3cl1	protein_coding	8	94772009	chemokine (C-X3-C motif) ligand 1	CX3CL1	1997.51	-0.193412	0.0665119	-2.90793	0.00363825	0.181807
ENSMUSG00000035828	Pim3	protein_coding	15	88862186	proviral integration site 3	PIM3	1153.42	0.184092	0.063281	2.90911	0.00362454	0.181807
ENSMUSG00000036528	Ppfibp2	protein_coding	7	107595207	PTPRF interacting protein, binding protein 2 (liprin beta 2)	PPFIBP2	917.75	0.142177	0.0489792	2.90281	0.00369825	0.181807
ENSMUSG00000039046	Usp6nl	protein_coding	2	6322667	USP6 N-terminal like	USP6NL	945.654	-0.278002	0.0956712	-2.90581	0.00366308	0.181807
ENSMUSG00000039105	Atp6v1g1	protein_coding	4	63544772	ATPase, H+ transporting, lysosomal V1 subunit G1	ATP6V1G1	1046.88	0.249215	0.0856841	2.90853	0.00363132	0.181807
ENSMUSG00000045411	2410002F23Rik	protein_coding	7	44246722	RIKEN cDNA 2410002F23 gene	C19orf48	560.642	0.187811	0.0646113	2.90678	0.00365176	0.181807
ENSMUSG00000047810	Ccdc88b	protein_coding	19	6844623	coiled-coil domain containing 88B	CCDC88B	101.867	0.340437	0.116937	2.91128	0.00359953	0.181807
ENSMUSG00000059890	Ube4a	protein_coding	9	44923127	ubiquitination factor E4A	UBE4A	2035.22	-0.200654	0.069035	-2.90655	0.00365436	0.181807
ENSMUSG00000060212	Pcnx2	protein_coding	8	125751508	pecanex homolog 2	PCNX2	1316.07	-0.275191	0.0945423	-2.91078	0.00360533	0.181807
ENSMUSG00000061079	Zfp143	protein_coding	7	110061217	zinc finger protein 143	ZNF143	311.56	0.191355	0.0659816	2.90013	0.00373014	0.181807
ENSMUSG00000072949	Acot1	protein_coding	12	84009502	acyl-CoA thioesterase 1	ACOT1	214.047	0.253437	0.0874708	2.89739	0.00376286	0.18195
ENSMUSG00000028933	Xrcc2	protein_coding	5	25689812	X-ray repair complementing defective repair in Chinese hamster cells 2	XRCC2	330.807	0.161179	0.0556625	2.89564	0.00378386	0.182487
ENSMUSG00000020808	Fam64a	protein_coding	11	72042032	family with sequence similarity 64, member A	FAM64A	7.14747	0.705574	0.244217	2.88913	0.00386304	0.182953
ENSMUSG00000024507	Hsd17b4	protein_coding	18	50128201	hydroxysteroid (17-beta) dehydrogenase 4	HSD17B4	2257.03	0.13283	0.0459507	2.89071	0.00384377	0.182953
ENSMUSG00000035569	Ankrd11	protein_coding	8	122883822	ankyrin repeat domain 11	ANKRD11	3700.21	-0.162773	0.0563375	-2.88925	0.00386156	0.182953
ENSMUSG00000039128	Cdc123	protein_coding	2	5794294	cell division cycle 123	CDC123	1786.06	0.131688	0.0455105	2.89358	0.00380883	0.182953
ENSMUSG00000049401	Ogfr	protein_coding	2	180589245	opioid growth factor receptor	OGFR	705.882	0.176574	0.0610539	2.8921	0.00382679	0.182953
ENSMUSG00000059742	Kcnh7	protein_coding	2	62693414	potassium voltage-gated channel, subfamily H (eag-related), member 7	KCNH7	1154.71	-0.284635	0.0984834	-2.89018	0.00385019	0.182953
ENSMUSG00000097566	A930024N18Rik	lincRNA	17	15375000	RIKEN cDNA A930024N18 gene		45.2114	-0.402189	0.1391	-2.89136	0.00383575	0.182953
ENSMUSG00000030307	Slc6a11	protein_coding	6	114131241	solute carrier family 6 (neurotransmitter transporter, GABA), member 11	SLC6A11	4204.43	-0.165841	0.0574613	-2.88614	0.0039	0.18423
ENSMUSG00000058355	Abce1	protein_coding	8	79683462	ATP-binding cassette, sub-family E (OABP), member 1	ABCE1	3196.68	0.130545	0.0452858	2.88269	0.00394291	0.185781
ENSMUSG00000023341	Mx2	polymorphic_pseudogene	16	97535308	MX dynamin-like GTPase 2	MX1	109.986	0.537612	0.186562	2.88168	0.00395559	0.185903
ENSMUSG00000098112	Bin2	protein_coding	15	100641077	bridging integrator 2	BIN2	102.961	0.411105	0.142726	2.88039	0.00397188	0.186193
ENSMUSG00000002985	Apoe	protein_coding	7	19696109	apolipoprotein E	APOE	23715.3	0.307186	0.106732	2.87811	0.00400072	0.186423
ENSMUSG00000041229	Phf8	protein_coding	X	151520672	PHD finger protein 8	PHF8	654.563	-0.191858	0.0666728	-2.8776	0.00400713	0.186423
ENSMUSG00000087590	Epb41l4aos	lincRNA	18	33794892	erythrocyte membrane protein band 4.1 like 4a, opposite strand		87.4726	0.30196	0.104881	2.87906	0.00398861	0.186423
ENSMUSG00000034663	Bmp2k	protein_coding	5	96997689	BMP2 inducible kinase	BMP2K	1187.36	0.16513	0.057441	2.87477	0.00404318	0.187626
ENSMUSG00000028293	Slc35a1	protein_coding	4	34663257	solute carrier family 35 (CMP-sialic acid transporter), member 1	SLC35A1	450.395	0.178622	0.0621692	2.87316	0.0040639	0.187642
ENSMUSG00000031099	Smarca1	protein_coding	X	47809368	SWI/SNF related, matrix associated, actin dependent regulator of chromatin, subfamily a, member 1	SMARCA1	1924.01	0.173502	0.0603853	2.87325	0.00406275	0.187642
ENSMUSG00000003123	Lipe	protein_coding	7	25379527	lipase, hormone sensitive	LIPE	369.353	0.264596	0.0921822	2.87036	0.00410002	0.188837
ENSMUSG00000002055	Spag5	protein_coding	11	78301529	sperm associated antigen 5	SPAG5	411.193	0.200191	0.0698029	2.86795	0.00413145	0.189338
ENSMUSG00000033355	Rtp4	protein_coding	16	23520291	receptor transporter protein 4	RTP4	174.182	0.583708	0.203518	2.86809	0.00412964	0.189338
ENSMUSG00000086939	Gm13530	lincRNA	2	33489782	predicted gene 13530		14.9403	0.601639	0.209993	2.86505	0.00416949	0.190607
ENSMUSG00000015653	Steap2	protein_coding	5	5664829	six transmembrane epithelial antigen of prostate 2	STEAP2	2228.77	-0.161004	0.0562202	-2.8638	0.00418588	0.190882
ENSMUSG00000031133	Arhgef6	protein_coding	X	57231485	Rac/Cdc42 guanine nucleotide exchange factor (GEF) 6	ARHGEF6	888.358	-0.159342	0.0556931	-2.86107	0.00422213	0.191587
ENSMUSG00000069792	Wfdc17	protein_coding	11	83703991	WAP four-disulfide core domain 17		11.7327	0.702932	0.245643	2.8616	0.00421514	0.191587
ENSMUSG00000019373	Cops3	protein_coding	11	59817795	COP9 signalosome subunit 3	COPS3	2001.34	0.177953	0.0622649	2.85801	0.00426312	0.19164
ENSMUSG00000024414	Mrpl27	protein_coding	11	94653767	mitochondrial ribosomal protein L27	MRPL27	392.596	0.181499	0.0634588	2.8601	0.00423503	0.19164
ENSMUSG00000027399	Il1a	protein_coding	2	129299610	interleukin 1 alpha	IL1A	26.5061	0.542997	0.189964	2.85842	0.0042576	0.19164
ENSMUSG00000051627	Hist1h1e	protein_coding	13	23621755	histone cluster 1, H1e	HIST1H1E	984.235	0.298857	0.104574	2.85786	0.00426513	0.19164
ENSMUSG00000060739	Nsa2	protein_coding	13	97129427	NSA2 ribosome biogenesis homolog	NSA2	241.466	0.226583	0.0793052	2.8571	0.00427532	0.19164
ENSMUSG00000006728	Cdk4	protein_coding	10	127063534	cyclin-dependent kinase 4	CDK4	831.885	0.168773	0.0590874	2.85633	0.00428575	0.191642
ENSMUSG00000025898	Cwf19l2	protein_coding	9	3403592	CWF19-like 2, cell cycle control (S. pombe)	CWF19L2	988.053	0.147982	0.0518307	2.8551	0.00430233	0.191917
ENSMUSG00000021460	Auh	protein_coding	13	52835119	AU RNA binding protein/enoyl-coenzyme A hydratase	AUH	1858.11	0.147568	0.0517334	2.85248	0.00433798	0.192575
ENSMUSG00000055991	Zkscan5	protein_coding	5	145204562	zinc finger with KRAB and SCAN domains 5	ZKSCAN5	467.524	0.149896	0.0525486	2.85252	0.00433739	0.192575
ENSMUSG00000046727	Cystm1	protein_coding	18	36345619	cysteine-rich transmembrane module containing 1	CYSTM1	1241.46	0.213316	0.0748382	2.85036	0.00436702	0.192934
ENSMUSG00000047021	Ccdc108	protein_coding	1	74902071	coiled-coil domain containing 108	CFAP65	106.205	-0.553366	0.194107	-2.85083	0.00436057	0.192934
ENSMUSG00000022439	Parvg	protein_coding	15	84324026	parvin, gamma	PARVG	108.448	0.352721	0.123888	2.8471	0.00441201	0.193633
ENSMUSG00000027367	Stard7	protein_coding	2	127270218	START domain containing 7	STARD7	2617.58	0.120231	0.0422428	2.84618	0.00442471	0.193633
ENSMUSG00000029780	Nt5c3	protein_coding	6	56882400	5'-nucleotidase, cytosolic III	NT5C3A	1096.87	0.178228	0.0625947	2.84733	0.00440883	0.193633
ENSMUSG00000040952	Rps19	protein_coding	7	24884371	ribosomal protein S19	RPS19	876.293	0.211585	0.0743401	2.84617	0.00442487	0.193633
ENSMUSG00000029189	Sel1l3	protein_coding	5	53107083	sel-1 suppressor of lin-12-like 3 (C. elegans)	SEL1L3	736.407	0.292571	0.10293	2.84242	0.00447726	0.195461
ENSMUSG00000000876	Pxmp4	protein_coding	2	154585758	peroxisomal membrane protein 4	PXMP4	291.473	0.237303	0.083531	2.8409	0.00449868	0.19565
ENSMUSG00000018008	Cyth4	protein_coding	15	78597047	cytohesin 4	CYTH4	233.977	0.355929	0.125333	2.83985	0.00451344	0.19565
ENSMUSG00000052160	Pld4	protein_coding	12	112760655	phospholipase D family, member 4	PLD4	253.448	0.374351	0.131807	2.84015	0.00450924	0.19565
ENSMUSG00000043164	Tmem212	protein_coding	3	27866066	transmembrane protein 212	TMEM212	32.8335	-0.700381	0.246704	-2.83896	0.00452611	0.195739
ENSMUSG00000022742	Cpox	protein_coding	16	58670208	coproporphyrinogen oxidase	CPOX	1552.85	0.298863	0.105313	2.83786	0.00454177	0.195921
ENSMUSG00000027300	Ubox5	protein_coding	2	130590002	U box domain containing 5	UBOX5	194.807	0.213406	0.0752209	2.83705	0.00455321	0.195921
ENSMUSG00000059897	Zfp930	protein_coding	8	69209038	zinc finger protein 930		687.179	0.166433	0.0586772	2.83642	0.00456224	0.195921
ENSMUSG00000041870	Ankrd13a	protein_coding	5	114774677	ankyrin repeat domain 13a	ANKRD13A	1730.07	0.211776	0.0747042	2.83486	0.00458462	0.196424
ENSMUSG00000020431	Adcy1	protein_coding	11	7063489	adenylate cyclase 1	ADCY1	5216.25	-0.245168	0.086508	-2.83405	0.00459618	0.196463
ENSMUSG00000036646	Man1b1	protein_coding	2	25332338	mannosidase, alpha, class 1B, member 1	MAN1B1	1935.75	0.132163	0.0466538	2.83285	0.00461345	0.196744
ENSMUSG00000035198	Tubg1	protein_coding	11	101119938	tubulin, gamma 1	TUBG1	530.433	0.162311	0.0573285	2.83124	0.00463677	0.196838
ENSMUSG00000053441	Adamts19	protein_coding	18	58836764	a disintegrin-like and metallopeptidase (reprolysin type) with thrombospondin type 1 motif, 19	ADAMTS19	40.3054	-0.480927	0.169865	-2.83123	0.00463701	0.196838
ENSMUSG00000004609	Cd33	protein_coding	7	43524216	CD33 antigen	CD33	127.985	0.387303	0.136868	2.82975	0.0046584	0.197142
ENSMUSG00000006398	Cdc20	protein_coding	4	118432901	cell division cycle 20	CDC20	29.4622	0.523325	0.185012	2.8286	0.00467515	0.197142
ENSMUSG00000025194	Abcc2	protein_coding	19	43782192	ATP-binding cassette, sub-family C (CFTR/MRP), member 2	ABCC2	10.1286	0.670716	0.237187	2.8278	0.00468697	0.197142
ENSMUSG00000062421	Arf2	protein_coding	11	103966739	ADP-ribosylation factor 2		1557.63	0.148789	0.052608	2.82827	0.0046801	0.197142
ENSMUSG00000004707	Ly9	protein_coding	1	171588624	lymphocyte antigen 9	LY9	33.7961	0.670668	0.237606	2.8226	0.00476353	0.197814
ENSMUSG00000020486	Sept4	protein_coding	11	87568903	septin 4	SEPT4	10004.3	0.199298	0.070571	2.82407	0.00474175	0.197814
ENSMUSG00000032036	Kirrel3	protein_coding	9	34485894	kin of IRRE like 3 (Drosophila)	KIRREL3	555.96	-0.199199	0.0705462	-2.82366	0.00474783	0.197814
ENSMUSG00000037049	Smpd1	protein_coding	7	105554360	sphingomyelin phosphodiesterase 1, acid lysosomal	SMPD1	2418.61	0.162415	0.0575389	2.82271	0.00476199	0.197814
ENSMUSG00000037149	Ddx1	protein_coding	12	13219308	DEAD (Asp-Glu-Ala-Asp) box polypeptide 1	DDX1	4695.43	0.123442	0.0437026	2.82459	0.00473418	0.197814
ENSMUSG00000040797	Iqsec3	protein_coding	6	121372933	IQ motif and Sec7 domain 3	IQSEC3	2215.67	-0.381283	0.135094	-2.82235	0.00476738	0.197814
ENSMUSG00000035860	Cdhr3	protein_coding	12	33033796	cadherin-related family member 3	CDHR3	54.0369	-0.687834	0.243875	-2.82043	0.00479588	0.198549
ENSMUSG00000031995	St14	protein_coding	9	31089402	suppression of tumorigenicity 14 (colon carcinoma)	ST14	32.688	0.485091	0.172235	2.81644	0.00485591	0.200584
ENSMUSG00000053964	Lgals4	protein_coding	7	28833854	lectin, galactose binding, soluble 4	LGALS4	46.6091	0.47762	0.169671	2.81498	0.00487809	0.201049
ENSMUSG00000029014	Dnajc2	protein_coding	5	21757267	DnaJ heat shock protein family (Hsp40) member C2	DNAJC2	628.141	0.164824	0.0585932	2.81302	0.00490789	0.201424
ENSMUSG00000072115	Ang	protein_coding	14	51091077	angiogenin, ribonuclease, RNase A family, 5	ANG	22.404	0.593342	0.210933	2.81294	0.00490904	0.201424
ENSMUSG00000067235	H2-Q10	protein_coding	17	35470089	histocompatibility 2, Q region locus 10	HLA-A	19.4191	0.684754	0.243569	2.81134	0.00493359	0.201981
ENSMUSG00000028327	Stra6l	protein_coding	4	45848664	STRA6-like		9.67373	0.684928	0.243824	2.80911	0.00496789	0.202485
ENSMUSG00000034116	Vav1	protein_coding	17	57279100	vav 1 oncogene	VAV1	111.668	0.375185	0.133537	2.80959	0.0049605	0.202485
ENSMUSG00000032652	Crebl2	protein_coding	6	134830154	cAMP responsive element binding protein-like 2	CREBL2	2419.3	-0.129874	0.0462712	-2.80679	0.00500379	0.20305
ENSMUSG00000074657	Kif5a	protein_coding	10	127225696	kinesin family member 5A	KIF5A	26031.1	-0.18332	0.0653097	-2.80692	0.0050017	0.20305
ENSMUSG00000002489	Tiam1	protein_coding	16	89787111	T cell lymphoma invasion and metastasis 1	TIAM1	775.005	-0.205197	0.0731385	-2.80559	0.00502239	0.203357
ENSMUSG00000039774	Galnt12	protein_coding	4	47091909	UDP-N-acetyl-alpha-D-galactosamine:polypeptide N-acetylgalactosaminyltransferase 12	GALNT12	58.1276	0.365057	0.130306	2.80153	0.00508607	0.205484
ENSMUSG00000027894	Slc6a17	protein_coding	3	107467543	solute carrier family 6 (neurotransmitter transporter), member 17	SLC6A17	2041.1	-0.249601	0.0891374	-2.80018	0.00510744	0.20565
ENSMUSG00000032690	Oas2	protein_coding	5	120730333	2'-5' oligoadenylate synthetase 2	OAS2	34.348	0.685764	0.244928	2.79986	0.00511251	0.20565
ENSMUSG00000021939	Ctsb	protein_coding	14	63122462	cathepsin B	CTSB	13139.3	0.179405	0.0640951	2.79905	0.00512539	0.205719
ENSMUSG00000011148	Adssl1	protein_coding	12	112620045	adenylosuccinate synthetase like 1	ADSSL1	1253.92	0.28366	0.101549	2.79334	0.00521668	0.206238
ENSMUSG00000022623	Shank3	protein_coding	15	89499623	SH3/ankyrin domain gene 3	SHANK3	404.643	-0.307628	0.109967	-2.79747	0.00515053	0.206238
ENSMUSG00000036225	Kctd1	protein_coding	18	14968685	potassium channel tetramerisation domain containing 1	KCTD1	349.089	-0.170404	0.0609852	-2.79418	0.00520312	0.206238
ENSMUSG00000037921	Ddx60	protein_coding	8	61928087	DEAD (Asp-Glu-Ala-Asp) box polypeptide 60	DDX60	233.783	0.664906	0.237768	2.79645	0.00516671	0.206238
ENSMUSG00000038060	Dlec1	protein_coding	9	119102478	deleted in lung and esophageal cancer 1	DLEC1	61.4262	-0.445532	0.159435	-2.79444	0.00519892	0.206238
ENSMUSG00000045087	S1pr5	protein_coding	9	21242912	sphingosine-1-phosphate receptor 5	S1PR5	1051.06	0.229036	0.081978	2.79387	0.00520817	0.206238
ENSMUSG00000102133	Gm37106	TEC	1	177045242	predicted gene, 37106		14.0278	-0.604084	0.216102	-2.79536	0.00518416	0.206238
ENSMUSG00000001445	Mrpl10	protein_coding	11	97041560	mitochondrial ribosomal protein L10	MRPL10	951.136	0.126085	0.0451731	2.79114	0.00525221	0.206631
ENSMUSG00000020538	Srebf1	protein_coding	11	60199089	sterol regulatory element binding transcription factor 1	SREBF1	2391.08	0.191516	0.0686279	2.79065	0.00526026	0.206631
ENSMUSG00000020638	Cmpk2	protein_coding	12	26469204	cytidine monophosphate (UMP-CMP) kinase 2, mitochondrial	CMPK2	982.67	0.175157	0.0627411	2.79174	0.0052425	0.206631
ENSMUSG00000040209	Zfp704	protein_coding	3	9427020	zinc finger protein 704	ZNF704	1763.51	-0.244665	0.0877864	-2.78704	0.00531913	0.207649
ENSMUSG00000040229	Gpr34	protein_coding	X	13632089	G protein-coupled receptor 34	GPR34	331.324	0.335869	0.12053	2.78661	0.00532631	0.207649
ENSMUSG00000042660	Wdr55	protein_coding	18	36760239	WD repeat domain 55	WDR55	273.535	0.203204	0.0729476	2.78562	0.00534255	0.207649
ENSMUSG00000048027	Rgmb	protein_coding	17	15806253	repulsive guidance molecule family member B	RGMB	713.322	-0.154133	0.0553185	-2.78629	0.00533156	0.207649
ENSMUSG00000054003	Tdrd9	protein_coding	12	111971559	tudor domain containing 9	TDRD9	9.65093	0.677501	0.242988	2.78821	0.00530006	0.207649
ENSMUSG00000049091	Sephs2	protein_coding	7	127271879	selenophosphate synthetase 2	SEPHS2	818.542	0.126749	0.0455826	2.78065	0.00542507	0.210413
ENSMUSG00000027514	Zbp1	protein_coding	2	173206612	Z-DNA binding protein 1	ZBP1	25.1283	0.678277	0.244062	2.77912	0.00545061	0.210959
ENSMUSG00000026189	Pecr	protein_coding	1	72259167	peroxisomal trans-2-enoyl-CoA reductase	PECR	89.6368	0.355486	0.127965	2.778	0.00546948	0.211246
ENSMUSG00000060166	Zdhhc8	protein_coding	16	18220754	zinc finger, DHHC domain containing 8	ZDHHC8	573.556	-0.228107	0.082161	-2.77635	0.00549732	0.211877
ENSMUSG00000022994	Adcy6	protein_coding	15	98589994	adenylate cyclase 6	ADCY6	553.006	-0.231842	0.0835514	-2.77484	0.0055229	0.212168
ENSMUSG00000055980	Irs1	protein_coding	1	82233101	insulin receptor substrate 1	IRS1	927.176	-0.252031	0.0908369	-2.77454	0.00552791	0.212168
ENSMUSG00000021072	Tmx1	protein_coding	12	70453095	thioredoxin-related transmembrane protein 1	TMX1	1242.69	0.171822	0.0620145	2.77067	0.00559403	0.212931
ENSMUSG00000030079	Ruvbl1	protein_coding	6	88465409	RuvB-like protein 1	RUVBL1	308.789	0.231321	0.0834676	2.77139	0.00558183	0.212931
ENSMUSG00000041057	Wdr43	protein_coding	17	71616215	WD repeat domain 43	WDR43	936.755	0.146061	0.0527133	2.77085	0.00559099	0.212931
ENSMUSG00000079045	Prox1os	antisense	1	190170296	prospero homeobox 1, opposite strand		36.2896	0.45045	0.162515	2.77175	0.00557559	0.212931
ENSMUSG00000030662	Ipo5	protein_coding	14	120911194	importin 5	IPO5	2861.77	0.0997416	0.0360137	2.76955	0.00561341	0.213228
ENSMUSG00000032057	4833427G06Rik	protein_coding	9	51081115	RIKEN cDNA 4833427G06 gene	C11orf88	10.0309	-0.637636	0.230415	-2.76733	0.00565174	0.213365
ENSMUSG00000051041	Olfml1	protein_coding	7	107567446	olfactomedin-like 1	OLFML1	461.359	0.196013	0.0708291	2.7674	0.00565049	0.213365
ENSMUSG00000075217	4833423E24Rik	protein_coding	2	85483594	RIKEN cDNA 4833423E24 gene		248.673	0.535705	0.193501	2.76849	0.00563162	0.213365
ENSMUSG00000022783	Spag6l	protein_coding	16	16753016	sperm associated antigen 6-like		103.809	-0.484808	0.17538	-2.76433	0.00570402	0.21446
ENSMUSG00000090015	Gm15446	protein_coding	5	109923400	predicted gene 15446		275.532	0.354842	0.128346	2.76473	0.00569703	0.21446
ENSMUSG00000026839	Upp2	protein_coding	2	58567298	uridine phosphorylase 2	UPP2	1040.96	0.168033	0.0608212	2.76274	0.0057319	0.214632
ENSMUSG00000031558	Slit2	protein_coding	5	47983138	slit homolog 2 (Drosophila)	SLIT2	2049.98	-0.201134	0.0727943	-2.76305	0.00572641	0.214632
ENSMUSG00000026640	Plxna2	protein_coding	1	194618218	plexin A2	PLXNA2	2221.83	-0.246637	0.0894488	-2.7573	0.00582803	0.217008
ENSMUSG00000036594	H2-Aa	protein_coding	17	34282744	histocompatibility 2, class II antigen A, alpha	HLA-DQA1	213.167	-0.65301	0.236805	-2.75759	0.00582298	0.217008
ENSMUSG00000048440	Cyp4f16	protein_coding	17	32536558	cytochrome P450, family 4, subfamily f, polypeptide 16		153.877	0.217313	0.0788178	2.75715	0.00583069	0.217008
ENSMUSG00000014074	Rnf168	protein_coding	16	32277459	ring finger protein 168	RNF168	1232.96	0.14787	0.0536477	2.75631	0.00584575	0.217062
ENSMUSG00000036362	P2ry13	protein_coding	3	59207892	purinergic receptor P2Y, G-protein coupled 13	P2RY13	275.88	0.309763	0.112433	2.7551	0.00586749	0.217062
ENSMUSG00000048581	E130311K13Rik	protein_coding	3	63914684	RIKEN cDNA E130311K13 gene	C3orf33	205.329	0.286193	0.103876	2.75514	0.00586671	0.217062
ENSMUSG00000032834	Pwp2	protein_coding	10	78170910	PWP2 periodic tryptophan protein homolog (yeast)	PWP2	642.4	0.149329	0.0542294	2.75365	0.00589356	0.217589
ENSMUSG00000003348	Mob3a	protein_coding	10	80685256	MOB kinase activator 3A	MOB3A	482.281	0.150453	0.0546707	2.75198	0.00592362	0.217883
ENSMUSG00000035469	Rcbtb1	protein_coding	14	59201209	regulator of chromosome condensation (RCC1) and BTB (POZ) domain containing protein 1	RCBTB1	2075.02	0.181531	0.0659659	2.75189	0.00592516	0.217883
ENSMUSG00000056888	Glipr1	protein_coding	10	111985448	GLI pathogenesis-related 1 (glioma)	GLIPR1	20.3856	0.639058	0.232299	2.75102	0.00594103	0.218031
ENSMUSG00000006715	Gmnn	protein_coding	13	24751845	geminin	GMNN	87.9537	0.349843	0.127219	2.74994	0.00596068	0.218317
ENSMUSG00000042462	Dctpp1	protein_coding	7	127256959	dCTP pyrophosphatase 1	DCTPP1	117.025	0.264585	0.0962486	2.74898	0.00597818	0.218524
ENSMUSG00000060012	Kif13b	protein_coding	14	64652531	kinesin family member 13B	KIF13B	2016.07	-0.172977	0.062946	-2.74803	0.00599549	0.218723
ENSMUSG00000024965	Fermt3	protein_coding	19	6998958	fermitin family member 3	FERMT3	115.549	0.400733	0.146014	2.74449	0.00606057	0.220144
ENSMUSG00000085408	C530005A16Rik	processed_transcript	4	116589733	RIKEN cDNA C530005A16 gene		132.242	0.244915	0.089256	2.74396	0.00607031	0.220144
ENSMUSG00000091512	Lamtor3	protein_coding	3	137918506	late endosomal/lysosomal adaptor, MAPK and MTOR activator 3	LAMTOR3	428.959	-0.169277	0.0616841	-2.74426	0.00606471	0.220144
ENSMUSG00000029592	Usp30	protein_coding	5	114065461	ubiquitin specific peptidase 30	USP30	1022.13	0.144719	0.0527563	2.74316	0.00608516	0.220249
ENSMUSG00000037075	Rnf139	protein_coding	15	58889229	ring finger protein 139	RNF139	1140.22	0.151966	0.0554184	2.74215	0.00610376	0.220489
ENSMUSG00000030793	Pycard	protein_coding	7	127989708	PYD and CARD domain containing	PYCARD	81.1184	0.375705	0.137097	2.74044	0.00613571	0.220778
ENSMUSG00000078908	Mon1b	protein_coding	8	113635587	MON1 homolog B, secretory traffciking associated	MON1B	680.038	-0.157983	0.0576358	-2.74106	0.00612406	0.220778
ENSMUSG00000025200	Cwf19l1	protein_coding	19	44108644	CWF19-like 1, cell cycle control (S. pombe)	CWF19L1	307.982	0.163836	0.0598743	2.73633	0.00621279	0.221818
ENSMUSG00000026779	Mastl	protein_coding	2	23115606	microtubule associated serine/threonine kinase-like	MASTL	103.373	0.306345	0.111913	2.73735	0.00619371	0.221818
ENSMUSG00000026883	Dab2ip	protein_coding	2	35558266	disabled 2 interacting protein	DAB2IP	1064.92	-0.186209	0.0680063	-2.73811	0.0061793	0.221818
ENSMUSG00000043962	Thrap3	protein_coding	4	126164082	thyroid hormone receptor associated protein 3	THRAP3	1339.12	0.0922701	0.0337197	2.73638	0.00621192	0.221818
ENSMUSG00000023262	Acy1	protein_coding	9	106432981	aminoacylase 1	ACY1	391.819	0.335773	0.122757	2.73527	0.00623298	0.222109
ENSMUSG00000021111	Papola	protein_coding	12	105784694	poly (A) polymerase alpha	PAPOLA	1795.38	-0.155014	0.0567193	-2.73301	0.00627591	0.222898
ENSMUSG00000022889	Mrpl39	protein_coding	16	84717576	mitochondrial ribosomal protein L39	MRPL39	799.891	0.181825	0.06658	2.73093	0.00631562	0.222898
ENSMUSG00000025428	Atp5a1	protein_coding	18	77773729	ATP synthase, H+ transporting, mitochondrial F1 complex, alpha subunit 1	ATP5A1	25066	0.135308	0.0495352	2.73155	0.00630368	0.222898
ENSMUSG00000028889	Yrdc	protein_coding	4	124850679	yrdC domain containing (E.coli)	YRDC	298.011	0.199416	0.0730147	2.73118	0.00631074	0.222898
ENSMUSG00000075289	Carns1	protein_coding	19	4164324	carnosine synthase 1	CARNS1	628.918	0.25002	0.0914939	2.73264	0.00628298	0.222898
ENSMUSG00000054855	Rnd1	protein_coding	15	98663421	Rho family GTPase 1	RND1	878.912	0.191466	0.0701328	2.73005	0.00633251	0.223067
ENSMUSG00000021061	Sptb	protein_coding	12	76580488	spectrin beta, erythrocytic	SPTB	4443.03	-0.289044	0.105995	-2.72697	0.00639188	0.223149
ENSMUSG00000024735	Prpf19	protein_coding	19	10895231	pre-mRNA processing factor 19	PRPF19	4903.44	0.198228	0.0726575	2.72825	0.00636717	0.223149
ENSMUSG00000026806	Ddx31	protein_coding	2	28840406	DEAD/H (Asp-Glu-Ala-Asp/His) box polypeptide 31	DDX31	231.582	0.17791	0.0653199	2.72368	0.00645596	0.223149
ENSMUSG00000032263	Bckdhb	protein_coding	9	83925145	branched chain ketoacid dehydrogenase E1, beta polypeptide	BCKDHB	990.692	0.115799	0.0425015	2.72458	0.00643841	0.223149
ENSMUSG00000059495	Arhgef12	protein_coding	9	42963842	Rho guanine nucleotide exchange factor (GEF) 12	ARHGEF12	5676.14	-0.18713	0.068605	-2.72765	0.0063788	0.223149
ENSMUSG00000060459	Kng2	protein_coding	16	22985854	kininogen 2	KNG1	7.60978	0.639814	0.234768	2.7253	0.0064243	0.223149
ENSMUSG00000073838	Tufm	protein_coding	7	126487361	Tu translation elongation factor, mitochondrial	TUFM	119.219	0.264008	0.0969242	2.72386	0.00645244	0.223149
ENSMUSG00000077734	Snord83b	snoRNA	15	80078498	small nucleolar RNA, C/D box 83B		19.1281	0.581326	0.213252	2.72601	0.00641055	0.223149
ENSMUSG00000079450	Cldn34c1	protein_coding	X	123103495	claudin 34C1		24.9725	-0.46838	0.171905	-2.72464	0.00643722	0.223149
ENSMUSG00000110027	C030029H02Rik	lincRNA	7	136268324	RIKEN cDNA C030029H02 gene		125.327	-0.329745	0.120947	-2.72636	0.00640363	0.223149
ENSMUSG00000021998	Lcp1	protein_coding	14	75131101	lymphocyte cytosolic protein 1	LCP1	976.591	0.280437	0.10306	2.72109	0.00650668	0.223643
ENSMUSG00000028398	Tmem261	protein_coding	4	75277354	transmembrane protein 261	TMEM261	366.575	0.179394	0.0659143	2.72163	0.00649609	0.223643
ENSMUSG00000034994	Eef2	protein_coding	10	81176631	eukaryotic translation elongation factor 2	EEF2	25944.6	0.0936754	0.0344223	2.72136	0.00650135	0.223643
ENSMUSG00000000915	Hip1r	protein_coding	5	123973628	huntingtin interacting protein 1 related	HIP1R	2329.87	0.174743	0.0642489	2.71978	0.00653258	0.224115
ENSMUSG00000021763	BC067074	protein_coding	13	113317084	cDNA sequence BC067074		144.689	-0.414442	0.152486	-2.71791	0.00656967	0.224192
ENSMUSG00000025597	Klhl4	protein_coding	X	114474333	kelch-like 4	KLHL4	1399.12	0.262371	0.0965455	2.71759	0.00657602	0.224192
ENSMUSG00000046312	AI464131	protein_coding	4	41495604	expressed sequence AI464131	KIAA1161	666.638	0.158026	0.0581632	2.71694	0.00658877	0.224192
ENSMUSG00000056752	Dnah9	protein_coding	11	65831282	dynein, axonemal, heavy chain 9	DNAH9	346.189	-0.403977	0.148707	-2.7166	0.00659568	0.224192
ENSMUSG00000073421	H2-Ab1	protein_coding	17	34263209	histocompatibility 2, class II antigen A, beta 1	HLA-DQB1	125.823	-0.658354	0.242284	-2.71728	0.0065821	0.224192
ENSMUSG00000096472	Cdkn2d	protein_coding	9	21288410	cyclin-dependent kinase inhibitor 2D (p19, inhibits CDK4)	CDKN2D	617.511	0.201239	0.0741455	2.7141	0.00664555	0.225057
ENSMUSG00000104990	Gm43504	TEC	5	44664694	predicted gene 43504		10.5095	-0.647225	0.238423	-2.71461	0.00663529	0.225057
ENSMUSG00000022329	Stk3	protein_coding	15	34875496	serine/threonine kinase 3	STK3	1176.96	0.166192	0.0612514	2.71328	0.00666212	0.225204
ENSMUSG00000003575	Crtc1	protein_coding	8	70382355	CREB regulated transcription coactivator 1	CRTC1	518.636	-0.334811	0.123456	-2.71199	0.00668808	0.225668
ENSMUSG00000024053	Emilin2	protein_coding	17	71252176	elastin microfibril interfacer 2	EMILIN2	649.471	0.277742	0.102456	2.71085	0.00671106	0.226029
ENSMUSG00000040813	Tex264	protein_coding	9	106658746	testis expressed gene 264	TEX264	905.648	0.148012	0.0546482	2.70845	0.00675988	0.227258
ENSMUSG00000022043	Trim35	protein_coding	14	66297031	tripartite motif-containing 35	TRIM35	3315.18	0.134864	0.0499451	2.70023	0.00692905	0.22744
ENSMUSG00000024493	Lars	protein_coding	18	42202350	leucyl-tRNA synthetase	LARS	1799.24	0.15675	0.0579797	2.70354	0.00686058	0.22744
ENSMUSG00000027067	Ssrp1	protein_coding	2	85037234	structure specific recognition protein 1	SSRP1	1707.81	0.0998877	0.0369678	2.70202	0.00689191	0.22744
ENSMUSG00000030124	Lag3	protein_coding	6	124904361	lymphocyte-activation gene 3	LAG3	35.5481	0.44304	0.164024	2.70108	0.00691155	0.22744
ENSMUSG00000030298	Sec13	protein_coding	6	113728062	SEC13 homolog, nuclear pore and COPII coat complex component	SEC13	1691.18	0.170428	0.0629544	2.70717	0.00678593	0.22744
ENSMUSG00000031907	Zfp90	protein_coding	8	106415327	zinc finger protein 90	ZFP90	455.699	0.160053	0.0592813	2.69989	0.00693627	0.22744
ENSMUSG00000032353	Tmed3	protein_coding	9	89699206	transmembrane p24 trafficking protein 3	TMED3	677.027	0.182233	0.0674737	2.70081	0.00691714	0.22744
ENSMUSG00000042121	Ssh1	protein_coding	5	113937094	slingshot homolog 1 (Drosophila)	SSH1	447.36	-0.315252	0.116769	-2.6998	0.00693815	0.22744
ENSMUSG00000044361	BC024139	protein_coding	15	76119517	cDNA sequence BC024139		61.9086	0.440137	0.162897	2.70193	0.00689384	0.22744
ENSMUSG00000058013	Sept11	protein_coding	5	93093437	septin 11	SEPT11	1161.15	-0.337303	0.124741	-2.70403	0.0068504	0.22744
ENSMUSG00000061132	Blnk	protein_coding	19	40928927	B cell linker	BLNK	48.8993	0.464062	0.171721	2.70241	0.00688385	0.22744
ENSMUSG00000067365	Tmem128	protein_coding	5	38260185	transmembrane protein 128	TMEM128	811.012	0.178091	0.0658248	2.70552	0.00681967	0.22744
ENSMUSG00000104713	Gbp6	protein_coding	5	105270702	guanylate binding protein 6	GBP6	24.5713	0.645014	0.238772	2.70138	0.00690518	0.22744
ENSMUSG00000108893	Gm44927	TEC	7	87890749	predicted gene 44927		15.0316	-0.604333	0.223427	-2.70483	0.00683392	0.22744
ENSMUSG00000002342	Tmem161a	protein_coding	8	70172356	transmembrane protein 161A	TMEM161A	620.064	0.197558	0.0732058	2.69867	0.00696177	0.227809
ENSMUSG00000007989	Fzd3	protein_coding	14	65201026	frizzled class receptor 3	FZD3	1463.17	-0.175455	0.0650658	-2.69659	0.00700544	0.228832
ENSMUSG00000079036	Alkbh1	protein_coding	12	87425840	alkB homolog 1, histone H2A dioxygenase	ALKBH1	319.257	0.169211	0.0627669	2.69587	0.00702059	0.228921
ENSMUSG00000022021	Diaph3	protein_coding	14	86655367	diaphanous related formin 3	DIAPH3	124.705	0.3234	0.120074	2.69334	0.00707396	0.230254
ENSMUSG00000018068	Ints2	protein_coding	11	86210681	integrator complex subunit 2	INTS2	619.559	0.146994	0.0547075	2.68691	0.00721172	0.23097
ENSMUSG00000018334	Ksr1	protein_coding	11	79013440	kinase suppressor of ras 1	KSR1	475.265	-0.208286	0.0773977	-2.69111	0.00712139	0.23097
ENSMUSG00000028671	Gale	protein_coding	4	135963727	galactose-4-epimerase, UDP	GALE	242.552	0.246203	0.0916267	2.68702	0.00720923	0.23097
ENSMUSG00000030854	Ptpn5	protein_coding	7	47077795	protein tyrosine phosphatase, non-receptor type 5	PTPN5	1026.61	-0.185082	0.0687812	-2.69088	0.00712642	0.23097
ENSMUSG00000036158	Prickle1	protein_coding	15	93499114	prickle planar cell polarity protein 1	PRICKLE1	751.508	-0.117579	0.0437275	-2.68891	0.00716859	0.23097
ENSMUSG00000040528	Milr1	protein_coding	11	106751226	mast cell immunoglobulin like receptor 1	MILR1	15.5174	0.626752	0.233246	2.68709	0.00720781	0.23097
ENSMUSG00000049928	Glp2r	protein_coding	11	67661502	glucagon-like peptide 2 receptor	GLP2R	25.7543	0.602883	0.224415	2.68646	0.00722135	0.23097
ENSMUSG00000053318	Slamf8	protein_coding	1	172581758	SLAM family member 8	SLAMF8	14.6619	0.581968	0.216575	2.68714	0.00720668	0.23097
ENSMUSG00000070056	Mfhas1	protein_coding	8	35587798	malignant fibrous histiocytoma amplified sequence 1	MFHAS1	707.951	-0.19467	0.0724273	-2.6878	0.00719238	0.23097
ENSMUSG00000105003	Gm42512	lincRNA	3	57953655	predicted gene 42512		47.559	0.426926	0.158754	2.68923	0.00716174	0.23097
ENSMUSG00000002846	Timmdc1	protein_coding	16	38498347	translocase of inner mitochondrial membrane domain containing 1	TIMMDC1	483.742	0.141949	0.0529104	2.68281	0.00730055	0.231815
ENSMUSG00000027775	Mfsd1	protein_coding	3	67582741	major facilitator superfamily domain containing 1	MFSD1	1068.9	0.164499	0.0613307	2.68217	0.00731465	0.231815
ENSMUSG00000029125	Stx18	protein_coding	5	38038742	syntaxin 18	STX18	896.343	0.126755	0.047244	2.68298	0.00729693	0.231815
ENSMUSG00000044949	Ubtd2	protein_coding	11	32455370	ubiquitin domain containing 2	UBTD2	156.777	-0.261171	0.0973872	-2.68178	0.00732326	0.231815
ENSMUSG00000052151	Plpp2	protein_coding	10	79526430	phospholipid phosphatase 2	PLPP2	373.068	0.293725	0.109414	2.68452	0.00726344	0.231815
ENSMUSG00000078779	Zfp59	protein_coding	7	27838607	zinc finger protein 59		152.433	0.225823	0.0841392	2.68392	0.00727641	0.231815
ENSMUSG00000022216	Psme1	protein_coding	14	55578123	proteasome (prosome, macropain) activator subunit 1 (PA28 alpha)	PSME1	440.715	0.232209	0.0866837	2.67881	0.00738853	0.232557
ENSMUSG00000024841	Eif1ad	protein_coding	19	5366813	eukaryotic translation initiation factor 1A domain containing	EIF1AD	527.741	0.14352	0.0535839	2.67841	0.0073972	0.232557
ENSMUSG00000031565	Fgfr1	protein_coding	8	25513654	fibroblast growth factor receptor 1	FGFR1	1606.85	-0.250654	0.0935558	-2.6792	0.0073799	0.232557
ENSMUSG00000079445	B3gnt7	protein_coding	1	86302832	UDP-GlcNAc:betaGal beta-1,3-N-acetylglucosaminyltransferase 7	B3GNT7	9.59685	0.640203	0.239	2.67867	0.00739146	0.232557
ENSMUSG00000004730	Adgre1	protein_coding	17	57358686	adhesion G protein-coupled receptor E1	ADGRE1	203.931	0.499294	0.186542	2.67658	0.00743773	0.233036
ENSMUSG00000024978	Gpam	protein_coding	19	55069734	glycerol-3-phosphate acyltransferase, mitochondrial	GPAM	2046.2	0.127277	0.0475432	2.67708	0.00742668	0.233036
ENSMUSG00000001440	Kpnb1	protein_coding	11	97159714	karyopherin (importin) beta 1	KPNB1	4969.02	0.117647	0.0442049	2.6614	0.00778169	0.233623
ENSMUSG00000002222	Rmnd5a	protein_coding	6	71388634	required for meiotic nuclear division 5 homolog A	RMND5A	4464.14	-0.101754	0.0381191	-2.66937	0.00759931	0.233623
ENSMUSG00000013593	Ndufs2	protein_coding	1	171234853	NADH dehydrogenase (ubiquinone) Fe-S protein 2	NDUFS2	5354.85	0.140384	0.0526822	2.66473	0.00770499	0.233623
ENSMUSG00000020883	Fbxl20	protein_coding	11	98082556	F-box and leucine-rich repeat protein 20	FBXL20	1068.83	-0.118073	0.044286	-2.66616	0.00767241	0.233623
ENSMUSG00000020932	Gfap	protein_coding	11	102887336	glial fibrillary acidic protein	GFAP	24884.8	0.426562	0.159723	2.67064	0.00757076	0.233623
ENSMUSG00000021361	Tmem14c	protein_coding	13	41016250	transmembrane protein 14C	TMEM14C	545.381	0.175935	0.0659335	2.66836	0.00762219	0.233623
ENSMUSG00000021595	Nsun2	protein_coding	13	69533746	NOL1/NOP2/Sun domain family member 2	NSUN2	2542.96	0.102008	0.0383024	2.66323	0.00773953	0.233623
ENSMUSG00000025239	Limd1	protein_coding	9	123478706	LIM domains containing 1	LIMD1	787.665	0.192203	0.071974	2.67045	0.00757493	0.233623
ENSMUSG00000027257	Pacsin3	protein_coding	2	91255954	protein kinase C and casein kinase substrate in neurons 3	PACSIN3	889.264	0.204501	0.0768604	2.66068	0.00779833	0.233623
ENSMUSG00000027524	Edn3	protein_coding	2	174760619	endothelin 3	EDN3	81.8068	-0.647594	0.243394	-2.66068	0.00779823	0.233623
ENSMUSG00000028047	Thbs3	protein_coding	3	89215180	thrombospondin 3	THBS3	207.017	0.264564	0.0989724	2.67311	0.00751515	0.233623
ENSMUSG00000028478	Clta	protein_coding	4	44004452	clathrin, light polypeptide (Lca)	CLTA	4002.59	0.139269	0.0522893	2.66343	0.00773488	0.233623
ENSMUSG00000028871	Rspo1	protein_coding	4	124986430	R-spondin 1	RSPO1	41.4839	-0.492809	0.185158	-2.66156	0.00777784	0.233623
ENSMUSG00000029203	Ube2k	protein_coding	5	65537233	ubiquitin-conjugating enzyme E2K	UBE2K	2148.31	-0.185031	0.0692753	-2.67095	0.00756362	0.233623
ENSMUSG00000030744	Rps3	protein_coding	7	99477896	ribosomal protein S3	RPS3	6860.42	0.178427	0.0670036	2.66295	0.00774588	0.233623
ENSMUSG00000031337	Mtm1	protein_coding	X	71210767	X-linked myotubular myopathy gene 1	MTM1	502.467	0.1943	0.072649	2.6745	0.00748402	0.233623
ENSMUSG00000032602	Slc25a20	protein_coding	9	108662088	solute carrier family 25 (mitochondrial carnitine/acylcarnitine translocase), member 20	SLC25A20	436.764	0.178528	0.0669303	2.66737	0.00764464	0.233623
ENSMUSG00000035179	Ppp1r32	protein_coding	19	10474257	protein phosphatase 1, regulatory subunit 32	PPP1R32	37.3252	-0.61236	0.228907	-2.67515	0.00746968	0.233623
ENSMUSG00000038324	Trpc4ap	protein_coding	2	155634271	transient receptor potential cation channel, subfamily C, member 4 associated protein	TRPC4AP	3600.55	0.100519	0.0377225	2.6647	0.00770576	0.233623
ENSMUSG00000038550	Ciart	protein_coding	3	95878503	circadian associated repressor of transcription	CIART	165.902	0.30545	0.114236	2.67385	0.0074987	0.233623
ENSMUSG00000040759	Cmtm5	protein_coding	14	54936470	CKLF-like MARVEL transmembrane domain containing 5	CMTM5	1361.23	0.262797	0.0984237	2.67006	0.00758386	0.233623
ENSMUSG00000042043	Tbca	protein_coding	13	94788943	tubulin cofactor A	TBCA	652.976	0.185691	0.0697914	2.66066	0.00779884	0.233623
ENSMUSG00000042208	0610010F05Rik	protein_coding	11	23564961	RIKEN cDNA 0610010F05 gene	KIAA1841	1946.17	0.152328	0.0572487	2.66081	0.00779518	0.233623
ENSMUSG00000054556	Gm4876	antisense	6	17065010	predicted gene 4876		70.0584	0.373181	0.139974	2.66606	0.00767451	0.233623
ENSMUSG00000055235	Wdr86	protein_coding	5	24711738	WD repeat domain 86	WDR86	15.3296	-0.639301	0.23952	-2.6691	0.00760556	0.233623
ENSMUSG00000058135	Gstm1	protein_coding	3	108012255	glutathione S-transferase, mu 1	GSTM5	1608.33	0.194517	0.0730317	2.66346	0.00773427	0.233623
ENSMUSG00000061410	Zcchc14	protein_coding	8	121598703	zinc finger, CCHC domain containing 14	ZCCHC14	804.029	-0.23135	0.086951	-2.66069	0.00779807	0.233623
ENSMUSG00000007613	Tgfbr1	protein_coding	4	47353222	transforming growth factor, beta receptor I	TGFBR1	1273.39	0.207623	0.0780809	2.65907	0.00783565	0.234345
ENSMUSG00000024827	Gldc	protein_coding	19	30098449	glycine decarboxylase	GLDC	112.225	-0.233381	0.0878503	-2.65657	0.00789393	0.235323
ENSMUSG00000035585	Tsen34	protein_coding	7	3692863	tRNA splicing endonuclease subunit 34	TSEN34	601.691	0.186542	0.0702138	2.65677	0.00788921	0.235323
ENSMUSG00000029250	Polr2b	protein_coding	5	77310147	polymerase (RNA) II (DNA directed) polypeptide B	POLR2B	2596.34	0.0980084	0.0369047	2.65572	0.00791402	0.235487
ENSMUSG00000033377	Palmd	protein_coding	3	116918258	palmdelphin	PALMD	159.188	-0.307074	0.115648	-2.65525	0.00792499	0.235487
ENSMUSG00000033952	Aspm	protein_coding	1	139454772	asp (abnormal spindle)-like, microcephaly associated (Drosophila)	ASPM	44.8693	0.557886	0.210242	2.65354	0.00796518	0.23592
ENSMUSG00000067995	Gtf2f2	protein_coding	14	75896937	general transcription factor IIF, polypeptide 2	GTF2F2	391.036	0.186202	0.0701707	2.65356	0.00796467	0.23592
ENSMUSG00000022805	Maats1	protein_coding	16	38297754	MYCBP-associated, testis expressed 1	MAATS1	48.3171	-0.578479	0.218173	-2.65147	0.00801424	0.236234
ENSMUSG00000023495	Pcbp4	protein_coding	9	106453291	poly(rC) binding protein 4	PCBP4	2215.47	0.180295	0.0679761	2.65233	0.00799384	0.236234
ENSMUSG00000030045	Mrpl19	protein_coding	6	81957851	mitochondrial ribosomal protein L19	MRPL19	650.79	0.141194	0.0532413	2.65196	0.0080027	0.236234
ENSMUSG00000006215	Zbtb17	protein_coding	4	141444654	zinc finger and BTB domain containing 17	ZBTB17	481.637	0.147803	0.0558077	2.64844	0.00808633	0.236369
ENSMUSG00000016257	Slmo2	protein_coding	2	174465067	slowmo homolog 2 (Drosophila)	PRELID3B	1116.81	0.140783	0.0531762	2.64747	0.00810959	0.236369
ENSMUSG00000020097	Sgpl1	protein_coding	10	61098642	sphingosine phosphate lyase 1	SGPL1	1259.92	0.152805	0.0576935	2.64857	0.00808333	0.236369
ENSMUSG00000021591	Glrx	protein_coding	13	75839868	glutaredoxin	GLRX	712.866	0.152895	0.0577442	2.6478	0.00810177	0.236369
ENSMUSG00000025991	Cps1	protein_coding	1	67123026	carbamoyl-phosphate synthetase 1	CPS1	32.5121	0.525819	0.198759	2.64552	0.00815661	0.236369
ENSMUSG00000026185	Igfbp5	protein_coding	1	72857932	insulin-like growth factor binding protein 5	IGFBP5	1375.8	-0.636065	0.240444	-2.64538	0.00815993	0.236369
ENSMUSG00000029486	Mrpl1	protein_coding	5	96209493	mitochondrial ribosomal protein L1	MRPL1	591.359	0.130819	0.0493636	2.6501	0.00804674	0.236369
ENSMUSG00000031711	Zfp330	protein_coding	8	82763607	zinc finger protein 330	ZNF330	596.39	0.159474	0.0602625	2.64632	0.00813737	0.236369
ENSMUSG00000038524	Fchsd1	protein_coding	18	37957431	FCH and double SH3 domains 1	FCHSD1	134.51	0.243544	0.0918873	2.65047	0.008038	0.236369
ENSMUSG00000040729	Cep126	protein_coding	9	8076461	centrosomal protein 126	CEP126	422.236	-0.178429	0.0673418	-2.6496	0.00805866	0.236369
ENSMUSG00000071661	Zbtb3	protein_coding	19	8802530	zinc finger and BTB domain containing 3	ZBTB3	83.5809	0.263645	0.0996386	2.64601	0.00814466	0.236369
ENSMUSG00000018574	Acadvl	protein_coding	11	70010183	acyl-Coenzyme A dehydrogenase, very long chain	ACADVL	1858.69	0.19147	0.072438	2.64322	0.00821214	0.236394
ENSMUSG00000027765	P2ry1	protein_coding	3	61002795	purinergic receptor P2Y, G-protein coupled 1	P2RY1	604.558	0.176243	0.0666757	2.64329	0.00821053	0.236394
ENSMUSG00000037111	Setd7	protein_coding	3	51515319	SET domain containing (lysine methyltransferase) 7	SETD7	3463.1	-0.220027	0.0832358	-2.64342	0.00820741	0.236394
ENSMUSG00000047976	Kcna1	protein_coding	6	126640397	potassium voltage-gated channel, shaker-related subfamily, member 1	KCNA1	4102.62	-0.258913	0.0979152	-2.64426	0.0081869	0.236394
ENSMUSG00000031533	Mrps31	protein_coding	8	22411361	mitochondrial ribosomal protein S31	MRPS31	724.337	0.17369	0.0657248	2.64268	0.00822523	0.236402
ENSMUSG00000018796	Acsl1	protein_coding	8	46471037	acyl-CoA synthetase long-chain family member 1	ACSL1	1573.45	0.184762	0.0700049	2.63927	0.00830844	0.236945
ENSMUSG00000025571	Tnrc6c	protein_coding	11	117654289	trinucleotide repeat containing 6C	TNRC6C	1106.19	-0.266023	0.100784	-2.63954	0.00830177	0.236945
ENSMUSG00000032786	Alas1	protein_coding	9	106233455	aminolevulinic acid synthase 1	ALAS1	1181.33	0.11556	0.0437834	2.63935	0.00830656	0.236945
ENSMUSG00000035273	Hpse	protein_coding	5	100679484	heparanase	HPSE	22.1196	0.642096	0.243212	2.64006	0.00828907	0.236945
ENSMUSG00000052712	BC004004	protein_coding	17	29268788	cDNA sequence BC004004	C6orf89	1280.74	0.144574	0.0547551	2.64038	0.00828139	0.236945
ENSMUSG00000030870	Ubfd1	protein_coding	7	122067175	ubiquitin family domain containing 1	UBFD1	2433.84	-0.127502	0.0483382	-2.63771	0.00834675	0.23767
ENSMUSG00000024248	Cox7a2l	protein_coding	17	83501919	cytochrome c oxidase subunit VIIa polypeptide 2-like	COX7A2L	1613.27	0.128469	0.0487443	2.63557	0.00839968	0.238073
ENSMUSG00000030282	Cmas	protein_coding	6	142756686	cytidine monophospho-N-acetylneuraminic acid synthetase	CMAS	2694.11	0.136617	0.0518177	2.63649	0.00837677	0.238073
ENSMUSG00000031827	Cotl1	protein_coding	8	119809222	coactosin-like 1 (Dictyostelium)	COTL1	905.581	0.204784	0.0776957	2.63572	0.00839581	0.238073
ENSMUSG00000074129	Rpl13a	protein_coding	7	45125558	ribosomal protein L13A	RPL13A	329.149	0.20362	0.0773406	2.63276	0.00846934	0.239311
ENSMUSG00000100017	2410022M11Rik	antisense	14	56811953	RIKEN cDNA 2410022M11 gene		90.1549	0.269178	0.102227	2.63315	0.00845975	0.239311
ENSMUSG00000005732	Ranbp1	protein_coding	16	18239784	RAN binding protein 1	RANBP1	1171.03	0.159527	0.0606054	2.63222	0.00848294	0.239328
ENSMUSG00000062866	Phactr2	protein_coding	10	13207717	phosphatase and actin regulator 2	PHACTR2	906.528	-0.194329	0.0738551	-2.63122	0.00850793	0.239666
ENSMUSG00000000628	Hk2	protein_coding	6	82725025	hexokinase 2	HK2	152.698	0.377679	0.143938	2.6239	0.00869299	0.239692
ENSMUSG00000001260	Gabrg1	protein_coding	5	70751047	gamma-aminobutyric acid (GABA) A receptor, subunit gamma 1	GABRG1	1900.19	0.191208	0.0727481	2.62836	0.0085797	0.239692
ENSMUSG00000015671	Psma2	protein_coding	13	14613242	proteasome (prosome, macropain) subunit, alpha type 2	PSMA2	2137.25	0.149386	0.0569241	2.6243	0.00868271	0.239692
ENSMUSG00000020546	Stxbp4	protein_coding	11	90476492	syntaxin binding protein 4	STXBP4	398.433	-0.189152	0.0720468	-2.62541	0.00865457	0.239692
ENSMUSG00000022241	Tars	protein_coding	15	11383663	threonyl-tRNA synthetase	TARS	1001.75	0.123572	0.0471103	2.62304	0.00871485	0.239692
ENSMUSG00000030527	Crtc3	protein_coding	7	80586627	CREB regulated transcription coactivator 3	CRTC3	269.044	-0.334427	0.127345	-2.62615	0.00863571	0.239692
ENSMUSG00000032399	Rpl4	protein_coding	9	64173375	ribosomal protein L4	RPL4	8213.25	0.117674	0.0448212	2.62541	0.00865455	0.239692
ENSMUSG00000033249	Hsf4	protein_coding	8	105269801	heat shock transcription factor 4	HSF4	290.972	0.186599	0.0710656	2.62572	0.00864653	0.239692
ENSMUSG00000033918	Parl	protein_coding	16	20279820	presenilin associated, rhomboid-like	PARL	613.104	0.133395	0.0507251	2.62976	0.00854447	0.239692
ENSMUSG00000036613	Tssc1	protein_coding	12	28751828	tumor suppressing subtransferable candidate 1	TSSC1	634.13	0.150698	0.0574489	2.62317	0.0087116	0.239692
ENSMUSG00000039194	Rlbp1	protein_coding	7	79374870	retinaldehyde binding protein 1	RLBP1	172.265	0.312129	0.118927	2.62453	0.00867675	0.239692
ENSMUSG00000045404	Kcnk13	protein_coding	12	99964499	potassium channel, subfamily K, member 13	KCNK13	363.525	0.300351	0.114509	2.62296	0.00871701	0.239692
ENSMUSG00000067279	Ppp1r3c	protein_coding	19	36731737	protein phosphatase 1, regulatory (inhibitor) subunit 3C	PPP1R3C	2021.27	0.178148	0.0677682	2.62879	0.008569	0.239692
ENSMUSG00000074476	Spc24	protein_coding	9	21755442	SPC24, NDC80 kinetochore complex component, homolog (S. cerevisiae)	SPC24	15.7209	0.526894	0.200594	2.62666	0.00862263	0.239692
ENSMUSG00000097715	Gpr137b-ps	lincRNA	13	12619084	G protein-coupled receptor 137B, pseudogene		62.1457	0.325171	0.123658	2.6296	0.00854865	0.239692
ENSMUSG00000110087	Gm45309	sense_intronic	7	46784746	predicted gene 45309		12.0676	-0.563938	0.214406	-2.63023	0.00853281	0.239692
ENSMUSG00000003360	Ddx23	protein_coding	15	98645134	DEAD (Asp-Glu-Ala-Asp) box polypeptide 23	DDX23	1908.88	0.0819271	0.031243	2.62225	0.00873509	0.239831
ENSMUSG00000005054	Cstb	protein_coding	10	78425670	cystatin B	CSTB	530.136	0.208996	0.0797258	2.62143	0.00875607	0.240049
ENSMUSG00000061119	Prcp	protein_coding	7	92874470	prolylcarboxypeptidase (angiotensinase C)	PRCP	408.262	0.210939	0.0804947	2.62053	0.00877933	0.240329
ENSMUSG00000017390	Aldoc	protein_coding	11	78322968	aldolase C, fructose-bisphosphate	ALDOC	26486.9	0.156858	0.0598914	2.61905	0.00881759	0.241018
ENSMUSG00000020051	Pah	protein_coding	10	87521795	phenylalanine hydroxylase	PAH	15.5965	0.635875	0.242886	2.61799	0.00884482	0.241286
ENSMUSG00000044583	Tlr7	protein_coding	X	167304929	toll-like receptor 7	TLR7	129.563	0.416988	0.159298	2.61766	0.00885356	0.241286
ENSMUSG00000000308	Ckmt1	protein_coding	2	121357714	creatine kinase, mitochondrial 1, ubiquitous	CKMT1A	7793.67	0.150354	0.0574827	2.61564	0.00890599	0.241753
ENSMUSG00000021054	Sgpp1	protein_coding	12	75714248	sphingosine-1-phosphate phosphatase 1	SGPP1	2008.29	0.190392	0.0727832	2.61587	0.00889995	0.241753
ENSMUSG00000037601	Nme1	protein_coding	11	93956979	NME/NM23 nucleoside diphosphate kinase 1	NME1	1501.27	0.14754	0.0564151	2.61525	0.00891627	0.241753
ENSMUSG00000040084	Bub1b	protein_coding	2	118598211	BUB1B, mitotic checkpoint serine/threonine kinase	BUB1B	24.5207	0.578263	0.221177	2.61448	0.00893632	0.241753
ENSMUSG00000054383	Pnma1	protein_coding	12	84146131	paraneoplastic antigen MA1	PNMA1	53.1072	0.347483	0.132885	2.61491	0.00892501	0.241753
ENSMUSG00000000794	Kcnn3	protein_coding	3	89520164	potassium intermediate/small conductance calcium-activated channel, subfamily N, member 3	KCNN3	476.691	-0.273841	0.104768	-2.6138	0.00895427	0.241883
ENSMUSG00000017002	Slpi	protein_coding	2	164354070	secretory leukocyte peptidase inhibitor	SLPI	46.2952	0.468128	0.179915	2.60193	0.00926999	0.242282
ENSMUSG00000019868	Vta1	protein_coding	10	14654755	vesicle (multivesicular body) trafficking 1	VTA1	1223.85	0.161652	0.0622044	2.59873	0.00935697	0.242282
ENSMUSG00000020803	Txndc17	protein_coding	11	72207547	thioredoxin domain containing 17	TXNDC17	702.701	0.187676	0.0718638	2.61155	0.0090134	0.242282
ENSMUSG00000021366	Hivep1	protein_coding	13	42052021	human immunodeficiency virus type I enhancer binding protein 1	HIVEP1	925.649	-0.32221	0.123804	-2.60258	0.00925246	0.242282
ENSMUSG00000022415	Syngr1	protein_coding	15	80091334	synaptogyrin 1	SYNGR1	4096.23	-0.122839	0.0471588	-2.60479	0.00919301	0.242282
ENSMUSG00000022419	Deptor	protein_coding	15	55112317	DEP domain containing MTOR-interacting protein	DEPTOR	724.83	-0.225587	0.0868176	-2.59841	0.00936579	0.242282
ENSMUSG00000024675	Ms4a4c	protein_coding	19	11404770	membrane-spanning 4-domains, subfamily A, member 4C		8.60268	0.614289	0.236396	2.59856	0.00936148	0.242282
ENSMUSG00000025359	Pmel	protein_coding	10	128706258	premelanosome protein	PMEL	11.7939	-0.581135	0.222683	-2.6097	0.00906224	0.242282
ENSMUSG00000025738	Fbxl16	protein_coding	17	25809085	F-box and leucine-rich repeat protein 16	FBXL16	1190.19	-0.194111	0.0746001	-2.60202	0.00926762	0.242282
ENSMUSG00000026679	Enkur	protein_coding	2	21180731	enkurin, TRPC channel interacting protein	ENKUR	58.987	-0.568248	0.218744	-2.59778	0.00938295	0.242282
ENSMUSG00000028927	Padi2	protein_coding	4	140906344	peptidyl arginine deiminase, type II	PADI2	2995.2	0.302167	0.116042	2.60394	0.00921594	0.242282
ENSMUSG00000031453	Rasa3	protein_coding	8	13566948	RAS p21 protein activator 3	RASA3	2476.34	0.121158	0.0466247	2.59858	0.00936101	0.242282
ENSMUSG00000031913	Vps4a	protein_coding	8	107031222	vacuolar protein sorting 4A	VPS4A	2449.09	0.130856	0.0503222	2.60037	0.00931231	0.242282
ENSMUSG00000031960	Aars	protein_coding	8	111033144	alanyl-tRNA synthetase	AARS	5357.61	0.110136	0.0423536	2.6004	0.00931152	0.242282
ENSMUSG00000032254	Kif23	protein_coding	9	61915905	kinesin family member 23	KIF23	18.6612	0.596152	0.229227	2.6007	0.00930331	0.242282
ENSMUSG00000034108	Ccs	protein_coding	19	4825366	copper chaperone for superoxide dismutase	CCS	374.66	0.227649	0.0873882	2.60503	0.00918665	0.242282
ENSMUSG00000034981	Parm1	protein_coding	5	91517615	prostate androgen-regulated mucin-like protein 1	PARM1	1194.42	-0.229339	0.0881521	-2.60163	0.00927824	0.242282
ENSMUSG00000035413	Tmem98	protein_coding	11	80810175	transmembrane protein 98	TMEM98	464.176	0.279453	0.107403	2.60192	0.00927024	0.242282
ENSMUSG00000037627	Rgs22	protein_coding	15	36009479	regulator of G-protein signalling 22	RGS22	88.9369	-0.423027	0.162147	-2.60891	0.009083	0.242282
ENSMUSG00000039089	L3mbtl3	protein_coding	10	26274468	l(3)mbt-like 3 (Drosophila)	L3MBTL3	511.595	-0.180169	0.0692596	-2.60136	0.00928552	0.242282
ENSMUSG00000040521	Tsfm	protein_coding	10	127011572	Ts translation elongation factor, mitochondrial	TSFM	298.817	0.227147	0.0869946	2.61104	0.00902663	0.242282
ENSMUSG00000041000	Trim62	protein_coding	4	128883580	tripartite motif-containing 62	TRIM62	178.645	-0.314186	0.120296	-2.61179	0.00900701	0.242282
ENSMUSG00000041220	Elovl6	protein_coding	3	129532355	ELOVL family member 6, elongation of long chain fatty acids (yeast)	ELOVL6	1959.31	-0.1228	0.047286	-2.59697	0.00940512	0.242282
ENSMUSG00000041471	Fam35a	protein_coding	14	34237041	family with sequence similarity 35, member A	FAM35A	313.481	0.152382	0.0586482	2.59824	0.00937023	0.242282
ENSMUSG00000043621	Ubxn10	protein_coding	4	138709837	UBX domain protein 10	UBXN10	67.2676	-0.479302	0.184188	-2.60224	0.00926163	0.242282
ENSMUSG00000044037	Als2cl	protein_coding	9	110879870	ALS2 C-terminal like	ALS2CL	364.508	0.194764	0.0746358	2.60952	0.00906695	0.242282
ENSMUSG00000049643	2310022A10Rik	protein_coding	7	27553233	RIKEN cDNA 2310022A10 gene	C19orf47	194.845	-0.202332	0.077875	-2.59817	0.00937232	0.242282
ENSMUSG00000049775	Tmsb4x	protein_coding	X	167207093	thymosin, beta 4, X chromosome	TMSB4X	9116.85	0.228344	0.0879134	2.59738	0.00939385	0.242282
ENSMUSG00000060002	Chpt1	protein_coding	10	88452745	choline phosphotransferase 1	CHPT1	4378.89	0.183149	0.0701162	2.61208	0.00899931	0.242282
ENSMUSG00000070044	Fam149a	protein_coding	8	45336717	family with sequence similarity 149, member A	FAM149A	1082.07	-0.114114	0.0437288	-2.60959	0.00906502	0.242282
ENSMUSG00000071567	A830039N20Rik	lincRNA	14	23292291	RIKEN cDNA A830039N20 gene		465.897	-0.234302	0.0901377	-2.59938	0.00933926	0.242282
ENSMUSG00000074165	Zfp788	protein_coding	7	41633203	zinc finger protein 788		1474.28	0.127788	0.0489883	2.60855	0.00909257	0.242282
ENSMUSG00000074591	Ankub1	protein_coding	3	57657393	ankrin repeat and ubiquitin domain containing 1	ANKUB1	264.596	0.243699	0.0938544	2.59656	0.00941615	0.242282
ENSMUSG00000078161	Erich3	protein_coding	3	154663859	glutamate rich 3	ERICH3	944.761	-0.175416	0.0674007	-2.60259	0.00925234	0.242282
ENSMUSG00000020262	Adarb1	protein_coding	10	77290726	adenosine deaminase, RNA-specific, B1	ADARB1	4464.38	-0.170917	0.0659978	-2.58973	0.009605	0.242401
ENSMUSG00000020399	Havcr2	protein_coding	11	46454935	hepatitis A virus cellular receptor 2	HAVCR2	81.9273	0.380203	0.146513	2.59502	0.00945844	0.242401
ENSMUSG00000024013	Fgd2	protein_coding	17	29360914	FYVE, RhoGEF and PH domain containing 2	FGD2	101.462	0.310912	0.120025	2.59039	0.00958672	0.242401
ENSMUSG00000026260	Ndufa10	protein_coding	1	92439010	NADH dehydrogenase (ubiquinone) 1 alpha subcomplex 10	NDUFA10	4251.95	0.147716	0.0570111	2.591	0.00956983	0.242401
ENSMUSG00000028792	Ak2	protein_coding	4	128991958	adenylate kinase 2	AK2	439.35	0.14019	0.0540959	2.59151	0.00955552	0.242401
ENSMUSG00000029346	Srrd	protein_coding	5	112337392	SRR1 domain containing	SRRD	180.346	0.217719	0.0840201	2.59128	0.00956205	0.242401
ENSMUSG00000030335	Mrpl51	protein_coding	6	125191801	mitochondrial ribosomal protein L51	MRPL51	652.894	0.158004	0.0609792	2.59112	0.00956647	0.242401
ENSMUSG00000034471	Caskin2	protein_coding	11	115799183	CASK-interacting protein 2	CASKIN2	384.869	-0.278246	0.10734	-2.59218	0.00953687	0.242401
ENSMUSG00000034473	Sec22a	protein_coding	16	35311131	SEC22 homolog A, vesicle trafficking protein	SEC22A	486.407	0.155229	0.0598001	2.59579	0.00943727	0.242401
ENSMUSG00000042705	Commd10	protein_coding	18	46958862	COMM domain containing 10	COMMD10	344.569	0.163956	0.0632683	2.59143	0.00955766	0.242401
ENSMUSG00000051355	Commd1	protein_coding	11	22896136	COMM domain containing 1	COMMD1	358.755	0.178776	0.0689914	2.59127	0.00956218	0.242401
ENSMUSG00000058076	Sdhc	protein_coding	1	171127165	succinate dehydrogenase complex, subunit C, integral membrane protein	SDHC	1940.68	0.162679	0.0627073	2.59426	0.00947958	0.242401
ENSMUSG00000065767	Gm23849	snRNA	11	101627366	predicted gene, 23849		9.21329	0.616322	0.237687	2.593	0.00951424	0.242401
ENSMUSG00000089715	Cbx6	protein_coding	15	79823896	chromobox 6	CBX6	2501.28	-0.15769	0.060883	-2.59005	0.00959626	0.242401
ENSMUSG00000023973	Cnpy3	protein_coding	17	46735705	canopy FGF signaling regulator 3	CNPY3	1086.73	0.127951	0.0494438	2.5878	0.00965906	0.242789
ENSMUSG00000025037	Maoa	protein_coding	X	16619698	monoamine oxidase A	MAOA	1759.97	0.130676	0.0504844	2.58844	0.00964114	0.242789
ENSMUSG00000032898	Fbxo21	protein_coding	5	117976730	F-box protein 21	FBXO21	2666.61	0.108669	0.0419935	2.58777	0.00965988	0.242789
ENSMUSG00000039728	Slc6a5	protein_coding	7	49910146	solute carrier family 6 (neurotransmitter transporter, glycine), member 5	SLC6A5	5528.05	-0.282484	0.109252	-2.58561	0.00972075	0.243653
ENSMUSG00000047798	Cd300lf	protein_coding	11	115116214	CD300 molecule like family member F	CD300LF	25.9008	0.59228	0.229047	2.58584	0.00971418	0.243653
ENSMUSG00000019990	Pde7b	protein_coding	10	20398004	phosphodiesterase 7B	PDE7B	467.588	-0.176479	0.0682788	-2.58468	0.00974706	0.243981
ENSMUSG00000024589	Nedd4l	protein_coding	18	64887756	neural precursor cell expressed, developmentally down-regulated gene 4-like	NEDD4L	896.753	-0.1994	0.0771825	-2.58349	0.00978075	0.244492
ENSMUSG00000032294	Pkm	protein_coding	9	59656368	pyruvate kinase, muscle	PKM	19086	0.134845	0.0522198	2.58227	0.00981533	0.244692
ENSMUSG00000053475	Tnfaip6	protein_coding	2	52038009	tumor necrosis factor alpha induced protein 6	TNFAIP6	608.517	0.238577	0.0923905	2.58227	0.00981531	0.244692
ENSMUSG00000021962	Dcp1a	protein_coding	14	30479565	decapping mRNA 1A	DCP1A	492.09	-0.156509	0.060643	-2.58083	0.00985625	0.245381
ENSMUSG00000015947	Fcgr1	protein_coding	3	96282909	Fc receptor, IgG, high affinity I	FCGR1A	91.7678	0.432457	0.167727	2.57834	0.00992755	0.245827
ENSMUSG00000020721	Helz	protein_coding	11	107547930	helicase with zinc finger domain	HELZ	1421.87	-0.275614	0.106894	-2.57839	0.0099261	0.245827
ENSMUSG00000066979	Bub3	protein_coding	7	131560222	BUB3 mitotic checkpoint protein	BUB3	1924.37	0.143057	0.0554819	2.57844	0.00992463	0.245827
ENSMUSG00000074461	Gm10699	TEC	8	14090461	predicted gene 10699		216.414	0.205681	0.0797501	2.57907	0.00990653	0.245827
ENSMUSG00000006418	Rnf114	protein_coding	2	167492645	ring finger protein 114	RNF114	1288.28	0.12882	0.0500487	2.57389	0.0100561	0.246422
ENSMUSG00000021223	Papln	protein_coding	12	83763634	papilin, proteoglycan-like sulfated glycoprotein	PAPLN	37.9251	-0.404066	0.15741	-2.56696	0.0102594	0.246422
ENSMUSG00000021391	Cenpp	protein_coding	13	49464027	centromere protein P	CENPP	38.7663	0.394166	0.153488	2.56805	0.0102272	0.246422
ENSMUSG00000022270	Fam134b	protein_coding	15	25843264	family with sequence similarity 134, member B	FAM134B	2049.8	0.156818	0.0611	2.56659	0.0102705	0.246422
ENSMUSG00000024191	Bnip1	protein_coding	17	26781079	BCL2/adenovirus E1B interacting protein 1	BNIP1	293.406	0.17043	0.0662993	2.57062	0.0101517	0.246422
ENSMUSG00000026113	Inpp4a	protein_coding	1	37299865	inositol polyphosphate-4-phosphatase, type I	INPP4A	2277.77	-0.24621	0.0958162	-2.56961	0.0101814	0.246422
ENSMUSG00000027099	Mtx2	protein_coding	2	74825803	metaxin 2	MTX2	1178.14	0.170786	0.0663601	2.57362	0.010064	0.246422
ENSMUSG00000028397	Kdm4c	protein_coding	4	74242497	lysine (K)-specific demethylase 4C	KDM4C	1092.46	0.0940749	0.0365172	2.57618	0.0099899	0.246422
ENSMUSG00000028445	Enho	protein_coding	4	41638144	energy homeostasis associated	ENHO	1518.42	0.212482	0.0826727	2.57016	0.0101652	0.246422
ENSMUSG00000028458	Tesk1	protein_coding	4	43441939	testis specific protein kinase 1	TESK1	575.779	-0.156112	0.0608114	-2.56716	0.0102537	0.246422
ENSMUSG00000034998	Foxn2	protein_coding	17	88440711	forkhead box N2	FOXN2	886.104	0.188526	0.0734325	2.56734	0.0102482	0.246422
ENSMUSG00000036062	Phf24	protein_coding	4	42916660	PHD finger protein 24	PHF24	3687.65	-0.163116	0.0635448	-2.56694	0.01026	0.246422
ENSMUSG00000037005	Xpnpep2	protein_coding	X	48108725	X-prolyl aminopeptidase (aminopeptidase P) 2, membrane-bound	XPNPEP2	7.08703	-0.601325	0.234227	-2.56728	0.01025	0.246422
ENSMUSG00000040483	Xaf1	protein_coding	11	72301629	XIAP associated factor 1		299.438	0.54041	0.210139	2.57167	0.0101208	0.246422
ENSMUSG00000041117	Ccdc8	protein_coding	7	16992708	coiled-coil domain containing 8	CCDC8	77.4354	-0.496138	0.193013	-2.57049	0.0101555	0.246422
ENSMUSG00000042211	Fbxo38	protein_coding	18	62504069	F-box protein 38	FBXO38	1771.48	0.0948589	0.036933	2.5684	0.0102169	0.246422
ENSMUSG00000053783	1700016K19Rik	protein_coding	11	75999912	RIKEN cDNA 1700016K19 gene	C17orf97	19.2286	-0.622447	0.241805	-2.57417	0.010048	0.246422
ENSMUSG00000063856	Gpx1	protein_coding	9	108338903	glutathione peroxidase 1	GPX1	1444.36	0.178491	0.0692752	2.57655	0.00997909	0.246422
ENSMUSG00000075277	Haglr	lincRNA	2	74748422	Hoxd antisense growth associated long non-coding RNA		39.5744	0.424615	0.165444	2.56652	0.0102726	0.246422
ENSMUSG00000079481	Nhsl2	protein_coding	X	101849385	NHS-like 2	NHSL2	476.095	-0.33674	0.130909	-2.57231	0.0101021	0.246422
ENSMUSG00000081225	Cyp2j12	protein_coding	4	96099318	cytochrome P450, family 2, subfamily j, polypeptide 12		339.279	0.374556	0.145532	2.57371	0.0100615	0.246422
ENSMUSG00000090124	Ugt1a7c	protein_coding	1	88095062	UDP glucuronosyltransferase 1 family, polypeptide A7C		11.2582	0.623448	0.242038	2.57582	0.0100002	0.246422
ENSMUSG00000094942	Gm3604	protein_coding	13	62368328	predicted gene 3604		53.9987	-0.334452	0.130054	-2.57163	0.010122	0.246422
ENSMUSG00000103783	Gm37522	TEC	1	30833548	predicted gene, 37522		43.3313	-0.44323	0.172696	-2.56654	0.010272	0.246422
ENSMUSG00000002007	Srpk3	protein_coding	X	73774405	serine/arginine-rich protein specific kinase 3	SRPK3	195.635	0.255381	0.09957	2.56483	0.0103225	0.247065
ENSMUSG00000027282	Mtch2	protein_coding	2	90847155	mitochondrial carrier 2	MTCH2	2245.44	0.12182	0.0475044	2.5644	0.0103354	0.247065
ENSMUSG00000028443	Nudt2	protein_coding	4	41465151	nudix (nucleoside diphosphate linked moiety X)-type motif 2	NUDT2	447.028	0.201793	0.0786945	2.56426	0.0103396	0.247065
ENSMUSG00000026797	Stxbp1	protein_coding	2	32787602	syntaxin binding protein 1	STXBP1	7245.5	-0.265996	0.10377	-2.56332	0.0103677	0.247189
ENSMUSG00000030921	Trim30a	protein_coding	7	104409025	tripartite motif-containing 30A		200.951	0.553007	0.215752	2.56316	0.0103725	0.247189
ENSMUSG00000046808	Atp10d	polymorphic_pseudogene	5	72203329	ATPase, class V, type 10D	ATP10D	140.192	-0.410989	0.160371	-2.56274	0.0103851	0.247189
ENSMUSG00000057113	Npm1	protein_coding	11	33152287	nucleophosmin 1	NPM1	1780.82	0.149287	0.0582653	2.56219	0.0104014	0.247259
ENSMUSG00000048578	Mlec	protein_coding	5	115142981	malectin	MLEC	3677.36	-0.115287	0.0450109	-2.56132	0.0104276	0.247561
ENSMUSG00000016833	Mrps18c	protein_coding	5	100798627	mitochondrial ribosomal protein S18C	MRPS18C	297.434	0.220807	0.0862408	2.56036	0.0104564	0.247701
ENSMUSG00000026430	Rassf5	protein_coding	1	131176410	Ras association (RalGDS/AF-6) domain family member 5	RASSF5	546.308	-0.234535	0.0916609	-2.55872	0.0105057	0.247701
ENSMUSG00000030615	Tmem126a	protein_coding	7	90450700	transmembrane protein 126A	TMEM126A	458.291	0.164356	0.0642278	2.55895	0.0104988	0.247701
ENSMUSG00000033276	Stk36	protein_coding	1	74601445	serine/threonine kinase 36	STK36	102.49	-0.292292	0.114293	-2.55739	0.0105462	0.247701
ENSMUSG00000033565	Rbfox2	protein_coding	15	77078990	RNA binding protein, fox-1 homolog (C. elegans) 2	RBFOX2	2600.87	-0.175546	0.0686475	-2.55721	0.0105514	0.247701
ENSMUSG00000047394	Odf3b	protein_coding	15	89377450	outer dense fiber of sperm tails 3B	ODF3B	39.9534	-0.560875	0.219299	-2.55758	0.0105404	0.247701
ENSMUSG00000048755	Mcat	protein_coding	15	83546797	malonyl CoA:ACP acyltransferase (mitochondrial)	MCAT	305.941	0.195855	0.076592	2.55711	0.0105545	0.247701
ENSMUSG00000055639	Dach1	protein_coding	14	97786853	dachshund 1 (Drosophila)	DACH1	356.173	-0.200458	0.0783561	-2.5583	0.0105186	0.247701
ENSMUSG00000085262	Gm11574	processed_transcript	11	97048691	predicted gene 11574		11.4023	0.582142	0.227406	2.55992	0.0104695	0.247701
ENSMUSG00000000982	Ccl3	protein_coding	11	83647844	chemokine (C-C motif) ligand 3	CCL3	11.4975	0.599288	0.234435	2.55631	0.0105789	0.247959
ENSMUSG00000000439	Mkrn2	protein_coding	6	115601902	makorin, ring finger protein, 2	MKRN2	940.683	0.126532	0.0495073	2.55584	0.0105933	0.24798
ENSMUSG00000037541	Shank2	protein_coding	7	144001928	SH3/ankyrin domain gene 2	SHANK2	365.58	-0.335531	0.131309	-2.55527	0.0106105	0.248068
ENSMUSG00000058715	Fcer1g	protein_coding	1	171229572	Fc receptor, IgE, high affinity I, gamma polypeptide	FCER1G	107.421	0.402153	0.157465	2.55393	0.0106516	0.248713
ENSMUSG00000038844	Kif16b	protein_coding	2	142617474	kinesin family member 16B	KIF16B	1091.57	0.105866	0.0414723	2.5527	0.0106891	0.249272
ENSMUSG00000037905	Bri3bp	protein_coding	5	125441568	Bri3 binding protein	BRI3BP	2475.6	-0.160284	0.0628606	-2.54984	0.0107773	0.251011
ENSMUSG00000024807	Syvn1	protein_coding	19	6046576	synovial apoptosis inhibitor 1, synoviolin	SYVN1	252.563	-0.262472	0.102966	-2.54911	0.0107998	0.251097
ENSMUSG00000026436	Elk4	protein_coding	1	132007607	ELK4, member of ETS oncogene family	ELK4	609.193	-0.279773	0.109803	-2.54797	0.0108353	0.251097
ENSMUSG00000026749	Nek6	protein_coding	2	38511643	NIMA (never in mitosis gene a)-related expressed kinase 6	NEK6	547.458	0.175465	0.0688768	2.54752	0.0108491	0.251097
ENSMUSG00000053799	Exoc6	protein_coding	19	37550418	exocyst complex component 6	EXOC6	833.382	0.129999	0.0510293	2.54754	0.0108485	0.251097
ENSMUSG00000107879	9330102E08Rik	lincRNA	6	128169704	RIKEN cDNA 9330102E08 gene		294.778	-0.243177	0.0954234	-2.5484	0.010822	0.251097
ENSMUSG00000028960	Ube4b	protein_coding	4	149328416	ubiquitination factor E4B	UBE4B	1936.68	-0.222475	0.0873536	-2.54683	0.0108706	0.251279
ENSMUSG00000019433	Gipc1	protein_coding	8	83652677	GIPC PDZ domain containing family, member 1	GIPC1	734.185	0.186565	0.0733016	2.54517	0.0109223	0.251971
ENSMUSG00000040420	Cdh18	protein_coding	15	22549022	cadherin 18	CDH18	1374.56	0.133964	0.0526382	2.545	0.0109279	0.251971
ENSMUSG00000022262	Dnah5	protein_coding	15	28203752	dynein, axonemal, heavy chain 5	DNAH5	269.177	-0.437052	0.171789	-2.54413	0.0109551	0.252283
ENSMUSG00000017740	Slc12a5	protein_coding	2	164960802	solute carrier family 12, member 5	SLC12A5	7182.9	-0.247765	0.0974419	-2.5427	0.0110001	0.2524
ENSMUSG00000022372	Sla	protein_coding	15	66780819	src-like adaptor	SLA	96.8069	0.316551	0.124551	2.54154	0.0110365	0.2524
ENSMUSG00000024853	Sf3b2	protein_coding	19	5273923	splicing factor 3b, subunit 2	SF3B2	4735.01	0.0859049	0.0338077	2.54099	0.0110541	0.2524
ENSMUSG00000028434	Epb41l4b	protein_coding	4	56991972	erythrocyte membrane protein band 4.1 like 4b	EPB41L4B	809.77	-0.286905	0.112867	-2.54198	0.0110226	0.2524
ENSMUSG00000032743	D430042O09Rik	protein_coding	7	125707888	RIKEN cDNA D430042O09 gene	KIAA0556	724.812	-0.120094	0.0472718	-2.54049	0.0110698	0.2524
ENSMUSG00000039438	Ttc36	protein_coding	9	44799397	tetratricopeptide repeat domain 36	TTC36	8.12123	0.62614	0.246424	2.54091	0.0110565	0.2524
ENSMUSG00000041506	Rrp9	protein_coding	9	106475963	RRP9, small subunit (SSU) processome component, homolog (yeast)	RRP9	315.201	0.151585	0.05962	2.54253	0.0110054	0.2524
ENSMUSG00000046364	Rpl27a	protein_coding	7	109519147	ribosomal protein L27A	RPL27A	712.883	0.152058	0.0597823	2.54353	0.0109739	0.2524
ENSMUSG00000001211	Agpat3	protein_coding	10	78269178	1-acylglycerol-3-phosphate O-acyltransferase 3	AGPAT3	4886.56	-0.131722	0.0519949	-2.53337	0.0112972	0.252917
ENSMUSG00000002781	Tmem143	protein_coding	7	45896941	transmembrane protein 143	TMEM143	486.522	0.174994	0.0689825	2.53679	0.0111873	0.252917
ENSMUSG00000013736	Trnt1	protein_coding	6	106769120	tRNA nucleotidyl transferase, CCA-adding, 1	TRNT1	1253.1	0.133565	0.0526602	2.53635	0.0112014	0.252917
ENSMUSG00000019797	1700021F05Rik	protein_coding	10	43525133	RIKEN cDNA 1700021F05 gene	C6orf203	523.61	0.166028	0.0655553	2.53264	0.0113207	0.252917
ENSMUSG00000020140	Lgr5	protein_coding	10	115450311	leucine rich repeat containing G protein coupled receptor 5	LGR5	390.145	-0.257903	0.101699	-2.53595	0.0112142	0.252917
ENSMUSG00000021108	Prkch	protein_coding	12	73584797	protein kinase C, eta	PRKCH	193.039	0.204498	0.0807771	2.53163	0.0113533	0.252917
ENSMUSG00000022517	Mgrn1	protein_coding	16	4886100	mahogunin, ring finger 1	MGRN1	2765.4	-0.101399	0.0400404	-2.53242	0.0113279	0.252917
ENSMUSG00000025503	Taldo1	protein_coding	7	141392199	transaldolase 1	TALDO1	2575.26	0.224508	0.0884887	2.53714	0.0111761	0.252917
ENSMUSG00000028874	Fgr	protein_coding	4	132974095	FGR proto-oncogene, Src family tyrosine kinase	FGR	19.0769	0.531359	0.209377	2.53781	0.0111548	0.252917
ENSMUSG00000034151	Zbbx	protein_coding	3	75037907	zinc finger, B-box domain containing	ZBBX	44.8094	-0.525085	0.207125	-2.53512	0.011241	0.252917
ENSMUSG00000039262	Prrc2b	protein_coding	2	32151082	proline-rich coiled-coil 2B	PRRC2B	3935.52	-0.324657	0.128178	-2.53286	0.0113135	0.252917
ENSMUSG00000040225	Prrc2c	protein_coding	1	162670725	proline-rich coiled-coil 2C	PRRC2C	4036.58	-0.312342	0.123348	-2.53221	0.0113347	0.252917
ENSMUSG00000040385	Ppp1ca	protein_coding	19	4192158	protein phosphatase 1, catalytic subunit, alpha isoform	PPP1CA	2650.34	0.152454	0.060094	2.53693	0.011183	0.252917
ENSMUSG00000042228	Lyn	protein_coding	4	3678115	LYN proto-oncogene, Src family tyrosine kinase	LYN	223.996	0.322556	0.127392	2.532	0.0113413	0.252917
ENSMUSG00000045932	Ifit2	protein_coding	19	34550694	interferon-induced protein with tetratricopeptide repeats 2	IFIT2	701.555	0.311468	0.122911	2.5341	0.0112737	0.252917
ENSMUSG00000078584	AU022252	protein_coding	4	119203570	expressed sequence AU022252	C1orf50	680.407	-0.162942	0.0642532	-2.53594	0.0112146	0.252917
ENSMUSG00000078671	Chd2	protein_coding	7	73426638	chromodomain helicase DNA binding protein 2	CHD2	2284.77	0.188444	0.0743348	2.53507	0.0112423	0.252917
ENSMUSG00000084106	Gm6136	processed_pseudogene	1	86908793	predicted pseudogene 6136		6.96266	0.596164	0.235039	2.53645	0.0111982	0.252917
ENSMUSG00000093536	Smim17	protein_coding	7	6398715	small integral membrane protein 17	SMIM17	1092.8	0.144785	0.0571364	2.53403	0.0112759	0.252917
ENSMUSG00000022521	Crebbp	protein_coding	16	4081328	CREB binding protein	CREBBP	1930.25	-0.314646	0.124384	-2.52963	0.0114183	0.253073
ENSMUSG00000033022	Cdo1	protein_coding	18	46713205	cysteine dioxygenase 1, cytosolic	CDO1	391.381	0.234916	0.0928497	2.53006	0.0114042	0.253073
ENSMUSG00000039316	Rftn1	protein_coding	17	49992257	raftlin lipid raft linker 1	RFTN1	803.738	0.23271	0.0919578	2.53061	0.0113863	0.253073
ENSMUSG00000051344	Plekhm3	protein_coding	1	64785983	pleckstrin homology domain containing, family M, member 3	PLEKHM3	1361.33	-0.185277	0.0732378	-2.5298	0.0114129	0.253073
ENSMUSG00000097119	B230354K17Rik	lincRNA	17	45433852	RIKEN cDNA B230354K17 gene		523.305	-0.14288	0.0564899	-2.5293	0.011429	0.253073
ENSMUSG00000001482	Def8	protein_coding	8	123423527	differentially expressed in FDCP 8	DEF8	966.431	0.109964	0.0435363	2.52579	0.0115437	0.253953
ENSMUSG00000006442	Srm	protein_coding	4	148591503	spermidine synthase	SRM	457.621	0.149058	0.0590899	2.52257	0.0116501	0.253953
ENSMUSG00000016458	Wt1	protein_coding	2	105126529	Wilms tumor 1 homolog	WT1	13.4682	-0.618546	0.245503	-2.5195	0.0117521	0.253953
ENSMUSG00000017400	Stac2	protein_coding	11	98036623	SH3 and cysteine rich domain 2	STAC2	351.464	-0.409046	0.162135	-2.52287	0.0116403	0.253953
ENSMUSG00000020525	Ppm1d	protein_coding	11	85311244	protein phosphatase 1D magnesium-dependent, delta isoform	PPM1D	446.031	0.137496	0.0545302	2.52146	0.0116867	0.253953
ENSMUSG00000020561	Twistnb	protein_coding	12	33429624	twist basic helix-loop-helix transcription factor 1 neighbor	TWISTNB	316.568	0.181205	0.0717299	2.52621	0.01153	0.253953
ENSMUSG00000022817	Itgb5	protein_coding	16	33829665	integrin beta 5	ITGB5	1265.86	0.208097	0.0824797	2.52301	0.0116355	0.253953
ENSMUSG00000024347	Psd2	protein_coding	18	35964830	pleckstrin and Sec7 domain containing 2	PSD2	2095.66	0.14185	0.0562926	2.51987	0.0117397	0.253953
ENSMUSG00000024759	Atl3	protein_coding	19	7494040	atlastin GTPase 3	ATL3	1934.13	0.160655	0.0637958	2.51827	0.0117931	0.253953
ENSMUSG00000025485	Ric8a	protein_coding	7	140856957	RIC8 guanine nucleotide exchange factor A	RIC8A	1159.99	0.131842	0.0522989	2.52093	0.0117044	0.253953
ENSMUSG00000025967	Eef1b2	protein_coding	1	63176825	eukaryotic translation elongation factor 1 beta 2	EEF1B2	2483.19	0.12702	0.050407	2.51989	0.0117392	0.253953
ENSMUSG00000027331	Knstrn	protein_coding	2	118814003	kinetochore-localized astrin/SPAG5 binding	KNSTRN	35.7552	0.409352	0.162669	2.51647	0.0118537	0.253953
ENSMUSG00000027739	Rab33b	protein_coding	3	51483920	RAB33B, member RAS oncogene family	RAB33B	1170.98	0.162013	0.0643497	2.51769	0.0118127	0.253953
ENSMUSG00000028433	Ubap2	protein_coding	4	41194313	ubiquitin-associated protein 2	UBAP2	358.875	-0.275304	0.109083	-2.52379	0.0116096	0.253953
ENSMUSG00000028691	Prdx1	protein_coding	4	116685544	peroxiredoxin 1	PRDX1	2480.81	0.208588	0.0826827	2.52275	0.011644	0.253953
ENSMUSG00000029616	Erp29	protein_coding	5	121428590	endoplasmic reticulum protein 29	ERP29	1406.51	0.132854	0.0527943	2.51644	0.0118547	0.253953
ENSMUSG00000032356	Rasgrf1	protein_coding	9	89909908	RAS protein-specific guanine nucleotide-releasing factor 1	RASGRF1	7340.11	-0.209731	0.083233	-2.51981	0.0117418	0.253953
ENSMUSG00000034792	Gna15	protein_coding	10	81502306	guanine nucleotide binding protein, alpha 15	GNA15	42.1963	0.370525	0.147208	2.51702	0.0118351	0.253953
ENSMUSG00000035509	Fbxl21	protein_coding	13	56522472	F-box and leucine-rich repeat protein 21	FBXL21	194.045	-0.214935	0.0853142	-2.51934	0.0117576	0.253953
ENSMUSG00000037474	Dtl	protein_coding	1	191537356	denticleless E3 ubiquitin protein ligase	DTL	19.4539	0.577543	0.229391	2.51773	0.0118115	0.253953
ENSMUSG00000040033	Stat2	protein_coding	10	128270576	signal transducer and activator of transcription 2	STAT2	436.256	0.267487	0.106018	2.52302	0.0116351	0.253953
ENSMUSG00000049038	Mterf2	protein_coding	10	85119433	mitochondrial transcription termination factor 2	MTERF2	479.335	0.162569	0.0645983	2.51661	0.011849	0.253953
ENSMUSG00000052428	Tmco1	protein_coding	1	167308378	transmembrane and coiled-coil domains 1	TMCO1	1182.11	0.123446	0.0489227	2.52329	0.0116263	0.253953
ENSMUSG00000059005	Hnrnpa3	protein_coding	2	75659261	heterogeneous nuclear ribonucleoprotein A3	HNRNPA3	480.079	-0.209642	0.0829665	-2.52683	0.0115099	0.253953
ENSMUSG00000059854	Hydin	protein_coding	8	110266977	HYDIN, axonemal central pair apparatus protein	HYDIN	124.475	-0.535848	0.212871	-2.51724	0.0118279	0.253953
ENSMUSG00000061518	Cox5b	protein_coding	1	36691484	cytochrome c oxidase subunit Vb	COX5B	1513.05	0.254122	0.100967	2.51688	0.0118399	0.253953
ENSMUSG00000106408	Gm43321	TEC	5	48819476	predicted gene 43321		38.3395	-0.494186	0.196033	-2.52093	0.0117046	0.253953
ENSMUSG00000111261	RMST_1	misc_RNA	10	92162105	Rhabdomyosarcoma 2 associated transcript conserved region 1		25.3427	-0.472989	0.187233	-2.5262	0.0115304	0.253953
ENSMUSG00000033717	Adra2a	protein_coding	19	54045182	adrenergic receptor, alpha 2a	ADRA2A	317.927	-0.19818	0.0787972	-2.51507	0.011901	0.254649
ENSMUSG00000024737	Slc15a3	protein_coding	19	10839727	solute carrier family 15, member 3	SLC15A3	47.032	0.496237	0.197342	2.5146	0.0119168	0.25469
ENSMUSG00000054364	Rhob	protein_coding	12	8497763	ras homolog family member B	RHOB	4550.24	0.184863	0.0735713	2.5127	0.011981	0.255767
ENSMUSG00000026096	Osgepl1	protein_coding	1	53313624	O-sialoglycoprotein endopeptidase-like 1	OSGEPL1	465.439	0.131932	0.0525187	2.51209	0.0120017	0.255912
ENSMUSG00000025745	Hadha	protein_coding	5	30118304	hydroxyacyl-Coenzyme A dehydrogenase/3-ketoacyl-Coenzyme A thiolase/enoyl-Coenzyme A hydratase (trifunctional protein), alpha subunit	HADHA	3386.9	0.145434	0.0579258	2.5107	0.0120493	0.256024
ENSMUSG00000025915	Sgk3	protein_coding	1	9798107	serum/glucocorticoid regulated kinase 3	C8orf44-SGK3	618.179	0.18983	0.0756087	2.51069	0.0120495	0.256024
ENSMUSG00000026966	Ssna1	protein_coding	2	25271039	SS nuclear autoantigen 1	SSNA1	451.982	0.192368	0.0766102	2.511	0.0120389	0.256024
ENSMUSG00000044505	Lingo4	protein_coding	3	94398517	leucine rich repeat and Ig domain containing 4	LINGO4	492.733	-0.295777	0.117839	-2.51002	0.0120725	0.256024
ENSMUSG00000061393	Acvr2b	protein_coding	9	119402118	activin receptor IIB	ACVR2B	95.0596	-0.334294	0.13319	-2.5099	0.0120765	0.256024
ENSMUSG00000008036	Ap2s1	protein_coding	7	16738410	adaptor-related protein complex 2, sigma 1 subunit	AP2S1	1811.59	0.126407	0.0504138	2.50738	0.012163	0.256669
ENSMUSG00000017830	Dhx58	protein_coding	11	100694884	DEXH (Asp-Glu-X-His) box polypeptide 58	DHX58	68.763	0.483345	0.192885	2.50587	0.0122149	0.256669
ENSMUSG00000019470	Xab2	protein_coding	8	3608421	XPA binding protein 2	XAB2	1017.76	0.115587	0.0461518	2.5045	0.0122624	0.256669
ENSMUSG00000020904	Cfap52	protein_coding	11	67924806	cilia and flagella associated protein 52	CFAP52	35.7209	-0.586035	0.233956	-2.5049	0.0122487	0.256669
ENSMUSG00000021087	Rtn1	protein_coding	12	72211752	reticulon 1	RTN1	4983.25	-0.146305	0.0583623	-2.50684	0.0121815	0.256669
ENSMUSG00000022682	Rrn3	protein_coding	16	13780699	RRN3 RNA polymerase I transcription factor homolog (yeast)	RRN3	2216.2	0.108738	0.043425	2.50405	0.0122781	0.256669
ENSMUSG00000025583	Rptor	protein_coding	11	119602905	regulatory associated protein of MTOR, complex 1	RPTOR	1260.39	-0.221058	0.0882923	-2.50371	0.0122899	0.256669
ENSMUSG00000027201	Myef2	protein_coding	2	125084628	myelin basic protein expression factor 2, repressor	MYEF2	1305.66	0.112199	0.0447992	2.50448	0.0122631	0.256669
ENSMUSG00000030393	Zik1	protein_coding	7	10487229	zinc finger protein interacting with K protein 1	ZIK1	407.593	0.173092	0.0691521	2.50305	0.0123127	0.256669
ENSMUSG00000033857	Engase	protein_coding	11	118476829	endo-beta-N-acetylglucosaminidase	ENGASE	203.797	0.211286	0.0843398	2.50517	0.0122391	0.256669
ENSMUSG00000036898	Zfp157	protein_coding	5	138441468	zinc finger protein 157	ZNF613	748.597	0.143679	0.05743	2.50182	0.0123557	0.256669
ENSMUSG00000038759	Nup205	protein_coding	6	35177421	nucleoporin 205	NUP205	1212.54	0.0756884	0.0301933	2.50679	0.0121833	0.256669
ENSMUSG00000040473	Cfap69	protein_coding	5	5579278	cilia and flagella associated protein 69	CFAP69	521.904	-0.194877	0.0778931	-2.50186	0.0123543	0.256669
ENSMUSG00000044788	Fads6	protein_coding	11	115279622	fatty acid desaturase domain family, member 6	FADS6	1307.19	0.158395	0.0632456	2.50444	0.0122645	0.256669
ENSMUSG00000048782	Insc	protein_coding	7	114743694	inscuteable homolog (Drosophila)	INSC	481.272	0.25633	0.102302	2.50562	0.0122238	0.256669
ENSMUSG00000056201	Cfl1	protein_coding	19	5490455	cofilin 1, non-muscle	CFL1	5649.38	0.149999	0.0598119	2.50785	0.012147	0.256669
ENSMUSG00000071203	Naip5	protein_coding	13	100211739	NLR family, apoptosis inhibitory protein 5	NAIP	23.5292	0.510812	0.204181	2.50176	0.0123577	0.256669
ENSMUSG00000102440	Pcdhga9	protein_coding	18	37736936	protocadherin gamma subfamily A, 9	PCDHGA9	157.088	-0.344665	0.137728	-2.50251	0.0123318	0.256669
ENSMUSG00000037379	Spon2	protein_coding	5	33198184	spondin 2, extracellular matrix protein	SPON2	21.2277	-0.617105	0.246879	-2.49963	0.0124324	0.257641
ENSMUSG00000041323	Ak7	protein_coding	12	105705982	adenylate kinase 7	AK7	87.6512	-0.580584	0.232248	-2.49984	0.0124248	0.257641
ENSMUSG00000021922	Itih4	protein_coding	14	30886476	inter alpha-trypsin inhibitor, heavy chain 4	ITIH4	13.2557	0.450794	0.180448	2.49819	0.0124828	0.257814
ENSMUSG00000030315	Vgll4	protein_coding	6	114860628	vestigial like family member 4	VGLL4	636.71	-0.147605	0.0590702	-2.49881	0.0124611	0.257814
ENSMUSG00000104913	Gm6560	processed_pseudogene	5	22724578	predicted gene 6560		93.3999	0.297292	0.118987	2.49852	0.0124714	0.257814
ENSMUSG00000024646	Cyb5a	protein_coding	18	84851338	cytochrome b5 type A (microsomal)	CYB5A	1078.38	0.190487	0.0762659	2.49766	0.0125014	0.25783
ENSMUSG00000025995	Wdr75	protein_coding	1	45795166	WD repeat domain 75	WDR75	1021.67	0.123324	0.0493813	2.49738	0.0125115	0.25783
ENSMUSG00000020079	Supv3l1	protein_coding	10	62429209	suppressor of var1, 3-like 1 (S. cerevisiae)	SUPV3L1	599.924	0.134789	0.0539921	2.49645	0.0125444	0.257909
ENSMUSG00000035352	Ccl12	protein_coding	11	82101845	chemokine (C-C motif) ligand 12		19.8563	0.601701	0.241074	2.49592	0.0125631	0.257909
ENSMUSG00000046314	Stxbp6	protein_coding	12	44852488	syntaxin binding protein 6 (amisyn)	STXBP6	1165.1	-0.164689	0.0659996	-2.49531	0.0125848	0.257909
ENSMUSG00000071398	2410004P03Rik	protein_coding	12	17003319	RIKEN cDNA 2410004P03 gene	C2orf50	46.7766	-0.575807	0.230644	-2.49651	0.0125421	0.257909
ENSMUSG00000080268	Brms1	protein_coding	19	5041404	breast cancer metastasis-suppressor 1	BRMS1	243.138	0.211761	0.0848641	2.49529	0.0125853	0.257909
ENSMUSG00000044700	Tmem201	protein_coding	4	149715375	transmembrane protein 201	TMEM201	560.775	-0.136388	0.0546832	-2.49415	0.0126258	0.258451
ENSMUSG00000042678	Myo15	protein_coding	11	60469339	myosin XV	MYO15A	36.3404	0.402361	0.161419	2.49265	0.0126795	0.258688
ENSMUSG00000055653	Gpc3	protein_coding	X	52272426	glypican 3	GPC3	497.429	-0.615509	0.246859	-2.49336	0.0126539	0.258688
ENSMUSG00000062352	Itgb1bp1	protein_coding	12	21240825	integrin beta 1 binding protein 1	ITGB1BP1	725.205	0.137305	0.055077	2.49296	0.0126682	0.258688
ENSMUSG00000004846	Plod3	protein_coding	5	136987019	procollagen-lysine, 2-oxoglutarate 5-dioxygenase 3	PLOD3	743.933	0.108042	0.0433896	2.49004	0.0127728	0.258809
ENSMUSG00000008999	Bmp7	protein_coding	2	172868012	bone morphogenetic protein 7	BMP7	203.747	-0.49642	0.199323	-2.49054	0.012755	0.258809
ENSMUSG00000009030	Pdcl	protein_coding	2	37350074	phosducin-like	PDCL	934.973	0.145093	0.0583112	2.48825	0.0128372	0.258809
ENSMUSG00000009569	Mkl2	protein_coding	16	13256481	MKL/myocardin-like 2	MKL2	1229.77	-0.260077	0.10457	-2.48711	0.0128787	0.258809
ENSMUSG00000021809	Nudt13	protein_coding	14	20294690	nudix (nucleoside diphosphate linked moiety X)-type motif 13	NUDT13	278.311	0.171301	0.0688665	2.48743	0.0128669	0.258809
ENSMUSG00000022471	Xrcc6	protein_coding	15	81987835	X-ray repair complementing defective repair in Chinese hamster cells 6	XRCC6	442.275	0.146063	0.0586575	2.49011	0.0127704	0.258809
ENSMUSG00000024338	Psmb8	protein_coding	17	34197721	proteasome (prosome, macropain) subunit, beta type 8 (large multifunctional peptidase 7)	PSMB8	177.542	0.423591	0.170091	2.49037	0.012761	0.258809
ENSMUSG00000026285	Pdcd1	protein_coding	1	94038305	programmed cell death 1	PDCD1	14.2715	0.55307	0.222191	2.48917	0.0128042	0.258809
ENSMUSG00000036634	Mag	protein_coding	7	30899176	myelin-associated glycoprotein	MAG	15545	0.251326	0.101028	2.48769	0.0128577	0.258809
ENSMUSG00000039810	Zc3h10	protein_coding	10	128541963	zinc finger CCCH type containing 10	ZC3H10	357.385	0.156104	0.0627677	2.48701	0.0128821	0.258809
ENSMUSG00000050022	Amz1	protein_coding	5	140724127	archaelysin family metallopeptidase 1	AMZ1	122.083	0.249836	0.100399	2.48843	0.0128307	0.258809
ENSMUSG00000057396	Zfp759	protein_coding	13	67128228	zinc finger protein 759		365.427	0.181354	0.0727925	2.49139	0.0127245	0.258809
ENSMUSG00000066178	6030445D17Rik	protein_coding	4	136462250	RIKEN cDNA 6030445D17 gene		11.8834	0.531866	0.21366	2.48931	0.012799	0.258809
ENSMUSG00000078789	Dph1	protein_coding	11	75177643	diphthamide biosynthesis 1	DPH1	199.207	0.190376	0.0764668	2.48965	0.0127868	0.258809
ENSMUSG00000073436	Eme2	protein_coding	17	24888486	essential meiotic structure-specific endonuclease subunit 2	EME2	457.604	0.153979	0.061923	2.48662	0.0128964	0.258813
ENSMUSG00000029832	Nfe2l3	protein_coding	6	51432670	nuclear factor, erythroid derived 2, like 3	NFE2L3	588.461	0.247525	0.0996092	2.48496	0.0129566	0.259463
ENSMUSG00000062593	Lilrb4a	protein_coding	10	51480679	leukocyte immunoglobulin-like receptor, subfamily B, member 4A	LILRB4	53.4477	0.613524	0.246896	2.48495	0.012957	0.259463
ENSMUSG00000036086	Zranb3	protein_coding	1	127954184	zinc finger, RAN-binding domain containing 3	ZRANB3	186.679	0.20188	0.0812543	2.48454	0.0129718	0.259477
ENSMUSG00000020681	Ace	protein_coding	11	105967945	angiotensin I converting enzyme (peptidyl-dipeptidase A) 1	ACE	559.288	-0.319696	0.128772	-2.48265	0.013041	0.259734
ENSMUSG00000021038	Vipas39	protein_coding	12	87238875	VPS33B interacting protein, apical-basolateral polarity regulator, spe-39 homolog	VIPAS39	1378.86	0.134197	0.0540407	2.48326	0.0130187	0.259734
ENSMUSG00000034906	Ncaph	protein_coding	2	127103809	non-SMC condensin I complex, subunit H	NCAPH	37.9843	0.428576	0.1726	2.48306	0.0130261	0.259734
ENSMUSG00000056999	Ide	protein_coding	19	37268743	insulin degrading enzyme	IDE	1889.1	0.154561	0.0622545	2.48272	0.0130383	0.259734
ENSMUSG00000002833	Hdgfrp2	protein_coding	17	56079657	hepatoma-derived growth factor, related protein 2	HDGFRP2	862.176	0.128573	0.0518094	2.48164	0.0130778	0.259819
ENSMUSG00000004446	Bid	protein_coding	6	120891930	BH3 interacting domain death agonist	BID	241.177	0.179488	0.0723453	2.48099	0.0131017	0.259819
ENSMUSG00000006464	Bbs1	protein_coding	19	4886898	Bardet-Biedl syndrome 1 (human)	BBS1	440.897	-0.166349	0.0670382	-2.4814	0.0130867	0.259819
ENSMUSG00000027835	Pdcd10	protein_coding	3	75516490	programmed cell death 10	PDCD10	469.483	0.181883	0.0732998	2.48136	0.0130882	0.259819
ENSMUSG00000038760	Trhr	protein_coding	15	44196135	thyrotropin releasing hormone receptor	TRHR	552.64	0.22541	0.0908775	2.48038	0.0131243	0.259989
ENSMUSG00000032737	Inppl1	protein_coding	7	101822632	inositol polyphosphate phosphatase-like 1	INPPL1	771.919	0.151208	0.0610068	2.47854	0.0131923	0.261054
ENSMUSG00000024976	Shoc2	protein_coding	19	53944306	soc-2 (suppressor of clear) homolog (C. elegans)	SHOC2	1678.04	0.107791	0.0434999	2.47796	0.0132136	0.261116
ENSMUSG00000085762	Lrrc75aos2	antisense	11	62605766	leucine rich repeat containing 75A, opposite strand 2		10.761	0.570768	0.230364	2.47769	0.0132238	0.261116
ENSMUSG00000049154	Fam183b	protein_coding	11	58792797	family with sequence similarity 183, member B	FAM183A	57.1579	-0.545864	0.220348	-2.47728	0.0132386	0.26113
ENSMUSG00000024142	Mlst8	protein_coding	17	24473550	MTOR associated protein, LST8 homolog (S. cerevisiae)	MLST8	700.491	0.113228	0.0457447	2.47522	0.0133153	0.261862
ENSMUSG00000034714	Ttyh2	protein_coding	11	114675431	tweety family member 2	TTYH2	3156	0.191689	0.0774457	2.47514	0.0133184	0.261862
ENSMUSG00000102222	Pcdhga10	protein_coding	18	37746993	protocadherin gamma subfamily A, 10	PCDHGA10	187.117	-0.257786	0.104128	-2.47566	0.0132989	0.261862
ENSMUSG00000003810	Mast2	protein_coding	4	116306762	microtubule associated serine/threonine kinase 2	MAST2	1745.13	-0.226694	0.0917023	-2.47206	0.0134336	0.262132
ENSMUSG00000003970	Rpl8	protein_coding	15	76904071	ribosomal protein L8	RPL8	5461.66	0.156319	0.0632242	2.47246	0.0134187	0.262132
ENSMUSG00000029513	Prkab1	protein_coding	5	116013586	protein kinase, AMP-activated, beta 1 non-catalytic subunit	PRKAB1	297.428	0.166891	0.0675128	2.472	0.013436	0.262132
ENSMUSG00000031681	Smad1	protein_coding	8	79338395	SMAD family member 1	SMAD1	732.099	0.114328	0.0462161	2.47378	0.0133693	0.262132
ENSMUSG00000038712	Fam63a	protein_coding	3	95281345	family with sequence similarity 63, member A	FAM63A	830.311	0.151757	0.0614006	2.47158	0.0134517	0.262132
ENSMUSG00000039117	Taf4	protein_coding	2	179912152	TATA-box binding protein associated factor 4	TAF4	215.771	-0.256561	0.103814	-2.47136	0.0134602	0.262132
ENSMUSG00000075394	Hoxc4	protein_coding	15	103018934	homeobox C4	HOXC4	171.069	0.349287	0.141168	2.47427	0.013351	0.262132
ENSMUSG00000089832	Shkbp1	protein_coding	7	27342133	Sh3kbp1 binding protein 1	SHKBP1	119.411	0.226747	0.0917157	2.47228	0.0134254	0.262132
ENSMUSG00000091475	2810468N07Rik	processed_transcript	17	25570811	RIKEN cDNA 2810468N07 gene		1004.48	0.275566	0.111422	2.47318	0.0133917	0.262132
ENSMUSG00000027386	Fbln7	protein_coding	2	128862981	fibulin 7	FBLN7	80.2312	-0.327525	0.132607	-2.4699	0.0135151	0.262647
ENSMUSG00000042292	Mkl1	protein_coding	15	81012281	MKL (megakaryoblastic leukemia)/myocardin-like 1	MKL1	227.95	-0.307847	0.124626	-2.47016	0.0135051	0.262647
ENSMUSG00000059796	Eif4a1	protein_coding	11	69666936	eukaryotic translation initiation factor 4A1	EIF4A1	832.363	0.174286	0.0706021	2.46857	0.0135655	0.263071
ENSMUSG00000073650	Catip	protein_coding	1	74362108	ciliogenesis associated TTC17 interacting protein	CATIP	46.5825	-0.54807	0.22201	-2.46867	0.0135615	0.263071
ENSMUSG00000049299	Trappc1	protein_coding	11	69323980	trafficking protein particle complex 1	TRAPPC1	492.371	0.174644	0.0707894	2.46709	0.0136216	0.263881
ENSMUSG00000021242	Npc2	protein_coding	12	84754560	Niemann-Pick type C2	NPC2	2719.63	0.198677	0.0805941	2.46515	0.0136955	0.264604
ENSMUSG00000024127	Prepl	protein_coding	17	85063477	prolyl endopeptidase-like	PREPL	8674.47	-0.194004	0.0787161	-2.46461	0.0137164	0.264604
ENSMUSG00000027322	Siglec1	protein_coding	2	131069220	sialic acid binding Ig-like lectin 1, sialoadhesin	SIGLEC1	89.4239	0.572547	0.232288	2.46481	0.0137085	0.264604
ENSMUSG00000035681	Kcnc2	protein_coding	10	112271123	potassium voltage gated channel, Shaw-related subfamily, member 2	KCNC2	1801.78	-0.140173	0.0568729	-2.46467	0.013714	0.264604
ENSMUSG00000021177	Tdp1	protein_coding	12	99884517	tyrosyl-DNA phosphodiesterase 1	TDP1	217.086	-0.166458	0.0676084	-2.4621	0.0138128	0.264916
ENSMUSG00000021357	Exoc2	protein_coding	13	30813919	exocyst complex component 2	EXOC2	1731.03	0.105308	0.0427549	2.46305	0.0137761	0.264916
ENSMUSG00000027562	Car2	protein_coding	3	14886273	carbonic anhydrase 2	CA2	8454.65	0.222038	0.0901742	2.46232	0.0138041	0.264916
ENSMUSG00000028049	Scamp3	protein_coding	3	89177473	secretory carrier membrane protein 3	SCAMP3	380.736	-0.183085	0.0743819	-2.46142	0.0138388	0.264916
ENSMUSG00000028307	Aldob	protein_coding	4	49535995	aldolase B, fructose-bisphosphate	ALDOB	35.8577	0.593449	0.241075	2.46168	0.0138289	0.264916
ENSMUSG00000032480	Dhx30	protein_coding	9	110084320	DEAH (Asp-Glu-Ala-His) box polypeptide 30	DHX30	2606.05	0.0883465	0.0358636	2.4634	0.0137625	0.264916
ENSMUSG00000033777	Tlr13	protein_coding	X	106143204	toll-like receptor 13		117.632	0.423859	0.172178	2.46175	0.0138262	0.264916
ENSMUSG00000034863	Ano8	protein_coding	8	71476019	anoctamin 8	ANO8	917.058	0.121989	0.0495724	2.46082	0.0138619	0.264916
ENSMUSG00000051550	Zfp579	protein_coding	7	4983483	zinc finger protein 579	ZNF579	116.399	0.225157	0.0914935	2.4609	0.0138589	0.264916
ENSMUSG00000048707	Tprn	protein_coding	2	25262618	taperin	TPRN	645.225	0.202141	0.0821772	2.45981	0.0139009	0.265386
ENSMUSG00000033688	1300017J02Rik	protein_coding	9	103250521	RIKEN cDNA 1300017J02 gene		9.7539	0.598943	0.243559	2.45914	0.0139272	0.265612
ENSMUSG00000011154	Cfap161	protein_coding	7	83774101	cilia and flagella associated protein 161	CFAP161	39.0846	-0.598765	0.243584	-2.45815	0.0139655	0.265815
ENSMUSG00000030982	9030624J02Rik	protein_coding	7	118740226	RIKEN cDNA 9030624J02 gene	C16orf62	1914.69	0.0794722	0.0323305	2.45812	0.0139667	0.265815
ENSMUSG00000011831	Evi5	protein_coding	5	107744795	ecotropic viral integration site 5	EVI5	2770.27	-0.0927282	0.0377492	-2.45643	0.0140326	0.266793
ENSMUSG00000068284	Usf3	protein_coding	16	44173246	upstream transcription factor family member 3	USF3	1116.91	-0.25655	0.104508	-2.45484	0.0140946	0.267696
ENSMUSG00000016510	Mtif3	protein_coding	5	146951573	mitochondrial translational initiation factor 3	MTIF3	413.464	0.14018	0.0571212	2.45409	0.0141242	0.267706
ENSMUSG00000060568	Fam78b	protein_coding	1	167001417	family with sequence similarity 78, member B	FAM78B	205.615	-0.319548	0.130196	-2.45436	0.0141134	0.267706
ENSMUSG00000000305	Cdh4	protein_coding	2	179442431	cadherin 4	CDH4	246.174	-0.278628	0.113774	-2.44895	0.0143272	0.267935
ENSMUSG00000003235	Eif2b5	protein_coding	16	20498817	eukaryotic translation initiation factor 2B, subunit 5 epsilon	EIF2B5	1747.86	0.127849	0.0522143	2.44855	0.0143434	0.267935
ENSMUSG00000012114	Med15	protein_coding	16	17651221	mediator complex subunit 15	MED15	353.635	-0.240429	0.0980357	-2.45246	0.0141882	0.267935
ENSMUSG00000020334	Slc22a4	protein_coding	11	53983123	solute carrier family 22 (organic cation transporter), member 4	SLC22A4	579.042	0.156919	0.0640198	2.45111	0.0142418	0.267935
ENSMUSG00000022983	Scaf4	protein_coding	16	90228957	SR-related CTD-associated factor 4	SCAF4	261.993	-0.310969	0.126924	-2.45004	0.0142841	0.267935
ENSMUSG00000027613	Eif6	protein_coding	2	155819832	eukaryotic translation initiation factor 6	EIF6	885.905	0.177304	0.0724147	2.44845	0.0143474	0.267935
ENSMUSG00000028626	Col9a2	protein_coding	4	121039385	collagen, type IX, alpha 2	COL9A2	711.791	0.219123	0.0894254	2.45034	0.014272	0.267935
ENSMUSG00000032238	Rora	protein_coding	9	68653786	RAR-related orphan receptor alpha	RORA	2287.42	-0.141669	0.0578081	-2.45068	0.0142587	0.267935
ENSMUSG00000039047	Pigk	protein_coding	3	152714100	phosphatidylinositol glycan anchor biosynthesis, class K	PIGK	2152.48	0.0827877	0.0337654	2.45185	0.0142123	0.267935
ENSMUSG00000050107	Gsg2	protein_coding	11	73135485	germ cell associated 2, haspin	GSG2	7.52431	0.597211	0.243535	2.45226	0.0141962	0.267935
ENSMUSG00000050211	Pla2g4e	protein_coding	2	120166412	phospholipase A2, group IVE	PLA2G4E	357.335	-0.267555	0.109227	-2.44954	0.0143039	0.267935
ENSMUSG00000082715	Gm11633	processed_pseudogene	11	97968792	predicted gene 11633		64.4495	0.323585	0.132169	2.44827	0.0143544	0.267935
ENSMUSG00000089774	Slc5a3	protein_coding	16	92058322	solute carrier family 5 (inositol transporters), member 3	SLC5A3	2752.13	-0.231069	0.0942951	-2.45048	0.0142665	0.267935
ENSMUSG00000089911	Mfsd14a	protein_coding	3	116631164	major facilitator superfamily domain containing 14A	MFSD14A	1324.98	0.116436	0.047527	2.44988	0.0142903	0.267935
ENSMUSG00000105958	Gm43319	TEC	5	48799010	predicted gene 43319		42.6467	-0.468169	0.190921	-2.45216	0.0142003	0.267935
ENSMUSG00000042700	Sipa1l1	protein_coding	12	82170016	signal-induced proliferation-associated 1 like 1	SIPA1L1	2266.16	-0.196272	0.0802001	-2.44728	0.0143938	0.268398
ENSMUSG00000050394	Armcx6	protein_coding	X	134748461	armadillo repeat containing, X-linked 6	ARMCX6	188.485	0.195495	0.0799028	2.44666	0.0144188	0.268593
ENSMUSG00000002372	Ranbp3	protein_coding	17	56673225	RAN binding protein 3	RANBP3	1527.31	0.119271	0.0487783	2.44515	0.014479	0.268627
ENSMUSG00000016554	Eif3d	protein_coding	15	77958998	eukaryotic translation initiation factor 3, subunit D	EIF3D	1804.52	0.13262	0.0542214	2.44591	0.0144488	0.268627
ENSMUSG00000068587	Mgam	protein_coding	6	40628831	maltase-glucoamylase	MGAM	8.09418	0.603214	0.246693	2.4452	0.0144772	0.268627
ENSMUSG00000069601	Ank3	protein_coding	10	69533772	ankyrin 3, epithelial	ANK3	11307.9	-0.299257	0.122368	-2.44555	0.014463	0.268627
ENSMUSG00000020964	Sel1l	protein_coding	12	91806043	sel-1 suppressor of lin-12-like (C. elegans)	SEL1L	4471.34	-0.113848	0.0465688	-2.44472	0.0144964	0.26868
ENSMUSG00000021624	Cd180	protein_coding	13	102693558	CD180 antigen	CD180	38.5186	0.48599	0.198821	2.44435	0.0145112	0.268684
ENSMUSG00000007833	Aldh16a1	protein_coding	7	45140684	aldehyde dehydrogenase 16 family, member A1	ALDH16A1	210.166	0.229298	0.0939051	2.44181	0.0146139	0.268727
ENSMUSG00000010136	Pifo	protein_coding	3	105996957	primary cilia formation	PIFO	19.4996	-0.597898	0.245237	-2.43804	0.0147672	0.268727
ENSMUSG00000017631	Abr	protein_coding	11	76416734	active BCR-related gene	ABR	5714.02	-0.118008	0.0483396	-2.44124	0.0146371	0.268727
ENSMUSG00000021822	Plau	protein_coding	14	20836662	plasminogen activator, urokinase	PLAU	98.4117	0.454814	0.186415	2.43979	0.0146957	0.268727
ENSMUSG00000021996	Esd	protein_coding	14	74732297	esterase D/formylglutathione hydrolase	ESD	1251.09	0.133854	0.0549447	2.43616	0.0148439	0.268727
ENSMUSG00000023031	Cela1	protein_coding	15	100674425	chymotrypsin-like elastase family, member 1	CELA1	179.626	0.322122	0.132013	2.44008	0.0146842	0.268727
ENSMUSG00000024640	Psat1	protein_coding	19	15904678	phosphoserine aminotransferase 1	PSAT1	5814.43	0.224111	0.0919148	2.43825	0.0147587	0.268727
ENSMUSG00000026037	Orc2	protein_coding	1	58462771	origin recognition complex, subunit 2	ORC2	959.186	0.159605	0.0653593	2.44196	0.0146077	0.268727
ENSMUSG00000028261	Ndufaf4	protein_coding	4	24898083	NADH dehydrogenase (ubiquinone) 1 alpha subcomplex, assembly factor 4	NDUFAF4	967.731	0.140782	0.0576185	2.44336	0.0145514	0.268727
ENSMUSG00000028291	Akirin2	protein_coding	4	34550937	akirin 2	AKIRIN2	626.355	-0.208849	0.0857303	-2.43612	0.0148459	0.268727
ENSMUSG00000031754	Nudt21	protein_coding	8	94015496	nudix (nucleoside diphosphate linked moiety X)-type motif 21	NUDT21	677.638	0.124121	0.0509591	2.43571	0.0148628	0.268727
ENSMUSG00000032489	Kif9	protein_coding	9	110476958	kinesin family member 9	KIF9	130.176	-0.289006	0.118497	-2.43892	0.014731	0.268727
ENSMUSG00000033703	Fuk	protein_coding	8	110882456	fucokinase	FUK	319.916	0.17036	0.0697991	2.44072	0.014658	0.268727
ENSMUSG00000035069	Oma1	protein_coding	4	103313812	OMA1 zinc metallopeptidase	OMA1	314.656	0.224688	0.0920509	2.44091	0.0146505	0.268727
ENSMUSG00000045730	Adrb2	protein_coding	18	62177817	adrenergic receptor, beta 2	ADRB2	54.2747	-0.377938	0.155007	-2.43819	0.0147609	0.268727
ENSMUSG00000046242	Nme9	protein_coding	9	99451475	NME/NM23 family member 9	NME9	13.7938	-0.601222	0.246821	-2.43586	0.0148565	0.268727
ENSMUSG00000049184	Purg	protein_coding	8	33386325	purine-rich element binding protein G	PURG	461.465	-0.210062	0.0860785	-2.44035	0.0146729	0.268727
ENSMUSG00000052776	Oas1a	protein_coding	5	120896256	2'-5' oligoadenylate synthetase 1A	OAS1	34.0175	0.573969	0.235275	2.43957	0.0147049	0.268727
ENSMUSG00000053293	Pom121	protein_coding	5	135376141	nuclear pore membrane protein 121	POM121	307.398	-0.367624	0.150821	-2.43748	0.0147902	0.268727
ENSMUSG00000054920	Klhl5	protein_coding	5	65107539	kelch-like 5	KLHL5	1254.29	0.156496	0.0641035	2.4413	0.0146346	0.268727
ENSMUSG00000063802	Hspbp1	protein_coding	7	4660521	HSPA (heat shock 70kDa) binding protein, cytoplasmic cochaperone 1	HSPBP1	743.275	0.166338	0.0682728	2.43637	0.0148355	0.268727
ENSMUSG00000086596	Susd5	protein_coding	9	114057140	sushi domain containing 5	SUSD5	225.117	0.207417	0.084901	2.44305	0.0145639	0.268727
ENSMUSG00000091649	Phf11b	protein_coding	14	59320964	PHD finger protein 11B	PHF11	12.5426	0.569815	0.233945	2.43568	0.0148637	0.268727
ENSMUSG00000106149	Gm43430	TEC	3	135650670	predicted gene 43430		23.5815	-0.488531	0.200262	-2.43946	0.0147091	0.268727
ENSMUSG00000044080	S100a1	protein_coding	3	90511034	S100 calcium binding protein A1	S100A1	1511.73	0.209562	0.0861009	2.43391	0.0149365	0.269601
ENSMUSG00000091400	Gm6356	protein_coding	14	6965449	predicted gene 6356		114.45	0.331897	0.13637	2.4338	0.0149413	0.269601
ENSMUSG00000025465	Echs1	protein_coding	7	140105710	enoyl Coenzyme A hydratase, short chain, 1, mitochondrial	ECHS1	1511.91	0.170152	0.0699763	2.43156	0.0150338	0.269949
ENSMUSG00000026177	Slc11a1	protein_coding	1	74375195	solute carrier family 11 (proton-coupled divalent metal ion transporters), member 1	SLC11A1	78.3623	0.398418	0.163832	2.43187	0.015021	0.269949
ENSMUSG00000032305	Fam219b	protein_coding	9	57537528	family with sequence similarity 219, member B	FAM219B	458.491	0.166035	0.0682439	2.43297	0.0149757	0.269949
ENSMUSG00000035024	Ncapd3	protein_coding	9	27030175	non-SMC condensin II complex, subunit D3	NCAPD3	882.012	0.125363	0.0515513	2.43182	0.0150233	0.269949
ENSMUSG00000069170	Adgrv1	protein_coding	13	81095068	adhesion G protein-coupled receptor V1	ADGRV1	258.885	-0.381505	0.156877	-2.43187	0.015021	0.269949
ENSMUSG00000019814	Ltv1	protein_coding	10	13178640	LTV1 ribosome biogenesis factor	LTV1	427.438	0.180215	0.0741819	2.42936	0.0151255	0.271096
ENSMUSG00000025410	Dctn2	protein_coding	10	127266262	dynactin 2	DCTN2	4456.7	0.15368	0.0632695	2.42897	0.0151418	0.271096
ENSMUSG00000030847	Bag3	protein_coding	7	128523616	BCL2-associated athanogene 3	BAG3	272.826	-0.271343	0.111703	-2.42914	0.0151347	0.271096
ENSMUSG00000018372	Cep95	protein_coding	11	106789252	centrosomal protein 95	CEP95	302.033	0.172279	0.0709542	2.42804	0.0151807	0.271529
ENSMUSG00000009670	Tex11	protein_coding	X	100838648	testis expressed gene 11	TEX11	33.4271	0.487049	0.200666	2.42716	0.0152175	0.271922
ENSMUSG00000000581	C1d	protein_coding	11	17257579	C1D nuclear receptor co-repressor	C1D	1290.79	0.189456	0.0780856	2.42626	0.0152555	0.272291
ENSMUSG00000071112	Spx	protein_coding	6	142413441	spexin hormone	SPX	20.7367	-0.462343	0.190581	-2.42597	0.0152677	0.272291
ENSMUSG00000029580	Actb	protein_coding	5	142903115	actin, beta	ACTB	26803.2	0.128515	0.0530066	2.42451	0.0153291	0.273121
ENSMUSG00000019777	Hdac2	protein_coding	10	36974544	histone deacetylase 2	HDAC2	1942.62	0.106109	0.0437902	2.42312	0.0153877	0.273901
ENSMUSG00000029727	Cyp3a13	protein_coding	5	137892932	cytochrome P450, family 3, subfamily a, polypeptide 13	CYP3A7	72.2419	0.392952	0.162215	2.42242	0.0154176	0.274168
ENSMUSG00000030265	Kras	protein_coding	6	145216699	Kirsten rat sarcoma viral oncogene homolog	KRAS	1835.7	-0.117003	0.0483198	-2.42143	0.0154597	0.274651
ENSMUSG00000026418	Tnni1	protein_coding	1	135779434	troponin I, skeletal, slow 1	TNNI1	157.231	0.413976	0.170997	2.42095	0.0154798	0.274744
ENSMUSG00000017119	Nbr1	protein_coding	11	101552149	neighbor of Brca1 gene 1	NBR1	6210.43	0.0949672	0.0392434	2.41996	0.0155224	0.274921
ENSMUSG00000024781	Lipa	protein_coding	19	34492318	lysosomal acid lipase A	LIPA	1137.03	0.220762	0.0913064	2.41782	0.0156138	0.274921
ENSMUSG00000026896	Ifih1	protein_coding	2	62595798	interferon induced with helicase C domain 1	IFIH1	308.028	0.413491	0.17106	2.41723	0.015639	0.274921
ENSMUSG00000031264	Btk	protein_coding	X	134542336	Bruton agammaglobulinemia tyrosine kinase	BTK	33.3388	0.471791	0.195157	2.41749	0.0156278	0.274921
ENSMUSG00000033335	Dnm2	protein_coding	9	21424908	dynamin 2	DNM2	1404.98	0.136683	0.0565045	2.41897	0.0155645	0.274921
ENSMUSG00000034459	Ifit1	protein_coding	19	34640871	interferon-induced protein with tetratricopeptide repeats 1	IFIT1	360.858	0.589673	0.243823	2.41844	0.0155871	0.274921
ENSMUSG00000037321	Tap1	protein_coding	17	34187553	transporter 1, ATP-binding cassette, sub-family B (MDR/TAP)	TAP1	162.678	0.450538	0.186316	2.41814	0.0156001	0.274921
ENSMUSG00000040565	Btaf1	protein_coding	19	36926079	B-TFIID TATA-box binding protein associated factor 1	BTAF1	1454.81	0.13474	0.0556914	2.41941	0.0155457	0.274921
ENSMUSG00000045333	Zfp423	protein_coding	8	87661810	zinc finger protein 423	ZNF423	566.616	-0.172136	0.0711616	-2.41894	0.0155657	0.274921
ENSMUSG00000072620	Slfn2	protein_coding	11	83065112	schlafen 2		60.7113	0.533196	0.220569	2.41737	0.0156333	0.274921
ENSMUSG00000005087	Cd44	protein_coding	2	102811141	CD44 antigen	CD44	413.116	0.36505	0.15113	2.41547	0.0157149	0.27583
ENSMUSG00000020614	Fam20a	protein_coding	11	109669749	family with sequence similarity 20, member A	FAM20A	195.082	-0.290371	0.12022	-2.41534	0.0157207	0.27583
ENSMUSG00000055435	Maf	protein_coding	8	115682942	avian musculoaponeurotic fibrosarcoma oncogene homolog	MAF	641.024	-0.384013	0.15903	-2.41471	0.0157475	0.276039
ENSMUSG00000025204	Ndufb8	protein_coding	19	44548572	NADH dehydrogenase (ubiquinone) 1 beta subcomplex 8	NDUFB8	3546.44	0.165474	0.0685623	2.41348	0.0158009	0.276101
ENSMUSG00000027810	Eif2a	protein_coding	3	58525821	eukaryotic translation initiation factor 2A	EIF2A	1166.15	0.122988	0.0509638	2.41325	0.015811	0.276101
ENSMUSG00000031090	Nadsyn1	protein_coding	7	143795584	NAD synthetase 1	NADSYN1	158.679	0.223536	0.0926161	2.41358	0.0157968	0.276101
ENSMUSG00000073607	Gm10548	transcribed_processed_pseudogene	18	34207775	predicted gene 10548		21.2885	0.449758	0.186332	2.41374	0.0157896	0.276101
ENSMUSG00000063800	Prpf38a	protein_coding	4	108563172	PRP38 pre-mRNA processing factor 38 (yeast) domain containing A	PRPF38A	602.074	0.157908	0.0654744	2.41175	0.0158763	0.276979
ENSMUSG00000086040	Wipf3	protein_coding	6	54429603	WAS/WASL interacting protein family, member 3	WIPF3	72.8643	-0.433048	0.179584	-2.4114	0.0158916	0.276983
ENSMUSG00000033735	Spr	protein_coding	6	85130176	sepiapterin reductase	SPR	595.637	0.152945	0.0634677	2.40982	0.0159605	0.277458
ENSMUSG00000038065	Mturn	protein_coding	6	54681624	maturin, neural progenitor differentiation regulator homolog (Xenopus)	MTURN	2161.38	-0.09957	0.0413199	-2.40974	0.015964	0.277458
ENSMUSG00000087694	A530058N18Rik	processed_transcript	2	114013602	RIKEN cDNA A530058N18 gene		197.813	0.207999	0.0862943	2.41034	0.0159375	0.277458
ENSMUSG00000020572	Nampt	protein_coding	12	32820335	nicotinamide phosphoribosyltransferase	NAMPT	1940.02	0.141296	0.0586873	2.40761	0.0160574	0.278293
ENSMUSG00000022840	Adcy5	protein_coding	16	35154877	adenylate cyclase 5	ADCY5	1806.31	-0.140469	0.0583434	-2.40762	0.0160569	0.278293
ENSMUSG00000035984	Nme5	protein_coding	18	34562634	NME/NM23 family member 5	NME5	122.239	-0.30058	0.124811	-2.40828	0.016028	0.278293
ENSMUSG00000038301	Snx10	protein_coding	6	51523901	sorting nexin 10	SNX10	2321.19	0.168685	0.0700995	2.40636	0.0161122	0.27898
ENSMUSG00000049659	Aftph	protein_coding	11	20685084	aftiphilin	AFTPH	3368.78	0.0796456	0.0331069	2.40571	0.0161411	0.279218
ENSMUSG00000018415	Gid4	protein_coding	11	60417145	GID complex subunit 4, VID24 homolog	GID4	1473.17	-0.111216	0.0462438	-2.405	0.0161725	0.279325
ENSMUSG00000034587	8430429K09Rik	processed_transcript	11	3452365	RIKEN cDNA 8430429K09 gene		101.392	0.234888	0.0976711	2.40488	0.0161776	0.279325
ENSMUSG00000003131	Pafah1b2	protein_coding	9	45962859	platelet-activating factor acetylhydrolase, isoform 1b, subunit 2	PAFAH1B2	8027.42	0.0961236	0.0399943	2.40343	0.0162419	0.279911
ENSMUSG00000031095	Cul4b	protein_coding	X	38533274	cullin 4B	CUL4B	1211.19	-0.147653	0.0614329	-2.40348	0.0162398	0.279911
ENSMUSG00000003863	Ppfia3	protein_coding	7	45339122	protein tyrosine phosphatase, receptor type, f polypeptide (PTPRF), interacting protein (liprin), alpha 3	PPFIA3	1015.5	-0.147455	0.061412	-2.40109	0.0163465	0.281188
ENSMUSG00000029561	Oasl2	protein_coding	5	114896936	2'-5' oligoadenylate synthetase-like 2		303.037	0.582862	0.242726	2.40132	0.0163362	0.281188
ENSMUSG00000017697	Ada	protein_coding	2	163726584	adenosine deaminase	ADA	33.4482	0.372185	0.155152	2.39885	0.0164468	0.281271
ENSMUSG00000018217	Pmp22	protein_coding	11	63128982	peripheral myelin protein 22	PMP22	3838.22	-0.585932	0.244195	-2.39944	0.0164202	0.281271
ENSMUSG00000019087	Atp6ap1	protein_coding	X	74297097	ATPase, H+ transporting, lysosomal accessory protein 1	ATP6AP1	6769.35	0.109482	0.0456494	2.39832	0.0164706	0.281271
ENSMUSG00000019579	Mydgf	protein_coding	17	56175744	myeloid derived growth factor	MYDGF	669.846	0.142898	0.0595842	2.39825	0.0164735	0.281271
ENSMUSG00000036766	Dner	protein_coding	1	84369839	delta/notch-like EGF repeat containing	DNER	2552.43	-0.140907	0.0587227	-2.39953	0.0164159	0.281271
ENSMUSG00000038762	Abcf1	protein_coding	17	35956819	ATP-binding cassette, sub-family F (GCN20), member 1	ABCF1	1275.09	0.0954423	0.0397655	2.40013	0.0163894	0.281271
ENSMUSG00000089129	Gm26407	misc_RNA	18	12961499	predicted gene, 26407		11.0305	-0.528015	0.220166	-2.39826	0.0164733	0.281271
ENSMUSG00000106988	Tsg101-ps	processed_pseudogene	15	62980648	tumor susceptibility gene 101, pseudogene		42.2099	0.349416	0.145624	2.39943	0.0164205	0.281271
ENSMUSG00000024190	Dusp1	protein_coding	17	26505590	dual specificity phosphatase 1	DUSP1	135.971	-0.264163	0.110189	-2.39736	0.0165138	0.281459
ENSMUSG00000031543	Ank1	protein_coding	8	22974844	ankyrin 1, erythroid	ANK1	3524.19	-0.277995	0.115963	-2.39728	0.0165174	0.281459
ENSMUSG00000039206	Daglb	protein_coding	5	143464584	diacylglycerol lipase, beta	DAGLB	905.803	0.107903	0.045016	2.39699	0.0165303	0.281459
ENSMUSG00000025232	Hexa	protein_coding	9	59539540	hexosaminidase A	HEXA	1153.49	0.228748	0.0954821	2.39572	0.0165879	0.281719
ENSMUSG00000027573	Gid8	protein_coding	2	180710117	GID complex subunit 8	GID8	651.927	0.107292	0.0448031	2.39475	0.0166316	0.281719
ENSMUSG00000030107	Usp18	protein_coding	6	121245906	ubiquitin specific peptidase 18	USP18	166.573	0.590935	0.246775	2.39463	0.0166374	0.281719
ENSMUSG00000032514	Ttc21a	protein_coding	9	119937606	tetratricopeptide repeat domain 21A	TTC21A	102.903	-0.501541	0.209357	-2.39563	0.0165918	0.281719
ENSMUSG00000048756	Foxo3	protein_coding	10	42181841	forkhead box O3	FOXO3	1960.87	-0.155771	0.0650465	-2.39477	0.0166308	0.281719
ENSMUSG00000087370	Tmem170b	protein_coding	13	41606216	transmembrane protein 170B	TMEM170B	1908.64	-0.138229	0.0576884	-2.39613	0.0165692	0.281719
ENSMUSG00000021140	Pcnx	protein_coding	12	81860030	pecanex homolog (Drosophila)	PCNX1	1989.19	-0.241587	0.100957	-2.39297	0.0167125	0.281954
ENSMUSG00000027522	Stx16	protein_coding	2	174076308	syntaxin 16	STX16	1392.74	-0.0975139	0.0407377	-2.3937	0.0166795	0.281954
ENSMUSG00000042671	Rgs8	protein_coding	1	153653025	regulator of G-protein signaling 8	RGS8	694.349	-0.221147	0.0924001	-2.39336	0.0166947	0.281954
ENSMUSG00000071001	Hrct1	protein_coding	4	43727188	histidine rich carboxyl terminus 1	HRCT1	10.4747	-0.53384	0.223074	-2.39311	0.0167062	0.281954
ENSMUSG00000022332	Khdrbs3	protein_coding	15	68928420	KH domain containing, RNA binding, signal transduction associated 3	KHDRBS3	1441.85	0.144699	0.0604878	2.3922	0.0167479	0.282036
ENSMUSG00000052565	Hist1h1d	protein_coding	13	23555087	histone cluster 1, H1d	HIST1H1D	189.901	0.279654	0.116895	2.39235	0.0167411	0.282036
ENSMUSG00000021277	Traf3	protein_coding	12	111166370	TNF receptor-associated factor 3	TRAF3	1166.82	-0.202471	0.0847957	-2.38775	0.016952	0.282817
ENSMUSG00000022390	Zc3h7b	protein_coding	15	81744848	zinc finger CCCH type containing 7B	ZC3H7B	1702.05	-0.166558	0.0697624	-2.38751	0.0169632	0.282817
ENSMUSG00000024104	Fam21	protein_coding	6	116208038	family with sequence similarity 21		4457.58	0.113962	0.0477155	2.38836	0.0169238	0.282817
ENSMUSG00000024610	Cd74	protein_coding	18	60803848	CD74 antigen (invariant polypeptide of major histocompatibility complex, class II antigen-associated)	CD74	319.317	-0.578031	0.241882	-2.38972	0.0168612	0.282817
ENSMUSG00000025534	Gusb	protein_coding	5	129989011	glucuronidase, beta	GUSB	404.936	0.263602	0.110305	2.38976	0.0168594	0.282817
ENSMUSG00000027998	Plrg1	protein_coding	3	83055522	pleiotropic regulator 1	PLRG1	1297.87	0.131015	0.0548643	2.38799	0.0169408	0.282817
ENSMUSG00000032718	Mansc1	protein_coding	6	134609207	MANSC domain containing 1	MANSC1	120.9	-0.221657	0.0928397	-2.38753	0.0169621	0.282817
ENSMUSG00000038697	Taf5l	protein_coding	8	123996318	TATA-box binding protein associated factor 5 like	TAF5L	279.622	0.1495	0.0625948	2.38838	0.0169228	0.282817
ENSMUSG00000038943	Prc1	protein_coding	7	80294450	protein regulator of cytokinesis 1	PRC1	48.6932	0.4997	0.209136	2.38936	0.0168779	0.282817
ENSMUSG00000052031	Tagap1	protein_coding	17	6954965	T cell activation GTPase activating protein 1	TAGAP	275.763	0.167107	0.0699552	2.38877	0.0169047	0.282817
ENSMUSG00000067161	Gm5560	processed_pseudogene	5	97264828	predicted pseudogene 5560		13.8331	-0.4914	0.205659	-2.38938	0.0168766	0.282817
ENSMUSG00000001739	Cldn15	protein_coding	5	136966616	claudin 15	CLDN15	12.389	0.510935	0.214139	2.386	0.0170328	0.283157
ENSMUSG00000020952	Scfd1	protein_coding	12	51377580	Sec1 family domain containing 1	SCFD1	1377.53	0.124886	0.0523437	2.38589	0.0170378	0.283157
ENSMUSG00000038510	Rpf2	protein_coding	10	40223246	ribosome production factor 2 homolog	RPF2	386.05	0.162808	0.0682372	2.38591	0.0170369	0.283157
ENSMUSG00000056612	Ppp1r14b	protein_coding	19	6975048	protein phosphatase 1, regulatory (inhibitor) subunit 14B	PPP1R14B	75.7857	0.277053	0.116129	2.38573	0.0170451	0.283157
ENSMUSG00000052861	Dnah6	protein_coding	6	73017606	dynein, axonemal, heavy chain 6	DNAH6	239.64	-0.544055	0.228094	-2.38522	0.0170687	0.283294
ENSMUSG00000026787	Gad2	protein_coding	2	22622205	glutamic acid decarboxylase 2	GAD2	1974.15	-0.202621	0.0849904	-2.38404	0.0171237	0.283695
ENSMUSG00000052221	Ppp1r36	protein_coding	12	76417599	protein phosphatase 1, regulatory subunit 36	PPP1R36	30.8699	-0.546877	0.229388	-2.38407	0.0171221	0.283695
ENSMUSG00000032097	Ddx6	protein_coding	9	44604892	DEAD (Asp-Glu-Ala-Asp) box polypeptide 6	DDX6	3845.01	-0.16624	0.069756	-2.38316	0.0171648	0.283866
ENSMUSG00000036862	Dchs1	protein_coding	7	105752990	dachsous 1 (Drosophila)	DCHS1	401.03	-0.336909	0.141354	-2.38345	0.0171514	0.283866
ENSMUSG00000003585	Sec14l2	protein_coding	11	4097039	SEC14-like lipid binding 2	SEC14L2	781.5	0.158552	0.0665509	2.38241	0.0171996	0.283931
ENSMUSG00000028251	Tstd3	protein_coding	4	21757382	thiosulfate sulfurtransferase (rhodanese)-like domain containing 3	TSTD3	470.777	0.166963	0.070078	2.38253	0.0171943	0.283931
ENSMUSG00000019920	Lims1	protein_coding	10	58323466	LIM and senescent cell antigen-like domains 1	LIMS1	1572.39	0.155921	0.0655117	2.38005	0.0173105	0.284744
ENSMUSG00000038648	Creb3l2	protein_coding	6	37327255	cAMP responsive element binding protein 3-like 2	CREB3L2	421.551	-0.30204	0.126863	-2.38084	0.017273	0.284744
ENSMUSG00000058290	Espl1	protein_coding	15	102296293	extra spindle pole bodies 1, separase	ESPL1	24.4341	0.474902	0.199535	2.38004	0.0173106	0.284744
ENSMUSG00000107689	Gm44386	lincRNA	6	86513891	predicted gene, 44386		22.2366	0.487253	0.20467	2.38067	0.017281	0.284744
ENSMUSG00000027374	Mrps5	protein_coding	2	127587222	mitochondrial ribosomal protein S5	MRPS5	889.491	0.108124	0.0454587	2.37852	0.0173822	0.285158
ENSMUSG00000035401	Emsy	protein_coding	7	98587137	EMSY, BRCA2-interacting transcriptional repressor	EMSY	997.326	-0.201957	0.0848995	-2.37878	0.0173703	0.285158
ENSMUSG00000065485	Mir219a-2	miRNA	2	29845631	microRNA 219a-2		15.0337	0.526279	0.22121	2.37909	0.0173553	0.285158
ENSMUSG00000048120	Entpd1	protein_coding	19	40612366	ectonucleoside triphosphate diphosphohydrolase 1	ENTPD1	261.985	0.212957	0.0895904	2.37701	0.0174537	0.285823
ENSMUSG00000071550	Cfap44	protein_coding	16	44394796	cilia and flagella associated protein 44	CFAP44	192.142	-0.394713	0.166037	-2.37726	0.0174419	0.285823
ENSMUSG00000019806	Aig1	protein_coding	10	13647054	androgen-induced 1	AIG1	1298.78	0.132197	0.0556626	2.37497	0.0175504	0.287151
ENSMUSG00000029599	Ddx54	protein_coding	5	120612739	DEAD (Asp-Glu-Ala-Asp) box polypeptide 54	DDX54	674.006	0.116186	0.0489368	2.3742	0.0175871	0.287496
ENSMUSG00000018387	Shroom1	protein_coding	11	53457205	shroom family member 1	SHROOM1	276.747	0.281491	0.118629	2.37286	0.0176507	0.287963
ENSMUSG00000027163	Commd9	protein_coding	2	101886247	COMM domain containing 9	COMMD9	589.439	0.16794	0.0707688	2.37309	0.0176402	0.287963
ENSMUSG00000035208	Slfn8	protein_coding	11	83002158	schlafen 8	SLFN13	82.7214	0.526026	0.221707	2.37262	0.0176626	0.287963
ENSMUSG00000104346	Pcdhga3	protein_coding	18	37674307	protocadherin gamma subfamily A, 3	PCDHGA3	164.81	-0.246482	0.103903	-2.37224	0.0176804	0.287998
ENSMUSG00000034930	Rtkn	protein_coding	6	83135463	rhotekin	RTKN	1312.48	0.128549	0.0541985	2.37182	0.0177009	0.288078
ENSMUSG00000002043	Trappc6a	protein_coding	7	19508395	trafficking protein particle complex 6A	TRAPPC6A	173.763	0.23853	0.100585	2.37143	0.0177195	0.288125
ENSMUSG00000038268	Ovca2	protein_coding	11	75175942	candidate tumor suppressor in ovarian cancer 2	OVCA2	284.881	0.161077	0.0679343	2.37107	0.0177368	0.288152
ENSMUSG00000031530	Dusp4	protein_coding	8	34807297	dual specificity phosphatase 4	DUSP4	112.919	-0.267134	0.112705	-2.37021	0.0177778	0.288564
ENSMUSG00000035298	Klhl35	protein_coding	7	99466004	kelch-like 35	KLHL35	32.1341	0.438428	0.185	2.36988	0.017794	0.288572
ENSMUSG00000086006	Gm13293	lincRNA	2	11339488	predicted gene 13293		134.799	0.258759	0.109216	2.36923	0.017825	0.288821
ENSMUSG00000008540	Mgst1	protein_coding	6	138140316	microsomal glutathione S-transferase 1	MGST1	620.046	0.236072	0.0998058	2.36531	0.0180151	0.289063
ENSMUSG00000010517	Faf1	protein_coding	4	109676588	Fas-associated factor 1	FAF1	1910.33	0.0955527	0.0403811	2.36627	0.0179683	0.289063
ENSMUSG00000028015	Ctso	protein_coding	3	81932601	cathepsin O	CTSO	1130.93	0.158585	0.0670304	2.36587	0.0179879	0.289063
ENSMUSG00000028289	Epha7	protein_coding	4	28813131	Eph receptor A7	EPHA7	473.893	-0.144795	0.0611775	-2.3668	0.0179426	0.289063
ENSMUSG00000030884	Uqcrc2	protein_coding	7	120635176	ubiquinol cytochrome c reductase core protein 2	UQCRC2	6173.94	0.128274	0.0542502	2.36449	0.0180547	0.289063
ENSMUSG00000035594	Chrna5	protein_coding	9	54980880	cholinergic receptor, nicotinic, alpha polypeptide 5	CHRNA5	22.728	-0.489423	0.206945	-2.36499	0.0180306	0.289063
ENSMUSG00000035601	Trmt10b	protein_coding	4	45297127	tRNA methyltransferase 10B	TRMT10B	344.612	0.168093	0.071052	2.36578	0.0179922	0.289063
ENSMUSG00000037197	Rbm17	protein_coding	2	11585437	RNA binding motif protein 17	RBM17	849.682	0.109472	0.0463002	2.3644	0.0180595	0.289063
ENSMUSG00000037787	Apopt1	protein_coding	12	111713261	apoptogenic, mitochondrial 1	APOPT1	352.141	0.152228	0.0643	2.36746	0.0179105	0.289063
ENSMUSG00000040016	Ptger3	protein_coding	3	157566892	prostaglandin E receptor 3 (subtype EP3)	PTGER3	74.7388	-0.268435	0.113517	-2.3647	0.0180445	0.289063
ENSMUSG00000043501	Lgals2	protein_coding	15	78850862	lectin, galactose-binding, soluble 2	LGALS2	19.0905	0.455068	0.192264	2.3669	0.017938	0.289063
ENSMUSG00000045328	Cenpe	protein_coding	3	135212537	centromere protein E	CENPE	64.9729	0.41469	0.175126	2.36795	0.0178868	0.289063
ENSMUSG00000059182	Skap2	protein_coding	6	51857422	src family associated phosphoprotein 2	SKAP2	998.247	0.195911	0.0827149	2.36851	0.0178601	0.289063
ENSMUSG00000062480	Acat3	protein_coding	17	12923833	acetyl-Coenzyme A acetyltransferase 3	ACAT2	18.6665	0.489617	0.207073	2.36446	0.0180563	0.289063
ENSMUSG00000001249	Hpn	protein_coding	7	31098725	hepsin	HPN	31.4282	0.425295	0.179955	2.36334	0.0181108	0.289187
ENSMUSG00000017417	Plxdc1	protein_coding	11	97923238	plexin domain containing 1	PLXDC1	199.417	-0.199661	0.0844967	-2.36295	0.0181301	0.289187
ENSMUSG00000031523	Dlc1	protein_coding	8	36567751	deleted in liver cancer 1	DLC1	1117.46	-0.254289	0.107596	-2.36338	0.0181092	0.289187
ENSMUSG00000045751	Mms22l	protein_coding	4	24496451	MMS22-like, DNA repair protein	MMS22L	104.387	0.238469	0.100911	2.36317	0.0181194	0.289187
ENSMUSG00000037852	Cpe	protein_coding	8	64592542	carboxypeptidase E	CPE	16951.4	0.0971615	0.0411377	2.36186	0.0181835	0.289288
ENSMUSG00000049791	Fzd4	protein_coding	7	89404355	frizzled class receptor 4	FZD4	299.674	-0.217944	0.0922699	-2.36203	0.0181753	0.289288
ENSMUSG00000107412	Gm20383	lincRNA	6	81984321	predicted gene, 20383		37.4286	-0.42496	0.179916	-2.362	0.0181768	0.289288
ENSMUSG00000039523	Cep104	protein_coding	4	153975194	centrosomal protein 104	CEP104	517.734	-0.174268	0.0738122	-2.36096	0.0182275	0.289671
ENSMUSG00000040841	Six5	protein_coding	7	19094594	sine oculis-related homeobox 5	SIX5	34.5991	-0.540354	0.228906	-2.3606	0.0182455	0.289671
ENSMUSG00000079509	Zfx	protein_coding	X	94074631	zinc finger protein X-linked	ZFX	1229.34	0.135796	0.0575384	2.36009	0.0182705	0.289671
ENSMUSG00000084865	Gm15723	antisense	10	114801726	predicted gene 15723		9.78678	0.530886	0.224917	2.36037	0.0182568	0.289671
ENSMUSG00000058655	Eif4b	protein_coding	15	102073773	eukaryotic translation initiation factor 4B	EIF4B	4950.26	0.0828169	0.0351106	2.35874	0.0183369	0.290474
ENSMUSG00000005370	Msh6	protein_coding	17	87975050	mutS homolog 6	MSH6	916.511	0.107962	0.0458093	2.35677	0.0184348	0.291046
ENSMUSG00000019082	Slc25a22	protein_coding	7	141429744	solute carrier family 25 (mitochondrial carrier, glutamate), member 22	SLC25A22	498.94	-0.171818	0.0729571	-2.35506	0.0185198	0.291046
ENSMUSG00000021071	Trim9	protein_coding	12	70244539	tripartite motif-containing 9	TRIM9	1348.34	-0.246255	0.104538	-2.35566	0.0184899	0.291046
ENSMUSG00000027716	Trpc3	protein_coding	3	36620482	transient receptor potential cation channel, subfamily C, member 3	TRPC3	271.198	-0.209986	0.0891266	-2.35604	0.0184711	0.291046
ENSMUSG00000032479	Map4	protein_coding	9	109931460	microtubule-associated protein 4	MAP4	11388.6	-0.106968	0.0454185	-2.35517	0.0185144	0.291046
ENSMUSG00000033096	Apmap	protein_coding	2	150583080	adipocyte plasma membrane associated protein	APMAP	1595.07	0.121461	0.0515547	2.35596	0.0184747	0.291046
ENSMUSG00000039735	Fnbp1l	protein_coding	3	122538719	formin binding protein 1-like	FNBP1L	1113.06	-0.180746	0.076723	-2.35583	0.0184815	0.291046
ENSMUSG00000058886	Deaf1	protein_coding	7	141297180	deformed epidermal autoregulatory factor 1 (Drosophila)	DEAF1	339.991	-0.174719	0.0741456	-2.35643	0.0184516	0.291046
ENSMUSG00000073489	Ifi204	protein_coding	1	173747293	interferon activated gene 204	IFI16	28.6108	0.574555	0.24399	2.35483	0.018531	0.291046
ENSMUSG00000079197	Psme2	protein_coding	14	55587441	proteasome (prosome, macropain) activator subunit 2 (PA28 beta)	PSME2	163.12	0.243766	0.103468	2.35596	0.0184751	0.291046
ENSMUSG00000028837	Psmb2	protein_coding	4	126677630	proteasome (prosome, macropain) subunit, beta type 2	PSMB2	1430.01	0.159466	0.0677497	2.35376	0.0185847	0.291393
ENSMUSG00000039246	Lyplal1	protein_coding	1	186087731	lysophospholipase-like 1	LYPLAL1	169.637	0.295838	0.125676	2.35397	0.0185741	0.291393
ENSMUSG00000044716	Dok7	protein_coding	5	35056766	docking protein 7	DOK7	558.954	0.153349	0.0651663	2.3532	0.0186126	0.291547
ENSMUSG00000046731	Kctd11	protein_coding	11	69878261	potassium channel tetramerisation domain containing 11	KCTD11	53.2336	-0.443897	0.188657	-2.35293	0.0186262	0.291547
ENSMUSG00000030905	Crym	protein_coding	7	120186380	crystallin, mu	CRYM	9.64163	0.564873	0.240175	2.35192	0.0186766	0.292087
ENSMUSG00000022427	Tomm22	protein_coding	15	79670861	translocase of outer mitochondrial membrane 22 homolog (yeast)	TOMM22	1005.58	0.132741	0.0564678	2.35074	0.0187361	0.292273
ENSMUSG00000034584	Exph5	protein_coding	9	53301670	exophilin 5	EXPH5	100.353	-0.296677	0.126196	-2.35093	0.0187268	0.292273
ENSMUSG00000061080	Lsamp	protein_coding	16	39984361	limbic system-associated membrane protein	LSAMP	8222.46	-0.194426	0.0827052	-2.35083	0.0187315	0.292273
ENSMUSG00000004266	Ptpn6	protein_coding	6	124720707	protein tyrosine phosphatase, non-receptor type 6	PTPN6	126.115	0.344414	0.146593	2.34945	0.018801	0.292476
ENSMUSG00000021423	Ly86	protein_coding	13	37345345	lymphocyte antigen 86	LY86	229.501	0.240255	0.102252	2.34964	0.0187918	0.292476
ENSMUSG00000028106	Rprd2	protein_coding	3	95760341	regulation of nuclear pre-mRNA domain containing 2	RPRD2	952.897	-0.215142	0.0915734	-2.34939	0.018804	0.292476
ENSMUSG00000030577	Cd22	protein_coding	7	30865402	CD22 antigen	CD22	21.8751	0.567177	0.241431	2.34922	0.0188126	0.292476
ENSMUSG00000017167	Cntnap1	protein_coding	11	101170523	contactin associated protein-like 1	CNTNAP1	2281.64	-0.287895	0.122599	-2.34827	0.018861	0.292734
ENSMUSG00000030994	D7Ertd443e	protein_coding	7	134265779	DNA segment, Chr 7, ERATO Doi 443, expressed	C10orf90	344.447	0.203619	0.086704	2.34843	0.0188525	0.292734
ENSMUSG00000040351	Ankib1	protein_coding	5	3690000	ankyrin repeat and IBR domain containing 1	ANKIB1	5116.83	0.137223	0.0584452	2.34789	0.0188802	0.292786
ENSMUSG00000037318	Traf3ip3	protein_coding	1	193175453	TRAF3 interacting protein 3	TRAF3IP3	33.1451	0.423364	0.180345	2.34752	0.018899	0.292831
ENSMUSG00000022893	Adamts1	protein_coding	16	85793827	a disintegrin-like and metallopeptidase (reprolysin type) with thrombospondin type 1 motif, 1	ADAMTS1	649.944	-0.281834	0.120098	-2.3467	0.0189404	0.293227
ENSMUSG00000015087	Rabl6	protein_coding	2	25583018	RAB, member RAS oncogene family-like 6	RABL6	2528.54	0.102345	0.0436391	2.34527	0.0190134	0.293616
ENSMUSG00000025069	Gsto2	protein_coding	19	47865545	glutathione S-transferase omega 2	GSTO2	41.1022	0.351772	0.149971	2.34559	0.0189967	0.293616
ENSMUSG00000029328	Hnrnpdl	protein_coding	5	100033577	heterogeneous nuclear ribonucleoprotein D-like	HNRNPDL	3223.26	0.159746	0.068108	2.34548	0.0190024	0.293616
ENSMUSG00000006205	Htra1	protein_coding	7	130936111	HtrA serine peptidase 1	HTRA1	3034.08	0.147755	0.0630416	2.34378	0.0190895	0.293807
ENSMUSG00000025487	Psmd13	protein_coding	7	140881968	proteasome (prosome, macropain) 26S subunit, non-ATPase, 13	PSMD13	1485.28	0.118114	0.0503889	2.34405	0.0190754	0.293807
ENSMUSG00000034730	Adgrb1	protein_coding	15	74516195	adhesion G protein-coupled receptor B1	ADGRB1	1169.69	-0.243906	0.104045	-2.34424	0.0190658	0.293807
ENSMUSG00000042709	Atpaf2	protein_coding	11	60400626	ATP synthase mitochondrial F1 complex assembly factor 2	ATPAF2	489.668	0.142259	0.0606759	2.34456	0.0190494	0.293807
ENSMUSG00000025068	Gsto1	protein_coding	19	47854970	glutathione S-transferase omega 1	GSTO1	401.268	0.164556	0.0702344	2.34295	0.0191318	0.293965
ENSMUSG00000046722	Cdc42se1	protein_coding	3	95228732	CDC42 small effector 1	CDC42SE1	1116.86	0.116866	0.0498789	2.343	0.0191294	0.293965
ENSMUSG00000037949	Ano10	protein_coding	9	122175874	anoctamin 10	ANO10	993.823	0.125932	0.0537583	2.34255	0.0191524	0.294036
ENSMUSG00000031584	Gsr	protein_coding	8	33652523	glutathione reductase	GSR	973.67	0.148021	0.0632128	2.34163	0.0191996	0.294271
ENSMUSG00000044921	Rassf9	protein_coding	10	102512222	Ras association (RalGDS/AF-6) domain family (N-terminal) member 9	RASSF9	56.0409	-0.457741	0.195479	-2.34163	0.0191995	0.294271
ENSMUSG00000001750	Tcirg1	protein_coding	19	3896050	T cell, immune regulator 1, ATPase, H+ transporting, lysosomal V0 protein A3	TCIRG1	461.564	0.220732	0.0944655	2.33664	0.0194579	0.294796
ENSMUSG00000015452	Ager	protein_coding	17	34597862	advanced glycosylation end product-specific receptor	AGER	6.9825	0.567934	0.24313	2.33592	0.0194953	0.294796
ENSMUSG00000017760	Ctsa	protein_coding	2	164832873	cathepsin A	CTSA	2298.74	0.167648	0.0716855	2.33866	0.019353	0.294796
ENSMUSG00000021417	Eci2	protein_coding	13	34977748	enoyl-Coenzyme A delta isomerase 2	ECI2	951.862	0.141081	0.0604175	2.33511	0.0195379	0.294796
ENSMUSG00000029557	Mrm2	protein_coding	5	140327674	mitochondrial rRNA methyltransferase 2	MRM2	197.314	0.171114	0.0732413	2.3363	0.0194757	0.294796
ENSMUSG00000031644	Nek1	protein_coding	8	60993195	NIMA (never in mitosis gene a)-related expressed kinase 1	NEK1	1206.73	-0.188918	0.0808136	-2.3377	0.0194029	0.294796
ENSMUSG00000031903	Pla2g15	protein_coding	8	106150399	phospholipase A2, group XV	PLA2G15	310.514	0.199688	0.085389	2.33857	0.0193577	0.294796
ENSMUSG00000032625	Thsd7a	protein_coding	6	12311610	thrombospondin, type I, domain containing 7A	THSD7A	2785.2	-0.195079	0.0834824	-2.33676	0.0194516	0.294796
ENSMUSG00000034442	Trmt5	protein_coding	12	73280410	TRM5 tRNA methyltransferase 5	TRMT5	319.513	0.14028	0.0600694	2.3353	0.0195279	0.294796
ENSMUSG00000035109	Shc4	protein_coding	2	125627447	SHC (Src homology 2 domain containing) family, member 4	SHC4	369.817	-0.476729	0.20389	-2.33817	0.0193785	0.294796
ENSMUSG00000038085	Cnbd2	protein_coding	2	156312299	cyclic nucleotide binding domain containing 2	CNBD2	183.436	0.209473	0.0895089	2.34025	0.0192709	0.294796
ENSMUSG00000038462	Uqcrfs1	protein_coding	13	30540308	ubiquinol-cytochrome c reductase, Rieske iron-sulfur polypeptide 1	UQCRFS1	2679.36	0.172827	0.0739814	2.33608	0.0194869	0.294796
ENSMUSG00000038507	Parp12	protein_coding	6	39086410	poly (ADP-ribose) polymerase family, member 12	PARP12	455.667	0.294037	0.125912	2.33525	0.0195302	0.294796
ENSMUSG00000038954	Supt3	protein_coding	17	44777152	suppressor of Ty 3	SUPT3H	209.907	0.200826	0.0859273	2.33716	0.0194308	0.294796
ENSMUSG00000039552	Rsph4a	protein_coding	10	33905111	radial spoke head 4 homolog A (Chlamydomonas)	RSPH4A	123.385	-0.472192	0.202048	-2.33703	0.0194375	0.294796
ENSMUSG00000040048	Ndufb10	protein_coding	17	24722060	NADH dehydrogenase (ubiquinone) 1 beta subcomplex, 10	NDUFB10	2359.94	0.131858	0.05645	2.33583	0.0194999	0.294796
ENSMUSG00000057836	Xlr3a	protein_coding	X	73086293	X-linked lymphocyte-regulated 3A		45.9008	0.451795	0.193224	2.3382	0.019377	0.294796
ENSMUSG00000060803	Gstp1	protein_coding	19	4035407	glutathione S-transferase, pi 1	GSTP1	615.388	0.23409	0.100088	2.33885	0.019343	0.294796
ENSMUSG00000106864	Gtf3c2	protein_coding	5	31156005	general transcription factor IIIC, polypeptide 2, beta	GTF3C2	365.218	-0.161438	0.0689775	-2.34045	0.0192604	0.294796
ENSMUSG00000020737	Hn1	protein_coding	11	115497353	hematological and neurological expressed sequence 1	HN1	574.749	0.15321	0.0656826	2.33258	0.0196701	0.296257
ENSMUSG00000037010	Apln	protein_coding	X	48025146	apelin	APLN	1111.76	0.161456	0.0692147	2.33269	0.0196646	0.296257
ENSMUSG00000037771	Slc32a1	protein_coding	2	158610767	solute carrier family 32 (GABA vesicular transporter), member 1	SLC32A1	1389.41	-0.194183	0.0832675	-2.33203	0.019699	0.296257
ENSMUSG00000060924	Csmd1	protein_coding	8	15892537	CUB and Sushi multiple domains 1	CSMD1	1152.36	-0.22704	0.0973528	-2.33213	0.0196936	0.296257
ENSMUSG00000037032	Apbb1	protein_coding	7	105558483	amyloid beta (A4) precursor protein-binding, family B, member 1	APBB1	8128.69	0.166291	0.0713549	2.33048	0.0197809	0.296762
ENSMUSG00000047866	Lonp2	protein_coding	8	86624043	lon peptidase 2, peroxisomal	LONP2	2739.28	0.114822	0.0492696	2.33049	0.0197805	0.296762
ENSMUSG00000064254	Ethe1	protein_coding	7	24587543	ethylmalonic encephalopathy 1	ETHE1	299.397	0.175892	0.0754667	2.33072	0.0197683	0.296762
ENSMUSG00000010142	Tnfrsf13b	protein_coding	11	61126755	tumor necrosis factor receptor superfamily, member 13b	TNFRSF13B	38.4487	0.386749	0.166003	2.32977	0.0198183	0.29684
ENSMUSG00000031447	Lamp1	protein_coding	8	13159161	lysosomal-associated membrane protein 1	LAMP1	12907.1	0.173844	0.0746179	2.32979	0.0198173	0.29684
ENSMUSG00000003662	Ciao1	protein_coding	2	127240938	cytosolic iron-sulfur protein assembly 1	CIAO1	1368.97	0.117208	0.0505292	2.31962	0.0203616	0.297008
ENSMUSG00000018750	Zbtb4	protein_coding	11	69765912	zinc finger and BTB domain containing 4	ZBTB4	2942.54	-0.0956304	0.0411551	-2.32366	0.0201437	0.297008
ENSMUSG00000020315	Sptbn1	protein_coding	11	30099395	spectrin beta, non-erythrocytic 1	SPTBN1	27711.8	-0.125487	0.0540962	-2.3197	0.0203569	0.297008
ENSMUSG00000020459	Mtif2	protein_coding	11	29526408	mitochondrial translational initiation factor 2	MTIF2	777.856	0.102275	0.0439798	2.32551	0.0200449	0.297008
ENSMUSG00000021039	Snw1	protein_coding	12	87449936	SNW domain containing 1	SNW1	1895.85	0.128219	0.0552211	2.32191	0.0202376	0.297008
ENSMUSG00000022240	Ctnnd2	protein_coding	15	30172593	catenin (cadherin associated protein), delta 2	CTNND2	1623.84	-0.243275	0.10472	-2.32311	0.0201732	0.297008
ENSMUSG00000024287	Thoc1	protein_coding	18	9958180	THO complex 1	THOC1	1055.04	0.116626	0.0501814	2.3241	0.0201204	0.297008
ENSMUSG00000026723	Trdmt1	protein_coding	2	13509014	tRNA aspartic acid methyltransferase 1	TRDMT1	216.727	0.20156	0.0868906	2.3197	0.020357	0.297008
ENSMUSG00000029088	Kcnip4	protein_coding	5	48389502	Kv channel interacting protein 4	KCNIP4	1150.86	-0.17385	0.0747002	-2.32731	0.0199489	0.297008
ENSMUSG00000029167	Ppargc1a	protein_coding	5	51454250	peroxisome proliferative activated receptor, gamma, coactivator 1 alpha	PPARGC1A	1211.15	-0.196059	0.0842923	-2.32594	0.0200218	0.297008
ENSMUSG00000029480	Dhx37	protein_coding	5	125413858	DEAH (Asp-Glu-Ala-His) box polypeptide 37	DHX37	245.858	-0.200355	0.0862846	-2.32203	0.0202314	0.297008
ENSMUSG00000029554	Mad1l1	protein_coding	5	140008689	MAD1 mitotic arrest deficient 1-like 1	MAD1L1	725.283	0.153207	0.0660143	2.32082	0.0202967	0.297008
ENSMUSG00000029925	Tbxas1	protein_coding	6	38875404	thromboxane A synthase 1, platelet	TBXAS1	93.4081	0.346295	0.148954	2.32485	0.0200801	0.297008
ENSMUSG00000031149	Praf2	protein_coding	X	7728439	PRA1 domain family 2	PRAF2	436.639	0.164063	0.0706179	2.32325	0.0201655	0.297008
ENSMUSG00000033430	Terf2ip	protein_coding	8	112011398	telomeric repeat binding factor 2, interacting protein	TERF2IP	1270.57	0.0842429	0.0362128	2.32633	0.0200011	0.297008
ENSMUSG00000034902	Pip5k1c	protein_coding	10	81292963	phosphatidylinositol-4-phosphate 5-kinase, type 1 gamma	PIP5K1C	1482.6	-0.151076	0.0648814	-2.3285	0.0198858	0.297008
ENSMUSG00000035726	Supt16	protein_coding	14	52160419	suppressor of Ty 16	SUPT16H	2903.86	0.0857489	0.0369538	2.32044	0.0203173	0.297008
ENSMUSG00000040724	Kcna2	protein_coding	3	107101146	potassium voltage-gated channel, shaker-related subfamily, member 2	KCNA2	11084	-0.244281	0.105236	-2.32127	0.0202724	0.297008
ENSMUSG00000041548	Hspb8	protein_coding	5	116408491	heat shock protein 8	HSPB8	1303.24	0.247634	0.106743	2.31991	0.020346	0.297008
ENSMUSG00000045502	Hcar2	protein_coding	5	123863570	hydroxycarboxylic acid receptor 2	HCAR2	16.2315	0.537582	0.230978	2.32742	0.0199431	0.297008
ENSMUSG00000051586	Mical3	protein_coding	6	120931707	microtubule associated monooxygenase, calponin and LIM domain containing 3	MICAL3	1962.39	-0.212028	0.0913411	-2.32128	0.0202717	0.297008
ENSMUSG00000056174	Col8a2	protein_coding	4	126286793	collagen, type VIII, alpha 2	COL8A2	152.952	-0.565069	0.242976	-2.32562	0.0200389	0.297008
ENSMUSG00000057230	Aak1	protein_coding	6	86849517	AP2 associated kinase 1	AAK1	5899.32	-0.240576	0.103707	-2.31976	0.0203538	0.297008
ENSMUSG00000057963	Itpk1	protein_coding	12	102568582	inositol 1,3,4-triphosphate 5/6 kinase	ITPK1	1417.62	0.153342	0.0658957	2.32704	0.0199632	0.297008
ENSMUSG00000058441	Panx2	protein_coding	15	89059734	pannexin 2	PANX2	784.726	-0.307421	0.132006	-2.32884	0.0198674	0.297008
ENSMUSG00000063235	Ptpmt1	processed_transcript	2	90908716	protein tyrosine phosphatase, mitochondrial 1	PTPMT1	666.638	0.185681	0.0798756	2.32463	0.0200918	0.297008
ENSMUSG00000070699	Sars2	protein_coding	7	28741992	seryl-aminoacyl-tRNA synthetase 2	SARS2	202.014	0.180891	0.0778304	2.32417	0.0201162	0.297008
ENSMUSG00000071714	Csf2rb2	protein_coding	15	78282517	colony stimulating factor 2 receptor, beta 2, low-affinity (granulocyte-macrophage)	CSF2RB	13.6621	0.562421	0.241562	2.32827	0.0198979	0.297008
ENSMUSG00000073590	3222401L13Rik	lincRNA	18	37655451	RIKEN cDNA 3222401L13 gene		119.756	-0.242376	0.104327	-2.32323	0.0201668	0.297008
ENSMUSG00000074305	Peak1	protein_coding	9	56201126	pseudopodium-enriched atypical kinase 1	PEAK1	892.243	-0.268211	0.115479	-2.32258	0.0202016	0.297008
ENSMUSG00000080775	Gm6368	processed_pseudogene	X	141980175	predicted gene 6368		12.6104	-0.49256	0.211794	-2.32566	0.0200367	0.297008
ENSMUSG00000098061	Gm26945	lincRNA	12	109640341	predicted gene, 26945		287.175	-0.410763	0.177058	-2.31993	0.0203444	0.297008
ENSMUSG00000103477	5930409G06Rik	TEC	3	45273424	RIKEN cDNA 5930409G06 gene		57.2657	-0.315798	0.136109	-2.32018	0.0203313	0.297008
ENSMUSG00000022884	Eif4a2	protein_coding	16	23107444	eukaryotic translation initiation factor 4A2	EIF4A2	13200.9	0.121858	0.0525469	2.31904	0.0203928	0.297053
ENSMUSG00000053600	Zfp472	protein_coding	17	32965814	zinc finger protein 472		147.554	0.196987	0.0849463	2.31897	0.0203969	0.297053
ENSMUSG00000031813	Mvb12a	protein_coding	8	71542922	multivesicular body subunit 12A	MVB12A	564.928	0.149165	0.0643394	2.3184	0.0204274	0.297172
ENSMUSG00000035697	Hmha1	protein_coding	10	80016653	histocompatibility (minor) HA-1	ARHGAP45	168.443	0.355653	0.153416	2.31822	0.0204373	0.297172
ENSMUSG00000062190	Lancl2	protein_coding	6	57702540	LanC (bacterial lantibiotic synthetase component C)-like 2	LANCL2	1302.91	0.0847484	0.0365623	2.31791	0.020454	0.29718
ENSMUSG00000028412	Slc44a1	protein_coding	4	53440413	solute carrier family 44, member 1	SLC44A1	5001.89	0.178782	0.0772036	2.31571	0.0205738	0.29845
ENSMUSG00000046321	Hs3st2	protein_coding	7	121391859	heparan sulfate (glucosamine) 3-O-sulfotransferase 2	HS3ST2	78.1995	-0.302802	0.130754	-2.31581	0.0205684	0.29845
ENSMUSG00000034377	Tulp4	protein_coding	17	6106437	tubby like protein 4	TULP4	16317	0.154806	0.0668699	2.31503	0.0206112	0.29862
ENSMUSG00000106133	Gm3724	processed_pseudogene	5	24118316	predicted gene 3724		21.3765	0.464977	0.200862	2.31491	0.0206179	0.29862
ENSMUSG00000024989	Cep55	protein_coding	19	38055025	centrosomal protein 55	CEP55	14.1574	0.518783	0.224155	2.3144	0.0206461	0.29868
ENSMUSG00000041789	2700046A07Rik	lincRNA	18	62751674	RIKEN cDNA 2700046A07 gene		124.529	0.349995	0.151235	2.31424	0.0206545	0.29868
ENSMUSG00000005107	Slc2a9	protein_coding	5	38349273	solute carrier family 2 (facilitated glucose transporter), member 9	SLC2A9	33.4614	0.366457	0.158422	2.31317	0.0207132	0.299059
ENSMUSG00000041037	Irgq	protein_coding	7	24530689	immunity-related GTPase family, Q	IRGQ	1253.01	-0.160804	0.0695165	-2.31318	0.0207127	0.299059
ENSMUSG00000040472	Rabggta	protein_coding	14	55715873	Rab geranylgeranyl transferase, a subunit	RABGGTA	744.401	0.128379	0.0555143	2.31254	0.0207481	0.299328
ENSMUSG00000005262	Ufd1l	protein_coding	16	18811779	ubiquitin fusion degradation 1 like	UFD1L	1342.89	0.0944062	0.040891	2.30873	0.0209586	0.299439
ENSMUSG00000020176	Grb10	protein_coding	11	11930508	growth factor receptor bound protein 10	GRB10	2130.92	-0.16321	0.0707776	-2.30595	0.0211133	0.299439
ENSMUSG00000020657	Dnajc27	protein_coding	12	4082574	DnaJ heat shock protein family (Hsp40) member C27	DNAJC27	4495.49	-0.104071	0.0451149	-2.30679	0.0210665	0.299439
ENSMUSG00000020926	Adam11	protein_coding	11	102761439	a disintegrin and metallopeptidase domain 11	ADAM11	663.2	-0.190019	0.0823595	-2.30719	0.0210441	0.299439
ENSMUSG00000021024	Psma6	protein_coding	12	55384222	proteasome (prosome, macropain) subunit, alpha type 6	PSMA6	1787.01	0.130996	0.0567087	2.30997	0.0208896	0.299439
ENSMUSG00000021870	Slmap	protein_coding	14	26413168	sarcolemma associated protein	SLMAP	2044.48	-0.144603	0.0626246	-2.30905	0.0209408	0.299439
ENSMUSG00000023036	Pcdhgc4	protein_coding	18	37815079	protocadherin gamma subfamily C, 4	PCDHGC4	365.598	-0.214903	0.0930983	-2.30835	0.0209797	0.299439
ENSMUSG00000023990	Tfeb	protein_coding	17	47737030	transcription factor EB	TFEB	393.367	0.17307	0.0748974	2.31076	0.0208462	0.299439
ENSMUSG00000025134	Alyref	protein_coding	11	120592121	Aly/REF export factor	ALYREF	934.12	0.118951	0.0514582	2.3116	0.0207997	0.299439
ENSMUSG00000032177	Pde4a	protein_coding	9	21165714	phosphodiesterase 4A, cAMP specific	PDE4A	500.849	-0.292767	0.12687	-2.30761	0.0210207	0.299439
ENSMUSG00000038816	Ctnnal1	protein_coding	4	56810935	catenin (cadherin associated protein), alpha-like 1	CTNNAL1	1129.24	-0.3101	0.13431	-2.30884	0.0209526	0.299439
ENSMUSG00000041079	Rwdd2b	protein_coding	16	87433407	RWD domain containing 2B	RWDD2B	169.327	0.182792	0.0792638	2.30612	0.0211037	0.299439
ENSMUSG00000041769	Ppp2r2d	protein_coding	7	138846079	protein phosphatase 2, regulatory subunit B, delta	PPP2R2D	1213.79	0.099097	0.0429048	2.30969	0.0209051	0.299439
ENSMUSG00000044948	Cfap43	protein_coding	19	47737561	cilia and flagella associated protein 43	CFAP43	128.688	-0.478384	0.207446	-2.30607	0.0211069	0.299439
ENSMUSG00000047842	Diras2	protein_coding	13	52504375	DIRAS family, GTP-binding RAS-like 2	DIRAS2	2020.29	-0.141215	0.0612268	-2.30643	0.0210868	0.299439
ENSMUSG00000053153	Spag16	protein_coding	1	69826970	sperm associated antigen 16	SPAG16	42.4574	-0.546889	0.236615	-2.3113	0.0208163	0.299439
ENSMUSG00000055912	Tmem150a	protein_coding	6	72355447	transmembrane protein 150A	TMEM150A	107.402	0.21988	0.0951816	2.31011	0.0208822	0.299439
ENSMUSG00000059887	Olfr1507	protein_coding	14	52488791	olfactory receptor 1507		7.42339	-0.569789	0.246781	-2.30888	0.0209502	0.299439
ENSMUSG00000062761	Zfp512	protein_coding	5	31452431	zinc finger protein 512	ZNF512	1380.06	0.0814146	0.0352586	2.30907	0.0209397	0.299439
ENSMUSG00000066640	Fbxl18	protein_coding	5	142866946	F-box and leucine-rich repeat protein 18	FBXL18	512.127	-0.208411	0.0903758	-2.30604	0.0211081	0.299439
ENSMUSG00000075033	Nxpe3	protein_coding	16	55839953	neurexophilin and PC-esterase domain family, member 3	NXPE3	767.553	-0.200334	0.0867532	-2.30924	0.02093	0.299439
ENSMUSG00000097131	D230017M19Rik	lincRNA	1	72236465	RIKEN cDNA D230017M19 gene		116.857	-0.2105	0.0912266	-2.30744	0.0210302	0.299439
ENSMUSG00000051316	Taf7	protein_coding	18	37640491	TATA-box binding protein associated factor 7	TAF7	659.351	0.120636	0.0523331	2.30517	0.0211573	0.299601
ENSMUSG00000066798	Zbtb6	protein_coding	2	37425500	zinc finger and BTB domain containing 6	ZBTB6	616.932	0.142277	0.0617169	2.30532	0.0211488	0.299601
ENSMUSG00000021638	Ocln	protein_coding	13	100496507	occludin	OCLN	210.312	-0.26595	0.115433	-2.30393	0.0212268	0.299874
ENSMUSG00000024197	Plin3	protein_coding	17	56278962	perilipin 3	PLIN3	1846.02	0.238088	0.103378	2.30308	0.0212742	0.299874
ENSMUSG00000028300	3110043O21Rik	protein_coding	4	35191285	RIKEN cDNA 3110043O21 gene	C9orf72	1400.54	0.128925	0.0559509	2.30425	0.0212088	0.299874
ENSMUSG00000028577	Plaa	protein_coding	4	94567514	phospholipase A2, activating protein	PLAA	1780.6	0.083481	0.0362404	2.30354	0.0212488	0.299874
ENSMUSG00000040121	Rep15	protein_coding	6	147032584	RAB15 effector protein	REP15	17.2291	0.440131	0.191105	2.30309	0.0212738	0.299874
ENSMUSG00000052688	Rab7b	protein_coding	1	131688695	RAB7B, member RAS oncogene family	RAB7B	171.761	0.353178	0.153298	2.30387	0.0212301	0.299874
ENSMUSG00000033047	Eif3l	protein_coding	15	79075223	eukaryotic translation initiation factor 3, subunit L	EIF3L	1476.93	0.134135	0.058251	2.30271	0.0212954	0.299942
ENSMUSG00000000168	Dlat	protein_coding	9	50634633	dihydrolipoamide S-acetyltransferase (E2 component of pyruvate dehydrogenase complex)	DLAT	2926.84	0.114805	0.0498723	2.30198	0.0213362	0.300017
ENSMUSG00000003316	Glg1	protein_coding	8	111154421	golgi apparatus protein 1	GLG1	5304.87	-0.148964	0.0647071	-2.30213	0.0213279	0.300017
ENSMUSG00000019998	Stx7	protein_coding	10	24149317	syntaxin 7	STX7	3039.51	0.136898	0.0594805	2.30156	0.0213602	0.300017
ENSMUSG00000048096	Lmod1	protein_coding	1	135324807	leiomodin 1 (smooth muscle)	LMOD1	6.76291	-0.567393	0.246536	-2.30146	0.0213658	0.300017
ENSMUSG00000005683	Cs	protein_coding	10	128337832	citrate synthase	CS	5450.31	0.0852378	0.0370545	2.30034	0.0214292	0.300275
ENSMUSG00000015335	Zdhhc12	protein_coding	2	30090944	zinc finger, DHHC domain containing 12	ZDHHC12	79.7209	0.265688	0.115525	2.29983	0.0214578	0.300275
ENSMUSG00000015451	C4a	processed_transcript	17	34809092	complement component 4A (Rodgers blood group)	C4A	33.9763	0.400256	0.174044	2.29975	0.0214625	0.300275
ENSMUSG00000020954	Strn3	protein_coding	12	51608541	striatin, calmodulin binding protein 3	STRN3	3654.66	0.094679	0.041237	2.29597	0.0216776	0.300275
ENSMUSG00000024277	Mapre2	protein_coding	18	23752333	microtubule-associated protein, RP/EB family, member 2	MAPRE2	2677.5	-0.181734	0.0790633	-2.29859	0.021528	0.300275
ENSMUSG00000025793	Hgs	protein_coding	11	120467635	HGF-regulated tyrosine kinase substrate	HGS	1095.82	-0.123341	0.0536944	-2.29708	0.021614	0.300275
ENSMUSG00000030232	Aebp2	protein_coding	6	140622663	AE binding protein 2	AEBP2	1205.91	-0.122806	0.0534828	-2.29618	0.0216656	0.300275
ENSMUSG00000032649	Colgalt2	protein_coding	1	152399830	collagen beta(1-O)galactosyltransferase 2	COLGALT2	443.598	0.186421	0.0811472	2.29732	0.0216008	0.300275
ENSMUSG00000038970	Lmtk2	protein_coding	5	144100436	lemur tyrosine kinase 2	LMTK2	2844.03	-0.236063	0.102657	-2.29952	0.0214755	0.300275
ENSMUSG00000039834	Zfp335	protein_coding	2	164891882	zinc finger protein 335	ZNF335	384.778	-0.179964	0.0783085	-2.29814	0.0215539	0.300275
ENSMUSG00000040035	Disp2	protein_coding	2	118779719	dispatched homolog 2 (Drosophila)	DISP2	7973.32	-0.29867	0.129923	-2.29883	0.0215148	0.300275
ENSMUSG00000048163	Selplg	protein_coding	5	113818536	selectin, platelet (p-selectin) ligand	SELPLG	434.475	0.238754	0.103877	2.29844	0.0215369	0.300275
ENSMUSG00000054312	Mrps21	protein_coding	3	95862634	mitochondrial ribosomal protein S21	MRPS21	422.026	0.163134	0.0709768	2.29841	0.0215384	0.300275
ENSMUSG00000057457	Phex	protein_coding	X	157162075	phosphate regulating endopeptidase homolog, X-linked	PHEX	12.1865	0.50389	0.219129	2.29951	0.0214759	0.300275
ENSMUSG00000085156	Snhg15	processed_transcript	11	6525591	small nucleolar RNA host gene 15	SNHG15	44.6832	0.357795	0.155832	2.29603	0.0216742	0.300275
ENSMUSG00000090150	Acad11	protein_coding	9	104063377	acyl-Coenzyme A dehydrogenase family, member 11	ACAD11	946.222	0.130307	0.0567519	2.29609	0.0216709	0.300275
ENSMUSG00000102742	Pcdhga11	protein_coding	18	37755731	protocadherin gamma subfamily A, 11	PCDHGA11	307.027	0.245616	0.106898	2.29767	0.0215805	0.300275
ENSMUSG00000105983	Gm42770	TEC	5	49124587	predicted gene 42770		125.849	-0.444988	0.193746	-2.29677	0.0216322	0.300275
ENSMUSG00000032193	Ldlr	protein_coding	9	21723483	low density lipoprotein receptor	LDLR	1223.29	-0.16952	0.0738786	-2.29458	0.0217575	0.300851
ENSMUSG00000045083	Lingo2	protein_coding	4	35706647	leucine rich repeat and Ig domain containing 2	LINGO2	738.82	-0.207289	0.0903478	-2.29435	0.0217705	0.300851
ENSMUSG00000057497	Fam136a	protein_coding	6	86365646	family with sequence similarity 136, member A	FAM136A	378.526	0.16756	0.073031	2.29437	0.0217695	0.300851
ENSMUSG00000097728	Gm26840	lincRNA	4	155769969	predicted gene, 26840		20.8911	-0.46119	0.201033	-2.2941	0.0217845	0.300851
ENSMUSG00000022696	Sidt1	protein_coding	16	44240180	SID1 transmembrane family, member 1	SIDT1	258.789	-0.286178	0.124768	-2.29368	0.0218087	0.30096
ENSMUSG00000021910	Nisch	protein_coding	14	31170930	nischarin	NISCH	6016.72	-0.13361	0.0582642	-2.29318	0.0218376	0.300972
ENSMUSG00000030798	Cd37	protein_coding	7	45233632	CD37 antigen	CD37	47.3662	0.390235	0.170178	2.2931	0.0218422	0.300972
ENSMUSG00000001416	Cct3	protein_coding	3	88297116	chaperonin containing Tcp1, subunit 3 (gamma)	CCT3	3734.36	0.116357	0.0507636	2.29214	0.0218975	0.301191
ENSMUSG00000021179	Nrde2	protein_coding	12	100125452	nrde-2 necessary for RNA interference, domain containing	NRDE2	488.362	0.150949	0.0658597	2.29197	0.0219072	0.301191
ENSMUSG00000021477	Ctsl	protein_coding	13	64363214	cathepsin L	CTSV	2484.31	0.155617	0.0678892	2.29221	0.0218933	0.301191
ENSMUSG00000039943	Plcb4	protein_coding	2	135659011	phospholipase C, beta 4	PLCB4	3221.86	-0.115889	0.0505955	-2.2905	0.0219925	0.302139
ENSMUSG00000026988	Wdsub1	protein_coding	2	59852364	WD repeat, SAM and U-box domain containing 1	WDSUB1	305.96	0.148418	0.0648262	2.28947	0.0220518	0.302562
ENSMUSG00000103037	Pcdhgb1	protein_coding	18	37680233	protocadherin gamma subfamily B, 1	PCDHGB1	109.243	-0.282728	0.123494	-2.2894	0.0220562	0.302562
ENSMUSG00000026024	Als2	protein_coding	1	59162926	amyotrophic lateral sclerosis 2 (juvenile)	ALS2	1141.69	-0.0975488	0.0426333	-2.28809	0.0221322	0.303379
ENSMUSG00000021116	Eif2s1	protein_coding	12	78861819	eukaryotic translation initiation factor 2, subunit 1 alpha	EIF2S1	926.586	0.140063	0.0612399	2.28711	0.0221892	0.303934
ENSMUSG00000019528	Gyg	protein_coding	3	20122084	glycogenin	GYG1	938.911	0.144287	0.0631725	2.28401	0.0223708	0.30574
ENSMUSG00000037386	Rims2	protein_coding	15	39198332	regulating synaptic membrane exocytosis 2	RIMS2	3742.2	0.114736	0.0502256	2.2844	0.0223478	0.30574
ENSMUSG00000043998	Mgat2	protein_coding	12	69184157	mannoside acetylglucosaminyltransferase 2	MGAT2	856.057	0.137913	0.060375	2.28428	0.0223551	0.30574
ENSMUSG00000004843	Chmp2b	protein_coding	16	65539133	charged multivesicular body protein 2B	CHMP2B	1388.72	0.202999	0.0889285	2.28272	0.0224468	0.306284
ENSMUSG00000022178	Ajuba	protein_coding	14	54567469	ajuba LIM protein	AJUBA	61.2205	-0.473987	0.207638	-2.28276	0.0224447	0.306284
ENSMUSG00000048234	Rnf149	protein_coding	1	39551296	ring finger protein 149	RNF149	584.059	0.152598	0.0668558	2.28249	0.0224605	0.306284
ENSMUSG00000031662	Snx20	protein_coding	8	88626563	sorting nexin 20	SNX20	33.8733	0.318276	0.139465	2.28212	0.0224824	0.306356
ENSMUSG00000020658	Efr3b	protein_coding	12	3962554	EFR3 homolog B	EFR3B	4556.36	-0.166818	0.0732563	-2.27719	0.0227751	0.30661
ENSMUSG00000020687	Cdc27	protein_coding	11	104502745	cell division cycle 27	CDC27	2655.5	0.0935133	0.0410552	2.27774	0.0227419	0.30661
ENSMUSG00000025290	Rps24	protein_coding	14	24490681	ribosomal protein S24	RPS24	1702.18	0.157549	0.069096	2.28014	0.0225992	0.30661
ENSMUSG00000027469	Tpx2	protein_coding	2	152847964	TPX2, microtubule-associated	TPX2	85.7954	0.323275	0.141721	2.28106	0.022545	0.30661
ENSMUSG00000027649	Ctnnbl1	protein_coding	2	157737401	catenin, beta like 1	CTNNBL1	719.628	0.10955	0.0480677	2.27909	0.0226618	0.30661
ENSMUSG00000027673	Ndufb5	protein_coding	3	32736990	NADH dehydrogenase (ubiquinone) 1 beta subcomplex, 5	NDUFB5	3522.79	0.155077	0.0679897	2.28089	0.0225551	0.30661
ENSMUSG00000030043	Tacr1	protein_coding	6	82402334	tachykinin receptor 1	TACR1	179.812	-0.319253	0.140054	-2.27951	0.0226369	0.30661
ENSMUSG00000030889	Vwa3a	protein_coding	7	120739318	von Willebrand factor A domain containing 3A	VWA3A	65.3978	-0.511168	0.224172	-2.28025	0.0225928	0.30661
ENSMUSG00000031059	Ndufb11	protein_coding	X	20615326	NADH dehydrogenase (ubiquinone) 1 beta subcomplex, 11	NDUFB11	1415.68	0.150669	0.0661636	2.27722	0.0227729	0.30661
ENSMUSG00000034875	Nudt19	protein_coding	7	35547185	nudix (nucleoside diphosphate linked moiety X)-type motif 19	NUDT19	915.756	0.176765	0.0775694	2.2788	0.0226791	0.30661
ENSMUSG00000035692	Isg15	protein_coding	4	156199424	ISG15 ubiquitin-like modifier	ISG15	56.6294	0.562126	0.246821	2.27746	0.0227585	0.30661
ENSMUSG00000040552	C3ar1	protein_coding	6	122847138	complement component 3a receptor 1	C3AR1	88.8205	0.490089	0.21491	2.28043	0.0225821	0.30661
ENSMUSG00000049001	Ndnf	protein_coding	6	65671590	neuron-derived neurotrophic factor	NDNF	507.154	-0.252554	0.110884	-2.27763	0.0227485	0.30661
ENSMUSG00000051223	Bzw1	protein_coding	1	58392898	basic leucine zipper and W2 domains 1	BZW1	4055.65	0.106687	0.0468231	2.27851	0.0226962	0.30661
ENSMUSG00000061232	H2-K1	protein_coding	17	33996017	histocompatibility 2, K1, K region	HLA-A	1134.31	0.473881	0.208113	2.27704	0.022784	0.30661
ENSMUSG00000098447	Gm27184	antisense	1	119520090	predicted gene 27184		7.11483	0.535287	0.234802	2.27974	0.0226233	0.30661
ENSMUSG00000108035	Gm44021	TEC	6	148361141	predicted gene, 44021		30.6318	-0.510151	0.223961	-2.27785	0.0227353	0.30661
ENSMUSG00000002103	Acp2	protein_coding	2	91202885	acid phosphatase 2, lysosomal	ACP2	1771.44	0.0744671	0.0327593	2.27316	0.0230165	0.306733
ENSMUSG00000010044	Zmynd10	protein_coding	9	107547298	zinc finger, MYND domain containing 10	ZMYND10	40.7305	-0.466499	0.20529	-2.27239	0.0230631	0.306733
ENSMUSG00000015396	Cd83	protein_coding	13	43785107	CD83 antigen	CD83	2029.33	0.133263	0.0586376	2.27265	0.0230474	0.306733
ENSMUSG00000017057	Il13ra1	protein_coding	X	36112110	interleukin 13 receptor, alpha 1	IL13RA1	244.964	0.246974	0.108598	2.2742	0.0229537	0.306733
ENSMUSG00000022957	Itsn1	protein_coding	16	91729281	intersectin 1 (SH3 domain protein 1A)	ITSN1	3565.27	-0.20736	0.0912133	-2.27336	0.0230047	0.306733
ENSMUSG00000024078	Ttc27	protein_coding	17	74717750	tetratricopeptide repeat domain 27	TTC27	480.829	0.12999	0.0571927	2.27284	0.0230356	0.306733
ENSMUSG00000025613	Cct8	protein_coding	16	87483326	chaperonin containing Tcp1, subunit 8 (theta)	CCT8	5114.71	0.0951057	0.0417881	2.2759	0.0228518	0.306733
ENSMUSG00000026356	Dars	protein_coding	1	128363707	aspartyl-tRNA synthetase	DARS	1767.24	0.179442	0.0789451	2.27299	0.0230265	0.306733
ENSMUSG00000026603	Smyd2	protein_coding	1	189880492	SET and MYND domain containing 2	SMYD2	2234.72	0.112441	0.0494408	2.27425	0.0229511	0.306733
ENSMUSG00000030852	Tacc2	protein_coding	7	130577438	transforming, acidic coiled-coil containing protein 2	TACC2	662.782	-0.184387	0.0811143	-2.27318	0.0230156	0.306733
ENSMUSG00000033854	Kcnk10	protein_coding	12	98433994	potassium channel, subfamily K, member 10	KCNK10	412.92	0.185721	0.0816016	2.27594	0.0228494	0.306733
ENSMUSG00000048439	Nupl2	protein_coding	5	24164963	nucleoporin like 2	NUPL2	176.287	0.180758	0.0794442	2.27528	0.022889	0.306733
ENSMUSG00000048911	Rnf24	protein_coding	2	131298064	ring finger protein 24	RNF24	473.221	-0.171241	0.0753465	-2.27272	0.0230432	0.306733
ENSMUSG00000054640	Slc8a1	protein_coding	17	81388691	solute carrier family 8 (sodium/calcium exchanger), member 1	SLC8A1	5347.02	0.124368	0.0546625	2.27521	0.0228935	0.306733
ENSMUSG00000055053	Nfic	protein_coding	10	81396186	nuclear factor I/C	NFIC	862.684	-0.324825	0.142958	-2.27217	0.0230762	0.306733
ENSMUSG00000063445	Nmral1	protein_coding	16	4710059	NmrA-like family domain containing 1	NMRAL1	576.637	0.235171	0.103401	2.27436	0.0229441	0.306733
ENSMUSG00000075478	Slitrk1	protein_coding	14	108909991	SLIT and NTRK-like family, member 1	SLITRK1	1330.48	-0.149458	0.0657362	-2.2736	0.0229898	0.306733
ENSMUSG00000037428	Vgf	protein_coding	5	137026392	VGF nerve growth factor inducible	VGF	566.266	-0.274819	0.12102	-2.27085	0.0231561	0.307574
ENSMUSG00000009356	Lpo	protein_coding	11	87806428	lactoperoxidase	LPO	71.8315	-0.378949	0.167096	-2.26786	0.023338	0.308293
ENSMUSG00000015355	Cd48	protein_coding	1	171682009	CD48 antigen	CD48	43.5876	0.405353	0.178768	2.26748	0.0233608	0.308293
ENSMUSG00000020457	Drg1	protein_coding	11	3187360	developmentally regulated GTP binding protein 1	DRG1	1596.8	0.126502	0.0557625	2.26858	0.0232941	0.308293
ENSMUSG00000027792	Bche	protein_coding	3	73635808	butyrylcholinesterase	BCHE	526.952	0.260165	0.114734	2.26754	0.0233571	0.308293
ENSMUSG00000028409	Smu1	protein_coding	4	40736542	smu-1 suppressor of mec-8 and unc-52 homolog (C. elegans)	SMU1	2101.97	0.119303	0.0526083	2.26775	0.0233442	0.308293
ENSMUSG00000028883	Sema3a	protein_coding	5	13125414	sema domain, immunoglobulin domain (Ig), short basic domain, secreted, (semaphorin) 3A	SEMA3A	800.768	0.272382	0.120073	2.26847	0.0233007	0.308293
ENSMUSG00000030088	Aldh1l1	protein_coding	6	90486427	aldehyde dehydrogenase 1 family, member L1	ALDH1L1	1559.79	0.11033	0.0486165	2.26939	0.0232448	0.308293
ENSMUSG00000032940	Rbm11	protein_coding	16	75592844	RNA binding motif protein 11	RBM11	255.162	0.225187	0.0992529	2.26882	0.0232791	0.308293
ENSMUSG00000087403	Kantr	lincRNA	X	152298500	Kdm5c adjacent non-coding transcript	KANTR	32.5371	-0.406488	0.179222	-2.26807	0.023325	0.308293
ENSMUSG00000025228	Actr1a	protein_coding	19	46376814	ARP1 actin-related protein 1A, centractin alpha	ACTR1A	5357.08	0.125607	0.0554172	2.26657	0.0234164	0.308805
ENSMUSG00000032376	Usp3	protein_coding	9	66514637	ubiquitin specific peptidase 3	USP3	704.496	0.119371	0.0526755	2.26615	0.0234419	0.30892
ENSMUSG00000021222	Dcaf4	protein_coding	12	83520466	DDB1 and CUL4 associated factor 4	DCAF4	452.792	0.170464	0.0752589	2.26504	0.0235105	0.309295
ENSMUSG00000033883	D3Ertd254e	protein_coding	3	36151017	DNA segment, Chr 3, ERATO Doi 254, expressed	ZNF267	1479.14	0.118279	0.0522201	2.265	0.0235124	0.309295
ENSMUSG00000039536	Stau1	protein_coding	2	166947549	staufen (RNA binding protein) homolog 1 (Drosophila)	STAU1	1052.41	-0.126432	0.0558231	-2.26487	0.0235207	0.309295
ENSMUSG00000032382	Snx1	protein_coding	9	66088133	sorting nexin 1	SNX1	2718.75	0.13682	0.0604238	2.26434	0.0235535	0.309505
ENSMUSG00000032536	Trak1	protein_coding	9	121297502	trafficking protein, kinesin binding 1	TRAK1	1567.65	-0.205913	0.0910142	-2.26242	0.0236712	0.31083
ENSMUSG00000020672	Sntg2	protein_coding	12	30174482	syntrophin, gamma 2	SNTG2	54.1895	0.296443	0.131105	2.26112	0.0237521	0.311264
ENSMUSG00000031299	Pdha1	protein_coding	X	160122209	pyruvate dehydrogenase E1 alpha 1	PDHA1	7339.03	0.103868	0.0459446	2.26071	0.023777	0.311264
ENSMUSG00000032131	Abcg4	protein_coding	9	44273188	ATP-binding cassette, sub-family G (WHITE), member 4	ABCG4	569.336	-0.212223	0.0938636	-2.26097	0.023761	0.311264
ENSMUSG00000032523	Hhatl	protein_coding	9	121784016	hedgehog acyltransferase-like	HHATL	555.1	0.228828	0.10125	2.26003	0.0238197	0.311264
ENSMUSG00000036908	Unc93b1	protein_coding	19	3935186	unc-93 homolog B1 (C. elegans)	UNC93B1	351.808	0.270676	0.119683	2.26161	0.0237212	0.311264
ENSMUSG00000058571	Gpc6	protein_coding	14	116925297	glypican 6	GPC6	442.167	-0.325994	0.144247	-2.25998	0.0238225	0.311264
ENSMUSG00000062488	Ifit3b	protein_coding	19	34607970	interferon-induced protein with tetratricopeptide repeats 3B	IFIT3	208.804	0.521258	0.230598	2.26047	0.0237924	0.311264
ENSMUSG00000025969	Nrp2	protein_coding	1	62703285	neuropilin 2	NRP2	1080.5	-0.191666	0.0848239	-2.25957	0.0238477	0.311285
ENSMUSG00000050493	Fam167b	protein_coding	4	129576815	family with sequence similarity 167, member B	FAM167B	7.7205	0.552596	0.244576	2.25941	0.0238579	0.311285
ENSMUSG00000058975	Kcnc1	protein_coding	7	46396497	potassium voltage gated channel, Shaw-related subfamily, member 1	KCNC1	1822.39	-0.246129	0.108999	-2.25808	0.0239404	0.31214
ENSMUSG00000021972	Hmbox1	protein_coding	14	64811600	homeobox containing 1	HMBOX1	1246.53	-0.246338	0.109157	-2.25673	0.0240251	0.312159
ENSMUSG00000022639	Dubr	lincRNA	16	50719294	Dppa2 upstream binding RNA	DUBR	317.882	-0.250873	0.111166	-2.25675	0.0240238	0.312159
ENSMUSG00000024944	Arl2	protein_coding	19	6134374	ADP-ribosylation factor-like 2	ARL2	1253.32	0.149492	0.0662196	2.25751	0.0239761	0.312159
ENSMUSG00000048327	Ckap2l	protein_coding	2	129268210	cytoskeleton associated protein 2-like	CKAP2L	26.7121	0.451055	0.199831	2.25718	0.0239968	0.312159
ENSMUSG00000063884	Ptcd3	protein_coding	6	71880638	pentatricopeptide repeat domain 3	PTCD3	1710.15	0.128148	0.0567855	2.2567	0.0240266	0.312159
ENSMUSG00000030275	Etnk1	protein_coding	6	143167221	ethanolamine kinase 1	ETNK1	9196.33	-0.152687	0.0676758	-2.25616	0.0240606	0.312381
ENSMUSG00000026360	Rgs2	protein_coding	1	143999338	regulator of G-protein signaling 2	RGS2	919.336	0.127735	0.0566274	2.25571	0.0240887	0.312526
ENSMUSG00000028024	Enpep	protein_coding	3	129269175	glutamyl aminopeptidase	ENPEP	261.563	0.198929	0.0882635	2.25381	0.0242079	0.31358
ENSMUSG00000030397	Mark4	protein_coding	7	19424775	MAP/microtubule affinity regulating kinase 4	MARK4	377.335	-0.253938	0.112665	-2.25391	0.0242019	0.31358
ENSMUSG00000074981	Dcdc5	unitary_pseudogene	2	106003336	doublecortin domain containing 5	DCDC5	54.0669	-0.320235	0.142099	-2.2536	0.0242211	0.31358
ENSMUSG00000047248	C2cd3	protein_coding	7	100372233	C2 calcium-dependent domain containing 3	C2CD3	652.031	-0.222854	0.0989283	-2.25269	0.024279	0.314109
ENSMUSG00000036295	Lrrn3	protein_coding	12	41451673	leucine rich repeat protein 3, neuronal	LRRN3	1312.89	0.126434	0.0561429	2.252	0.0243222	0.314447
ENSMUSG00000002455	Prpf6	protein_coding	2	181591868	pre-mRNA splicing factor 6	PRPF6	1640.27	0.0828545	0.0368052	2.25116	0.0243751	0.314521
ENSMUSG00000030020	Prickle2	protein_coding	6	92370908	prickle planar cell polarity protein 2	PRICKLE2	1882.88	-0.167617	0.074451	-2.25137	0.0243619	0.314521
ENSMUSG00000034786	Gpsm3	protein_coding	17	34589806	G-protein signalling modulator 3 (AGS3-like, C. elegans)	GPSM3	14.876	0.466309	0.20718	2.25074	0.0244019	0.314521
ENSMUSG00000052102	Gnpda1	protein_coding	18	38327558	glucosamine-6-phosphate deaminase 1	GNPDA1	130.323	-0.259638	0.115366	-2.25056	0.0244132	0.314521
ENSMUSG00000055409	Nell1	protein_coding	7	49974864	NEL-like 1	NELL1	1432.87	0.169622	0.0753658	2.25065	0.0244076	0.314521
ENSMUSG00000003279	Dlgap1	protein_coding	17	69969073	discs, large (Drosophila) homolog-associated protein 1	DLGAP1	1771.24	-0.18541	0.082401	-2.2501	0.0244427	0.314588
ENSMUSG00000107134	Gm42528	TEC	5	39606927	predicted gene 42528		94.7028	-0.252237	0.112108	-2.24994	0.0244526	0.314588
ENSMUSG00000072235	Tuba1a	protein_coding	15	98949841	tubulin, alpha 1A	TUBA1A	7118	0.220129	0.0978599	2.24943	0.0244851	0.314787
ENSMUSG00000025758	Plk4	protein_coding	3	40800019	polo-like kinase 4	PLK4	158.717	0.21256	0.0945946	2.24706	0.0246362	0.315409
ENSMUSG00000025963	Mdh1b	protein_coding	1	63698819	malate dehydrogenase 1B, NAD (soluble)	MDH1B	33.2534	-0.345836	0.153845	-2.24795	0.0245792	0.315409
ENSMUSG00000029090	Adgra3	protein_coding	5	49959956	adhesion G protein-coupled receptor A3	ADGRA3	633.034	-0.131564	0.0585438	-2.24728	0.024622	0.315409
ENSMUSG00000041380	Htr2c	protein_coding	X	146962513	5-hydroxytryptamine (serotonin) receptor 2C	HTR2C	1829.19	-0.220754	0.0981959	-2.24809	0.0245702	0.315409
ENSMUSG00000047250	Ptgs1	protein_coding	2	36230426	prostaglandin-endoperoxide synthase 1	PTGS1	337.292	0.185494	0.0825339	2.24749	0.0246089	0.315409
ENSMUSG00000083879	Gm14038	processed_pseudogene	2	134762824	predicted gene 14038		8.41507	0.532806	0.237093	2.24724	0.0246245	0.315409
ENSMUSG00000085069	Gm13111	antisense	4	154637576	predicted gene 13111		29.8122	-0.521958	0.232317	-2.24675	0.0246558	0.31544
ENSMUSG00000024055	Cyp4f13	protein_coding	17	32924688	cytochrome P450, family 4, subfamily f, polypeptide 13	CYP4F3	162.109	0.228522	0.101746	2.24601	0.0247035	0.315678
ENSMUSG00000024059	Clip4	protein_coding	17	71781947	CAP-GLY domain containing linker protein family, member 4	CLIP4	1429.83	-0.0960172	0.0427568	-2.24566	0.0247258	0.315678
ENSMUSG00000034161	Scx	protein_coding	15	76457438	scleraxis	SCX	118.12	0.22627	0.100753	2.24579	0.0247176	0.315678
ENSMUSG00000022354	Ndufb9	protein_coding	15	58933810	NADH dehydrogenase (ubiquinone) 1 beta subcomplex, 9	NDUFB9	3407.95	0.159861	0.0712026	2.24515	0.0247585	0.315877
ENSMUSG00000028402	Mpdz	protein_coding	4	81278500	multiple PDZ domain protein	MPDZ	2600.71	-0.145427	0.0647846	-2.24477	0.0247826	0.315965
ENSMUSG00000024360	Etf1	protein_coding	18	34902785	eukaryotic translation termination factor 1	ETF1	2277.24	0.112308	0.0500435	2.24421	0.0248187	0.316206
ENSMUSG00000020182	Ddc	protein_coding	11	11814101	dopa decarboxylase	DDC	448.862	0.300945	0.134139	2.24353	0.0248629	0.316551
ENSMUSG00000060261	Gtf2i	protein_coding	5	134237834	general transcription factor II I	GTF2I	2630.01	-0.156784	0.0699015	-2.24293	0.0249012	0.31682
ENSMUSG00000000223	Drp2	protein_coding	X	134404551	dystrophin related protein 2	DRP2	1740.77	-0.526323	0.234691	-2.24262	0.0249213	0.316857
ENSMUSG00000038692	Hoxb4	protein_coding	11	96318267	homeobox B4	HOXB4	106.66	-0.222724	0.0993743	-2.24127	0.0250087	0.317749
ENSMUSG00000054520	Sh3bp2	protein_coding	5	34525838	SH3-domain binding protein 2	SH3BP2	103.997	0.310816	0.138703	2.24088	0.0250338	0.317848
ENSMUSG00000004207	Psap	protein_coding	10	60277627	prosaposin	PSAP	26208.8	0.108212	0.0483232	2.23933	0.0251344	0.318686
ENSMUSG00000010825	Grid2ip	protein_coding	5	143357338	glutamate receptor, ionotropic, delta 2 (Grid2) interacting protein 1	GRID2IP	74.3211	-0.335251	0.1497	-2.23949	0.0251243	0.318686
ENSMUSG00000032306	Mpi	protein_coding	9	57544256	mannose phosphate isomerase	MPI	1070.97	0.13118	0.0586139	2.23803	0.025219	0.319538
ENSMUSG00000024212	Mllt1	protein_coding	17	56892612	myeloid/lymphoid or mixed-lineage leukemia; translocated to, 1	MLLT1	476.325	-0.15673	0.0700388	-2.23775	0.0252371	0.319548
ENSMUSG00000028381	Ugcg	protein_coding	4	59189257	UDP-glucose ceramide glucosyltransferase	UGCG	1660.94	-0.0915776	0.0409352	-2.23714	0.0252773	0.319838
ENSMUSG00000021737	Psmd6	protein_coding	14	14112184	proteasome (prosome, macropain) 26S subunit, non-ATPase, 6	PSMD6	2175.02	0.157216	0.0702859	2.2368	0.0252991	0.319894
ENSMUSG00000025370	Cdh9	protein_coding	15	16778101	cadherin 9	CDH9	175.5	0.199528	0.0892239	2.23626	0.025335	0.320128
ENSMUSG00000051435	Fhad1	protein_coding	4	141890438	forkhead-associated (FHA) phosphopeptide binding domain 1	FHAD1	91.7278	-0.351825	0.157348	-2.23596	0.0253543	0.320152
ENSMUSG00000021583	Erap1	protein_coding	13	74639872	endoplasmic reticulum aminopeptidase 1	ERAP1	658.298	0.155699	0.0697182	2.23326	0.0255315	0.321352
ENSMUSG00000027134	Lpcat4	protein_coding	2	112239468	lysophosphatidylcholine acyltransferase 4	LPCAT4	515.035	-0.175274	0.0784737	-2.23354	0.0255134	0.321352
ENSMUSG00000031214	Ophn1	protein_coding	X	98554277	oligophrenin 1	OPHN1	1460.89	-0.133771	0.0599114	-2.23282	0.0255609	0.321352
ENSMUSG00000032757	Bet1	protein_coding	6	4076899	Bet1 golgi vesicular membrane trafficking protein	BET1	742.692	0.170752	0.0764636	2.23311	0.0255418	0.321352
ENSMUSG00000054293	A630033H20Rik	protein_coding	X	107148927	RIKEN cDNA A630033H20 gene		11.234	0.496473	0.222368	2.23266	0.0255714	0.321352
ENSMUSG00000054874	Pcnx3	protein_coding	19	5664635	pecanex homolog 3	PCNX3	737.795	-0.222777	0.0997146	-2.23414	0.0254737	0.321352
ENSMUSG00000063904	Dpp3	protein_coding	19	4907229	dipeptidylpeptidase 3	DPP3	781.683	0.138256	0.0619002	2.23353	0.025514	0.321352
ENSMUSG00000000948	Gm38393	protein_coding	7	59974149	predicted gene, 38393		1715.81	0.180701	0.0809734	2.23161	0.0256408	0.321785
ENSMUSG00000030316	Tamm41	protein_coding	6	115004381	TAM41 mitochondrial translocator assembly and maintenance homolog	TAMM41	234.912	0.159803	0.0716057	2.2317	0.0256347	0.321785
ENSMUSG00000021906	Oxnad1	protein_coding	14	32085374	oxidoreductase NAD-binding domain containing 1	OXNAD1	480.671	0.130367	0.0585345	2.22719	0.0259346	0.322621
ENSMUSG00000021928	Ebpl	protein_coding	14	61339763	emopamil binding protein-like	EBPL	244.544	0.165698	0.0743355	2.22906	0.0258098	0.322621
ENSMUSG00000022321	Cdh10	protein_coding	15	18818947	cadherin 10	CDH10	1300.65	0.144442	0.0647943	2.22925	0.0257976	0.322621
ENSMUSG00000022901	Cd86	protein_coding	16	36603869	CD86 antigen	CD86	55.6213	0.325161	0.145957	2.22778	0.0258949	0.322621
ENSMUSG00000028068	Iqgap3	protein_coding	3	88081971	IQ motif containing GTPase activating protein 3	IQGAP3	18.2794	0.506125	0.227	2.22962	0.0257725	0.322621
ENSMUSG00000036752	Tubb4b	protein_coding	2	25222160	tubulin, beta 4B class IVB	TUBB4B	3535.81	0.118677	0.0532545	2.22849	0.0258476	0.322621
ENSMUSG00000039100	March6	protein_coding	15	31455899	membrane-associated ring finger (C3HC4) 6	MARCH6	4871.49	-0.12188	0.0547217	-2.22727	0.0259291	0.322621
ENSMUSG00000039414	Heatr5b	protein_coding	17	78752906	HEAT repeat containing 5B	HEATR5B	2150.62	-0.140578	0.0631083	-2.22756	0.0259097	0.322621
ENSMUSG00000041841	Rpl37	protein_coding	15	5116613	ribosomal protein L37	RPL37	945.652	0.130707	0.0586871	2.22718	0.0259351	0.322621
ENSMUSG00000056529	Ptafr	protein_coding	4	132564067	platelet-activating factor receptor	PTAFR	55.0878	0.436037	0.195664	2.2285	0.0258471	0.322621
ENSMUSG00000066392	Nrxn3	protein_coding	12	88722876	neurexin III	NRXN3	3879.26	-0.22901	0.102709	-2.2297	0.0257672	0.322621
ENSMUSG00000071713	Csf2rb	protein_coding	15	78325990	colony stimulating factor 2 receptor, beta, low-affinity (granulocyte-macrophage)	CSF2RB	29.0276	0.485347	0.21774	2.22903	0.0258122	0.322621
ENSMUSG00000096883	Shisa8	protein_coding	15	82206952	shisa family member 8	SHISA8	155.286	0.301045	0.135127	2.22787	0.025889	0.322621
ENSMUSG00000037206	Islr	protein_coding	9	58156268	immunoglobulin superfamily containing leucine-rich repeat	ISLR	287.633	-0.536271	0.240873	-2.22636	0.0259901	0.32264
ENSMUSG00000039396	Neil3	protein_coding	8	53586867	nei like 3 (E. coli)	NEIL3	9.31003	0.531637	0.238901	2.22535	0.0260579	0.32264
ENSMUSG00000040276	Pacsin1	protein_coding	17	27655509	protein kinase C and casein kinase substrate in neurons 1	PACSIN1	3187.7	-0.199475	0.0896418	-2.22525	0.0260648	0.32264
ENSMUSG00000046818	Ddit4l	protein_coding	3	137621612	DNA-damage-inducible transcript 4-like	DDIT4L	127.19	-0.436447	0.19615	-2.22507	0.0260767	0.32264
ENSMUSG00000048310	Pskh1	protein_coding	8	105900441	protein serine kinase H1	PSKH1	279.991	0.175967	0.0790699	2.22546	0.0260501	0.32264
ENSMUSG00000056919	Cep162	protein_coding	9	87189577	centrosomal protein 162	CEP162	532.699	-0.159297	0.0715856	-2.22527	0.0260629	0.32264
ENSMUSG00000063785	Utp14a	protein_coding	X	48256862	UTP14A small subunit processome component	UTP14A	491.108	0.156457	0.0702672	2.2266	0.0259743	0.32264
ENSMUSG00000078974	Sec61g	protein_coding	11	16500530	SEC61, gamma subunit	SEC61G	135.082	0.194867	0.087576	2.22512	0.026073	0.32264
ENSMUSG00000001131	Timp1	protein_coding	X	20870166	tissue inhibitor of metalloproteinase 1	TIMP1	24.5043	0.511654	0.229979	2.22478	0.0260959	0.322661
ENSMUSG00000097195	Snhg5	processed_transcript	9	88521050	small nucleolar RNA host gene 5		291.695	0.171496	0.0771	2.22433	0.0261263	0.322821
ENSMUSG00000000563	Atp5f1	protein_coding	3	105942698	ATP synthase, H+ transporting, mitochondrial F0 complex, subunit B1	ATP5F1	4654.22	0.127962	0.0575642	2.22295	0.0262191	0.322994
ENSMUSG00000005161	Prdx2	protein_coding	8	84969587	peroxiredoxin 2	PRDX2	3814.75	0.122682	0.055306	2.21824	0.0265386	0.322994
ENSMUSG00000019897	Ccdc59	protein_coding	10	105841067	coiled-coil domain containing 59	CCDC59	483.356	0.167293	0.0754298	2.21787	0.0265638	0.322994
ENSMUSG00000021819	Zswim8	protein_coding	14	20707552	zinc finger SWIM-type containing 8	ZSWIM8	1341.53	-0.144545	0.0651357	-2.21914	0.0264774	0.322994
ENSMUSG00000025130	P4hb	protein_coding	11	120560298	prolyl 4-hydroxylase, beta polypeptide	P4HB	4291.19	0.141593	0.0636795	2.22352	0.0261804	0.322994
ENSMUSG00000025350	Rdh5	protein_coding	10	128913593	retinol dehydrogenase 5	RDH5	109.079	-0.258923	0.116467	-2.22313	0.0262067	0.322994
ENSMUSG00000026227	2810459M11Rik	protein_coding	1	86045863	RIKEN cDNA 2810459M11 gene	C2orf72	212.691	0.190838	0.0860045	2.21893	0.0264912	0.322994
ENSMUSG00000026558	Uck2	protein_coding	1	167222883	uridine-cytidine kinase 2	UCK2	646.626	0.125186	0.0563913	2.21995	0.0264223	0.322994
ENSMUSG00000028439	Fam219a	protein_coding	4	41517691	family with sequence similarity 219, member A	FAM219A	1203.3	-0.240515	0.108447	-2.2178	0.0265684	0.322994
ENSMUSG00000028977	Casz1	protein_coding	4	148804429	castor zinc finger 1	CASZ1	105.468	-0.270577	0.12191	-2.21948	0.0264541	0.322994
ENSMUSG00000030264	Thumpd3	protein_coding	6	113046225	THUMP domain containing 3	THUMPD3	778.292	0.114325	0.0515461	2.21791	0.0265611	0.322994
ENSMUSG00000030966	Trim21	protein_coding	7	102557921	tripartite motif-containing 21	TRIM21	192.473	0.274841	0.123886	2.21849	0.0265212	0.322994
ENSMUSG00000034171	Faah	protein_coding	4	115967145	fatty acid amide hydrolase	FAAH	739.601	0.230093	0.103606	2.22085	0.0263612	0.322994
ENSMUSG00000036565	Ttyh3	protein_coding	5	140620578	tweety family member 3	TTYH3	552.692	-0.290109	0.130834	-2.21738	0.0265969	0.322994
ENSMUSG00000040888	Gfer	protein_coding	17	24693191	growth factor, erv1 (S. cerevisiae)-like (augmenter of liver regeneration)	GFER	308.512	0.172815	0.0778887	2.21874	0.0265041	0.322994
ENSMUSG00000041530	Ago1	protein_coding	4	126435012	argonaute RISC catalytic subunit 1	AGO1	1500.42	-0.196389	0.0885518	-2.21779	0.0265691	0.322994
ENSMUSG00000042507	Elmsan1	protein_coding	12	84149176	ELM2 and Myb/SANT-like domain containing 1	ELMSAN1	343.186	-0.210361	0.0948794	-2.21714	0.0266137	0.322994
ENSMUSG00000043940	Wdfy3	protein_coding	5	101832956	WD repeat and FYVE domain containing 3	WDFY3	5862.93	-0.270658	0.121826	-2.22167	0.0263057	0.322994
ENSMUSG00000044155	Lsm8	protein_coding	6	18848579	LSM8 homolog, U6 small nuclear RNA associated	LSM8	346.074	0.174831	0.0787946	2.21881	0.0264993	0.322994
ENSMUSG00000045917	Tmem268	protein_coding	4	63558781	transmembrane protein 268	TMEM268	524.01	0.178279	0.0803634	2.21841	0.0265268	0.322994
ENSMUSG00000054626	Xlr	protein_coding	X	53777118	X-linked lymphocyte-regulated		8.52815	0.51201	0.230626	2.22009	0.0264126	0.322994
ENSMUSG00000060429	Sntb1	protein_coding	15	55638843	syntrophin, basic 1	SNTB1	101.652	-0.337542	0.152223	-2.21742	0.0265941	0.322994
ENSMUSG00000066000	Zfp979	protein_coding	4	147611937	zinc finger protein 979	ZNF268	144.391	0.267015	0.120165	2.22206	0.0262789	0.322994
ENSMUSG00000067071	Hes6	protein_coding	1	91411483	hairy and enhancer of split 6	HES6	227.898	0.166942	0.0751988	2.22001	0.0264184	0.322994
ENSMUSG00000075705	Msrb1	protein_coding	17	24736642	methionine sulfoxide reductase B1	MSRB1	578.971	0.185086	0.0833454	2.22072	0.0263702	0.322994
ENSMUSG00000078945	Naip2	protein_coding	13	100144063	NLR family, apoptosis inhibitory protein 2	NAIP	61.0677	0.383875	0.172842	2.22096	0.0263538	0.322994
ENSMUSG00000105095	8430422M14Rik	TEC	3	35955436	RIKEN cDNA 8430422M14 gene		14.0052	-0.50894	0.229249	-2.22004	0.0264163	0.322994
ENSMUSG00000007594	Hapln4	protein_coding	8	70083457	hyaluronan and proteoglycan link protein 4	HAPLN4	1694.86	-0.213041	0.0961388	-2.21597	0.0266935	0.323749
ENSMUSG00000079051	Gm14025	protein_coding	2	129025073	predicted gene 14025		24.4163	0.40481	0.182722	2.21544	0.0267298	0.323976
ENSMUSG00000036550	Cnot1	protein_coding	8	95719451	CCR4-NOT transcription complex, subunit 1	CNOT1	3283.11	-0.111121	0.0501741	-2.21472	0.0267795	0.324151
ENSMUSG00000037625	Cldn11	protein_coding	3	31149920	claudin 11	CLDN11	5820.01	0.231103	0.104337	2.21497	0.0267621	0.324151
ENSMUSG00000022014	Epsti1	protein_coding	14	77904239	epithelial stromal interaction 1 (breast)	EPSTI1	33.12	0.454289	0.205177	2.21413	0.0268196	0.324211
ENSMUSG00000089857	Zfp882	protein_coding	8	71908608	zinc finger protein 882		208.011	-0.190715	0.0861303	-2.21426	0.0268107	0.324211
ENSMUSG00000006678	Pola1	protein_coding	X	93304767	polymerase (DNA directed), alpha 1	POLA1	554.613	0.116739	0.0527441	2.2133	0.0268769	0.324399
ENSMUSG00000021374	Nup153	protein_coding	13	46679905	nucleoporin 153	NUP153	1620.5	-0.0885111	0.0400134	-2.21204	0.0269642	0.324399
ENSMUSG00000022906	Parp9	protein_coding	16	35938470	poly (ADP-ribose) polymerase family, member 9	PARP9	253.776	0.367897	0.166317	2.21202	0.026965	0.324399
ENSMUSG00000026556	Vangl2	protein_coding	1	172000960	vang-like 2 (van gogh, Drosophila)	VANGL2	249.324	-0.174229	0.0787837	-2.21148	0.0270027	0.324399
ENSMUSG00000026566	Mpzl1	protein_coding	1	165592240	myelin protein zero-like 1	MPZL1	446.26	-0.172387	0.0779558	-2.21134	0.0270121	0.324399
ENSMUSG00000029598	Plbd2	protein_coding	5	120483282	phospholipase B domain containing 2	PLBD2	954.097	-0.177862	0.0803618	-2.21327	0.0268792	0.324399
ENSMUSG00000035004	Igsf6	protein_coding	7	121064067	immunoglobulin superfamily, member 6	IGSF6	34.1307	0.490505	0.221784	2.21163	0.0269923	0.324399
ENSMUSG00000039110	Mycbpap	protein_coding	11	94501347	MYCBP associated protein	MYCBPAP	63.0332	-0.365391	0.165144	-2.21256	0.0269277	0.324399
ENSMUSG00000054675	Tmem119	protein_coding	5	113793729	transmembrane protein 119	TMEM119	435.294	0.185454	0.083874	2.2111	0.0270288	0.324399
ENSMUSG00000057143	Trim12c	protein_coding	7	104338754	tripartite motif-containing 12C		158.385	0.291408	0.131752	2.21178	0.0269817	0.324399
ENSMUSG00000104964	4930597L12Rik	TEC	3	153473744	RIKEN cDNA 4930597L12 gene		8.46039	0.536415	0.242508	2.21195	0.0269703	0.324399
ENSMUSG00000027412	Lpin3	protein_coding	2	160880670	lipin 3	LPIN3	42.9348	0.313688	0.141912	2.21045	0.0270743	0.324733
ENSMUSG00000036181	Hist1h1c	protein_coding	13	23738808	histone cluster 1, H1c	HIST1H1C	1083.35	0.238654	0.107996	2.20984	0.0271165	0.324816
ENSMUSG00000075028	Prdm11	protein_coding	2	92965151	PR domain containing 11	PRDM11	305.814	-0.254534	0.115182	-2.20985	0.0271159	0.324816
ENSMUSG00000030584	Dpf1	protein_coding	7	29303951	D4, zinc and double PHD fingers family 1	DPF1	186.533	0.178913	0.0809914	2.20904	0.0271717	0.324823
ENSMUSG00000041577	Prelp	protein_coding	1	133910304	proline arginine-rich end leucine-rich repeat	PRELP	273.282	-0.48967	0.221688	-2.20882	0.027187	0.324823
ENSMUSG00000050677	Ccdc96	protein_coding	5	36484588	coiled-coil domain containing 96	CCDC96	58.6592	-0.365456	0.165454	-2.20881	0.0271876	0.324823
ENSMUSG00000058756	Thra	protein_coding	11	98740638	thyroid hormone receptor alpha	THRA	4371.01	0.127076	0.0575264	2.20901	0.0271741	0.324823
ENSMUSG00000030774	Pak1	protein_coding	7	97788541	p21 protein (Cdc42/Rac)-activated kinase 1	PAK1	8238.44	0.10075	0.0456273	2.20811	0.0272364	0.324984
ENSMUSG00000036617	Etl4	protein_coding	2	19909780	enhancer trap locus 4	KIAA1217	1239.2	-0.254397	0.115204	-2.20823	0.0272284	0.324984
ENSMUSG00000071267	Zfp942	protein_coding	17	21926960	zinc finger protein 942		711.723	0.13018	0.0589819	2.20711	0.0273064	0.325609
ENSMUSG00000023033	Scn8a	protein_coding	15	100869858	sodium channel, voltage-gated, type VIII, alpha	SCN8A	7287.27	-0.267642	0.121309	-2.20629	0.027364	0.325789
ENSMUSG00000027206	Cops2	protein_coding	2	125830304	COP9 signalosome subunit 2	COPS2	4716.86	0.13189	0.0597743	2.20647	0.0273513	0.325789
ENSMUSG00000053411	Cbx7	protein_coding	15	79915807	chromobox 7	CBX7	544.468	-0.210447	0.0953918	-2.20613	0.0273746	0.325789
ENSMUSG00000070923	Klhl9	protein_coding	4	88718292	kelch-like 9	KLHL9	4898.1	0.0922315	0.0418135	2.20579	0.027399	0.32587
ENSMUSG00000038690	Atp5j2	protein_coding	5	145183698	ATP synthase, H+ transporting, mitochondrial F0 complex, subunit F2	ATP5J2	1277.69	0.163583	0.0742056	2.20446	0.0274923	0.326558
ENSMUSG00000049960	Mrps16	protein_coding	14	20391231	mitochondrial ribosomal protein S16	MRPS16	339.146	0.171181	0.0776518	2.20447	0.0274912	0.326558
ENSMUSG00000004530	Coro1c	protein_coding	5	113842436	coronin, actin binding protein 1C	CORO1C	1806.21	0.0990536	0.0449473	2.20377	0.0275402	0.326904
ENSMUSG00000034220	Gpc1	protein_coding	1	92831645	glypican 1	GPC1	1974.49	0.133367	0.0605242	2.20354	0.027557	0.326904
ENSMUSG00000025059	Gk	protein_coding	X	85701937	glycerol kinase	GK	1129.37	0.102368	0.0464647	2.20314	0.0275849	0.327025
ENSMUSG00000028854	Slc9a1	protein_coding	4	133369706	solute carrier family 9 (sodium/hydrogen exchanger), member 1	SLC9A1	475.081	-0.308899	0.140252	-2.20245	0.0276333	0.327388
ENSMUSG00000038280	Ostm1	protein_coding	10	42583822	osteopetrosis associated transmembrane protein 1	OSTM1	1810.29	0.121748	0.0552936	2.20184	0.0276763	0.327687
ENSMUSG00000063142	Kcnma1	protein_coding	14	23289431	potassium large conductance calcium-activated channel, subfamily M, alpha member 1	KCNMA1	1389.1	-0.200796	0.0912137	-2.20138	0.0277089	0.327861
ENSMUSG00000018581	Dnah11	protein_coding	12	117877982	dynein, axonemal, heavy chain 11	DNAH11	191.978	-0.447072	0.203161	-2.20058	0.0277659	0.328275
ENSMUSG00000053110	Yap1	protein_coding	9	7931999	yes-associated protein 1	YAP1	544.475	-0.238792	0.108523	-2.20039	0.0277794	0.328275
ENSMUSG00000032185	Carm1	protein_coding	9	21546894	coactivator-associated arginine methyltransferase 1	CARM1	457.397	-0.174118	0.0791514	-2.19981	0.0278202	0.328545
ENSMUSG00000040648	Ppip5k2	protein_coding	1	97706048	diphosphoinositol pentakisphosphate kinase 2	PPIP5K2	3031.69	0.097042	0.0441231	2.19935	0.0278534	0.328727
ENSMUSG00000015291	Gdi1	protein_coding	X	74304998	guanosine diphosphate (GDP) dissociation inhibitor 1	GDI1	8068.05	0.105203	0.0478574	2.19826	0.0279306	0.329033
ENSMUSG00000027804	Ppid	protein_coding	3	79591342	peptidylprolyl isomerase D (cyclophilin D)	PPID	1443.04	0.114099	0.0519019	2.19837	0.0279231	0.329033
ENSMUSG00000038250	Usp38	protein_coding	8	80980733	ubiquitin specific peptidase 38	USP38	1054.13	0.10448	0.0475319	2.1981	0.0279418	0.329033
ENSMUSG00000044496	2510039O18Rik	protein_coding	4	147940895	RIKEN cDNA 2510039O18 gene	KIAA2013	472.197	0.142066	0.0646349	2.19798	0.0279508	0.329033
ENSMUSG00000027635	Dsn1	protein_coding	2	156995265	DSN1 homolog, MIS12 kinetochore complex component	DSN1	127.35	0.225311	0.102543	2.19723	0.0280039	0.329449
ENSMUSG00000030612	Mrpl46	protein_coding	7	78775236	mitochondrial ribosomal protein L46	MRPL46	623.916	0.125203	0.0569956	2.19672	0.0280403	0.329656
ENSMUSG00000053398	Phgdh	protein_coding	3	98313170	3-phosphoglycerate dehydrogenase	PHGDH	378.193	0.23266	0.105924	2.19648	0.0280574	0.329656
ENSMUSG00000024940	Ltbp3	protein_coding	19	5740904	latent transforming growth factor beta binding protein 3	LTBP3	500.03	-0.265232	0.120769	-2.19619	0.0280786	0.329695
ENSMUSG00000103800	Pcdha8	protein_coding	18	36992371	protocadherin alpha 8	PCDHA9	28.532	-0.44551	0.202882	-2.19591	0.0280986	0.32972
ENSMUSG00000043924	Ncmap	protein_coding	4	135369576	noncompact myelin associated protein	NCMAP	146.689	-0.530259	0.241542	-2.19531	0.0281416	0.329804
ENSMUSG00000073557	Ppp1r12b	protein_coding	1	134754658	protein phosphatase 1, regulatory (inhibitor) subunit 12B	PPP1R12B	1075.65	-0.160057	0.0729075	-2.19535	0.0281388	0.329804
ENSMUSG00000026778	Prkcq	protein_coding	2	11172108	protein kinase C, theta	PRKCQ	1050.91	0.178719	0.0814378	2.19454	0.0281964	0.330237
ENSMUSG00000034947	Tmem106a	protein_coding	11	101582242	transmembrane protein 106A	TMEM106A	33.2393	0.448735	0.204519	2.1941	0.0282282	0.330341
ENSMUSG00000038370	Pcp4l1	protein_coding	1	171173262	Purkinje cell protein 4-like 1	PCP4L1	3305.05	-0.120308	0.0548368	-2.19392	0.0282411	0.330341
ENSMUSG00000001123	Lgals9	protein_coding	11	78962974	lectin, galactose binding, soluble 9	LGALS9	175.237	0.340167	0.155106	2.19313	0.0282983	0.330715
ENSMUSG00000031446	Cul4a	protein_coding	8	13105621	cullin 4A	CUL4A	1526.15	0.0869105	0.0396339	2.19283	0.0283196	0.330715
ENSMUSG00000059213	Ddn	protein_coding	15	98803782	dendrin	DDN	87.9195	-0.540972	0.246712	-2.19273	0.028327	0.330715
ENSMUSG00000029361	Nos1	protein_coding	5	117781032	nitric oxide synthase 1, neuronal	NOS1	810.735	-0.304472	0.13888	-2.19235	0.0283544	0.330826
ENSMUSG00000020116	Pno1	protein_coding	11	17203198	partner of NOB1 homolog	PNO1	579.513	0.137349	0.0627	2.19057	0.0284831	0.33086
ENSMUSG00000022463	Srebf2	protein_coding	15	82147266	sterol regulatory element binding factor 2	SREBF2	1737.31	-0.170522	0.0778257	-2.19108	0.0284459	0.33086
ENSMUSG00000028796	Phc2	protein_coding	4	128654702	polyhomeotic-like 2 (Drosophila)	PHC2	875.404	-0.118788	0.0542018	-2.19158	0.0284096	0.33086
ENSMUSG00000036860	Mrpl55	protein_coding	11	59202486	mitochondrial ribosomal protein L55	MRPL55	323.22	0.192362	0.0878085	2.1907	0.0284737	0.33086
ENSMUSG00000039844	Rapgef1	protein_coding	2	29619720	Rap guanine nucleotide exchange factor (GEF) 1	RAPGEF1	1238.3	-0.163152	0.0744308	-2.192	0.0283794	0.33086
ENSMUSG00000047013	Fbxo41	protein_coding	6	85469574	F-box protein 41	FBXO41	842.846	-0.199742	0.0911662	-2.19097	0.0284541	0.33086
ENSMUSG00000074521	Gm14327	protein_coding	2	177897096	predicted gene 14327		6.53888	0.5386	0.245783	2.19136	0.0284258	0.33086
ENSMUSG00000103746	1700001G17Rik	TEC	1	33669824	RIKEN cDNA 1700001G17 gene		7.70265	-0.506269	0.231176	-2.18997	0.0285265	0.331156
ENSMUSG00000024787	Snx15	protein_coding	19	6119399	sorting nexin 15	SNX15	380.038	0.175988	0.0803764	2.18955	0.0285569	0.331299
ENSMUSG00000038172	Ttc39b	protein_coding	4	83220300	tetratricopeptide repeat domain 39B	TTC39B	2673.56	-0.136694	0.0624449	-2.18903	0.0285949	0.331531
ENSMUSG00000030302	Atp2b2	protein_coding	6	113743831	ATPase, Ca++ transporting, plasma membrane 2	ATP2B2	7892.12	-0.287582	0.1314	-2.18859	0.0286266	0.33169
ENSMUSG00000008140	Emc10	protein_coding	7	44489937	ER membrane protein complex subunit 10	EMC10	1641.26	0.115402	0.0527467	2.18786	0.02868	0.332017
ENSMUSG00000021782	Dlg5	protein_coding	14	24133953	discs, large homolog 5 (Drosophila)	DLG5	568.419	-0.259959	0.118841	-2.18745	0.0287093	0.332017
ENSMUSG00000022019	Tdrd3	protein_coding	14	87416639	tudor domain containing 3	TDRD3	1384.42	0.0761393	0.034819	2.18672	0.0287629	0.332017
ENSMUSG00000022995	Enah	protein_coding	1	181896384	enabled homolog (Drosophila)	ENAH	5403.13	-0.208932	0.095541	-2.18683	0.0287548	0.332017
ENSMUSG00000031634	Ufsp2	protein_coding	8	45975528	UFM1-specific peptidase 2	UFSP2	1470.75	0.139166	0.0636407	2.18674	0.0287614	0.332017
ENSMUSG00000097276	4930525G20Rik	antisense	13	67796594	RIKEN cDNA 4930525G20 gene		10.0816	-0.504409	0.230633	-2.18707	0.0287376	0.332017
ENSMUSG00000013846	St3gal1	protein_coding	15	67102875	ST3 beta-galactoside alpha-2,3-sialyltransferase 1	ST3GAL1	198.058	-0.307726	0.140761	-2.18615	0.0288043	0.332214
ENSMUSG00000014496	Ankrd28	protein_coding	14	31700015	ankyrin repeat domain 28	ANKRD28	2892.77	0.116097	0.0531093	2.18599	0.0288161	0.332214
ENSMUSG00000016028	Celsr1	protein_coding	15	85898758	cadherin, EGF LAG seven-pass G-type receptor 1	CELSR1	103.365	-0.465807	0.213424	-2.18254	0.0290693	0.332408
ENSMUSG00000020961	Ston2	protein_coding	12	91638542	stonin 2	STON2	275.924	-0.216937	0.0994026	-2.18241	0.0290792	0.332408
ENSMUSG00000020986	Sec23a	protein_coding	12	58958383	SEC23 homolog A, COPII coat complex component	SEC23A	3491.38	0.0924366	0.0423254	2.18395	0.028966	0.332408
ENSMUSG00000028416	Bag1	protein_coding	4	40936398	BCL2-associated athanogene 1	BAG1	2400.58	0.117286	0.0537227	2.18318	0.0290226	0.332408
ENSMUSG00000030007	Cct7	protein_coding	6	85451514	chaperonin containing Tcp1, subunit 7 (eta)	CCT7	4186.6	0.0998439	0.0457472	2.18251	0.0290718	0.332408
ENSMUSG00000030660	Pik3c2a	protein_coding	7	116337265	phosphatidylinositol 3-kinase, C2 domain containing, alpha polypeptide	PIK3C2A	2790.62	0.130902	0.0599101	2.18498	0.0288903	0.332408
ENSMUSG00000035642	Aamdc	protein_coding	7	97550331	adipogenesis associated Mth938 domain containing	AAMDC	621.602	0.15329	0.0702085	2.18335	0.0290101	0.332408
ENSMUSG00000038871	Bpgm	protein_coding	6	34476207	2,3-bisphosphoglycerate mutase	BPGM	1891.45	0.154288	0.0706716	2.18316	0.0290239	0.332408
ENSMUSG00000039356	Exosc2	protein_coding	2	31670715	exosome component 2	EXOSC2	306.4	0.161142	0.073835	2.18245	0.029076	0.332408
ENSMUSG00000039676	Capsl	protein_coding	15	9436028	calcyphosine-like	CAPSL	31.6201	-0.51161	0.234264	-2.1839	0.0289694	0.332408
ENSMUSG00000040138	Ndp	protein_coding	X	16885521	Norrie disease (pseudoglioma) (human)	NDP	211.721	0.200011	0.0916463	2.18243	0.029078	0.332408
ENSMUSG00000053898	Ech1	protein_coding	7	28825217	enoyl coenzyme A hydratase 1, peroxisomal	ECH1	1268.01	0.162578	0.0743968	2.18528	0.028868	0.332408
ENSMUSG00000075703	Selenoi	protein_coding	5	30232581	selenoprotein I	SELENOI	2014.99	-0.0729453	0.0334255	-2.18233	0.0290855	0.332408
ENSMUSG00000103332	Pcdhga2	protein_coding	18	37668953	protocadherin gamma subfamily A, 2	PCDHGA2	147.174	-0.212003	0.0971392	-2.18246	0.0290752	0.332408
ENSMUSG00000000682	Cd52	protein_coding	4	134082448	CD52 antigen	CD52	70.107	0.406388	0.186373	2.1805	0.0292202	0.33333
ENSMUSG00000018923	Med11	protein_coding	11	70451919	mediator complex subunit 11	MED11	151.688	0.178737	0.0819939	2.17988	0.0292666	0.33333
ENSMUSG00000020019	Ntn4	protein_coding	10	93640681	netrin 4	NTN4	196.755	-0.216441	0.0992509	-2.18074	0.0292025	0.33333
ENSMUSG00000021182	Ccdc88c	protein_coding	12	100912700	coiled-coil domain containing 88C	CCDC88C	586.194	0.150708	0.0691264	2.18017	0.0292445	0.33333
ENSMUSG00000036966	Spryd3	protein_coding	15	102116528	SPRY domain containing 3	SPRYD3	2452.83	0.120334	0.0552045	2.17978	0.0292739	0.33333
ENSMUSG00000041444	Arhgap32	protein_coding	9	32116136	Rho GTPase activating protein 32	ARHGAP32	3147.32	-0.184729	0.0847528	-2.17963	0.0292852	0.33333
ENSMUSG00000052914	Cyp2j6	protein_coding	4	96516138	cytochrome P450, family 2, subfamily j, polypeptide 6	CYP2J2	1429.36	0.141276	0.064827	2.17928	0.0293109	0.33333
ENSMUSG00000105791	Gm43341	TEC	5	48978278	predicted gene 43341		46.1361	-0.40552	0.18607	-2.1794	0.0293022	0.33333
ENSMUSG00000104301	Wdr49	protein_coding	3	75274988	WD repeat domain 49	WDR49	70.9806	-0.537792	0.24682	-2.17888	0.0293405	0.33346
ENSMUSG00000027188	Pamr1	protein_coding	2	102550012	peptidase domain containing associated with muscle regeneration 1	PAMR1	468.13	0.264117	0.12124	2.17846	0.0293716	0.333608
ENSMUSG00000032788	Pdxk	protein_coding	10	78436744	pyridoxal (pyridoxine, vitamin B6) kinase	PDXK	1666.17	-0.170994	0.0785126	-2.17792	0.0294122	0.333863
ENSMUSG00000026179	Pnkd	protein_coding	1	74284930	paroxysmal nonkinesiogenic dyskinesia	PNKD	1736.33	-0.225338	0.103494	-2.1773	0.0294578	0.33397
ENSMUSG00000037736	Limch1	protein_coding	5	66745827	LIM and calponin homology domains 1	LIMCH1	4248.4	-0.153119	0.0703221	-2.1774	0.0294508	0.33397
ENSMUSG00000028354	Fmn2	protein_coding	1	174501825	formin 2	FMN2	979.201	-0.228834	0.105127	-2.17674	0.0295003	0.334041
ENSMUSG00000052675	Zfp112	protein_coding	7	24112314	zinc finger protein 112	ZNF112	303.528	0.145167	0.0666902	2.17674	0.0295001	0.334041
ENSMUSG00000004270	Lpcat3	protein_coding	6	124663027	lysophosphatidylcholine acyltransferase 3	LPCAT3	319.362	0.154443	0.0711032	2.1721	0.029848	0.334065
ENSMUSG00000006307	Kmt2b	protein_coding	7	30568858	lysine (K)-specific methyltransferase 2B	KMT2B	374.977	-0.321685	0.148101	-2.17206	0.0298509	0.334065
ENSMUSG00000008333	Snrpb2	protein_coding	2	143063039	U2 small nuclear ribonucleoprotein B	SNRPB2	648.09	0.147885	0.06806	2.17286	0.0297907	0.334065
ENSMUSG00000009894	Snap47	protein_coding	11	59407134	synaptosomal-associated protein, 47	SNAP47	7273.67	0.0946147	0.0435049	2.17481	0.0296446	0.334065
ENSMUSG00000019935	Slc17a8	protein_coding	10	89574020	solute carrier family 17 (sodium-dependent inorganic phosphate cotransporter), member 8	SLC17A8	25.6994	0.442155	0.203597	2.17172	0.0298769	0.334065
ENSMUSG00000020982	Nemf	protein_coding	12	69311544	nuclear export mediator factor	NEMF	1384.39	0.13046	0.0599861	2.17484	0.0296424	0.334065
ENSMUSG00000025008	Tctn3	protein_coding	19	40596446	tectonic family member 3	TCTN3	293.904	-0.168123	0.0773255	-2.17423	0.0296881	0.334065
ENSMUSG00000029166	Mapre3	protein_coding	5	30814641	microtubule-associated protein, RP/EB family, member 3	MAPRE3	876.529	-0.205732	0.0946383	-2.17387	0.0297146	0.334065
ENSMUSG00000031728	Zfp821	protein_coding	8	109705546	zinc finger protein 821	ZNF821	361.833	0.125554	0.057833	2.17097	0.0299332	0.334065
ENSMUSG00000031818	Cox4i1	protein_coding	8	120668222	cytochrome c oxidase subunit IV isoform 1	COX4I1	10409.7	0.126987	0.0585043	2.17055	0.029965	0.334065
ENSMUSG00000032397	Tipin	protein_coding	9	64281581	timeless interacting protein	TIPIN	419.948	0.179161	0.0825372	2.17066	0.0299565	0.334065
ENSMUSG00000032492	Pth1r	protein_coding	9	110722085	parathyroid hormone 1 receptor	PTH1R	199.861	0.171036	0.0788113	2.1702	0.029992	0.334065
ENSMUSG00000033623	Pcgf3	protein_coding	5	108461232	polycomb group ring finger 3	PCGF3	892.35	-0.11639	0.0536055	-2.17123	0.0299137	0.334065
ENSMUSG00000034349	Smc4	protein_coding	3	69004738	structural maintenance of chromosomes 4	SMC4	505.592	0.18084	0.0831659	2.17445	0.0296716	0.334065
ENSMUSG00000037098	Rab11fip3	protein_coding	17	25989036	RAB11 family interacting protein 3 (class II)	RAB11FIP3	1148.82	-0.176552	0.081325	-2.17094	0.0299354	0.334065
ENSMUSG00000037966	Ninj1	protein_coding	13	49187485	ninjurin 1	NINJ1	353.49	0.19712	0.0907683	2.17169	0.0298793	0.334065
ENSMUSG00000038910	Plcl2	protein_coding	17	50509547	phospholipase C-like 2	PLCL2	2289.15	0.121132	0.0556698	2.17591	0.0295622	0.334065
ENSMUSG00000040264	Gbp2b	protein_coding	3	142594847	guanylate binding protein 2b	GBP3	24.3369	0.531137	0.244497	2.17236	0.0298285	0.334065
ENSMUSG00000051220	Ercc6l	protein_coding	X	102141716	excision repair cross-complementing rodent repair deficiency complementation group 6 like	ERCC6L	14.6678	0.471812	0.216866	2.17559	0.029586	0.334065
ENSMUSG00000052949	Rnf157	protein_coding	11	116336353	ring finger protein 157	RNF157	3699.72	-0.232973	0.107186	-2.17353	0.0297403	0.334065
ENSMUSG00000054452	Aes	protein_coding	10	81559494	amino-terminal enhancer of split	AES	6779.07	0.107377	0.0493993	2.17365	0.0297311	0.334065
ENSMUSG00000068744	Psrc1	protein_coding	3	108383839	proline/serine-rich coiled-coil 1	PSRC1	12.9569	0.525298	0.242043	2.17027	0.0299863	0.334065
ENSMUSG00000069793	Slfn9	protein_coding	11	82978390	schlafen 9	SLFN13	55.52	0.494349	0.22748	2.17315	0.0297689	0.334065
ENSMUSG00000085457	1110046J04Rik	antisense	13	33935567	RIKEN cDNA 1110046J04 gene		98.128	0.238764	0.110001	2.17057	0.0299638	0.334065
ENSMUSG00000087231	E230016M11Rik	processed_transcript	6	67036599	RIKEN cDNA E230016M11 gene		322.362	0.135146	0.0622612	2.17063	0.0299593	0.334065
ENSMUSG00000104221	Gm37051	TEC	1	25620238	predicted gene, 37051		46.6144	-0.43474	0.199826	-2.17559	0.0295857	0.334065
ENSMUSG00000107115	Gm43052	TEC	5	118687618	predicted gene 43052		13.4486	-0.471351	0.216742	-2.17471	0.0296522	0.334065
ENSMUSG00000020135	Apc2	protein_coding	10	80295977	adenomatosis polyposis coli 2	APC2	2354.48	-0.232685	0.107363	-2.16728	0.0302132	0.334104
ENSMUSG00000029038	Ssu72	protein_coding	4	155704800	Ssu72 RNA polymerase II CTD phosphatase homolog (yeast)	SSU72	1207.5	0.137332	0.0633315	2.16846	0.0301236	0.334104
ENSMUSG00000031885	Cbfb	protein_coding	8	105170674	core binding factor beta	CBFB	947.847	0.128159	0.0591298	2.16743	0.0302022	0.334104
ENSMUSG00000032033	Barx2	protein_coding	9	31846044	BarH-like homeobox 2	BARX2	66.0853	0.401405	0.185187	2.16757	0.0301915	0.334104
ENSMUSG00000032338	Hcn4	protein_coding	9	58823412	hyperpolarization-activated, cyclic nucleotide-gated K+ 4	HCN4	187.22	-0.304539	0.140347	-2.1699	0.0300145	0.334104
ENSMUSG00000032415	Ube2cbp	protein_coding	9	86307306	ubiquitin-conjugating enzyme E2C binding protein	UBE3D	215.854	0.185365	0.0854642	2.16892	0.0300888	0.334104
ENSMUSG00000032482	Cspg5	protein_coding	9	110243783	chondroitin sulfate proteoglycan 5	CSPG5	2297.29	0.137068	0.0632115	2.1684	0.0301284	0.334104
ENSMUSG00000033436	Armcx2	protein_coding	X	134804145	armadillo repeat containing, X-linked 2	ARMCX2	2500.76	0.113973	0.0525787	2.16767	0.0301837	0.334104
ENSMUSG00000034247	Plekhm1	protein_coding	11	103364275	pleckstrin homology domain containing, family M (with RUN domain) member 1	PLEKHM1	266.451	-0.214961	0.0991708	-2.16758	0.0301907	0.334104
ENSMUSG00000050730	Arhgap42	protein_coding	9	8994329	Rho GTPase activating protein 42	ARHGAP42	380.366	-0.229401	0.105758	-2.16911	0.0300741	0.334104
ENSMUSG00000058704	Memo1	protein_coding	17	74200706	mediator of cell motility 1	MEMO1	480.124	0.123347	0.0568992	2.16782	0.0301727	0.334104
ENSMUSG00000072772	Grcc10	protein_coding	6	124739183	gene rich cluster, C10 gene	C12orf57	79.1452	0.265636	0.122557	2.16745	0.0302003	0.334104
ENSMUSG00000025373	Rnf41	protein_coding	10	128411616	ring finger protein 41	RNF41	1686.67	0.0905943	0.0418129	2.16666	0.0302608	0.33443
ENSMUSG00000020547	Bzw2	protein_coding	12	36091846	basic leucine zipper and W2 domains 2	BZW2	504.441	0.176603	0.0815362	2.16595	0.030315	0.334776
ENSMUSG00000053565	Eif3k	protein_coding	7	28971372	eukaryotic translation initiation factor 3, subunit K	EIF3K	1682.65	0.113271	0.0523004	2.16577	0.0303285	0.334776
ENSMUSG00000058806	Col13a1	protein_coding	10	61838236	collagen, type XIII, alpha 1	COL13A1	19.0611	-0.533591	0.24647	-2.16493	0.0303931	0.335289
ENSMUSG00000060176	Kif27	protein_coding	13	58287516	kinesin family member 27	KIF27	62.3139	-0.39107	0.180676	-2.16449	0.0304271	0.335463
ENSMUSG00000000632	Sez6	protein_coding	11	77930800	seizure related gene 6	SEZ6	578.552	-0.249658	0.115386	-2.16367	0.0304898	0.335954
ENSMUSG00000003847	Nfat5	protein_coding	8	107293470	nuclear factor of activated T cells 5	NFAT5	1856.89	-0.273681	0.126564	-2.16239	0.0305879	0.336088
ENSMUSG00000027882	Stxbp3	protein_coding	3	108793176	syntaxin binding protein 3	STXBP3	999.734	0.181231	0.0837858	2.16303	0.0305386	0.336088
ENSMUSG00000030538	Cib1	protein_coding	7	80227147	calcium and integrin binding 1 (calmyrin)	CIB1	305.93	0.154894	0.0716333	2.16232	0.0305933	0.336088
ENSMUSG00000034910	Pygo1	protein_coding	9	72925645	pygopus 1	PYGO1	1104.27	-0.1581	0.0730947	-2.16295	0.0305453	0.336088
ENSMUSG00000047945	Marcksl1	protein_coding	4	129513581	MARCKS-like 1	MARCKSL1	1060.98	0.284204	0.131411	2.16271	0.0305631	0.336088
ENSMUSG00000035919	Bbs9	protein_coding	9	22475715	Bardet-Biedl syndrome 9 (human)	BBS9	1446.63	0.111909	0.05177	2.16165	0.0306449	0.336447
ENSMUSG00000037003	Tns2	protein_coding	15	102102988	tensin 2	TNS2	306.706	-0.394339	0.182452	-2.16133	0.0306698	0.336447
ENSMUSG00000068739	Sars	protein_coding	3	108424865	seryl-aminoacyl-tRNA synthetase	SARS	4881.64	0.113894	0.0526997	2.16119	0.0306807	0.336447
ENSMUSG00000022044	Stmn4	protein_coding	14	66344296	stathmin-like 4	STMN4	2574.43	0.225181	0.104292	2.15914	0.030839	0.336779
ENSMUSG00000022722	Arl6	protein_coding	16	59612949	ADP-ribosylation factor-like 6	ARL6	608.665	0.158374	0.0733456	2.15928	0.0308283	0.336779
ENSMUSG00000028678	Kif2c	protein_coding	4	117159639	kinesin family member 2C	KIF2C	10.0966	0.510266	0.236248	2.15987	0.0307825	0.336779
ENSMUSG00000029713	Gnb2	protein_coding	5	137528127	guanine nucleotide binding protein (G protein), beta 2	GNB2	2343.81	0.10624	0.0491852	2.16001	0.0307722	0.336779
ENSMUSG00000031442	Mcf2l	protein_coding	8	12873806	mcf.2 transforming sequence-like	MCF2L	2480.54	-0.112474	0.052086	-2.15939	0.0308201	0.336779
ENSMUSG00000033458	Fan1	protein_coding	7	64346758	FANCD2/FANCI-associated nuclease 1	FAN1	420.72	0.137482	0.0636631	2.15952	0.0308099	0.336779
ENSMUSG00000037887	Dusp8	protein_coding	7	142079490	dual specificity phosphatase 8	DUSP8	792.649	-0.171818	0.079563	-2.15952	0.0308102	0.336779
ENSMUSG00000002028	Kmt2a	protein_coding	9	44803355	lysine (K)-specific methyltransferase 2A	KMT2A	1908.62	-0.33043	0.153095	-2.15834	0.0309016	0.336845
ENSMUSG00000021745	Ptprg	protein_coding	14	11553532	protein tyrosine phosphatase, receptor type, G	PTPRG	1920.51	-0.14621	0.0677511	-2.15805	0.0309242	0.336845
ENSMUSG00000032355	Mlip	protein_coding	9	77102081	muscular LMNA-interacting protein	MLIP	193.468	-0.5178	0.239907	-2.15834	0.0309017	0.336845
ENSMUSG00000045482	Trrap	protein_coding	5	144767732	transformation/transcription domain-associated protein	TRRAP	2311.03	-0.259688	0.120343	-2.15789	0.0309364	0.336845
ENSMUSG00000107002	0610012G03Rik	protein_coding	16	31947050	RIKEN cDNA 0610012G03 gene		536.972	0.125933	0.0583383	2.15867	0.0308758	0.336845
ENSMUSG00000025979	Mob4	protein_coding	1	55131231	MOB family member 4, phocein	MOB4	1910.36	0.115856	0.0537035	2.15732	0.0309806	0.337127
ENSMUSG00000026496	Parp1	protein_coding	1	180568924	poly (ADP-ribose) polymerase family, member 1	PARP1	1494.36	0.0886994	0.0411265	2.15674	0.0310257	0.337219
ENSMUSG00000079388	2610042L04Rik	protein_coding	14	4334763	RIKEN cDNA 2610042L04 gene		10.212	0.479556	0.222345	2.15681	0.0310205	0.337219
ENSMUSG00000055670	Zzef1	protein_coding	11	72796226	zinc finger, ZZ-type with EF hand domain 1	ZZEF1	2514.12	-0.146666	0.0680353	-2.15573	0.0311047	0.337878
ENSMUSG00000032067	Pts	protein_coding	9	50521617	6-pyruvoyl-tetrahydropterin synthase	PTS	591.003	0.14102	0.0654317	2.15523	0.0311437	0.337904
ENSMUSG00000050556	Kcnb1	protein_coding	2	167095969	potassium voltage gated channel, Shab-related subfamily, member 1	KCNB1	1219.19	-0.265155	0.123018	-2.15542	0.0311291	0.337904
ENSMUSG00000035992	Fnip1	protein_coding	11	54438199	folliculin interacting protein 1	FNIP1	1928.93	0.104984	0.0487221	2.15475	0.0311816	0.337917
ENSMUSG00000046402	Rbp1	protein_coding	9	98422961	retinol binding protein 1, cellular	RBP1	127.026	-0.471691	0.218897	-2.15485	0.0311737	0.337917
ENSMUSG00000023232	Serinc2	protein_coding	4	130253495	serine incorporator 2	SERINC2	12.1305	-0.512824	0.238266	-2.15232	0.0313722	0.33839
ENSMUSG00000033454	Zbtb1	protein_coding	12	76370266	zinc finger and BTB domain containing 1	ZBTB1	679.364	-0.108797	0.0505237	-2.15338	0.031289	0.33839
ENSMUSG00000036450	Hif1an	protein_coding	19	44562850	hypoxia-inducible factor 1, alpha subunit inhibitor	HIF1AN	950.326	-0.162142	0.0753296	-2.15243	0.0313634	0.33839
ENSMUSG00000038987	Cfap157	protein_coding	2	32777381	cilia and flagella associated protein 157	CFAP157	13.8258	-0.520215	0.241525	-2.15387	0.0312501	0.33839
ENSMUSG00000075254	Heg1	protein_coding	16	33684466	heart development protein with EGF-like domains 1	HEG1	1149.58	-0.221762	0.102981	-2.15344	0.0312845	0.33839
ENSMUSG00000076439	Mog	protein_coding	17	37010743	myelin oligodendrocyte glycoprotein	MOG	4455.22	0.233327	0.108395	2.15255	0.0313537	0.33839
ENSMUSG00000102808	5430420F09Rik	TEC	3	52071589	RIKEN cDNA 5430420F09 gene		14.0584	-0.512565	0.238071	-2.153	0.0313189	0.33839
ENSMUSG00000109945	Gm45601	lincRNA	8	79404148	predicted gene 45601		10.5419	-0.472965	0.219694	-2.15283	0.0313317	0.33839
ENSMUSG00000032313	Tmem266	protein_coding	9	55326913	transmembrane protein 266	TMEM266	149.031	-0.199476	0.0927358	-2.15101	0.0314752	0.339104
ENSMUSG00000039457	Ppl	protein_coding	16	5086291	periplakin	PPL	75.9554	0.429754	0.199776	2.15118	0.0314622	0.339104
ENSMUSG00000042404	Dennd4b	protein_coding	3	90265185	DENN/MADD domain containing 4B	DENND4B	538.529	-0.168929	0.0785445	-2.15074	0.0314967	0.339117
ENSMUSG00000046603	Tcaim	protein_coding	9	122805539	T cell activation inhibitor, mitochondrial	TCAIM	650.634	0.135705	0.0631033	2.15053	0.0315132	0.339117
ENSMUSG00000023764	Sfi1	protein_coding	11	3131850	Sfi1 homolog, spindle assembly associated (yeast)	SFI1	516.853	0.216469	0.100717	2.14929	0.0316112	0.339597
ENSMUSG00000025001	Hells	protein_coding	19	38930915	helicase, lymphoid specific	HELLS	257.102	0.159584	0.0742623	2.14893	0.0316403	0.339597
ENSMUSG00000027709	Mccc1	protein_coding	3	35959312	methylcrotonoyl-Coenzyme A carboxylase 1 (alpha)	MCCC1	519.721	-0.215726	0.100375	-2.14921	0.031618	0.339597
ENSMUSG00000029477	Morn3	protein_coding	5	123035769	MORN repeat containing 3	MORN3	7.81639	-0.527252	0.245304	-2.14939	0.0316038	0.339597
ENSMUSG00000041642	Kif21b	protein_coding	1	136131389	kinesin family member 21B	KIF21B	667.448	-0.277898	0.129327	-2.1488	0.03165	0.339597
ENSMUSG00000021660	Btf3	protein_coding	13	98309896	basic transcription factor 3	BTF3	772.747	0.148128	0.0689617	2.14798	0.0317152	0.33983
ENSMUSG00000030125	Lrrc23	protein_coding	6	124769863	leucine rich repeat containing 23	LRRC23	62.7897	-0.490062	0.228164	-2.14786	0.0317252	0.33983
ENSMUSG00000068040	Tm9sf4	protein_coding	2	153161303	transmembrane 9 superfamily protein member 4	TM9SF4	1309.6	-0.104232	0.0485289	-2.14783	0.0317271	0.33983
ENSMUSG00000036748	Cuedc2	protein_coding	19	46329812	CUE domain containing 2	CUEDC2	1500.91	0.101903	0.0474499	2.14758	0.0317469	0.339845
ENSMUSG00000017493	Igfbp4	protein_coding	11	99041244	insulin-like growth factor binding protein 4	IGFBP4	447.928	-0.329424	0.153466	-2.14657	0.0318278	0.339891
ENSMUSG00000025395	Prim1	protein_coding	10	128015168	DNA primase, p49 subunit	PRIM1	217.232	0.165758	0.0772041	2.14702	0.0317919	0.339891
ENSMUSG00000035517	Tdrd7	protein_coding	4	45965334	tudor domain containing 7	TDRD7	1521.19	0.0943021	0.0439356	2.14637	0.0318434	0.339891
ENSMUSG00000044816	D630023F18Rik	protein_coding	1	65105285	RIKEN cDNA D630023F18 gene	C2orf80	52.4883	0.292984	0.136491	2.14655	0.0318295	0.339891
ENSMUSG00000060376	Bckdha	protein_coding	7	25629946	branched chain ketoacid dehydrogenase E1, alpha polypeptide	BCKDHA	1162.9	0.144708	0.0674107	2.14666	0.0318202	0.339891
ENSMUSG00000018286	Psmb6	protein_coding	11	70525367	proteasome (prosome, macropain) subunit, beta type 6	PSMB6	2603.98	0.147607	0.0687846	2.14592	0.0318791	0.340075
ENSMUSG00000071644	Eef1g	protein_coding	19	8967041	eukaryotic translation elongation factor 1 gamma	EEF1G	785.585	0.114552	0.0533872	2.14569	0.0318977	0.340076
ENSMUSG00000045655	Fam216b	protein_coding	14	78081021	family with sequence similarity 216, member B	FAM216B	86.1864	-0.49275	0.229676	-2.14542	0.0319193	0.340105
ENSMUSG00000064600	Gm25636	snoRNA	7	110023210	predicted gene, 25636		10.1882	-0.5156	0.240377	-2.14496	0.0319558	0.340105
ENSMUSG00000099689	Zfp383	protein_coding	7	29908223	zinc finger protein 383	ZNF383	217.828	-0.222516	0.103735	-2.14503	0.0319505	0.340105
ENSMUSG00000039994	Timeless	protein_coding	10	128232065	timeless circadian clock 1	TIMELESS	75.4947	0.297326	0.138693	2.14377	0.0320513	0.340925
ENSMUSG00000026399	Cd55	protein_coding	1	130439027	CD55 molecule, decay accelerating factor for complement	CD55	329.784	-0.288258	0.134497	-2.14322	0.0320951	0.341097
ENSMUSG00000029016	Clcn6	protein_coding	4	148004259	chloride channel, voltage-sensitive 6	CLCN6	2104.69	-0.137299	0.0640653	-2.14311	0.0321045	0.341097
ENSMUSG00000022962	Gart	protein_coding	16	91621186	phosphoribosylglycinamide formyltransferase	GART	955.421	0.0900524	0.0420259	2.14278	0.0321304	0.341175
ENSMUSG00000020799	Tekt1	protein_coding	11	72344722	tektin 1	TEKT1	56.9881	-0.46644	0.217765	-2.14194	0.0321984	0.341289
ENSMUSG00000020843	Timm22	protein_coding	11	76406952	translocase of inner mitochondrial membrane 22	TIMM22	727.673	0.147315	0.0688016	2.14116	0.0322614	0.341289
ENSMUSG00000020897	Aurkb	protein_coding	11	69045647	aurora kinase B	AURKB	8.23121	0.526611	0.245877	2.14177	0.0322124	0.341289
ENSMUSG00000023070	Rgn	protein_coding	X	20549787	regucalcin	RGN	24.4835	0.50106	0.233944	2.1418	0.0322096	0.341289
ENSMUSG00000031628	Casp3	protein_coding	8	46617291	caspase 3	CASP3	246.671	0.179332	0.0837592	2.14104	0.0322708	0.341289
ENSMUSG00000051232	Tmem199	protein_coding	11	78507055	transmembrane protein 199	TMEM199	882.187	0.156051	0.0728699	2.1415	0.0322336	0.341289
ENSMUSG00000064307	Lrrc51	protein_coding	7	101912984	leucine rich repeat containing 51	LRTOMT	98.8112	-0.257628	0.120322	-2.14115	0.032262	0.341289
ENSMUSG00000002032	Tmem25	protein_coding	9	44793769	transmembrane protein 25	TMEM25	885.096	-0.164897	0.0770413	-2.14037	0.032325	0.341666
ENSMUSG00000021785	Ngly1	protein_coding	14	16249280	N-glycanase 1	NGLY1	1160.5	0.105448	0.0492865	2.13949	0.0323962	0.341705
ENSMUSG00000032216	Nedd4	protein_coding	9	72662346	neural precursor cell expressed, developmentally down-regulated 4	NEDD4	13760.6	-0.0590039	0.0275769	-2.13961	0.032386	0.341705
ENSMUSG00000040249	Lrp1	protein_coding	10	127538161	low density lipoprotein receptor-related protein 1	LRP1	11470.7	-0.291404	0.136169	-2.14003	0.0323526	0.341705
ENSMUSG00000040268	Plekha1	protein_coding	7	130865756	pleckstrin homology domain containing, family A (phosphoinositide binding specific) member 1	PLEKHA1	2299.26	0.102766	0.0480347	2.1394	0.0324029	0.341705
ENSMUSG00000006289	Osgep	protein_coding	14	50906478	O-sialoglycoprotein endopeptidase	OSGEP	357.542	0.189668	0.0886887	2.13858	0.03247	0.341962
ENSMUSG00000020773	Trim47	protein_coding	11	116105752	tripartite motif-containing 47	TRIM47	58.2784	0.349261	0.163397	2.1375	0.0325572	0.341962
ENSMUSG00000034560	A230046K03Rik	protein_coding	10	83543941	RIKEN cDNA A230046K03 gene		2698.92	0.113883	0.053261	2.1382	0.0325003	0.341962
ENSMUSG00000035754	Wdr18	protein_coding	10	79960152	WD repeat domain 18	WDR18	1277.31	0.109438	0.0511708	2.13867	0.0324621	0.341962
ENSMUSG00000037331	Larp1	protein_coding	11	58009064	La ribonucleoprotein domain family, member 1	LARP1	1658.04	-0.222313	0.103992	-2.1378	0.0325333	0.341962
ENSMUSG00000071253	Slc25a16	protein_coding	10	62920633	solute carrier family 25 (mitochondrial carrier, Graves disease autoantigen), member 16	SLC25A16	633.329	0.119677	0.0559867	2.1376	0.0325494	0.341962
ENSMUSG00000103552	Gm38217	TEC	9	34521755	predicted gene, 38217		16.7703	-0.511766	0.23936	-2.13806	0.0325117	0.341962
ENSMUSG00000025264	Tsr2	protein_coding	X	151087094	TSR2 20S rRNA accumulation	TSR2	1609.78	0.111374	0.0521256	2.13664	0.0326271	0.342501
ENSMUSG00000020175	Rab36	protein_coding	10	75037058	RAB36, member RAS oncogene family	RAB36	248.76	-0.179692	0.0841326	-2.13582	0.0326943	0.342705
ENSMUSG00000025020	Slit1	protein_coding	19	41600257	slit homolog 1 (Drosophila)	SLIT1	707.587	-0.280185	0.131172	-2.13601	0.0326788	0.342705
ENSMUSG00000063882	Uqcrh	protein_coding	4	116066965	ubiquinol-cytochrome c reductase hinge protein	UQCRH	4199.31	0.124329	0.0582205	2.13549	0.032721	0.342705
ENSMUSG00000068105	Tnfrsf13c	protein_coding	15	82221744	tumor necrosis factor receptor superfamily, member 13c	TNFRSF13C	71.2039	0.34647	0.162243	2.13551	0.0327197	0.342705
ENSMUSG00000026039	Sgol2a	protein_coding	1	57995971	shugoshin-like 2a (S. pombe)	SGO2	84.8937	0.241344	0.113053	2.13479	0.0327781	0.343109
ENSMUSG00000001380	Hars	protein_coding	18	36766530	histidyl-tRNA synthetase	HARS	2764.56	0.129957	0.0608921	2.13422	0.0328246	0.343206
ENSMUSG00000056124	B4galt6	protein_coding	18	20684599	UDP-Gal:betaGlcNAc beta 1,4-galactosyltransferase, polypeptide 6	B4GALT6	1766.13	-0.198482	0.0929897	-2.13445	0.0328061	0.343206
ENSMUSG00000031026	Trim66	protein_coding	7	109449006	tripartite motif-containing 66	TRIM66	588.387	-0.227708	0.106718	-2.13373	0.0328648	0.34343
ENSMUSG00000022312	Eif3h	protein_coding	15	51786558	eukaryotic translation initiation factor 3, subunit H	EIF3H	1537.45	0.106709	0.050031	2.13285	0.0329369	0.343432
ENSMUSG00000022913	Psmg1	protein_coding	16	95979933	proteasome (prosome, macropain) assembly chaperone 1	PSMG1	239.662	0.129051	0.0605162	2.1325	0.032966	0.343432
ENSMUSG00000029516	Cit	protein_coding	5	115845278	citron	CIT	1756.15	-0.281155	0.131853	-2.13233	0.0329796	0.343432
ENSMUSG00000037499	Nenf	protein_coding	1	191306789	neuron derived neurotrophic factor	NENF	1049.64	0.14321	0.0671331	2.13323	0.0329057	0.343432
ENSMUSG00000048856	Slc25a47	protein_coding	12	108851129	solute carrier family 25, member 47	SLC25A47	29.5932	0.46306	0.217147	2.13247	0.0329679	0.343432
ENSMUSG00000061524	Zic2	protein_coding	14	122475435	zinc finger protein of the cerebellum 2	ZIC2	101.127	-0.486508	0.228163	-2.13228	0.0329841	0.343432
ENSMUSG00000102698	Gm37777	TEC	1	140266487	predicted gene, 37777		18.2973	-0.490101	0.229864	-2.13214	0.0329955	0.343432
ENSMUSG00000020092	Pald1	protein_coding	10	61319657	phosphatase domain containing, paladin 1	PALD1	497.657	0.142412	0.0668233	2.13117	0.0330749	0.343483
ENSMUSG00000047749	Zc3hav1l	protein_coding	6	38287396	zinc finger CCCH-type, antiviral 1-like	ZC3HAV1L	62.7803	-0.344004	0.161409	-2.13126	0.0330681	0.343483
ENSMUSG00000049872	Fam26e	protein_coding	10	34091352	family with sequence similarity 26, member E	FAM26E	86.5241	-0.417085	0.195684	-2.13142	0.0330542	0.343483
ENSMUSG00000057863	Rpl36	protein_coding	17	56613395	ribosomal protein L36	RPL36	44.0192	0.30841	0.144679	2.13169	0.033032	0.343483
ENSMUSG00000029851	Tcaf2	protein_coding	6	42623016	TRPM8 channel-associated factor 2	TCAF2	59.6394	-0.298328	0.140019	-2.13062	0.0331204	0.343499
ENSMUSG00000042903	Foxo4	protein_coding	X	101254528	forkhead box O4	FOXO4	389.037	-0.178133	0.0836119	-2.13048	0.0331324	0.343499
ENSMUSG00000066568	Lsm14a	protein_coding	7	34344646	LSM14A mRNA processing body assembly factor	LSM14A	1223.19	-0.107156	0.0502875	-2.13087	0.0330997	0.343499
ENSMUSG00000038375	Trp53inp2	protein_coding	2	155381059	transformation related protein 53 inducible nuclear protein 2	TP53INP2	2739.15	-0.267106	0.125425	-2.1296	0.0332045	0.344049
ENSMUSG00000051590	Map3k19	protein_coding	1	127815253	mitogen-activated protein kinase kinase kinase 19	MAP3K19	175.352	-0.257464	0.120926	-2.1291	0.0332462	0.344049
ENSMUSG00000061802	Armc4	protein_coding	18	7088233	armadillo repeat containing 4	ARMC4	36.1955	-0.479243	0.225084	-2.12917	0.03324	0.344049
ENSMUSG00000068245	Phf11d	protein_coding	14	59347407	PHD finger protein 11D	PHF11	25.5472	0.501157	0.235403	2.12893	0.0332601	0.344049
ENSMUSG00000028444	Cntfr	protein_coding	4	41657498	ciliary neurotrophic factor receptor	CNTFR	253.962	-0.267846	0.125851	-2.12828	0.0333136	0.344409
ENSMUSG00000035933	Cog5	protein_coding	12	31654869	component of oligomeric golgi complex 5	COG5	1337.07	0.104328	0.0490339	2.12767	0.0333644	0.344547
ENSMUSG00000097023	Mir9-3hg	lincRNA	7	79500026	Mir9-3 host gene		217.829	0.201379	0.0946385	2.12787	0.0333477	0.344547
ENSMUSG00000022760	Thap7	protein_coding	16	17527982	THAP domain containing 7	THAP7	276.153	0.155051	0.0729047	2.12677	0.0334394	0.34455
ENSMUSG00000024818	Slc25a45	protein_coding	19	5877808	solute carrier family 25, member 45	SLC25A45	140.383	0.206884	0.0972738	2.12683	0.0334346	0.34455
ENSMUSG00000029860	Zyx	protein_coding	6	42349630	zyxin	ZYX	532.382	-0.155021	0.0728714	-2.12733	0.0333931	0.34455
ENSMUSG00000042500	Ago4	protein_coding	4	126489541	argonaute RISC catalytic subunit 4	AGO4	277.167	-0.166681	0.0783738	-2.12675	0.0334409	0.34455
ENSMUSG00000045519	Zfp560	protein_coding	9	20345136	zinc finger protein 560	ZNF560	254.122	0.161357	0.0758775	2.12654	0.0334582	0.34455
ENSMUSG00000031066	Usp11	protein_coding	X	20703906	ubiquitin specific peptidase 11	USP11	2893.82	0.0881312	0.0414537	2.12602	0.0335019	0.344709
ENSMUSG00000068039	Tcp1	protein_coding	17	12915701	t-complex protein 1	TCP1	5723.12	0.0947344	0.0445619	2.12591	0.033511	0.344709
ENSMUSG00000002107	Celf2	protein_coding	2	6539694	CUGBP, Elav-like family member 2	CELF2	1555.62	-0.222208	0.104558	-2.12521	0.0335694	0.344851
ENSMUSG00000003657	Calb2	protein_coding	8	110137502	calbindin 2	CALB2	3297.94	0.173681	0.0818306	2.12245	0.0338	0.344851
ENSMUSG00000018659	Pnpo	protein_coding	11	96937825	pyridoxine 5'-phosphate oxidase	PNPO	1202.15	0.135449	0.0637724	2.12394	0.0336751	0.344851
ENSMUSG00000020387	Jade2	protein_coding	11	51813455	jade family PHD finger 2	JADE2	832.707	-0.154123	0.0726161	-2.12243	0.0338017	0.344851
ENSMUSG00000021236	Entpd5	protein_coding	12	84373857	ectonucleoside triphosphate diphosphohydrolase 5	ENTPD5	1678.52	0.118505	0.0558333	2.12247	0.0337981	0.344851
ENSMUSG00000025531	Chm	protein_coding	X	113040593	choroidermia (RAB escort protein 1)	CHM	1800.25	0.115638	0.0544682	2.12304	0.0337506	0.344851
ENSMUSG00000025950	Idh1	protein_coding	1	65158616	isocitrate dehydrogenase 1 (NADP+), soluble	IDH1	2044.39	0.164485	0.0774317	2.12426	0.0336485	0.344851
ENSMUSG00000026254	Eif4e2	protein_coding	1	87213914	eukaryotic translation initiation factor 4E member 2	EIF4E2	834.297	-0.0953445	0.044909	-2.12306	0.0337488	0.344851
ENSMUSG00000026341	Actr3	protein_coding	1	125392905	ARP3 actin-related protein 3	ACTR3	1897.79	0.100668	0.0474143	2.12316	0.0337405	0.344851
ENSMUSG00000028212	Ccne2	protein_coding	4	11191351	cyclin E2	CCNE2	141.958	0.228797	0.107679	2.12482	0.0336017	0.344851
ENSMUSG00000032383	Ppib	protein_coding	9	66060222	peptidylprolyl isomerase B	PPIB	2246.74	0.128696	0.0605952	2.12386	0.033682	0.344851
ENSMUSG00000034780	B3galt1	protein_coding	2	67565871	UDP-Gal:betaGlcNAc beta 1,3-galactosyltransferase, polypeptide 1	B3GALT1	849.457	-0.203244	0.0957518	-2.12262	0.0337861	0.344851
ENSMUSG00000039578	Ccser1	protein_coding	6	61180324	coiled-coil serine rich 1	CCSER1	930.727	-0.135777	0.0639737	-2.12238	0.0338056	0.344851
ENSMUSG00000046159	Chrm3	protein_coding	13	9875486	cholinergic receptor, muscarinic 3, cardiac	CHRM3	226.235	-0.243242	0.114519	-2.12403	0.0336673	0.344851
ENSMUSG00000046556	Zfp319	protein_coding	8	95323011	zinc finger protein 319	ZNF319	365.623	-0.191302	0.0900335	-2.12479	0.0336045	0.344851
ENSMUSG00000025261	Huwe1	protein_coding	X	151800807	HECT, UBA and WWE domain containing 1	HUWE1	10897.9	-0.22151	0.104396	-2.12184	0.0338516	0.345129
ENSMUSG00000060402	Chst8	protein_coding	7	34674468	carbohydrate (N-acetylgalactosamine 4-0) sulfotransferase 8	CHST8	427.056	0.193527	0.0912207	2.12152	0.0338778	0.345205
ENSMUSG00000022500	Litaf	protein_coding	16	10959275	LPS-induced TN factor	LITAF	1141.73	0.173065	0.0815971	2.12097	0.0339247	0.345338
ENSMUSG00000029198	Grpel1	protein_coding	5	36464998	GrpE-like 1, mitochondrial	GRPEL1	1205.22	0.110781	0.0522326	2.12092	0.0339284	0.345338
ENSMUSG00000019945	1700040L02Rik	protein_coding	10	68430953	RIKEN cDNA 1700040L02 gene	C10orf107	18.6123	-0.466267	0.220003	-2.11937	0.0340594	0.345598
ENSMUSG00000024565	Sall3	protein_coding	18	80966376	sal-like 3 (Drosophila)	SALL3	276.937	-0.283226	0.133612	-2.11976	0.0340264	0.345598
ENSMUSG00000030382	Slc27a5	protein_coding	7	12988346	solute carrier family 27 (fatty acid transporter), member 5	SLC27A5	8.10279	0.516718	0.243812	2.11933	0.0340627	0.345598
ENSMUSG00000030876	Mettl9	protein_coding	7	121034445	methyltransferase like 9	METTL9	1335.89	0.137907	0.0650821	2.11897	0.0340926	0.345598
ENSMUSG00000032577	Mapkapk3	protein_coding	9	107254927	mitogen-activated protein kinase-activated protein kinase 3	MAPKAPK3	89.0288	0.270103	0.127434	2.11955	0.0340441	0.345598
ENSMUSG00000061315	Naca	protein_coding	10	128035346	nascent polypeptide-associated complex alpha polypeptide	NACA	735.508	0.136034	0.064202	2.11884	0.034104	0.345598
ENSMUSG00000073599	Ecscr	protein_coding	18	35713086	endothelial cell surface expressed chemotaxis and apoptosis regulator	ECSCR	63.6044	-0.514832	0.242962	-2.11898	0.034092	0.345598
ENSMUSG00000106678	Gm43457	TEC	5	34487314	predicted gene 43457		28.1521	-0.41322	0.194965	-2.11946	0.0340515	0.345598
ENSMUSG00000018481	Appbp2	protein_coding	11	85187262	amyloid beta precursor protein (cytoplasmic tail) binding protein 2	APPBP2	3510.25	-0.106807	0.0504196	-2.11836	0.0341445	0.345668
ENSMUSG00000033860	Fgg	protein_coding	3	83007724	fibrinogen gamma chain	FGG	13.5792	0.302674	0.142903	2.11803	0.0341722	0.345668
ENSMUSG00000048175	Asb8	protein_coding	15	98134637	ankyrin repeat and SOCS box-containing 8	ASB8	956.123	0.102622	0.0484515	2.11803	0.0341726	0.345668
ENSMUSG00000105530	Gm43829	TEC	5	48712090	predicted gene 43829		43.996	-0.439969	0.207741	-2.11787	0.0341859	0.345668
ENSMUSG00000073433	Arhgdig	protein_coding	17	26196226	Rho GDP dissociation inhibitor (GDI) gamma	ARHGDIG	868.557	0.156483	0.0738975	2.11757	0.0342119	0.345741
ENSMUSG00000022811	Zfp148	protein_coding	16	33380775	zinc finger protein 148	ZNF148	3241.45	0.0784772	0.0370842	2.11619	0.0343287	0.346731
ENSMUSG00000040712	Camta2	protein_coding	11	70669463	calmodulin binding transcription activator 2	CAMTA2	725.753	-0.318175	0.150376	-2.11587	0.0343559	0.346816
ENSMUSG00000039637	Coro7	protein_coding	16	4626133	coronin 7	CORO7	523.484	-0.164339	0.0776837	-2.11549	0.034388	0.34695
ENSMUSG00000021832	Psmc6	protein_coding	14	45329824	proteasome (prosome, macropain) 26S subunit, ATPase, 6	PSMC6	3301.85	0.139784	0.0661043	2.11459	0.0344649	0.347345
ENSMUSG00000086370	Ftx	lincRNA	X	103560907	Ftx transcript, Xist regulator (non-protein coding)	FTX	606.051	-0.263715	0.124704	-2.11473	0.0344532	0.347345
ENSMUSG00000020018	Snrpf	protein_coding	10	93583029	small nuclear ribonucleoprotein polypeptide F	SNRPF	72.1841	0.347859	0.164547	2.11404	0.0345119	0.347628
ENSMUSG00000009681	Bcr	protein_coding	10	75060896	breakpoint cluster region	BCR	1259.11	-0.217519	0.102971	-2.11243	0.0346498	0.347806
ENSMUSG00000009863	Sdhb	protein_coding	4	140961203	succinate dehydrogenase complex, subunit B, iron sulfur (Ip)	SDHB	3409.07	0.124062	0.0587338	2.11228	0.0346623	0.347806
ENSMUSG00000026620	Mark1	protein_coding	1	184896789	MAP/microtubule affinity regulating kinase 1	MARK1	1365.23	-0.126298	0.0598043	-2.11185	0.0346995	0.347806
ENSMUSG00000031221	Igbp1	protein_coding	X	100494291	immunoglobulin (CD79A) binding protein 1	IGBP1	1329.2	0.106037	0.0501942	2.11254	0.0346403	0.347806
ENSMUSG00000051790	Nlgn2	protein_coding	11	69823122	neuroligin 2	NLGN2	1142.6	-0.276668	0.130945	-2.11286	0.0346125	0.347806
ENSMUSG00000053094	Tmem248	protein_coding	5	130217081	transmembrane protein 248	TMEM248	1218.44	-0.0890133	0.0421406	-2.11229	0.0346615	0.347806
ENSMUSG00000056069	Fam105a	protein_coding	15	27655071	family with sequence similarity 105, member A	FAM105A	179.141	0.175023	0.0828576	2.11233	0.0346577	0.347806
ENSMUSG00000069565	Dazap1	protein_coding	10	80261486	DAZ associated protein 1	DAZAP1	614.292	0.109019	0.0516226	2.11185	0.0346993	0.347806
ENSMUSG00000072663	Spef2	protein_coding	15	9578193	sperm flagellar 2	SPEF2	145.883	-0.371098	0.175619	-2.11308	0.0345938	0.347806
ENSMUSG00000020524	Gria1	protein_coding	11	57011387	glutamate receptor, ionotropic, AMPA1 (alpha 1)	GRIA1	2934.97	-0.195405	0.0925948	-2.11032	0.0348307	0.348149
ENSMUSG00000030245	Golt1b	protein_coding	6	142387221	golgi transport 1B	GOLT1B	1002.48	0.124353	0.0589379	2.1099	0.0348668	0.348149
ENSMUSG00000046337	Fam178b	protein_coding	1	36562692	family with sequence similarity 178, member B	FAM178B	70.5876	-0.466349	0.221051	-2.10969	0.0348848	0.348149
ENSMUSG00000056895	Hist3h2ba	protein_coding	11	58948920	histone cluster 3, H2ba	HIST1H2BD	225.542	0.247915	0.1175	2.10991	0.0348663	0.348149
ENSMUSG00000059422	Gm8116	processed_pseudogene	9	78820638	predicted gene 8116		26.5729	0.405675	0.192208	2.1106	0.0348064	0.348149
ENSMUSG00000062980	Cped1	protein_coding	6	21985916	cadherin-like and PC-esterase domain containing 1	CPED1	314.89	-0.476978	0.226061	-2.10996	0.0348622	0.348149
ENSMUSG00000105222	Gm43207	lincRNA	3	34598519	predicted gene 43207		59.8203	0.46307	0.219416	2.11047	0.0348178	0.348149
ENSMUSG00000109992	Gm45650	lincRNA	8	60719291	predicted gene 45650		26.0549	0.43196	0.204733	2.10987	0.0348691	0.348149
ENSMUSG00000031633	Slc25a4	protein_coding	8	46206797	solute carrier family 25 (mitochondrial carrier, adenine nucleotide translocator), member 4	SLC25A4	20402.3	0.142408	0.0675103	2.10942	0.034908	0.348191
ENSMUSG00000001313	Rnd2	protein_coding	11	101464999	Rho family GTPase 2	RND2	3457.58	0.184464	0.0874673	2.10895	0.0349493	0.348415
ENSMUSG00000027615	Hps3	protein_coding	3	19995945	Hermansky-Pudlak syndrome 3	HPS3	1065.87	0.101591	0.0481901	2.10813	0.0350194	0.348561
ENSMUSG00000035067	Xkr6	protein_coding	14	63606503	X-linked Kx blood group related 6	XKR6	293.716	-0.328004	0.155577	-2.1083	0.0350049	0.348561
ENSMUSG00000035696	Rnf38	protein_coding	4	44126210	ring finger protein 38	RNF38	598.777	-0.221465	0.105053	-2.10812	0.0350207	0.348561
ENSMUSG00000027867	Spag17	protein_coding	3	99885406	sperm associated antigen 17	SPAG17	23.7327	-0.518301	0.245923	-2.10758	0.0350677	0.34884
ENSMUSG00000029238	Clock	protein_coding	5	76209868	circadian locomotor output cycles kaput	CLOCK	3646.43	-0.0950145	0.0450917	-2.10714	0.0351055	0.348994
ENSMUSG00000096370	Gm21992	protein_coding	19	4742913	predicted gene 21992		186.451	0.229196	0.108781	2.10696	0.035121	0.348994
ENSMUSG00000016319	Slc25a5	protein_coding	X	36795651	solute carrier family 25 (mitochondrial carrier, adenine nucleotide translocator), member 5	SLC25A5	2384.53	0.105126	0.0499038	2.10658	0.0351544	0.3491
ENSMUSG00000024056	Ndc80	protein_coding	17	71496100	NDC80 kinetochore complex component	NDC80	13.9188	0.471197	0.223698	2.1064	0.0351696	0.3491
ENSMUSG00000029343	Crybb1	protein_coding	5	112255815	crystallin, beta B1	CRYBB1	28.944	0.386652	0.183588	2.10609	0.0351968	0.349181
ENSMUSG00000005621	Zfp592	protein_coding	7	80993681	zinc finger protein 592	ZNF592	506.004	-0.209271	0.0993826	-2.10571	0.0352294	0.349317
ENSMUSG00000022706	Mrpl40	protein_coding	16	18872018	mitochondrial ribosomal protein L40	MRPL40	485.406	0.155405	0.0738109	2.10544	0.0352527	0.349361
ENSMUSG00000025479	Cyp2e1	protein_coding	7	140763739	cytochrome P450, family 2, subfamily e, polypeptide 1	CYP2E1	39.1576	0.466779	0.221774	2.10475	0.0353133	0.349594
ENSMUSG00000026869	Psmd5	protein_coding	2	34849734	proteasome (prosome, macropain) 26S subunit, non-ATPase, 5	PSMD5	1662.02	0.0969662	0.0460704	2.10474	0.0353143	0.349594
ENSMUSG00000055240	Zfp101	protein_coding	17	33360507	zinc finger protein 101		805.126	0.116745	0.0554806	2.10425	0.0353563	0.349823
ENSMUSG00000027227	Sord	protein_coding	2	122234749	sorbitol dehydrogenase	SORD	406.377	0.147761	0.0702502	2.10335	0.0354348	0.350411
ENSMUSG00000013089	Etv5	protein_coding	16	22381309	ets variant 5	ETV5	442.205	-0.17213	0.0818708	-2.10246	0.0355131	0.350808
ENSMUSG00000081480	Gm13608	processed_pseudogene	2	31985059	predicted gene 13608		11.5327	-0.464024	0.220683	-2.10267	0.0354947	0.350808
ENSMUSG00000003882	Il7r	protein_coding	15	9506161	interleukin 7 receptor	IL7R	23.7272	0.479882	0.228319	2.1018	0.0355709	0.351057
ENSMUSG00000009633	G0s2	protein_coding	1	193272161	G0/G1 switch gene 2	G0S2	204.399	0.178225	0.0848517	2.10043	0.0356907	0.351057
ENSMUSG00000015790	Surf1	protein_coding	2	26913381	surfeit gene 1	SURF1	1418.27	0.111047	0.0528505	2.10115	0.0356281	0.351057
ENSMUSG00000026435	Slc45a3	protein_coding	1	131962967	solute carrier family 45, member 3	SLC45A3	341.332	0.253679	0.120721	2.10137	0.0356088	0.351057
ENSMUSG00000027612	Mmp24	protein_coding	2	155775342	matrix metallopeptidase 24	MMP24	506.166	-0.139097	0.066212	-2.10078	0.0356606	0.351057
ENSMUSG00000031666	Rbl2	protein_coding	8	91070057	retinoblastoma-like 2	RBL2	1689.11	-0.0767367	0.036531	-2.10059	0.0356769	0.351057
ENSMUSG00000035093	Secisbp2l	protein_coding	2	125736986	SECIS binding protein 2-like	SECISBP2L	6945.34	-0.198292	0.0943989	-2.10058	0.0356782	0.351057
ENSMUSG00000040289	Hey1	protein_coding	3	8663359	hairy/enhancer-of-split related with YRPW motif 1	HEY1	852.655	0.127496	0.0606982	2.1005	0.0356853	0.351057
ENSMUSG00000035258	Abi3bp	protein_coding	16	56477846	ABI gene family, member 3 (NESH) binding protein	ABI3BP	129.858	-0.365733	0.174162	-2.09996	0.0357326	0.351282
ENSMUSG00000000776	Polr3d	protein_coding	14	70438748	polymerase (RNA) III (DNA directed) polypeptide D	POLR3D	396.113	0.146871	0.069983	2.09866	0.0358469	0.35173
ENSMUSG00000021486	Prelid1	protein_coding	13	55322055	PRELI domain containing 1	PRELID1	1004.73	0.12907	0.0615377	2.09742	0.0359562	0.35173
ENSMUSG00000030272	Camk1	protein_coding	6	113334124	calcium/calmodulin-dependent protein kinase I	CAMK1	1102.19	0.118874	0.0566802	2.09728	0.035969	0.35173
ENSMUSG00000030790	Adm	protein_coding	7	110627661	adrenomedullin	ADM	65.8616	-0.332077	0.158344	-2.09719	0.0359766	0.35173
ENSMUSG00000034799	Unc13a	protein_coding	8	71624417	unc-13 homolog A (C. elegans)	UNC13A	1947.57	-0.198184	0.0944897	-2.09742	0.0359565	0.35173
ENSMUSG00000042476	Abcb4	protein_coding	5	8893717	ATP-binding cassette, sub-family B (MDR/TAP), member 4	ABCB4	166.927	0.173547	0.0827349	2.09762	0.0359386	0.35173
ENSMUSG00000043740	B430306N03Rik	protein_coding	17	48316141	RIKEN cDNA B430306N03 gene		13.8152	0.499315	0.238103	2.09706	0.0359882	0.35173
ENSMUSG00000053141	Ptprt	protein_coding	2	161521990	protein tyrosine phosphatase, receptor type, T	PTPRT	2893.79	-0.210076	0.100126	-2.09811	0.0358955	0.35173
ENSMUSG00000057637	Prdm2	protein_coding	4	143107391	PR domain containing 2, with ZNF domain	PRDM2	914.92	-0.24038	0.11461	-2.09737	0.0359604	0.35173
ENSMUSG00000085334	Gm12940	processed_transcript	4	127033731	predicted gene 12940		329.279	-0.250266	0.119237	-2.09889	0.0358264	0.35173
ENSMUSG00000105861	Gm43508	TEC	5	44623919	predicted gene 43508		31.8385	-0.489917	0.233578	-2.09744	0.0359543	0.35173
ENSMUSG00000038116	Phf20	protein_coding	2	156196466	PHD finger protein 20	PHF20	2104.02	0.0860908	0.0410599	2.09671	0.0360192	0.351846
ENSMUSG00000025525	Apool	protein_coding	X	112311334	apolipoprotein O-like	APOOL	218.681	0.1746	0.0832827	2.09647	0.0360405	0.351867
ENSMUSG00000003429	Rps11	protein_coding	7	45122379	ribosomal protein S11	RPS11	1567.44	0.126892	0.0605901	2.09427	0.0362355	0.352464
ENSMUSG00000019842	Traf3ip2	protein_coding	10	39612934	TRAF3 interacting protein 2	TRAF3IP2	68.4126	-0.250569	0.119613	-2.09483	0.0361863	0.352464
ENSMUSG00000021904	Sema3g	protein_coding	14	31217860	sema domain, immunoglobulin domain (Ig), short basic domain, secreted, (semaphorin) 3G	SEMA3G	122.608	-0.447337	0.213595	-2.09433	0.0362308	0.352464
ENSMUSG00000034993	Vat1	protein_coding	11	101458745	vesicle amine transport 1	VAT1	1536.7	0.167888	0.080158	2.09446	0.036219	0.352464
ENSMUSG00000035539	Ccdc180	protein_coding	4	45890303	coiled-coil domain containing 180	CCDC180	49.5898	-0.487715	0.232837	-2.09467	0.0362006	0.352464
ENSMUSG00000036339	Tmem260	protein_coding	14	48446128	transmembrane protein 260	TMEM260	632.436	0.165861	0.0791528	2.09545	0.0361308	0.352464
ENSMUSG00000040613	Apobec1	protein_coding	6	122577792	apolipoprotein B mRNA editing enzyme, catalytic polypeptide 1	APOBEC1	116.431	0.381657	0.182145	2.09535	0.0361402	0.352464
ENSMUSG00000024011	Pi16	protein_coding	17	29318877	peptidase inhibitor 16	PI16	90.411	-0.51351	0.245234	-2.09396	0.0362636	0.352551
ENSMUSG00000031807	Pgls	protein_coding	8	71592176	6-phosphogluconolactonase	PGLS	391.949	0.157805	0.0753868	2.09327	0.0363253	0.352964
ENSMUSG00000025161	Slc16a3	protein_coding	11	120948480	solute carrier family 16 (monocarboxylic acid transporters), member 3	SLC16A3	57.5214	0.414234	0.198016	2.09192	0.0364453	0.353385
ENSMUSG00000039013	Siglecf	protein_coding	7	43351341	sialic acid binding Ig-like lectin F	SIGLEC5	26.5786	0.455484	0.21773	2.09196	0.0364417	0.353385
ENSMUSG00000040003	Magi2	protein_coding	5	19227036	membrane associated guanylate kinase, WW and PDZ domain containing 2	MAGI2	1935.22	-0.160059	0.076501	-2.09225	0.036416	0.353385
ENSMUSG00000074934	Grem1	protein_coding	2	113746164	gremlin 1, DAN family BMP antagonist	GREM1	59.2345	0.277983	0.132853	2.0924	0.0364025	0.353385
ENSMUSG00000021276	Cinp	protein_coding	12	110872610	cyclin-dependent kinase 2 interacting protein	CINP	389.402	0.118685	0.0567487	2.09142	0.0364906	0.353605
ENSMUSG00000021720	Rnf180	protein_coding	13	105149352	ring finger protein 180	RNF180	246.508	0.133781	0.0640049	2.09016	0.036603	0.353605
ENSMUSG00000026395	Ptprc	protein_coding	1	138062861	protein tyrosine phosphatase, receptor type, C	PTPRC	344.751	0.342199	0.163715	2.09022	0.0365981	0.353605
ENSMUSG00000026799	Med27	protein_coding	2	29346819	mediator complex subunit 27	MED27	410.343	0.103336	0.0494309	2.09052	0.0365715	0.353605
ENSMUSG00000028954	Nub1	protein_coding	5	24685532	negative regulator of ubiquitin-like proteins 1	NUB1	2535.52	0.0899933	0.043073	2.08932	0.036679	0.353605
ENSMUSG00000030120	Mlf2	protein_coding	6	124931386	myeloid leukemia factor 2	MLF2	4298.12	0.13108	0.06273	2.0896	0.0366539	0.353605
ENSMUSG00000035566	Pcdh17	protein_coding	14	84443563	protocadherin 17	PCDH17	2482.61	-0.208049	0.0995072	-2.09079	0.036547	0.353605
ENSMUSG00000038540	Tmc3	protein_coding	7	83584927	transmembrane channel-like gene family 3	TMC3	92.1874	0.335275	0.160336	2.09107	0.0365214	0.353605
ENSMUSG00000050783	Htr1f	protein_coding	16	64924729	5-hydroxytryptamine (serotonin) receptor 1F	HTR1F	67.5979	-0.276204	0.132198	-2.08932	0.0366791	0.353605
ENSMUSG00000059602	Syn3	protein_coding	10	86055125	synapsin III	SYN3	363.637	-0.333349	0.15954	-2.08944	0.0366679	0.353605
ENSMUSG00000074151	Nlrc5	protein_coding	8	94434356	NLR family, CARD domain containing 5	NLRC5	102.502	0.450479	0.21561	2.08932	0.0366788	0.353605
ENSMUSG00000020376	Rnf130	protein_coding	11	50025346	ring finger protein 130	RNF130	2198.51	0.132013	0.0632006	2.0888	0.036726	0.353872
ENSMUSG00000037989	Wnk2	protein_coding	13	49036303	WNK lysine deficient protein kinase 2	WNK2	787.733	-0.298889	0.14312	-2.08838	0.0367632	0.354045
ENSMUSG00000024294	Mib1	protein_coding	18	10725548	mindbomb E3 ubiquitin protein ligase 1	MIB1	6189.6	-0.103164	0.0494112	-2.08787	0.0368094	0.354062
ENSMUSG00000024672	Ms4a7	protein_coding	19	11321039	membrane-spanning 4-domains, subfamily A, member 7	MS4A7	28.747	0.487853	0.233677	2.08773	0.0368226	0.354062
ENSMUSG00000047369	Dnah14	protein_coding	1	181576559	dynein, axonemal, heavy chain 14	DNAH14	38.2701	0.302845	0.145039	2.08802	0.0367958	0.354062
ENSMUSG00000021661	Ankra2	protein_coding	13	98263158	ankyrin repeat, family A (RFXANK-like), 2	ANKRA2	703.621	0.13296	0.0637065	2.08707	0.0368815	0.354366
ENSMUSG00000041309	Nkx6-2	protein_coding	7	139579376	NK6 homeobox 2	NKX6-2	682.718	0.232664	0.111506	2.08656	0.0369283	0.354366
ENSMUSG00000042472	Zfp410	protein_coding	12	84316859	zinc finger protein 410	ZNF410	732.976	0.103549	0.0496277	2.08652	0.0369311	0.354366
ENSMUSG00000056025	Clca3a1	protein_coding	3	144729677	chloride channel accessory 3A1		19.4347	0.397899	0.190677	2.08677	0.0369085	0.354366
ENSMUSG00000022658	Tagln3	protein_coding	16	45711230	transgelin 3	TAGLN3	4246.28	0.116967	0.0560652	2.08626	0.0369551	0.354411
ENSMUSG00000001158	Snrnp27	protein_coding	6	86675151	small nuclear ribonucleoprotein 27 (U4/U6.U5)	SNRNP27	710.149	0.115369	0.0553155	2.08566	0.0370098	0.354751
ENSMUSG00000000204	Slfn4	protein_coding	11	83175186	schlafen 4	SLFN12L	20.3148	0.494445	0.237186	2.08463	0.037103	0.354951
ENSMUSG00000022512	Cldn1	protein_coding	16	26356642	claudin 1	CLDN1	137.082	-0.506074	0.242912	-2.08336	0.0372183	0.354951
ENSMUSG00000026196	Bard1	protein_coding	1	71027498	BRCA1 associated RING domain 1	BARD1	54.2617	0.266427	0.127848	2.08394	0.0371661	0.354951
ENSMUSG00000027695	Pld1	protein_coding	3	27938695	phospholipase D1	PLD1	555.791	-0.161105	0.0772961	-2.08425	0.0371372	0.354951
ENSMUSG00000032511	Scn5a	protein_coding	9	119483408	sodium channel, voltage-gated, type V, alpha	SCN5A	25.832	-0.40811	0.195902	-2.08323	0.0372301	0.354951
ENSMUSG00000036698	Ago2	protein_coding	15	73095844	argonaute RISC catalytic subunit 2	AGO2	1483.01	-0.283239	0.13597	-2.08309	0.0372426	0.354951
ENSMUSG00000038302	Lace1	protein_coding	10	42312585	lactation elevated 1	LACE1	430.456	0.142463	0.0683293	2.08495	0.0370736	0.354951
ENSMUSG00000038587	Akap12	protein_coding	10	4266380	A kinase (PRKA) anchor protein (gravin) 12	AKAP12	4163.68	-0.139425	0.066864	-2.08521	0.0370504	0.354951
ENSMUSG00000042541	Shfm1	protein_coding	6	6557294	split hand/foot malformation (ectrodactyly) type 1	SEM1	1177.47	0.113982	0.0547113	2.08334	0.0372204	0.354951
ENSMUSG00000044548	Dact1	protein_coding	12	71309884	dishevelled-binding antagonist of beta-catenin 1	DACT1	97.0688	-0.422083	0.202524	-2.08411	0.0371501	0.354951
ENSMUSG00000053801	Grwd1	protein_coding	7	45825223	glutamate-rich WD repeat containing 1	GRWD1	257.168	0.18115	0.0869382	2.08367	0.0371902	0.354951
ENSMUSG00000026579	F5	protein_coding	1	164151838	coagulation factor V	F5	71.5668	-0.512282	0.245976	-2.08265	0.037283	0.355152
ENSMUSG00000038178	Slc43a2	protein_coding	11	75531694	solute carrier family 43, member 2	SLC43A2	1249.35	-0.173245	0.0832152	-2.0819	0.037352	0.355417
ENSMUSG00000083282	Ctsf	protein_coding	19	4855129	cathepsin F	CTSF	1324.97	0.110835	0.0532373	2.08191	0.0373509	0.355417
ENSMUSG00000106870	Gm43681	TEC	5	93183856	predicted gene 43681		40.3422	-0.298072	0.143186	-2.08171	0.0373686	0.355417
ENSMUSG00000031197	Vbp1	protein_coding	X	75514299	von Hippel-Lindau binding protein 1	VBP1	2249.98	0.156473	0.0751964	2.08085	0.0374476	0.355984
ENSMUSG00000049493	Pls1	protein_coding	9	95752642	plastin 1 (I-isoform)	PLS1	1055.59	0.175863	0.0845422	2.08018	0.0375089	0.356016
ENSMUSG00000063787	Chchd1	protein_coding	14	20703027	coiled-coil-helix-coiled-coil-helix domain containing 1	CHCHD1	626.378	0.159516	0.0766797	2.08029	0.0374988	0.356016
ENSMUSG00000091549	Gm6548	processed_pseudogene	17	78850792	predicted gene 6548		97.5516	0.27935	0.134286	2.08027	0.0375011	0.356016
ENSMUSG00000006333	Rps9	protein_coding	7	3703993	ribosomal protein S9	RPS9	1967.19	0.12765	0.0614368	2.07774	0.0377335	0.35613
ENSMUSG00000015092	Edf1	protein_coding	2	25557847	endothelial differentiation-related factor 1	EDF1	1278.16	0.15169	0.0729885	2.07828	0.037684	0.35613
ENSMUSG00000019173	Rab5c	protein_coding	11	100715009	RAB5C, member RAS oncogene family	RAB5C	2212.68	0.108953	0.0523919	2.07958	0.0375638	0.35613
ENSMUSG00000021027	Ralgapa1	protein_coding	12	55602929	Ral GTPase activating protein, alpha subunit 1	RALGAPA1	5068.37	-0.117897	0.0567319	-2.07814	0.0376966	0.35613
ENSMUSG00000029131	Dnajb6	protein_coding	5	29735688	DnaJ heat shock protein family (Hsp40) member B6	DNAJB6	287.359	0.123629	0.0594911	2.07811	0.0376993	0.35613
ENSMUSG00000035041	Creb3l3	protein_coding	10	81084324	cAMP responsive element binding protein 3-like 3	CREB3L3	8.43025	0.511772	0.246251	2.07825	0.0376863	0.35613
ENSMUSG00000040253	Gbp7	protein_coding	3	142530342	guanylate binding protein 7	GBP7	439.993	0.35004	0.168467	2.0778	0.0377277	0.35613
ENSMUSG00000043635	Adamts3	protein_coding	5	89677087	a disintegrin-like and metallopeptidase (reprolysin type) with thrombospondin type 1 motif, 3	ADAMTS3	223.628	-0.225108	0.108286	-2.07883	0.0376329	0.35613
ENSMUSG00000045136	Tubb2b	protein_coding	13	34127008	tubulin, beta 2B class IIB	TUBB2B	1184.31	0.222671	0.107075	2.07957	0.0375651	0.35613
ENSMUSG00000045201	Lrrc3b	protein_coding	14	15357519	leucine rich repeat containing 3B	LRRC3B	211.326	0.189858	0.0913062	2.07936	0.0375846	0.35613
ENSMUSG00000053552	Ebf4	protein_coding	2	130295169	early B cell factor 4	EBF4	90.0058	-0.255526	0.122904	-2.07907	0.0376107	0.35613
ENSMUSG00000024392	Bag6	protein_coding	17	35135178	BCL2-associated athanogene 6	BAG6	1797.33	-0.104804	0.0504976	-2.07542	0.0379479	0.356192
ENSMUSG00000029500	Pgam5	protein_coding	5	110259130	phosphoglycerate mutase family member 5	PGAM5	1062.93	0.120911	0.0582627	2.07527	0.0379611	0.356192
ENSMUSG00000030218	Mgp	protein_coding	6	136872435	matrix Gla protein	MGP	189.853	-0.505463	0.243477	-2.07602	0.037892	0.356192
ENSMUSG00000031325	4930519F16Rik	unitary_pseudogene	X	103182971	RIKEN cDNA 4930519F16 gene		17.0233	-0.437571	0.210677	-2.07697	0.0378039	0.356192
ENSMUSG00000035632	Cnot3	protein_coding	7	3645268	CCR4-NOT transcription complex, subunit 3	CNOT3	215.769	-0.274983	0.13247	-2.07581	0.0379115	0.356192
ENSMUSG00000038244	Mical2	protein_coding	7	112225856	microtubule associated monooxygenase, calponin and LIM domain containing 2	MICAL2	758.767	-0.197093	0.0949552	-2.07564	0.0379273	0.356192
ENSMUSG00000039629	Strip2	protein_coding	6	29917012	striatin interacting protein 2	STRIP2	1021.6	-0.14774	0.0711871	-2.07537	0.0379519	0.356192
ENSMUSG00000045679	Pqlc3	protein_coding	12	16988648	PQ loop repeat containing	PQLC3	70.4292	0.341808	0.164624	2.07629	0.0378667	0.356192
ENSMUSG00000047153	Khnyn	protein_coding	14	55884969	KH and NYN domain containing	KHNYN	399.611	-0.160758	0.0773992	-2.07699	0.0378022	0.356192
ENSMUSG00000062380	Tubb3	protein_coding	8	123411424	tubulin, beta 3 class III	TUBB3	10017.3	0.165115	0.0794839	2.07734	0.0377698	0.356192
ENSMUSG00000070520	Ndnl2	protein_coding	7	64867052	necdin-like 2	NSMCE3	433.914	0.121092	0.058353	2.07515	0.0379722	0.356192
ENSMUSG00000071753	C230004F18Rik	processed_transcript	X	61116386	RIKEN cDNA C230004F18 gene		444.633	-0.242014	0.116621	-2.07522	0.0379664	0.356192
ENSMUSG00000027581	Stmn3	protein_coding	2	181306459	stathmin-like 3	STMN3	9570.88	0.120446	0.0580836	2.07366	0.0381105	0.356604
ENSMUSG00000037706	Cd81	protein_coding	7	143052739	CD81 antigen	CD81	11275.5	0.109686	0.0529024	2.07337	0.0381375	0.356604
ENSMUSG00000047989	Ino80c	protein_coding	18	24104757	INO80 complex subunit C	INO80C	726.593	0.149606	0.072153	2.07346	0.0381299	0.356604
ENSMUSG00000049097	Ankrd34a	protein_coding	3	96596636	ankyrin repeat domain 34A	ANKRD34A	160.942	-0.221633	0.10689	-2.07348	0.0381278	0.356604
ENSMUSG00000050370	Ch25h	protein_coding	19	34473786	cholesterol 25-hydroxylase	CH25H	19.3179	0.474017	0.228513	2.07435	0.0380466	0.356604
ENSMUSG00000056116	H2-T22	protein_coding	17	36037128	histocompatibility 2, T region locus 22		220.857	0.227568	0.109765	2.07322	0.0381516	0.356604
ENSMUSG00000059361	Nrsn2	protein_coding	2	152368755	neurensin 2	NRSN2	475.33	-0.181903	0.0876974	-2.07421	0.03806	0.356604
ENSMUSG00000066057	Gm1976	lincRNA	17	94759944	predicted gene 1976		218.443	-0.163474	0.0788674	-2.07278	0.0381932	0.356719
ENSMUSG00000087211	Lhx1os	lincRNA	11	84525660	LIM homeobox 1, opposite strand		76.5665	0.264206	0.127471	2.07267	0.0382026	0.356719
ENSMUSG00000019731	Slc35e1	protein_coding	8	72480641	solute carrier family 35, member E1	SLC35E1	1203.42	-0.094333	0.0455515	-2.07091	0.0383673	0.357351
ENSMUSG00000020263	Appl2	protein_coding	10	83600033	adaptor protein, phosphotyrosine interaction, PH domain and leucine zipper containing 2	APPL2	2268.64	-0.0681081	0.0328867	-2.07099	0.0383596	0.357351
ENSMUSG00000024778	Fas	protein_coding	19	34290659	Fas (TNF receptor superfamily member 6)	FAS	60.8459	0.293776	0.141833	2.07127	0.0383332	0.357351
ENSMUSG00000032741	Tpcn1	protein_coding	5	120534153	two pore channel 1	TPCN1	462.524	-0.27202	0.131326	-2.07133	0.0383284	0.357351
ENSMUSG00000041879	Ipo9	protein_coding	1	135382312	importin 9	IPO9	3464.82	-0.0691956	0.0334118	-2.07099	0.0383595	0.357351
ENSMUSG00000036437	Npy1r	protein_coding	8	66697192	neuropeptide Y receptor Y1	NPY1R	180.454	-0.196758	0.0950256	-2.07057	0.0383985	0.357461
ENSMUSG00000021552	Gkap1	protein_coding	13	58233351	G kinase anchoring protein 1	GKAP1	454.107	0.162218	0.0783628	2.07009	0.0384441	0.357583
ENSMUSG00000028890	Mtf1	protein_coding	4	124802104	metal response element binding transcription factor 1	MTF1	534.758	-0.139031	0.0671694	-2.06985	0.0384663	0.357583
ENSMUSG00000038437	Mllt6	protein_coding	11	97663414	myeloid/lymphoid or mixed-lineage leukemia; translocated to, 6	MLLT6	1932.34	-0.110347	0.0533163	-2.06967	0.0384834	0.357583
ENSMUSG00000052241	A930035D04Rik	pseudogene	6	47453776	RIKEN cDNA A930035D04 gene		6.80415	0.490686	0.237091	2.06961	0.0384892	0.357583
ENSMUSG00000000739	Sult5a1	protein_coding	8	123140192	sulfotransferase family 5A, member 1		12.0272	-0.509953	0.246677	-2.06729	0.0387064	0.3577
ENSMUSG00000022037	Clu	protein_coding	14	65968483	clusterin	CLU	10543.6	0.134519	0.0650497	2.06794	0.0386452	0.3577
ENSMUSG00000027457	Snph	protein_coding	2	151590549	syntaphilin	SNPH	1998.14	-0.220999	0.106865	-2.06801	0.0386387	0.3577
ENSMUSG00000027808	Serp1	protein_coding	3	58519817	stress-associated endoplasmic reticulum protein 1	SERP1	1671.82	0.151473	0.073221	2.06871	0.0385737	0.3577
ENSMUSG00000027931	Npr1	protein_coding	3	90450591	natriuretic peptide receptor 1	NPR1	73.2596	-0.385313	0.18637	-2.06747	0.03869	0.3577
ENSMUSG00000027984	Hadh	protein_coding	3	131233419	hydroxyacyl-Coenzyme A dehydrogenase	HADH	975.95	0.150041	0.0725678	2.06759	0.0386782	0.3577
ENSMUSG00000028367	Txn1	protein_coding	4	57943373	thioredoxin 1	TXN	1044.62	0.1558	0.0753714	2.0671	0.0387246	0.3577
ENSMUSG00000029672	Fam3c	protein_coding	6	22306520	family with sequence similarity 3, member C	FAM3C	1525.66	0.125062	0.0604431	2.06909	0.0385376	0.3577
ENSMUSG00000030201	Lrp6	protein_coding	6	134446476	low density lipoprotein receptor-related protein 6	LRP6	2427.96	-0.123659	0.0597906	-2.06821	0.0386204	0.3577
ENSMUSG00000038604	Fam65a	protein_coding	8	105605255	family with sequence similarity 65, member A	FAM65A	263.197	-0.292161	0.141346	-2.06699	0.0387348	0.3577
ENSMUSG00000045962	Wnk1	protein_coding	6	119923969	WNK lysine deficient protein kinase 1	WNK1	8051.99	-0.243903	0.117947	-2.06791	0.0386487	0.3577
ENSMUSG00000048442	Smim5	protein_coding	11	115899966	small integral membrane protein 5	SMIM5	66.1521	0.318817	0.154234	2.0671	0.0387246	0.3577
ENSMUSG00000037259	Dzank1	protein_coding	2	144470557	double zinc ribbon and ankyrin repeat domains 1	DZANK1	8396.11	-0.173781	0.0841233	-2.06579	0.0388483	0.358568
ENSMUSG00000003402	Prkcsh	protein_coding	9	22002806	protein kinase C substrate 80K-H	PRKCSH	1167.12	0.0769048	0.0372857	2.06258	0.0391522	0.358838
ENSMUSG00000005198	Polr2a	protein_coding	11	69733997	polymerase (RNA) II (DNA directed) polypeptide A	POLR2A	1448.33	-0.262275	0.127281	-2.06061	0.0393407	0.358838
ENSMUSG00000021109	Hif1a	protein_coding	12	73901375	hypoxia inducible factor 1, alpha subunit	HIF1A	3839.6	0.08872	0.0430208	2.06226	0.0391831	0.358838
[truncated: 21,006 more rows]
