# Supplementary material for: ALS-associated genes in SCA2 mouse spinal cord transcriptomes
Source: Hum Mol Genet. 2020 Apr 20;29(10):1658–72. doi: 10.1093/hmg/ddaa072 (PMC7322574; doi:10.1093/hmg/ddaa072)
Supplement: Supplementary_Table_9_ddaa072 [file supplementary_table_9_ddaa072.xlsx]

## Sheet: wt-ASO_vs_wt-Sal
Shown here are the only significant DEGs in the comparison of WT-ASO (N=4 mice) vs WT-Sal (N=9 mice), with DEG criterion of P<0.05, |Log2FC|>0.585.
id	gene_name	biotype	chromosome	start	description	human_homolog	baseMean	log2FoldChange	lfcSE	stat	pvalue	padj
ENSMUSG00000044338	Aplnr	protein_coding	2	85136225	apelin receptor	APLNR	470.808	-0.727817	0.190357	-3.82344	0.000131602	0.0381161
ENSMUSG00000029361	Nos1	protein_coding	5	117781032	nitric oxide synthase 1, neuronal	NOS1	810.735	-0.704168	0.163424	-4.30884	1.64114e-05	0.0150774
ENSMUSG00000026447	Pik3c2b	protein_coding	1	133045667	phosphoinositide-3-kinase, class 2, beta polypeptide	PIK3C2B	671.365	-0.620744	0.145027	-4.2802	1.86726e-05	0.0150774
ENSMUSG00000033579	Fa2h	protein_coding	8	111345135	fatty acid 2-hydroxylase	FA2H	765.542	-0.600708	0.107089	-5.60943	2.02993e-08	0.000122441
ENSMUSG00000038375	Trp53inp2	protein_coding	2	155381059	transformation related protein 53 inducible nuclear protein 2	TP53INP2	2739.15	-0.598165	0.151147	-3.95751	7.57352e-05	0.0331247
ENSMUSG00000019970	Sgk1	protein_coding	10	21882184	serum/glucocorticoid regulated kinase 1	SGK1	1485.68	0.610828	0.168672	3.6214	0.000293015	0.0494865
