# Supplementary material for: ALS-associated genes in SCA2 mouse spinal cord transcriptomes
Source: Hum Mol Genet. 2020 Apr 20;29(10):1658–72. doi: 10.1093/hmg/ddaa072 (PMC7322574; doi:10.1093/hmg/ddaa072)
Supplement: Supplementary_Table_10_ddaa072 [file supplementary_table_10_ddaa072.xlsx]

## Sheet: TG-Sal_vs_WT-Sal
id	gene_name	biotype	chromosome	start	description	human_homolog	baseMean	log2FoldChange	lfcSE	stat	pvalue	padj
ENSMUSG00000042605	Atxn2	protein_coding	5	121711337	ataxin 2	ATXN2	5025.29	3.01209	0.107419	28.0404	5.22595e-173	9.45583e-169
ENSMUSG00000038781	Stap2	protein_coding	17	55997081	signal transducing adaptor family member 2	STAP2	154.266	-2.22544	0.130198	-17.0927	1.68203e-65	1.52173e-61
ENSMUSG00000031980	Agt	protein_coding	8	124556534	angiotensinogen (serpin peptidase inhibitor, clade A, member 8)	AGT	926.031	-1.7227	0.103356	-16.6677	2.25139e-62	1.35789e-58
ENSMUSG00000026185	Igfbp5	protein_coding	1	72857932	insulin-like growth factor binding protein 5	IGFBP5	1321.9	-1.63891	0.0988719	-16.576	1.03849e-61	4.69761e-58
ENSMUSG00000063260	Syt10	protein_coding	15	89782393	synaptotagmin X	SYT10	284.03	-1.76336	0.107724	-16.3693	3.16674e-60	1.14598e-56
ENSMUSG00000036560	Lgi4	protein_coding	7	31059342	leucine-rich repeat LGI family, member 4	LGI4	1346.92	-1.32006	0.0823576	-16.0284	8.09009e-58	2.4397e-54
ENSMUSG00000026655	Fam107b	protein_coding	2	3613758	family with sequence similarity 107, member B	FAM107B	4376.23	-1.1414	0.0717218	-15.9142	5.04918e-57	1.30514e-53
ENSMUSG00000018581	Dnah11	protein_coding	12	117877982	dynein, axonemal, heavy chain 11	DNAH11	1070.93	-1.3865	0.0932452	-14.8694	5.20597e-50	1.17746e-46
ENSMUSG00000038145	Snrk	protein_coding	9	122117266	SNF related kinase	SNRK	12650.1	-0.775882	0.0546586	-14.1951	9.83069e-46	1.9764e-42
ENSMUSG00000042096	Dao	protein_coding	5	114003703	D-amino acid oxidase	DAO	1039.11	-1.32238	0.0945179	-13.9908	1.77517e-44	3.21199e-41
ENSMUSG00000028369	Svep1	protein_coding	4	58042442	sushi, von Willebrand factor type A, EGF and pentraxin domain containing 1	SVEP1	775.056	-1.43615	0.103253	-13.909	5.58478e-44	9.18646e-41
ENSMUSG00000029309	Sparcl1	protein_coding	5	104079111	SPARC-like 1	SPARCL1	51796.4	-0.886461	0.064407	-13.7634	4.23038e-43	6.37871e-40
ENSMUSG00000044244	Il20rb	protein_coding	9	100457719	interleukin 20 receptor beta	IL20RB	572.773	-1.66073	0.12123	-13.699	1.0294e-42	1.43276e-39
ENSMUSG00000029814	Igf2bp3	protein_coding	6	49085223	insulin-like growth factor 2 mRNA binding protein 3	IGF2BP3	19.6521	2.69453	0.198176	13.5967	4.1916e-42	5.41734e-39
ENSMUSG00000022191	Drosha	protein_coding	15	12824815	drosha, ribonuclease type III	DROSHA	1036.07	-1.14864	0.0860227	-13.3528	1.14142e-40	1.37686e-37
ENSMUSG00000019437	Tlcd1	protein_coding	11	78176711	TLC domain containing 1	TLCD1	561.067	-1.0036	0.076248	-13.1623	1.44603e-39	1.63528e-36
ENSMUSG00000027562	Car2	protein_coding	3	14886273	carbonic anhydrase 2	CA2	4300.01	-0.760564	0.0578933	-13.1373	2.01162e-39	2.14108e-36
ENSMUSG00000046160	Olig1	protein_coding	16	91269772	oligodendrocyte transcription factor 1	OLIG1	613.994	1.0464	0.0798875	13.0984	3.36187e-39	3.37943e-36
ENSMUSG00000017493	Igfbp4	protein_coding	11	99041244	insulin-like growth factor binding protein 4	IGFBP4	220.74	1.82519	0.140897	12.954	2.22942e-38	2.12312e-35
ENSMUSG00000021943	Gdf10	protein_coding	14	33923587	growth differentiation factor 10	GDF10	1477.24	-1.06936	0.0838293	-12.7564	2.87009e-37	2.59657e-34
ENSMUSG00000044734	Serpinb1a	protein_coding	13	32842092	serine (or cysteine) peptidase inhibitor, clade B, member 1a	SERPINB1	282.977	-1.3934	0.110142	-12.6509	1.10637e-36	9.53266e-34
ENSMUSG00000030111	A2m	protein_coding	6	121635376	alpha-2-macroglobulin	A2M	1761.85	-0.97604	0.0778303	-12.5406	4.47528e-36	3.68072e-33
ENSMUSG00000047642	D930020B18Rik	protein_coding	10	121641588	RIKEN cDNA D930020B18 gene	C12orf56	36.8299	-2.29568	0.1869	-12.2829	1.1191e-34	8.80389e-32
ENSMUSG00000020524	Gria1	protein_coding	11	57011387	glutamate receptor, ionotropic, AMPA1 (alpha 1)	GRIA1	10770.7	-0.828477	0.068393	-12.1135	8.96207e-34	6.75665e-31
ENSMUSG00000111389	RP23-366E4.10	lincRNA	9	122019528			32.4779	-2.28058	0.189072	-12.062	1.67684e-33	1.21363e-30
ENSMUSG00000039405	Prss23	protein_coding	7	89507783	protease, serine 23	PRSS23	234.122	1.20232	0.0998679	12.0391	2.21279e-33	1.53993e-30
ENSMUSG00000036452	Arhgap26	protein_coding	18	38601534	Rho GTPase activating protein 26	ARHGAP26	4323.86	-0.647094	0.053896	-12.0063	3.29094e-33	2.20542e-30
ENSMUSG00000024960	Plcb3	protein_coding	19	6953714	phospholipase C, beta 3	PLCB3	903.346	-0.985935	0.082661	-11.9275	8.51408e-33	5.50192e-30
ENSMUSG00000017390	Aldoc	protein_coding	11	78322968	aldolase C, fructose-bisphosphate	ALDOC	38995	-1.01818	0.0863247	-11.7948	4.15247e-32	2.59085e-29
ENSMUSG00000050063	Klk6	protein_coding	7	43824499	kallikrein related-peptidase 6	KLK6	292.357	-1.21287	0.103243	-11.7477	7.25555e-32	4.37607e-29
ENSMUSG00000000184	Ccnd2	protein_coding	6	127125162	cyclin D2	CCND2	183.775	1.42839	0.122666	11.6445	2.4479e-31	1.42878e-28
ENSMUSG00000025739	Gng13	protein_coding	17	25717171	guanine nucleotide binding protein (G protein), gamma 13	GNG13	3312.5	-0.931718	0.080314	-11.6009	4.07585e-31	2.30464e-28
ENSMUSG00000021750	Fam107a	protein_coding	14	8296274	family with sequence similarity 107, member A	FAM107A	13607.8	-1.22404	0.105875	-11.5611	6.48599e-31	3.55629e-28
ENSMUSG00000069662	Marcks	protein_coding	10	37133375	myristoylated alanine rich protein kinase C substrate	MARCKS	3086.88	0.901658	0.0785876	11.4733	1.79694e-30	9.56289e-28
ENSMUSG00000022311	Csmd3	protein_coding	15	47580637	CUB and Sushi multiple domains 3	CSMD3	1383.12	0.862627	0.076775	11.2358	2.72075e-29	1.40655e-26
ENSMUSG00000028517	Plpp3	protein_coding	4	105157347	phospholipid phosphatase 3	PLPP3	2848.03	-0.710391	0.0639239	-11.1131	1.08375e-28	5.44704e-26
ENSMUSG00000002881	Nab1	protein_coding	1	52457294	Ngfi-A binding protein 1	NAB1	1838.32	-0.867394	0.0780885	-11.1078	1.14917e-28	5.61977e-26
ENSMUSG00000018634	Crhr1	protein_coding	11	104132855	corticotropin releasing hormone receptor 1	CRHR1	930.776	-1.24416	0.112534	-11.0559	2.05261e-28	9.77367e-26
ENSMUSG00000002055	Spag5	protein_coding	11	78301529	sperm associated antigen 5	SPAG5	633.115	-0.932293	0.0846076	-11.019	3.0939e-28	1.43541e-25
ENSMUSG00000098557	Kctd12	protein_coding	14	102976581	potassium channel tetramerisation domain containing 12	KCTD12	3454.9	-0.841437	0.0766823	-10.973	5.15246e-28	2.33072e-25
ENSMUSG00000070867	Trabd2b	protein_coding	4	114406724	TraB domain containing 2B	TRABD2B	159.766	-1.1772	0.108025	-10.8974	1.18581e-27	5.23319e-25
ENSMUSG00000024654	Asrgl1	protein_coding	19	9109868	asparaginase like 1	ASRGL1	5102	-0.541557	0.0499118	-10.8503	1.98809e-27	8.56488e-25
ENSMUSG00000027215	Cd82	protein_coding	2	93419111	CD82 antigen	CD82	357.932	0.902506	0.0836183	10.7932	3.70792e-27	1.56026e-24
ENSMUSG00000046192	Iqub	protein_coding	6	24444865	IQ motif and ubiquitin domain containing	IQUB	336.272	-1.06489	0.098855	-10.7723	4.65363e-27	1.9137e-24
ENSMUSG00000001467	Cyp51	protein_coding	5	4081145	cytochrome P450, family 51	CYP51A1	1261.04	-0.839824	0.0779767	-10.7702	4.76022e-27	1.91403e-24
ENSMUSG00000006522	Itih3	protein_coding	14	30908573	inter-alpha trypsin inhibitor, heavy chain 3	ITIH3	3301.13	-0.860362	0.0799758	-10.7578	5.44668e-27	2.14244e-24
ENSMUSG00000073418	C4b	protein_coding	17	34728380	complement component 4B (Chido blood group)	C4A	282.208	1.5554	0.144768	10.7441	6.3202e-27	2.43314e-24
ENSMUSG00000050953	Gja1	protein_coding	10	56377300	gap junction protein, alpha 1	GJA1	4040.12	-0.845477	0.0798555	-10.5876	3.40223e-26	1.2825e-23
ENSMUSG00000021703	Serinc5	protein_coding	13	92611138	serine incorporator 5	SERINC5	1324.66	0.788525	0.0748752	10.5312	6.20445e-26	2.29109e-23
ENSMUSG00000073542	Cep76	protein_coding	18	67617397	centrosomal protein 76	CEP76	3535.29	-0.705797	0.0675275	-10.452	1.43484e-25	5.19239e-23
ENSMUSG00000035131	Brinp3	protein_coding	1	146494760	bone morphogenetic protein/retinoic acid inducible neural specific 3	BRINP3	1294.44	0.745879	0.0715289	10.4277	1.85405e-25	6.57788e-23
ENSMUSG00000054226	Tprkb	protein_coding	6	85911865	Tp53rk binding protein	TPRKB	1838.31	-0.73137	0.0706285	-10.3552	3.96464e-25	1.37954e-22
ENSMUSG00000039989	Cbx4	protein_coding	11	119077573	chromobox 4	CBX4	857.358	0.865985	0.0838835	10.3237	5.50787e-25	1.88037e-22
ENSMUSG00000044122	Proca1	protein_coding	11	78193392	protein interacting with cyclin A1	PROCA1	150.793	-1.31087	0.127634	-10.2706	9.5652e-25	3.20505e-22
ENSMUSG00000028150	Rorc	protein_coding	3	94372794	RAR-related orphan receptor gamma	RORC	316.257	-1.4713	0.14337	-10.2622	1.04262e-24	3.43002e-22
ENSMUSG00000043036	Ccdc63	protein_coding	5	122108040	coiled-coil domain containing 63	CCDC63	80.0757	-1.53707	0.150009	-10.2465	1.22725e-24	3.96535e-22
ENSMUSG00000020591	Ntsr2	protein_coding	12	16653470	neurotensin receptor 2	NTSR2	1132.08	-0.994067	0.0970595	-10.2418	1.28783e-24	4.08808e-22
ENSMUSG00000004558	Ndrg2	protein_coding	14	51905271	N-myc downstream regulated gene 2	NDRG2	17083.9	-0.925534	0.0908747	-10.1847	2.3199e-24	7.23729e-22
ENSMUSG00000049252	Lrp1b	protein_coding	2	40595246	low density lipoprotein-related protein 1B (deleted in tumors)	LRP1B	3891.52	0.927279	0.0914479	10.14	3.6719e-24	1.12609e-21
ENSMUSG00000056296	Synpr	protein_coding	14	13284780	synaptoporin	SYNPR	2952.99	1.04511	0.103114	10.1354	3.84665e-24	1.16002e-21
ENSMUSG00000016918	Sulf1	protein_coding	1	12692277	sulfatase 1	SULF1	876.71	-0.990481	0.0978844	-10.1189	4.55593e-24	1.35139e-21
ENSMUSG00000048249	Crebrf	protein_coding	17	26715650	CREB3 regulatory factor	CREBRF	12211.8	-0.763208	0.0757401	-10.0767	7.00661e-24	2.0448e-21
ENSMUSG00000042678	Myo15	protein_coding	11	60469339	myosin XV	MYO15A	32.0327	-1.98087	0.197413	-10.0341	1.07925e-23	3.09967e-21
ENSMUSG00000051029	Serpinb1b	protein_coding	13	33084125	serine (or cysteine) peptidase inhibitor, clade B, member 1b	SERPINB1	185.417	-1.33849	0.133728	-10.009	1.39148e-23	3.93398e-21
ENSMUSG00000035486	Plk5	protein_coding	10	80356459	polo-like kinase 5	PLK5	946.88	-1.19021	0.118951	-10.0059	1.4358e-23	3.99682e-21
ENSMUSG00000057948	Unc13d	protein_coding	11	116062095	unc-13 homolog D (C. elegans)	UNC13D	100.215	-1.36645	0.136789	-9.98948	1.6946e-23	4.64577e-21
ENSMUSG00000070348	Ccnd1	protein_coding	7	144929931	cyclin D1	CCND1	923.234	1.16485	0.116799	9.97313	1.99821e-23	5.39637e-21
ENSMUSG00000015224	Cyp2j9	protein_coding	4	96568429	cytochrome P450, family 2, subfamily j, polypeptide 9		1766.86	-0.802731	0.0813732	-9.8648	5.9151e-23	1.57394e-20
ENSMUSG00000053399	Adamts18	protein_coding	8	113697126	a disintegrin-like and metallopeptidase (reprolysin type) with thrombospondin type 1 motif, 18	ADAMTS18	672.502	0.981223	0.0994838	9.86315	6.01335e-23	1.57689e-20
ENSMUSG00000059336	Slc14a1	protein_coding	18	78100091	solute carrier family 14 (urea transporter), member 1	SLC14A1	590.985	-0.797525	0.0810397	-9.84117	7.48386e-23	1.93447e-20
ENSMUSG00000041670	Rims1	protein_coding	1	22286251	regulating synaptic membrane exocytosis 1	RIMS1	13908.9	-0.585995	0.0596762	-9.81958	9.27332e-23	2.36326e-20
ENSMUSG00000062345	Serpinb2	protein_coding	1	107511423	serine (or cysteine) peptidase inhibitor, clade B, member 2	SERPINB2	20.5624	1.90974	0.194868	9.80015	1.12423e-22	2.82525e-20
ENSMUSG00000010663	Fads1	protein_coding	19	10182888	fatty acid desaturase 1	FADS1	2460.28	-0.901154	0.0920628	-9.78847	1.26188e-22	3.12774e-20
ENSMUSG00000021364	Elovl2	protein_coding	13	41182495	elongation of very long chain fatty acids (FEN1/Elo2, SUR4/Elo3, yeast)-like 2	ELOVL2	808.571	0.64286	0.0660467	9.73342	2.17164e-22	5.30995e-20
ENSMUSG00000005360	Slc1a3	protein_coding	15	8634124	solute carrier family 1 (glial high affinity glutamate transporter), member 3	SLC1A3	34936.8	-0.792221	0.0815117	-9.71911	2.49962e-22	6.03042e-20
ENSMUSG00000087083	Gm15083	antisense	6	114004789	predicted gene 15083		109.893	-1.71692	0.176817	-9.71014	2.72965e-22	6.49873e-20
ENSMUSG00000058318	Phf21a	protein_coding	2	92093117	PHD finger protein 21A	PHF21A	2818.38	-0.825088	0.0855002	-9.65013	4.90952e-22	1.15367e-19
ENSMUSG00000050556	Kcnb1	protein_coding	2	167095969	potassium voltage gated channel, Shab-related subfamily, member 1	KCNB1	317.172	-1.09024	0.114381	-9.53159	1.54889e-21	3.59302e-19
ENSMUSG00000032564	Cpne4	protein_coding	9	104547286	copine IV	CPNE4	109.341	1.38811	0.145899	9.51414	1.83231e-21	4.19668e-19
ENSMUSG00000029602	Rasal1	protein_coding	5	120648812	RAS protein activator like 1 (GAP1 like)	RASAL1	68.7688	-1.51087	0.159794	-9.45513	3.2262e-21	7.29687e-19
ENSMUSG00000026950	Neb	protein_coding	2	52136647	nebulin	NEB	790.75	-1.07706	0.113938	-9.45301	3.29239e-21	7.35464e-19
ENSMUSG00000030231	Plekha5	protein_coding	6	140424054	pleckstrin homology domain containing, family A member 5	PLEKHA5	10555.1	-0.860117	0.0910774	-9.4438	3.59489e-21	7.93244e-19
ENSMUSG00000020142	Slc1a4	protein_coding	11	20302180	solute carrier family 1 (glutamate/neutral amino acid transporter), member 4	SLC1A4	546.029	0.686515	0.0727564	9.43579	3.88041e-21	8.4593e-19
ENSMUSG00000029088	Kcnip4	protein_coding	5	48389502	Kv channel interacting protein 4	KCNIP4	2901.05	-0.918683	0.0985597	-9.32108	1.15163e-20	2.48067e-18
ENSMUSG00000030428	Ttyh1	protein_coding	7	4119408	tweety family member 1	TTYH1	6126.19	-0.79722	0.0856814	-9.30448	1.34652e-20	2.86634e-18
ENSMUSG00000032452	Clstn2	protein_coding	9	97444395	calsyntenin 2	CLSTN2	628.968	-0.952904	0.10252	-9.2948	1.47481e-20	3.10294e-18
ENSMUSG00000029211	Gabra4	protein_coding	5	71569749	gamma-aminobutyric acid (GABA) A receptor, subunit alpha 4	GABRA4	900.247	-0.670116	0.0725472	-9.23697	2.53578e-20	5.27385e-18
ENSMUSG00000037921	Ddx60	protein_coding	8	61928087	DEAD (Asp-Glu-Ala-Asp) box polypeptide 60	DDX60	66.1569	1.53556	0.16627	9.23534	2.57478e-20	5.29409e-18
ENSMUSG00000041741	Pde3a	protein_coding	6	141249269	phosphodiesterase 3A, cGMP inhibited	PDE3A	774.049	1.00236	0.108631	9.22721	2.77763e-20	5.64702e-18
ENSMUSG00000031385	Plxnb3	protein_coding	X	73757090	plexin B3	PLXNB3	509.279	0.912702	0.0992219	9.1986	3.62653e-20	7.29093e-18
ENSMUSG00000037885	Stk35	protein_coding	2	129800517	serine/threonine kinase 35	STK35	1444.17	-0.606962	0.0662792	-9.15765	5.30378e-20	1.05458e-17
ENSMUSG00000053965	Pde5a	protein_coding	3	122728947	phosphodiesterase 5A, cGMP-specific	PDE5A	4761.6	-0.69183	0.0757331	-9.1351	6.53469e-20	1.2852e-17
ENSMUSG00000033491	Prss35	protein_coding	9	86743649	protease, serine 35	PRSS35	54.1437	-1.41786	0.155833	-9.09856	9.15355e-20	1.78091e-17
ENSMUSG00000046879	Irgm1	protein_coding	11	48861968	immunity-related GTPase family M member 1		301.236	1.22107	0.134677	9.0666	1.22792e-19	2.36362e-17
ENSMUSG00000031990	Jam3	protein_coding	9	27097384	junction adhesion molecule 3	JAM3	682.543	0.614251	0.0678351	9.05506	1.36494e-19	2.5997e-17
ENSMUSG00000048304	Slitrk3	protein_coding	3	73047265	SLIT and NTRK-like family, member 3	SLITRK3	262.322	0.86551	0.0958648	9.02845	1.74126e-19	3.28191e-17
ENSMUSG00000037348	Paqr7	protein_coding	4	134496697	progestin and adipoQ receptor family member VII	PAQR7	1003.36	-0.659219	0.0730465	-9.02465	1.80267e-19	3.36264e-17
ENSMUSG00000020846	Rflnb	protein_coding	11	76019194	refilin B	RFLNB	448.969	-0.850461	0.0944289	-9.00637	2.12996e-19	3.9326e-17
ENSMUSG00000024339	Tap2	protein_coding	17	34203527	transporter 2, ATP-binding cassette, sub-family B (MDR/TAP)	TAP2	218.788	0.903954	0.100723	8.97469	2.84163e-19	5.19359e-17
ENSMUSG00000040713	Creg1	protein_coding	1	165763746	cellular repressor of E1A-stimulated genes 1	CREG1	2145.18	-0.78008	0.0880117	-8.86336	7.7637e-19	1.40476e-16
ENSMUSG00000025402	Nab2	protein_coding	10	127660918	Ngfi-A binding protein 2	NAB2	663.171	-0.975284	0.110077	-8.85998	8.00265e-19	1.43366e-16
ENSMUSG00000037624	Kcnk2	protein_coding	1	189207930	potassium channel, subfamily K, member 2	KCNK2	259.769	0.821836	0.0929259	8.84399	9.23564e-19	1.63833e-16
ENSMUSG00000067028	Cntnap5b	protein_coding	1	99772765	contactin associated protein-like 5B		749.97	-0.723875	0.0820426	-8.82315	1.11279e-18	1.95484e-16
ENSMUSG00000096883	Shisa8	protein_coding	15	82206952	shisa family member 8	SHISA8	568.346	-1.14575	0.129915	-8.81925	1.15229e-18	2.00477e-16
ENSMUSG00000036790	Slitrk2	protein_coding	X	66649318	SLIT and NTRK-like family, member 2	SLITRK2	1547.98	0.621597	0.0708565	8.77262	1.74562e-18	3.00812e-16
ENSMUSG00000059811	Atl2	protein_coding	17	79848392	atlastin GTPase 2	ATL2	3820.83	-0.540621	0.0619453	-8.7274	2.60587e-18	4.44817e-16
ENSMUSG00000034755	Pcdh11x	protein_coding	X	120290259	protocadherin 11 X-linked	PCDH11X	364.124	0.80508	0.092393	8.71365	2.94247e-18	4.9758e-16
ENSMUSG00000025892	Gria4	protein_coding	9	4417896	glutamate receptor, ionotropic, AMPA4 (alpha 4)	GRIA4	14936.4	-0.576198	0.0664945	-8.66535	4.50129e-18	7.54133e-16
ENSMUSG00000040717	Il17rd	protein_coding	14	27039001	interleukin 17 receptor D	IL17RD	73.0199	1.20671	0.139554	8.64686	5.29366e-18	8.78748e-16
ENSMUSG00000036466	Megf11	protein_coding	9	64385626	multiple EGF-like-domains 11	MEGF11	2388.89	-0.602593	0.0698658	-8.62501	6.40881e-18	1.05419e-15
ENSMUSG00000038388	Mpp6	protein_coding	6	50110241	membrane protein, palmitoylated 6 (MAGUK p55 subfamily member 6)	MPP6	2740.1	-0.66149	0.0767563	-8.61805	6.81036e-18	1.11015e-15
ENSMUSG00000045092	S1pr1	protein_coding	3	115710433	sphingosine-1-phosphate receptor 1	S1PR1	3184.77	-0.790769	0.0918007	-8.61398	7.05654e-18	1.14001e-15
ENSMUSG00000029826	Zc3hav1	protein_coding	6	38305286	zinc finger CCCH type, antiviral 1	ZC3HAV1	405.607	0.713409	0.0830559	8.5895	8.735e-18	1.39868e-15
ENSMUSG00000001123	Lgals9	protein_coding	11	78962974	lectin, galactose binding, soluble 9	LGALS9	63.5261	1.2827	0.14993	8.55534	1.17522e-17	1.86531e-15
ENSMUSG00000044950	Pwwp2a	protein_coding	11	43681998	PWWP domain containing 2A	PWWP2A	1956.93	-0.725082	0.0849133	-8.53908	1.35297e-17	2.12875e-15
ENSMUSG00000008393	Carhsp1	protein_coding	16	8658587	calcium regulated heat stable protein 1	CARHSP1	663.379	0.69446	0.0814115	8.53024	1.46041e-17	2.27798e-15
ENSMUSG00000028360	Slc44a5	protein_coding	3	153973436	solute carrier family 44, member 5	SLC44A5	241.663	1.13804	0.133613	8.51745	1.63108e-17	2.52246e-15
ENSMUSG00000021379	Id4	protein_coding	13	48261427	inhibitor of DNA binding 4	ID4	1560.27	-0.764822	0.0899616	-8.50165	1.86908e-17	2.86603e-15
ENSMUSG00000028011	Tdo2	protein_coding	3	81957090	tryptophan 2,3-dioxygenase	TDO2	167.863	-1.27027	0.149891	-8.47462	2.35842e-17	3.5561e-15
ENSMUSG00000032475	Nck1	protein_coding	9	100492293	non-catalytic region of tyrosine kinase adaptor protein 1	NCK1	1541.6	-0.507874	0.0599279	-8.47474	2.35607e-17	3.5561e-15
ENSMUSG00000040729	Cep126	protein_coding	9	8076461	centrosomal protein 126	CEP126	1150.02	-0.604154	0.0713061	-8.47268	2.39813e-17	3.58609e-15
ENSMUSG00000030029	Lrig1	protein_coding	6	94604529	leucine-rich repeats and immunoglobulin-like domains 1	LRIG1	3829.7	-0.517866	0.0612723	-8.45188	2.86656e-17	4.25144e-15
ENSMUSG00000017724	Etv4	protein_coding	11	101769742	ets variant 4	ETV4	282.469	0.712514	0.0844701	8.4351	3.30913e-17	4.86792e-15
ENSMUSG00000003617	Cp	protein_coding	3	19957054	ceruloplasmin	CP	1010.57	0.862329	0.102574	8.40692	4.20908e-17	6.14187e-15
ENSMUSG00000028463	Car9	protein_coding	4	43506966	carbonic anhydrase 9	CA9	29.7334	-1.69676	0.201933	-8.4026	4.36708e-17	6.32143e-15
ENSMUSG00000031342	Gpm6b	protein_coding	X	166238911	glycoprotein m6b	GPM6B	33214.9	-0.6689	0.0797107	-8.3916	4.79586e-17	6.88701e-15
ENSMUSG00000036570	Fxyd1	protein_coding	7	31051678	FXYD domain-containing ion transport regulator 1	FXYD1	749.605	-0.814177	0.0971433	-8.38119	5.23951e-17	7.46485e-15
ENSMUSG00000021792	Fam213a	protein_coding	14	40993740	family with sequence similarity 213, member A	FAM213A	2799.03	-0.819516	0.0978978	-8.37114	5.70628e-17	8.06636e-15
ENSMUSG00000061718	Ppp1r1b	protein_coding	11	98348404	protein phosphatase 1, regulatory (inhibitor) subunit 1B	PPP1R1B	1408.88	-0.810861	0.0969594	-8.36289	6.12002e-17	8.58416e-15
ENSMUSG00000050711	Scg2	protein_coding	1	79434669	secretogranin II	SCG2	4146.46	-0.762153	0.09145	-8.3341	7.809e-17	1.08689e-14
ENSMUSG00000025666	Tmem47	protein_coding	X	81070698	transmembrane protein 47	TMEM47	3796.2	-0.611449	0.0733855	-8.33201	7.94816e-17	1.09782e-14
ENSMUSG00000002100	Mybpc3	protein_coding	2	91118144	myosin binding protein C, cardiac	MYBPC3	1070.63	-0.91716	0.110306	-8.31466	9.20121e-17	1.26126e-14
ENSMUSG00000027584	Oprl1	protein_coding	2	181715016	opioid receptor-like 1	OPRL1	441.986	0.934402	0.112654	8.29448	1.09064e-16	1.48377e-14
ENSMUSG00000040536	Necab1	protein_coding	4	14952245	N-terminal EF-hand calcium binding protein 1	NECAB1	901.955	1.08721	0.131118	8.29183	1.11524e-16	1.5059e-14
ENSMUSG00000024866	Acy3	protein_coding	19	3986661	aspartoacylase (aminoacylase) 3	ACY3	71.8309	1.15966	0.140454	8.2565	1.50009e-16	2.01057e-14
ENSMUSG00000034000	Neu4	protein_coding	1	94020451	sialidase 4	NEU4	150.563	0.961841	0.116518	8.2549	1.52033e-16	2.02271e-14
ENSMUSG00000035133	Arhgap5	protein_coding	12	52516077	Rho GTPase activating protein 5	ARHGAP5	20771	-0.841342	0.102063	-8.24336	1.67444e-16	2.21148e-14
ENSMUSG00000074280	Gm6166	processed_pseudogene	9	57483963	predicted gene 6166		121.453	-1.29805	0.157795	-8.22617	1.93294e-16	2.53439e-14
ENSMUSG00000037174	Elf2	protein_coding	3	51252720	E74-like factor 2	ELF2	6454.03	-0.544214	0.0663251	-8.20525	2.30108e-16	2.99538e-14
ENSMUSG00000054477	Kcnn2	protein_coding	18	45268860	potassium intermediate/small conductance calcium-activated channel, subfamily N, member 2	KCNN2	989.884	-0.722875	0.0881467	-8.20082	2.38753e-16	3.08571e-14
ENSMUSG00000021536	Adcy2	protein_coding	13	68620043	adenylate cyclase 2	ADCY2	805.959	-0.572783	0.0699286	-8.19097	2.59128e-16	3.32529e-14
ENSMUSG00000034610	Zcchc11	protein_coding	4	108459426	zinc finger, CCHC domain containing 11	ZCCHC11	2033.3	-0.732426	0.0895981	-8.17457	2.96916e-16	3.75782e-14
ENSMUSG00000040260	Daam2	protein_coding	17	49456022	dishevelled associated activator of morphogenesis 2	DAAM2	799.22	-0.83231	0.101817	-8.17454	2.96987e-16	3.75782e-14
ENSMUSG00000024098	Twsg1	protein_coding	17	65923066	twisted gastrulation BMP signaling modulator 1	TWSG1	1140.34	-0.497082	0.0609679	-8.15319	3.54459e-16	4.45388e-14
ENSMUSG00000035305	Ror1	protein_coding	4	100095791	receptor tyrosine kinase-like orphan receptor 1	ROR1	577.695	-0.574022	0.0704772	-8.14479	3.79934e-16	4.74105e-14
ENSMUSG00000038156	Spon1	protein_coding	7	113765998	spondin 1, (f-spondin) extracellular matrix protein	SPON1	2283.48	0.441984	0.0543163	8.13723	4.04432e-16	5.01218e-14
ENSMUSG00000021209	Ppp4r4	protein_coding	12	103532283	protein phosphatase 4, regulatory subunit 4	PPP4R4	1457.49	-0.564583	0.0694191	-8.13296	4.18933e-16	5.15658e-14
ENSMUSG00000003657	Calb2	protein_coding	8	110137502	calbindin 2	CALB2	10940.6	0.712933	0.0878106	8.11898	4.70127e-16	5.74762e-14
ENSMUSG00000008734	Gprc5b	protein_coding	7	118972047	G protein-coupled receptor, family C, group 5, member B	GPRC5B	4640.84	-0.48623	0.0600027	-8.10347	5.34144e-16	6.48645e-14
ENSMUSG00000029635	Cdk8	protein_coding	5	146231230	cyclin-dependent kinase 8	CDK8	924.689	-0.491463	0.0609251	-8.06668	7.22335e-16	8.71328e-14
ENSMUSG00000031608	Galnt7	protein_coding	8	57523828	UDP-N-acetyl-alpha-D-galactosamine: polypeptide N-acetylgalactosaminyltransferase 7	GALNT7	1636.46	-0.57825	0.0717777	-8.05612	7.87565e-16	9.43722e-14
ENSMUSG00000070532	Ccdc190	protein_coding	1	169928648	coiled-coil domain containing 190	CCDC190	410.1	-0.677279	0.0841478	-8.04869	8.36857e-16	9.9619e-14
ENSMUSG00000037071	Scd1	protein_coding	19	44394451	stearoyl-Coenzyme A desaturase 1	SCD	2645.78	-0.762547	0.0947711	-8.04619	8.54109e-16	1.01008e-13
ENSMUSG00000036334	Igsf10	protein_coding	3	59316735	immunoglobulin superfamily, member 10	IGSF10	162.361	0.829531	0.103365	8.02522	1.01344e-15	1.19073e-13
ENSMUSG00000037280	Galnt6	protein_coding	15	100691813	UDP-N-acetyl-alpha-D-galactosamine:polypeptide N-acetylgalactosaminyltransferase 6	GALNT6	353.543	0.71835	0.0895544	8.02138	1.04562e-15	1.22061e-13
ENSMUSG00000024601	Isoc1	protein_coding	18	58659482	isochorismatase domain containing 1	ISOC1	465.113	0.588521	0.0734631	8.0111	1.13687e-15	1.31862e-13
ENSMUSG00000039809	Gabbr2	protein_coding	4	46662305	gamma-aminobutyric acid (GABA) B receptor, 2	GABBR2	4156.59	-0.588535	0.0736161	-7.99466	1.2993e-15	1.49742e-13
ENSMUSG00000030350	Prmt8	protein_coding	6	127689011	protein arginine N-methyltransferase 8	PRMT8	1627.51	-0.537136	0.0672111	-7.99177	1.33015e-15	1.52327e-13
ENSMUSG00000067279	Ppp1r3c	protein_coding	19	36731737	protein phosphatase 1, regulatory (inhibitor) subunit 3C	PPP1R3C	1118.43	-0.729055	0.0914401	-7.97304	1.54821e-15	1.76185e-13
ENSMUSG00000007877	Tcap	protein_coding	11	98383811	titin-cap	TCAP	17.9805	-1.56683	0.196692	-7.96593	1.63979e-15	1.8544e-13
ENSMUSG00000024084	Qpct	protein_coding	17	79051906	glutaminyl-peptide cyclotransferase (glutaminyl cyclase)	QPCT	143.785	0.796214	0.099968	7.96468	1.65649e-15	1.86165e-13
ENSMUSG00000097636	Mirt1	lincRNA	19	53441212	myocardial infarction associated transcript 1		70.0794	-1.36935	0.172001	-7.9613	1.7024e-15	1.90143e-13
ENSMUSG00000041920	Slc16a6	protein_coding	11	109450855	solute carrier family 16 (monocarboxylic acid transporters), member 6	SLC16A6	174.419	-0.823949	0.103845	-7.93438	2.11549e-15	2.34832e-13
ENSMUSG00000063239	Grm4	protein_coding	17	27422387	glutamate receptor, metabotropic 4	GRM4	5241.19	-0.787592	0.0995142	-7.91437	2.48515e-15	2.74185e-13
ENSMUSG00000063450	Syne2	protein_coding	12	75818134	spectrin repeat containing, nuclear envelope 2	SYNE2	1476.02	-0.798377	0.101211	-7.88827	3.06405e-15	3.36005e-13
ENSMUSG00000029482	Aacs	protein_coding	5	125475814	acetoacetyl-CoA synthetase	AACS	780.439	0.666179	0.0844959	7.88415	3.16673e-15	3.45174e-13
ENSMUSG00000024640	Psat1	protein_coding	19	15904678	phosphoserine aminotransferase 1	PSAT1	2317.68	0.634657	0.0805729	7.87681	3.35854e-15	3.63889e-13
ENSMUSG00000044519	Zfp488	protein_coding	14	33967070	zinc finger protein 488	ZNF488	26.2031	1.40758	0.178944	7.86605	3.66015e-15	3.94207e-13
ENSMUSG00000040105	Plpp6	protein_coding	19	28963953	phospholipid phosphatase 6	PLPP6	965.21	-0.460104	0.0585577	-7.85728	3.92571e-15	4.20307e-13
ENSMUSG00000024176	Sox8	protein_coding	17	25565892	SRY (sex determining region Y)-box 8	SOX8	572.793	0.683118	0.0869503	7.85642	3.95278e-15	4.20715e-13
ENSMUSG00000049100	Pcdh10	protein_coding	3	45378398	protocadherin 10	PCDH10	949.969	0.461526	0.058814	7.84722	4.25374e-15	4.50101e-13
ENSMUSG00000027931	Npr1	protein_coding	3	90450591	natriuretic peptide receptor 1	NPR1	169.627	-0.942688	0.120184	-7.84371	4.37431e-15	4.60167e-13
ENSMUSG00000027217	Tspan18	protein_coding	2	93201760	tetraspanin 18	TSPAN18	57.0351	-1.15671	0.147536	-7.8402	4.49843e-15	4.70489e-13
ENSMUSG00000025578	Cbx8	protein_coding	11	119036305	chromobox 8	CBX8	467.367	0.674177	0.0862181	7.81944	5.30606e-15	5.51769e-13
ENSMUSG00000056515	Rab31	protein_coding	17	65651726	RAB31, member RAS oncogene family	RAB31	3198.83	0.521276	0.0666776	7.81785	5.37317e-15	5.55555e-13
ENSMUSG00000032021	Crtam	protein_coding	9	40969691	cytotoxic and regulatory T cell molecule	CRTAM	2926.73	-0.543133	0.0695087	-7.81389	5.54507e-15	5.70071e-13
ENSMUSG00000036459	Wtip	protein_coding	7	34109543	WT1-interacting protein	WTIP	72.6448	1.06819	0.136908	7.8023	6.07911e-15	6.21443e-13
ENSMUSG00000060548	Tnfrsf19	protein_coding	14	60963834	tumor necrosis factor receptor superfamily, member 19	TNFRSF19	740.363	0.608361	0.0780979	7.78972	6.71553e-15	6.82645e-13
ENSMUSG00000022935	Grik1	protein_coding	16	87895901	glutamate receptor, ionotropic, kainate 1	GRIK1	663.864	-0.522989	0.0672044	-7.78207	7.13471e-15	7.21204e-13
ENSMUSG00000064215	Ifi27	protein_coding	12	103434211	interferon, alpha-inducible protein 27	IFI27	781.671	1.3276	0.170676	7.77848	7.34038e-15	7.37871e-13
ENSMUSG00000110246	C130073E24Rik	lincRNA	8	50743291	RIKEN cDNA C130073E24 gene		25.6912	1.48879	0.191585	7.77088	7.79444e-15	7.79185e-13
ENSMUSG00000053702	Nebl	protein_coding	2	17343909	nebulette	NEBL	2360.39	-0.570625	0.0736378	-7.74908	9.25642e-15	9.20251e-13
ENSMUSG00000048482	Bdnf	protein_coding	2	109674700	brain derived neurotrophic factor	BDNF	446.348	-1.02934	0.13294	-7.74289	9.71785e-15	9.57989e-13
ENSMUSG00000091183	Gm5141	protein_coding	13	62772200	predicted gene 5141		157.945	-0.938929	0.121268	-7.74258	9.7419e-15	9.57989e-13
ENSMUSG00000025104	Hdgfrp3	protein_coding	7	81881251	hepatoma-derived growth factor, related protein 3	HDGFRP3	5307.8	-0.69124	0.089399	-7.73208	1.05806e-14	1.03484e-12
ENSMUSG00000034055	Phka1	protein_coding	X	102513975	phosphorylase kinase alpha 1	PHKA1	1098.76	-0.469033	0.0607594	-7.7195	1.16784e-14	1.13607e-12
ENSMUSG00000063430	Wscd2	protein_coding	5	113490333	WSC domain containing 2	WSCD2	4863.85	-0.459325	0.0595957	-7.70734	1.28465e-14	1.24302e-12
ENSMUSG00000024743	Syt7	protein_coding	19	10389090	synaptotagmin VII	SYT7	2907.18	-0.570539	0.074078	-7.70186	1.34101e-14	1.28852e-12
ENSMUSG00000026778	Prkcq	protein_coding	2	11172108	protein kinase C, theta	PRKCQ	212.506	0.813363	0.105612	7.70139	1.34592e-14	1.28852e-12
ENSMUSG00000060794	Tssk5	protein_coding	15	76371958	testis-specific serine kinase 5		29.8801	-1.46155	0.189969	-7.69364	1.43002e-14	1.36183e-12
ENSMUSG00000024899	Papss2	protein_coding	19	32620005	3'-phosphoadenosine 5'-phosphosulfate synthase 2	PAPSS2	78.9558	-0.984502	0.129035	-7.62971	2.35291e-14	2.22898e-12
ENSMUSG00000031997	Trpc6	protein_coding	9	8544142	transient receptor potential cation channel, subfamily C, member 6	TRPC6	363.197	1.02743	0.134806	7.62155	2.50642e-14	2.36204e-12
ENSMUSG00000044548	Dact1	protein_coding	12	71309884	dishevelled-binding antagonist of beta-catenin 1	DACT1	719.492	-0.649728	0.0852869	-7.61815	2.57334e-14	2.41254e-12
ENSMUSG00000032376	Usp3	protein_coding	9	66514637	ubiquitin specific peptidase 3	USP3	5820.62	-0.527176	0.0692202	-7.61593	2.61809e-14	2.44184e-12
ENSMUSG00000032092	Mpzl2	protein_coding	9	45039799	myelin protein zero-like 2	MPZL2	76.3257	-1.13598	0.149629	-7.59198	3.15051e-14	2.90844e-12
ENSMUSG00000074892	B3galt5	protein_coding	16	96235801	UDP-Gal:betaGlcNAc beta 1,3-galactosyltransferase, polypeptide 5	B3GALT5	1076.42	0.711391	0.0936979	7.59239	3.14056e-14	2.90844e-12
ENSMUSG00000003812	Dnase2a	protein_coding	8	84908560	deoxyribonuclease II alpha	DNASE2	168.607	-0.839483	0.110817	-7.57538	3.58084e-14	3.28892e-12
ENSMUSG00000087040	Gm14033	lincRNA	2	55411790	predicted gene 14033		549.778	-0.619786	0.0818675	-7.5706	3.71505e-14	3.39495e-12
ENSMUSG00000024232	Bambi	protein_coding	18	3507957	BMP and activin membrane-bound inhibitor	BAMBI	182.749	-0.858633	0.113453	-7.56819	3.78446e-14	3.44101e-12
ENSMUSG00000031652	N4bp1	protein_coding	8	86808160	NEDD4 binding protein 1	N4BP1	2157.59	-0.411814	0.0544216	-7.56711	3.81627e-14	3.45258e-12
ENSMUSG00000035547	Capn5	protein_coding	7	98121559	calpain 5	CAPN5	347.796	0.635917	0.0840805	7.5632	3.93283e-14	3.54033e-12
ENSMUSG00000037242	Clic4	protein_coding	4	135213969	chloride intracellular channel 4 (mitochondrial)	CLIC4	2283.58	0.359309	0.0476052	7.54767	4.43111e-14	3.96913e-12
ENSMUSG00000066438	Plekhd1	protein_coding	12	80692591	pleckstrin homology domain containing, family D (with coiled-coil domains) member 1	PLEKHD1	1436.48	-0.526736	0.0698095	-7.54534	4.51122e-14	4.02099e-12
ENSMUSG00000042249	Grk3	protein_coding	5	112910482	G protein-coupled receptor kinase 3	GRK3	2360.86	-0.681384	0.0903536	-7.5413	4.65301e-14	4.12704e-12
ENSMUSG00000030605	Mfge8	protein_coding	7	79133768	milk fat globule-EGF factor 8 protein	MFGE8	1057.39	-0.694055	0.0922203	-7.52605	5.22972e-14	4.61593e-12
ENSMUSG00000102234	Gm37885	antisense	1	182484179	predicted gene, 37885		39.1403	-1.21997	0.162387	-7.51276	5.78915e-14	5.08489e-12
ENSMUSG00000025203	Scd2	protein_coding	19	44293676	stearoyl-Coenzyme A desaturase 2	SCD	18322.6	-0.473404	0.0630235	-7.51154	5.84372e-14	5.10803e-12
ENSMUSG00000030967	Zranb1	protein_coding	7	132931142	zinc finger, RAN-binding domain containing 1	ZRANB1	7984.95	-0.556842	0.0742088	-7.50372	6.20319e-14	5.39618e-12
ENSMUSG00000060843	Ctnna3	protein_coding	10	63430098	catenin (cadherin associated protein), alpha 3	CTNNA3	314.045	-0.699649	0.09325	-7.50294	6.24032e-14	5.4025e-12
ENSMUSG00000041598	Cdc42ep4	protein_coding	11	113726850	CDC42 effector protein (Rho GTPase binding) 4	CDC42EP4	2554.86	-0.544642	0.0726968	-7.49197	6.78488e-14	5.84598e-12
ENSMUSG00000046814	Gchfr	protein_coding	2	119167773	GTP cyclohydrolase I feedback regulator	GCHFR	84.0049	-1.01995	0.136608	-7.46624	8.25189e-14	7.07629e-12
ENSMUSG00000042671	Rgs8	protein_coding	1	153653025	regulator of G-protein signaling 8	RGS8	15657.2	-0.588435	0.0788911	-7.45883	8.72963e-14	7.45066e-12
ENSMUSG00000002475	Abhd3	protein_coding	18	10644411	abhydrolase domain containing 3	ABHD3	2956.58	-0.499953	0.0672004	-7.43973	1.00895e-13	8.53081e-12
ENSMUSG00000029621	Arpc1a	protein_coding	5	145083830	actin related protein 2/3 complex, subunit 1A	ARPC1A	1678.51	0.517046	0.0694923	7.44034	1.00428e-13	8.53081e-12
ENSMUSG00000025867	Cplx2	protein_coding	13	54371349	complexin 2	CPLX2	6413.24	-0.696014	0.0935888	-7.43694	1.03047e-13	8.67228e-12
ENSMUSG00000025658	Cnksr2	protein_coding	X	157821436	connector enhancer of kinase suppressor of Ras 2	CNKSR2	4184.13	-0.710563	0.0955775	-7.43442	1.05031e-13	8.79828e-12
ENSMUSG00000029832	Nfe2l3	protein_coding	6	51432670	nuclear factor, erythroid derived 2, like 3	NFE2L3	152.806	0.852985	0.114895	7.42402	1.13621e-13	9.43051e-12
ENSMUSG00000072966	Gprasp2	protein_coding	X	135839034	G protein-coupled receptor associated sorting protein 2	GPRASP2	2866.83	0.440759	0.0593648	7.42458	1.1314e-13	9.43051e-12
ENSMUSG00000039384	Dusp10	protein_coding	1	184013302	dual specificity phosphatase 10	DUSP10	980.94	-0.564393	0.0763217	-7.39492	1.41489e-13	1.169e-11
ENSMUSG00000037606	Osbpl5	protein_coding	7	143688762	oxysterol binding protein-like 5	OSBPL5	428.09	0.681505	0.0926272	7.3575	1.87388e-13	1.54118e-11
ENSMUSG00000049659	Aftph	protein_coding	11	20685084	aftiphilin	AFTPH	5662.75	-0.408166	0.055516	-7.35223	1.9493e-13	1.59596e-11
ENSMUSG00000091475	2810468N07Rik	processed_transcript	17	25570811	RIKEN cDNA 2810468N07 gene		266.833	0.714286	0.0971788	7.35022	1.97875e-13	1.61277e-11
ENSMUSG00000038173	Enpp6	protein_coding	8	46986887	ectonucleotide pyrophosphatase/phosphodiesterase 6	ENPP6	289.196	0.762043	0.104124	7.31862	2.50537e-13	2.03283e-11
ENSMUSG00000029622	Arpc1b	protein_coding	5	145114215	actin related protein 2/3 complex, subunit 1B	ARPC1B	201.696	0.750746	0.102735	7.30763	2.71889e-13	2.19624e-11
ENSMUSG00000018909	Arrb1	protein_coding	7	99535466	arrestin, beta 1	ARRB1	3799.36	-0.462466	0.0634113	-7.29311	3.0289e-13	2.43577e-11
ENSMUSG00000024816	Frmd8	protein_coding	19	5849702	FERM domain containing 8	FRMD8	325.171	0.615751	0.0846491	7.27416	3.48587e-13	2.79085e-11
ENSMUSG00000000275	Trim25	protein_coding	11	88999376	tripartite motif-containing 25	TRIM25	93.6104	1.11314	0.153373	7.25776	3.93565e-13	3.13708e-11
ENSMUSG00000105700	Gm42772	TEC	5	49408792	predicted gene 42772		169.086	-1.1748	0.16224	-7.24112	4.44993e-13	3.53145e-11
ENSMUSG00000022456	Sept3	protein_coding	15	82274935	septin 3	SEPT3	4962.64	-0.495366	0.0685155	-7.22998	4.83055e-13	3.81677e-11
ENSMUSG00000002341	Ncan	protein_coding	8	70093085	neurocan	NCAN	327.085	0.647221	0.0895614	7.22657	4.9536e-13	3.89697e-11
ENSMUSG00000038860	Garnl3	protein_coding	2	32986224	GTPase activating RANGAP domain-like 3	GARNL3	3097.58	-0.469761	0.0651015	-7.21583	5.36075e-13	4.19903e-11
ENSMUSG00000037579	Kcnh3	protein_coding	15	99224976	potassium voltage-gated channel, subfamily H (eag-related), member 3	KCNH3	20.7689	-1.42115	0.196974	-7.2149	5.39727e-13	4.20941e-11
ENSMUSG00000048534	Amica1	protein_coding	9	45079183	adhesion molecule, interacts with CXADR antigen 1	JAML	183.694	-0.833541	0.115605	-7.21026	5.58469e-13	4.33688e-11
ENSMUSG00000079355	Ackr4	protein_coding	9	104084157	atypical chemokine receptor 4	ACKR4	59.9053	-1.14223	0.159037	-7.18216	6.86178e-13	5.30586e-11
ENSMUSG00000032883	Acsl3	protein_coding	1	78657825	acyl-CoA synthetase long-chain family member 3	ACSL3	4437.76	-0.713823	0.0994431	-7.17821	7.06312e-13	5.4383e-11
ENSMUSG00000024810	Il33	protein_coding	19	29925114	interleukin 33	IL33	497.109	-0.907696	0.127065	-7.14355	9.09476e-13	6.97291e-11
ENSMUSG00000030317	Timp4	protein_coding	6	115241892	tissue inhibitor of metalloproteinase 4	TIMP4	3724.38	-0.522711	0.0735221	-7.10957	1.16403e-12	8.88692e-11
ENSMUSG00000038236	Hoxa7	protein_coding	6	52214491	homeobox A7	HOXA7	7.53737	1.44573	0.203408	7.10757	1.18103e-12	8.97882e-11
ENSMUSG00000059316	Slc27a4	protein_coding	2	29802634	solute carrier family 27 (fatty acid transporter), member 4	SLC27A4	1833.52	0.45695	0.0643623	7.09966	1.25064e-12	9.46825e-11
ENSMUSG00000051675	Trim32	protein_coding	4	65604986	tripartite motif-containing 32	TRIM32	4033.99	0.487509	0.0686894	7.0973	1.27222e-12	9.59144e-11
ENSMUSG00000028552	Eps15	protein_coding	4	109280268	epidermal growth factor receptor pathway substrate 15	EPS15	6712.01	-0.408314	0.0576624	-7.08111	1.43008e-12	1.07369e-10
ENSMUSG00000032303	Chrna3	protein_coding	9	55010111	cholinergic receptor, nicotinic, alpha polypeptide 3	CHRNA3	10.5468	-1.4281	0.201736	-7.07905	1.45142e-12	1.08074e-10
ENSMUSG00000059248	Sept9	protein_coding	11	117199661	septin 9	SEPT9	168.158	0.809216	0.114306	7.07941	1.44772e-12	1.08074e-10
ENSMUSG00000021219	Rgs6	protein_coding	12	82588292	regulator of G-protein signaling 6	RGS6	331.867	-0.568278	0.0803126	-7.07583	1.48558e-12	1.10165e-10
ENSMUSG00000037617	Spag1	protein_coding	15	36179368	sperm associated antigen 1	SPAG1	717.17	-0.543587	0.07693	-7.066	1.59466e-12	1.17771e-10
ENSMUSG00000024338	Psmb8	protein_coding	17	34197721	proteasome (prosome, macropain) subunit, beta type 8 (large multifunctional peptidase 7)	PSMB8	96.5806	1.05588	0.149651	7.05561	1.71839e-12	1.26392e-10
ENSMUSG00000032702	Kank1	protein_coding	19	25236975	KN motif and ankyrin repeat domains 1	KANK1	650.585	0.507668	0.0719853	7.05238	1.75879e-12	1.28841e-10
ENSMUSG00000039629	Strip2	protein_coding	6	29917012	striatin interacting protein 2	STRIP2	4608.13	-0.51414	0.0729407	-7.04874	1.8055e-12	1.31729e-10
ENSMUSG00000076431	Sox4	protein_coding	13	28948919	SRY (sex determining region Y)-box 4	SOX4	320.477	0.704378	0.100241	7.02684	2.11259e-12	1.53515e-10
ENSMUSG00000039452	Snx22	protein_coding	9	66065176	sorting nexin 22	SNX22	82.5538	0.869833	0.123817	7.02513	2.13863e-12	1.54786e-10
ENSMUSG00000022519	Srl	protein_coding	16	4480216	sarcalumenin	SRL	241.901	-0.595485	0.0847835	-7.0236	2.16221e-12	1.55868e-10
ENSMUSG00000030137	Tuba8	protein_coding	6	121210696	tubulin, alpha 8	TUBA8	1051.71	-0.617444	0.0879743	-7.01846	2.24325e-12	1.61069e-10
ENSMUSG00000022906	Parp9	protein_coding	16	35938470	poly (ADP-ribose) polymerase family, member 9	PARP9	190.959	0.898178	0.128231	7.00438	2.48089e-12	1.76729e-10
ENSMUSG00000062794	Zfp599	protein_coding	9	22247430	zinc finger protein 599		219.823	-0.706336	0.100842	-7.00441	2.48026e-12	1.76729e-10
ENSMUSG00000032181	Scg3	protein_coding	9	75643189	secretogranin III	SCG3	6694.84	-0.481438	0.0688289	-6.9947	2.65819e-12	1.88617e-10
ENSMUSG00000071369	Map3k5	protein_coding	10	19934472	mitogen-activated protein kinase kinase kinase 5	MAP3K5	1872.84	0.464835	0.0665281	6.98705	2.80722e-12	1.98413e-10
ENSMUSG00000026249	Serpine2	protein_coding	1	79794197	serine (or cysteine) peptidase inhibitor, clade E, member 2	SERPINE2	2150.63	0.637057	0.0911986	6.98538	2.84089e-12	2.00012e-10
ENSMUSG00000026749	Nek6	protein_coding	2	38511643	NIMA (never in mitosis gene a)-related expressed kinase 6	NEK6	386.845	0.627481	0.0898932	6.98029	2.94563e-12	2.06582e-10
ENSMUSG00000031974	Abcb10	protein_coding	8	123952459	ATP-binding cassette, sub-family B (MDR/TAP), member 10	ABCB10	969.164	0.538989	0.0772648	6.97587	3.03982e-12	2.12365e-10
ENSMUSG00000022756	Slc7a4	protein_coding	16	17572018	solute carrier family 7 (cationic amino acid transporter, y+ system), member 4	SLC7A4	479.052	0.585045	0.0839583	6.96827	3.20851e-12	2.22432e-10
ENSMUSG00000032502	Stac	protein_coding	9	111561437	src homology three (SH3) and cysteine rich domain	STAC	308.338	-0.607893	0.0872366	-6.96833	3.20734e-12	2.22432e-10
ENSMUSG00000052676	Zmat1	protein_coding	X	134971372	zinc finger, matrin type 1	ZMAT1	281.675	-0.651833	0.0938263	-6.94723	3.72534e-12	2.57276e-10
ENSMUSG00000038507	Parp12	protein_coding	6	39086410	poly (ADP-ribose) polymerase family, member 12	PARP12	292.08	0.787203	0.113703	6.92332	4.41191e-12	3.02535e-10
ENSMUSG00000105489	Gm43477	antisense	5	71680268	predicted gene 43477		36.2775	-1.14551	0.165458	-6.92325	4.41413e-12	3.02535e-10
ENSMUSG00000070730	Rmdn3	protein_coding	2	119137001	regulator of microtubule dynamics 3	RMDN3	3239.59	-0.51297	0.0742153	-6.91192	4.78154e-12	3.2648e-10
ENSMUSG00000022075	Rhobtb2	protein_coding	14	69784990	Rho-related BTB domain containing 2	RHOBTB2	1339.49	-0.57452	0.0832106	-6.90441	5.04133e-12	3.42924e-10
ENSMUSG00000068551	Zfp467	protein_coding	6	48427697	zinc finger protein 467	ZNF467	622.864	-0.637081	0.0923936	-6.89529	5.37535e-12	3.64276e-10
ENSMUSG00000079045	Prox1os	antisense	1	190170296	prospero homeobox 1, opposite strand		49.7676	1.04394	0.151442	6.89335	5.44938e-12	3.67915e-10
ENSMUSG00000037605	Adgrl3	protein_coding	5	81020138	adhesion G protein-coupled receptor L3	ADGRL3	3930.71	-0.440504	0.0639432	-6.88898	5.61928e-12	3.77975e-10
ENSMUSG00000042613	Pbxip1	protein_coding	3	89436706	pre B cell leukemia transcription factor interacting protein 1	PBXIP1	849.523	0.536705	0.0781025	6.87181	6.33918e-12	4.24819e-10
ENSMUSG00000032020	Ubash3b	protein_coding	9	41011098	ubiquitin associated and SH3 domain containing, B	UBASH3B	2638.06	-0.534907	0.0778475	-6.87121	6.36579e-12	4.25028e-10
ENSMUSG00000020644	Id2	protein_coding	12	25093801	inhibitor of DNA binding 2	ID2	3332.76	-0.498645	0.0725875	-6.86957	6.4396e-12	4.28375e-10
ENSMUSG00000020407	Upp1	protein_coding	11	9118103	uridine phosphorylase 1	UPP1	23.2444	1.25857	0.183485	6.85925	6.92223e-12	4.58794e-10
ENSMUSG00000034377	Tulp4	protein_coding	17	6106437	tubby like protein 4	TULP4	24726.8	-0.534695	0.0779804	-6.85679	7.04267e-12	4.65073e-10
ENSMUSG00000032649	Colgalt2	protein_coding	1	152399830	collagen beta(1-O)galactosyltransferase 2	COLGALT2	102.339	0.88989	0.129836	6.85395	7.18375e-12	4.72664e-10
ENSMUSG00000039714	Cplx3	protein_coding	9	57599992	complexin 3	CPLX3	18.5159	-1.36272	0.199065	-6.84563	7.61415e-12	4.99168e-10
ENSMUSG00000051497	Kcnj16	protein_coding	11	110968033	potassium inwardly-rectifying channel, subfamily J, member 16	KCNJ16	695.789	-0.665774	0.0973737	-6.83731	8.06959e-12	5.27116e-10
ENSMUSG00000037386	Rims2	protein_coding	15	39198332	regulating synaptic membrane exocytosis 2	RIMS2	27448.9	-0.506035	0.0740507	-6.83363	8.27938e-12	5.38875e-10
ENSMUSG00000025162	Csnk1d	protein_coding	11	120961749	casein kinase 1, delta	CSNK1D	1778.12	0.365005	0.0534234	6.8323	8.35662e-12	5.41952e-10
ENSMUSG00000036872	Abcc12	protein_coding	8	86482260	ATP-binding cassette, sub-family C (CFTR/MRP), member 12	ABCC12	231.215	-0.614766	0.0901061	-6.82269	8.93536e-12	5.77416e-10
ENSMUSG00000032446	Eomes	protein_coding	9	118478212	eomesodermin	EOMES	293.301	-1.33717	0.196106	-6.8186	9.19335e-12	5.91974e-10
ENSMUSG00000059049	Frem1	protein_coding	4	82897920	Fras1 related extracellular matrix protein 1	FREM1	325.613	0.746478	0.109513	6.81632	9.34027e-12	5.99301e-10
ENSMUSG00000041439	Mfsd6	protein_coding	1	52656286	major facilitator superfamily domain containing 6	MFSD6	2773.6	-0.392699	0.0576249	-6.81476	9.44236e-12	6.03711e-10
ENSMUSG00000020121	Srgap1	protein_coding	10	121780991	SLIT-ROBO Rho GTPase activating protein 1	SRGAP1	326.784	-0.662693	0.0973981	-6.80396	1.01783e-11	6.4847e-10
ENSMUSG00000098526	Gm27366	misc_RNA	10	92134963	predicted gene, 27366		73.8804	-1.03117	0.151586	-6.80251	1.02809e-11	6.52713e-10
ENSMUSG00000026104	Stat1	protein_coding	1	52119440	signal transducer and activator of transcription 1	STAT1	521.674	0.788529	0.11611	6.79124	1.11172e-11	7.03341e-10
ENSMUSG00000037583	Nr0b2	protein_coding	4	133553376	nuclear receptor subfamily 0, group B, member 2	NR0B2	27.5446	-1.18699	0.174946	-6.78487	1.16192e-11	7.32536e-10
ENSMUSG00000026473	Glul	protein_coding	1	153899944	glutamate-ammonia ligase (glutamine synthetase)	GLUL	11865.1	-0.592373	0.0873334	-6.78288	1.178e-11	7.40094e-10
ENSMUSG00000003228	Grk5	protein_coding	19	60889749	G protein-coupled receptor kinase 5	GRK5	226.842	-0.637963	0.0940667	-6.78203	1.18497e-11	7.41899e-10
ENSMUSG00000040761	Spen	protein_coding	4	141467890	SPEN homolog, transcriptional regulator (Drosophila)	SPEN	1274.37	-0.556786	0.0821367	-6.77877	1.21202e-11	7.56219e-10
ENSMUSG00000021130	Galnt16	protein_coding	12	80518990	UDP-N-acetyl-alpha-D-galactosamine:polypeptide N-acetylgalactosaminyltransferase 16	GALNT16	982.133	-0.49238	0.0726771	-6.7749	1.24495e-11	7.74095e-10
ENSMUSG00000020954	Strn3	protein_coding	12	51608541	striatin, calmodulin binding protein 3	STRN3	7362.42	-0.468085	0.069229	-6.76139	1.3667e-11	8.46887e-10
ENSMUSG00000069874	Irgm2	protein_coding	11	58199618	immunity-related GTPase family M member 2	IRGM	79.9872	1.08565	0.160606	6.75973	1.38249e-11	8.53744e-10
ENSMUSG00000028373	Astn2	protein_coding	4	65380803	astrotactin 2	ASTN2	2611.17	-0.417773	0.0618163	-6.7583	1.39623e-11	8.59301e-10
ENSMUSG00000039936	Pik3cd	protein_coding	4	149649168	phosphatidylinositol 3-kinase catalytic delta polypeptide	PIK3CD	204.554	0.712384	0.105457	6.7552	1.4264e-11	8.74891e-10
ENSMUSG00000026896	Ifih1	protein_coding	2	62595798	interferon induced with helicase C domain 1	IFIH1	171.891	0.972913	0.144069	6.75309	1.44726e-11	8.84686e-10
ENSMUSG00000029472	Anapc5	protein_coding	5	122787459	anaphase-promoting complex subunit 5	ANAPC5	3936.75	0.331903	0.0492088	6.74478	1.53257e-11	9.33683e-10
ENSMUSG00000019883	Echdc1	protein_coding	10	29313166	enoyl Coenzyme A hydratase domain containing 1	ECHDC1	766.706	-0.483864	0.0719005	-6.72964	1.70083e-11	1.03271e-09
ENSMUSG00000024079	Eif2ak2	protein_coding	17	78852564	eukaryotic translation initiation factor 2-alpha kinase 2	EIF2AK2	336.896	0.723291	0.107573	6.7237	1.77172e-11	1.07216e-09
ENSMUSG00000027111	Itga6	protein_coding	2	71745616	integrin alpha 6	ITGA6	682.413	0.604668	0.0900545	6.71447	1.88755e-11	1.13466e-09
ENSMUSG00000034098	Fstl5	protein_coding	3	76074270	follistatin-like 5	FSTL5	2398.48	0.636444	0.0947855	6.71457	1.88618e-11	1.13466e-09
ENSMUSG00000028222	Calb1	protein_coding	4	15881264	calbindin 1	CALB1	26789.7	-0.49163	0.0732634	-6.71044	1.94034e-11	1.16253e-09
ENSMUSG00000020638	Cmpk2	protein_coding	12	26469204	cytidine monophosphate (UMP-CMP) kinase 2, mitochondrial	CMPK2	494.001	0.662858	0.0988661	6.7046	2.01958e-11	1.20601e-09
ENSMUSG00000048148	Nwd1	protein_coding	8	72646711	NACHT and WD repeat domain containing 1	NWD1	1984.93	-0.636205	0.0949086	-6.70334	2.03706e-11	1.21245e-09
ENSMUSG00000068220	Lgals1	protein_coding	15	78926725	lectin, galactose binding, soluble 1	LGALS1	270.101	-0.743635	0.110993	-6.69984	2.08642e-11	1.23776e-09
ENSMUSG00000033720	Sfxn5	protein_coding	6	85213049	sideroflexin 5	SFXN5	7188.01	-0.485341	0.0726837	-6.67744	2.43155e-11	1.43779e-09
ENSMUSG00000055240	Zfp101	protein_coding	17	33360507	zinc finger protein 101		1217.6	-0.408117	0.061146	-6.67446	2.48147e-11	1.46253e-09
ENSMUSG00000025352	Gdf11	protein_coding	10	128882295	growth differentiation factor 11	GDF11	494.958	-0.710006	0.106447	-6.67001	2.55781e-11	1.50263e-09
ENSMUSG00000022811	Zfp148	protein_coding	16	33380775	zinc finger protein 148	ZNF148	6063.16	-0.364628	0.0546919	-6.66695	2.61172e-11	1.52934e-09
ENSMUSG00000054640	Slc8a1	protein_coding	17	81388691	solute carrier family 8 (sodium/calcium exchanger), member 1	SLC8A1	5810.41	-0.522921	0.0785018	-6.66126	2.71483e-11	1.58459e-09
ENSMUSG00000031765	Mt1	protein_coding	8	94179082	metallothionein 1	MT1A	2691.06	-0.831904	0.124898	-6.66069	2.72547e-11	1.58568e-09
ENSMUSG00000030849	Fgfr2	protein_coding	7	130162451	fibroblast growth factor receptor 2	FGFR2	2106.45	-0.370426	0.0557379	-6.64586	3.01447e-11	1.7482e-09
ENSMUSG00000028832	Stmn1	protein_coding	4	134468320	stathmin 1	STMN1	304.509	-0.943531	0.14203	-6.6432	3.06949e-11	1.77239e-09
ENSMUSG00000086567	Gm2830	processed_pseudogene	13	54499705	predicted gene 2830		404.603	-0.682552	0.102749	-6.6429	3.07578e-11	1.77239e-09
ENSMUSG00000020015	Cdk17	protein_coding	10	93160875	cyclin-dependent kinase 17	CDK17	4476.95	-0.477373	0.0718784	-6.64139	3.1073e-11	1.78487e-09
ENSMUSG00000069372	Ctxn3	protein_coding	18	57468516	cortexin 3	CTXN3	509.234	-0.871361	0.131249	-6.63899	3.15833e-11	1.80845e-09
ENSMUSG00000001098	Kctd10	protein_coding	5	114363567	potassium channel tetramerisation domain containing 10	KCTD10	852.184	0.383411	0.0578084	6.63243	3.30202e-11	1.88475e-09
ENSMUSG00000035413	Tmem98	protein_coding	11	80810175	transmembrane protein 98	TMEM98	163.158	0.76217	0.115016	6.62666	3.43357e-11	1.95368e-09
ENSMUSG00000027177	Hipk3	protein_coding	2	104426481	homeodomain interacting protein kinase 3	HIPK3	8060.29	-0.2879	0.0434571	-6.62493	3.47414e-11	1.97056e-09
ENSMUSG00000041372	B4galnt3	protein_coding	6	120203073	beta-1,4-N-acetyl-galactosaminyl transferase 3	B4GALNT3	13.3193	-1.27875	0.193045	-6.62408	3.49429e-11	1.9758e-09
ENSMUSG00000108242	9330118I20Rik	processed_transcript	6	63248494	RIKEN cDNA 9330118I20 gene		156.026	-0.610724	0.0922594	-6.61964	3.60067e-11	2.02961e-09
ENSMUSG00000093930	Hmgcs1	protein_coding	13	119690462	3-hydroxy-3-methylglutaryl-Coenzyme A synthase 1	HMGCS1	2600.96	-0.498969	0.0754277	-6.61519	3.71073e-11	2.08516e-09
ENSMUSG00000025035	Arl3	protein_coding	19	46531109	ADP-ribosylation factor-like 3	ARL3	1187.09	-0.545225	0.0824401	-6.61359	3.75113e-11	2.10133e-09
ENSMUSG00000059995	Atxn7l3	protein_coding	11	102289300	ataxin 7-like 3	ATXN7L3	1960.23	0.425586	0.0643965	6.60884	3.87353e-11	2.1632e-09
ENSMUSG00000071226	Cecr2	protein_coding	6	120666369	cat eye syndrome chromosome region, candidate 2	CECR2	208.647	-0.71094	0.107766	-6.59706	4.19386e-11	2.33488e-09
ENSMUSG00000012819	Cdh23	protein_coding	10	60302748	cadherin 23 (otocadherin)	CDH23	126.599	-0.766326	0.116227	-6.59337	4.29943e-11	2.37902e-09
ENSMUSG00000043448	Gjc2	protein_coding	11	59175568	gap junction protein, gamma 2	GJC2	252.235	0.834778	0.126608	6.59342	4.29819e-11	2.37902e-09
ENSMUSG00000026082	Rev1	protein_coding	1	38052786	REV1, DNA directed polymerase	REV1	2648.31	-0.371136	0.0564338	-6.57648	4.81712e-11	2.65735e-09
ENSMUSG00000035765	Dym	protein_coding	18	75018772	dymeclin	DYM	2216.33	-0.586194	0.0893002	-6.56432	5.22726e-11	2.87483e-09
ENSMUSG00000022199	Slc22a17	protein_coding	14	54906727	solute carrier family 22 (organic cation transporter), member 17	SLC22A17	4868.15	0.601511	0.0916522	6.56298	5.27445e-11	2.88326e-09
ENSMUSG00000066441	Rdh11	protein_coding	12	79174337	retinol dehydrogenase 11	RDH11	1677.9	-0.432536	0.0659016	-6.56336	5.26103e-11	2.88326e-09
ENSMUSG00000006301	Tmbim1	protein_coding	1	74288247	transmembrane BAX inhibitor motif containing 1	TMBIM1	789.523	-0.508552	0.077524	-6.55992	5.38362e-11	2.93407e-09
ENSMUSG00000056966	Gjc3	protein_coding	5	137953461	gap junction protein, gamma 3	GJC3	887.128	-0.579368	0.0883981	-6.55408	5.59857e-11	3.04206e-09
ENSMUSG00000015342	Xk	protein_coding	X	9272756	X-linked Kx blood group	XK	977.965	-0.512296	0.0782667	-6.54551	5.92921e-11	3.21207e-09
ENSMUSG00000034930	Rtkn	protein_coding	6	83135463	rhotekin	RTKN	315.132	0.573315	0.0876702	6.53946	6.17414e-11	3.32485e-09
ENSMUSG00000040957	Cables1	protein_coding	18	11839220	CDK5 and Abl enzyme substrate 1	CABLES1	596.898	-0.654284	0.100046	-6.53983	6.15901e-11	3.32485e-09
ENSMUSG00000049493	Pls1	protein_coding	9	95752642	plastin 1 (I-isoform)	PLS1	358.069	-0.484091	0.0741256	-6.53068	6.54733e-11	3.51535e-09
ENSMUSG00000046341	Gm11223	processed_pseudogene	4	69925630	predicted gene 11223		170.313	-1.04904	0.16094	-6.51821	7.11503e-11	3.80885e-09
ENSMUSG00000061751	Kalrn	protein_coding	16	33974258	kalirin, RhoGEF kinase	KALRN	778.771	-0.472965	0.0725735	-6.51705	7.17033e-11	3.82714e-09
ENSMUSG00000055435	Maf	protein_coding	8	115682942	avian musculoaponeurotic fibrosarcoma oncogene homolog	MAF	799.272	-0.65523	0.100551	-6.51642	7.20041e-11	3.83189e-09
ENSMUSG00000024621	Csf1r	protein_coding	18	61105572	colony stimulating factor 1 receptor	CSF1R	687.833	0.523053	0.0803114	6.51281	7.3758e-11	3.91372e-09
ENSMUSG00000032890	Rims3	protein_coding	4	120854816	regulating synaptic membrane exocytosis 3	RIMS3	5164.88	0.648624	0.0996166	6.51121	7.45497e-11	3.94416e-09
ENSMUSG00000003526	Prodh	protein_coding	16	18060357	proline dehydrogenase	PRODH	402.013	-0.759241	0.11666	-6.50818	7.60667e-11	4.01268e-09
ENSMUSG00000026421	Csrp1	protein_coding	1	135720061	cysteine and glycine-rich protein 1	CSRP1	5040.72	-0.454042	0.0697982	-6.50507	7.76591e-11	4.08478e-09
ENSMUSG00000037016	Frem2	protein_coding	3	53513938	Fras1 related extracellular matrix protein 2	FREM2	88.1572	0.872664	0.13424	6.50078	7.99069e-11	4.19083e-09
ENSMUSG00000024462	Gabbr1	protein_coding	17	37045966	gamma-aminobutyric acid (GABA) B receptor, 1	GABBR1	15037.8	-0.391676	0.0603835	-6.48647	8.78725e-11	4.59527e-09
ENSMUSG00000097789	Gm2115	protein_coding	7	84528954	predicted gene 2115		551.843	-0.543582	0.0838306	-6.48429	8.91502e-11	4.64866e-09
ENSMUSG00000062078	Qk	protein_coding	17	10206471	quaking	QKI	8047.41	-0.489744	0.0755352	-6.48365	8.95286e-11	4.65497e-09
ENSMUSG00000034007	Scaper	protein_coding	9	55549879	S phase cyclin A-associated protein in the ER	SCAPER	5441.61	-0.576719	0.0889912	-6.48063	9.13377e-11	4.73543e-09
ENSMUSG00000038026	Kcnj9	protein_coding	1	172320501	potassium inwardly-rectifying channel, subfamily J, member 9	KCNJ9	2680.59	-0.481966	0.0745298	-6.46676	1.00125e-10	5.17616e-09
ENSMUSG00000106408	Gm43321	TEC	5	48819476	predicted gene 43321		65.3227	-1.14052	0.176404	-6.46536	1.01055e-10	5.20935e-09
ENSMUSG00000026475	Rgs16	protein_coding	1	153740349	regulator of G-protein signaling 16	RGS16	140.374	-0.668495	0.103435	-6.46293	1.02693e-10	5.27878e-09
ENSMUSG00000031109	Enox2	protein_coding	X	49009707	ecto-NOX disulfide-thiol exchanger 2	ENOX2	529.071	-0.499311	0.0773077	-6.45876	1.05568e-10	5.41117e-09
ENSMUSG00000045287	Rtn4rl1	protein_coding	11	75193783	reticulon 4 receptor-like 1	RTN4RL1	923.425	-0.584319	0.0906052	-6.44906	1.12545e-10	5.7525e-09
ENSMUSG00000032232	Cgnl1	protein_coding	9	71626509	cingulin-like 1	CGNL1	1241	-0.776865	0.120537	-6.44501	1.15591e-10	5.89158e-09
ENSMUSG00000023004	Tuba1b	protein_coding	15	98931425	tubulin, alpha 1B	TUBA1B	351.096	0.842365	0.13084	6.43812	1.20959e-10	6.14783e-09
ENSMUSG00000021767	Kat6b	protein_coding	14	21481434	K(lysine) acetyltransferase 6B	KAT6B	2488.16	-0.408213	0.0634255	-6.43611	1.2257e-10	6.21148e-09
ENSMUSG00000026527	Rgs7	protein_coding	1	175059087	regulator of G protein signaling 7	RGS7	1736.88	-0.528756	0.0821598	-6.43571	1.22898e-10	6.21148e-09
ENSMUSG00000030662	Ipo5	protein_coding	14	120911194	importin 5	IPO5	3105.39	-0.367217	0.0570886	-6.43241	1.25599e-10	6.33034e-09
ENSMUSG00000027716	Trpc3	protein_coding	3	36620482	transient receptor potential cation channel, subfamily C, member 3	TRPC3	3017.73	-0.396377	0.0616637	-6.42805	1.2925e-10	6.49624e-09
ENSMUSG00000036908	Unc93b1	protein_coding	19	3935186	unc-93 homolog B1 (C. elegans)	UNC93B1	126.202	0.66229	0.103053	6.4267	1.30406e-10	6.53618e-09
ENSMUSG00000028583	Pdpn	protein_coding	4	143267431	podoplanin	PDPN	305.333	0.558968	0.0869904	6.42562	1.31329e-10	6.56429e-09
ENSMUSG00000031971	Ccsap	protein_coding	8	123840831	centriole, cilia and spindle associated protein	CCSAP	493.975	-0.566623	0.0882152	-6.42319	1.33449e-10	6.65185e-09
ENSMUSG00000006204	5430419D17Rik	protein_coding	7	131174402	RIKEN cDNA 5430419D17 gene		12.766	-1.23492	0.192398	-6.41856	1.37567e-10	6.83827e-09
ENSMUSG00000005716	Pvalb	protein_coding	15	78191114	parvalbumin	PVALB	19827.4	-0.439271	0.0684798	-6.4146	1.41195e-10	6.99942e-09
ENSMUSG00000035929	H2-Q4	protein_coding	17	35379617	histocompatibility 2, Q region locus 4	HLA-A	159.105	0.886216	0.138356	6.40533	1.50044e-10	7.41776e-09
ENSMUSG00000054162	Spock3	protein_coding	8	62951009	sparc/osteonectin, cwcv and kazal-like domains proteoglycan 3	SPOCK3	3140.55	-0.380115	0.0594507	-6.39378	1.6183e-10	7.97863e-09
ENSMUSG00000040253	Gbp7	protein_coding	3	142530342	guanylate binding protein 7	GBP7	198.115	0.859492	0.13489	6.37181	1.86807e-10	9.185e-09
ENSMUSG00000060090	Rp2	protein_coding	X	20364481	retinitis pigmentosa 2 homolog	RP2	1115.58	-0.448585	0.0704491	-6.36751	1.92127e-10	9.42097e-09
ENSMUSG00000056531	Ccdc18	protein_coding	5	108132875	coiled-coil domain containing 18	CCDC18	106.919	-0.711024	0.111749	-6.36268	1.98257e-10	9.69532e-09
ENSMUSG00000039841	Zfp800	protein_coding	6	28239927	zinc finger protein 800	ZNF800	1089.11	-0.548694	0.0864481	-6.34709	2.19427e-10	1.07017e-08
ENSMUSG00000028268	Gbp3	protein_coding	3	142560026	guanylate binding protein 3	GBP4	201.916	1.04648	0.164953	6.3441	2.23736e-10	1.08825e-08
ENSMUSG00000049404	Rarres1	protein_coding	3	67478972	retinoic acid receptor responder (tazarotene induced) 1	RARRES1	25.2941	-1.1548	0.182046	-6.34346	2.24656e-10	1.08979e-08
ENSMUSG00000021010	Npas3	protein_coding	12	53248677	neuronal PAS domain protein 3	NPAS3	450.899	-0.491433	0.0775695	-6.33539	2.36749e-10	1.14538e-08
ENSMUSG00000048960	Prex2	protein_coding	1	10993465	phosphatidylinositol-3,4,5-trisphosphate-dependent Rac exchange factor 2	PREX2	6492.75	-0.592887	0.0937736	-6.32254	2.57299e-10	1.24148e-08
ENSMUSG00000024411	Aqp4	protein_coding	18	15389394	aquaporin 4	AQP4	10649.9	-0.550246	0.0871002	-6.31739	2.66014e-10	1.28012e-08
ENSMUSG00000038642	Ctss	protein_coding	3	95526786	cathepsin S	CTSS	1175.79	0.498308	0.0788867	6.31675	2.67116e-10	1.28202e-08
ENSMUSG00000004892	Bcan	protein_coding	3	87987531	brevican	BCAN	2226.43	0.586535	0.0928694	6.3157	2.68944e-10	1.28737e-08
ENSMUSG00000020023	Tmcc3	protein_coding	10	94311949	transmembrane and coiled coil domains 3	TMCC3	761.016	0.424141	0.0671637	6.31502	2.70121e-10	1.28959e-08
ENSMUSG00000038540	Tmc3	protein_coding	7	83584927	transmembrane channel-like gene family 3	TMC3	40.5262	0.974466	0.154528	6.30609	2.86165e-10	1.3626e-08
ENSMUSG00000021265	Slc25a29	protein_coding	12	108825873	solute carrier family 25 (mitochondrial carrier, palmitoylcarnitine transporter), member 29	SLC25A29	320.931	-0.699075	0.110939	-6.30141	2.9495e-10	1.40074e-08
ENSMUSG00000105771	2900064K03Rik	TEC	5	49515825	RIKEN cDNA 2900064K03 gene		380.327	-1.10386	0.175249	-6.29879	2.99982e-10	1.42091e-08
ENSMUSG00000025239	Limd1	protein_coding	9	123478706	LIM domains containing 1	LIMD1	290.782	0.554524	0.0881202	6.29281	3.11761e-10	1.47285e-08
ENSMUSG00000041193	Pla2g5	protein_coding	4	138799244	phospholipase A2, group V	PLA2G5	175.257	0.828776	0.131785	6.28885	3.19822e-10	1.50699e-08
ENSMUSG00000032898	Fbxo21	protein_coding	5	117976730	F-box protein 21	FBXO21	2938.41	0.387261	0.0616473	6.28188	3.34507e-10	1.5721e-08
ENSMUSG00000026094	Stk17b	protein_coding	1	53755506	serine/threonine kinase 17b (apoptosis-inducing)	STK17B	3388.31	-0.483174	0.0769851	-6.2762	3.46949e-10	1.62635e-08
ENSMUSG00000025878	Uimc1	protein_coding	13	55027880	ubiquitin interaction motif containing 1	UIMC1	1287.65	-0.476277	0.0759368	-6.27201	3.56407e-10	1.66636e-08
ENSMUSG00000045672	Col27a1	protein_coding	4	63214004	collagen, type XXVII, alpha 1	COL27A1	125.7	-1.01195	0.161409	-6.26949	3.62233e-10	1.68924e-08
ENSMUSG00000039611	Tmem246	protein_coding	4	49584506	transmembrane protein 246	TMEM246	1340.38	0.504014	0.0804293	6.26655	3.69145e-10	1.71705e-08
ENSMUSG00000075602	Ly6a	protein_coding	15	74994877	lymphocyte antigen 6 complex, locus A		316.504	0.773292	0.123421	6.26548	3.71675e-10	1.72438e-08
ENSMUSG00000032383	Ppib	protein_coding	9	66060222	peptidylprolyl isomerase B	PPIB	2476.71	0.31241	0.0499674	6.25227	4.04521e-10	1.87197e-08
ENSMUSG00000046719	Nxph3	protein_coding	11	95509845	neurexophilin 3	NXPH3	170.101	-0.79921	0.127872	-6.25006	4.10285e-10	1.8938e-08
ENSMUSG00000033350	Chst2	protein_coding	9	95399292	carbohydrate sulfotransferase 2	CHST2	1949.8	0.427266	0.0684193	6.24482	4.24287e-10	1.95345e-08
ENSMUSG00000035242	Oaz1	protein_coding	10	80826656	ornithine decarboxylase antizyme 1	OAZ1	535.292	0.643008	0.103007	6.24237	4.30979e-10	1.97922e-08
ENSMUSG00000075334	Rprm	protein_coding	2	54084093	reprimo, TP53 dependent G2 arrest mediator candidate	RPRM	26.9258	1.12151	0.180097	6.22727	4.7464e-10	2.17421e-08
ENSMUSG00000052776	Oas1a	protein_coding	5	120896256	2'-5' oligoadenylate synthetase 1A	OAS1	23.607	1.24136	0.199395	6.22566	4.79546e-10	2.19114e-08
ENSMUSG00000021273	Fdft1	protein_coding	14	63145153	farnesyl diphosphate farnesyl transferase 1	FDFT1	501.551	-0.616045	0.0989702	-6.22455	4.82954e-10	2.20115e-08
ENSMUSG00000041423	Paqr6	protein_coding	3	88364584	progestin and adipoQ receptor family member VI	PAQR6	259.331	-0.755596	0.12161	-6.21329	5.18863e-10	2.35887e-08
ENSMUSG00000041548	Hspb8	protein_coding	5	116408491	heat shock protein 8	HSPB8	472.415	-0.787173	0.126743	-6.21078	5.27238e-10	2.39094e-08
ENSMUSG00000031897	Psmb10	protein_coding	8	105935735	proteasome (prosome, macropain) subunit, beta type 10	PSMB10	428.291	0.543053	0.0874613	6.20907	5.32997e-10	2.41101e-08
ENSMUSG00000045441	Gprin3	protein_coding	6	59347226	GPRIN family member 3	GPRIN3	859.438	0.792793	0.127786	6.20409	5.50157e-10	2.48243e-08
ENSMUSG00000032374	Plod2	protein_coding	9	92542223	procollagen lysine, 2-oxoglutarate 5-dioxygenase 2	PLOD2	392.97	0.503038	0.081271	6.18964	6.03019e-10	2.70745e-08
ENSMUSG00000034472	Rasd2	protein_coding	8	75213944	RASD family, member 2	RASD2	261.552	-0.726241	0.117327	-6.18991	6.01983e-10	2.70745e-08
ENSMUSG00000032268	Tmprss5	protein_coding	9	49081260	transmembrane protease, serine 5 (spinesin)	TMPRSS5	40.6508	0.998073	0.161317	6.18704	6.13036e-10	2.73883e-08
ENSMUSG00000051297	2410124H12Rik	sense_overlapping	16	92478742	RIKEN cDNA 2410124H12 gene		47.8877	-0.941636	0.152189	-6.18726	6.12186e-10	2.73883e-08
ENSMUSG00000059834	Sclt1	protein_coding	3	41626720	sodium channel and clathrin linker 1	SCLT1	795.612	-0.511517	0.0827115	-6.18435	6.23581e-10	2.77908e-08
ENSMUSG00000044285	Gm1821	processed_pseudogene	14	46084126	predicted gene 1821		398.956	0.937291	0.1517	6.17857	6.46833e-10	2.87562e-08
ENSMUSG00000105958	Gm43319	TEC	5	48799010	predicted gene 43319		70.7281	-1.10838	0.1795	-6.17479	6.62505e-10	2.93808e-08
ENSMUSG00000032690	Oas2	protein_coding	5	120730333	2'-5' oligoadenylate synthetase 2	OAS2	16.0871	1.24129	0.201142	6.17122	6.77656e-10	2.99792e-08
ENSMUSG00000034993	Vat1	protein_coding	11	101458745	vesicle amine transport 1	VAT1	460.436	0.566089	0.0917383	6.1707	6.79882e-10	3.00044e-08
ENSMUSG00000029544	Cabp1	protein_coding	5	115168689	calcium binding protein 1	CABP1	1513.38	-0.537929	0.0872266	-6.16703	6.95825e-10	3.06332e-08
ENSMUSG00000029469	Ift81	protein_coding	5	122550204	intraflagellar transport 81	IFT81	1486.58	-0.483871	0.0784755	-6.16588	7.00906e-10	3.0782e-08
ENSMUSG00000028207	Asph	protein_coding	4	9448069	aspartate-beta-hydroxylase	ASPH	14296.3	-0.354276	0.0575723	-6.15358	7.57554e-10	3.31893e-08
ENSMUSG00000022505	Emp2	protein_coding	16	10281749	epithelial membrane protein 2	EMP2	382.709	-0.573486	0.0932084	-6.15272	7.6164e-10	3.32877e-08
ENSMUSG00000025089	Gfra1	protein_coding	19	58235604	glial cell line derived neurotrophic factor family receptor alpha 1	GFRA1	140.287	0.87017	0.141512	6.14909	7.79304e-10	3.39777e-08
ENSMUSG00000004633	Chn2	protein_coding	6	54039554	chimerin 2	CHN2	18927.1	-0.52234	0.0851642	-6.13333	8.60583e-10	3.74312e-08
ENSMUSG00000026676	Ccdc3	protein_coding	2	5137776	coiled-coil domain containing 3	CCDC3	83.6239	-0.951795	0.155388	-6.12529	9.05167e-10	3.9276e-08
ENSMUSG00000004446	Bid	protein_coding	6	120891930	BH3 interacting domain death agonist	BID	51.8208	0.893514	0.145889	6.12461	9.09032e-10	3.93494e-08
ENSMUSG00000022253	Nadk2	protein_coding	15	9071260	NAD kinase 2, mitochondrial	NADK2	1582.97	-0.365271	0.059956	-6.09232	1.11289e-09	4.80587e-08
ENSMUSG00000047797	Gjb1	protein_coding	X	101376378	gap junction protein, beta 1	GJB1	447.154	0.498472	0.0818659	6.08889	1.13697e-09	4.89819e-08
ENSMUSG00000040430	Pitpnc1	protein_coding	11	107207892	phosphatidylinositol transfer protein, cytoplasmic 1	PITPNC1	658.22	-0.506799	0.0833415	-6.08099	1.19444e-09	5.13353e-08
ENSMUSG00000031604	Msmo1	protein_coding	8	64718139	methylsterol monoxygenase 1	MSMO1	899.623	-0.491436	0.0808436	-6.07885	1.21046e-09	5.19005e-08
ENSMUSG00000086363	A330102I10Rik	lincRNA	13	29014399	RIKEN cDNA A330102I10 gene		29.7764	1.06506	0.17522	6.07842	1.21374e-09	5.19184e-08
ENSMUSG00000054901	Arhgef33	protein_coding	17	80307407	Rho guanine nucleotide exchange factor (GEF) 33	ARHGEF33	3713.62	-0.463786	0.0763084	-6.07779	1.21848e-09	5.19982e-08
ENSMUSG00000041556	Fbxo2	protein_coding	4	148160621	F-box protein 2	FBXO2	729.556	-0.578615	0.0953501	-6.06832	1.29255e-09	5.50293e-08
ENSMUSG00000041225	Arhgap12	protein_coding	18	6024427	Rho GTPase activating protein 12	ARHGAP12	4136.7	-0.357908	0.0589995	-6.06629	1.30897e-09	5.55975e-08
ENSMUSG00000035126	Wdr78	protein_coding	4	103038065	WD repeat domain 78	WDR78	243.818	-0.633762	0.104485	-6.0656	1.31462e-09	5.57068e-08
ENSMUSG00000002820	Atg4d	protein_coding	9	21265293	autophagy related 4D, cysteine peptidase	ATG4D	1282.36	0.399697	0.0659237	6.06302	1.33585e-09	5.64742e-08
ENSMUSG00000020521	Rnft1	protein_coding	11	86484657	ring finger protein, transmembrane 1	RNFT1	637.249	-0.384098	0.0635352	-6.04543	1.49008e-09	6.28472e-08
ENSMUSG00000000743	Chmp1a	protein_coding	8	123204264	charged multivesicular body protein 1A	CHMP1A	1096.82	0.435963	0.0721452	6.04285	1.51413e-09	6.3713e-08
ENSMUSG00000026098	Pms1	protein_coding	1	53189187	postmeiotic segregation increased 1 (S. cerevisiae)	PMS1	4381.82	-0.527307	0.0872804	-6.04153	1.52658e-09	6.4088e-08
ENSMUSG00000056476	Med12l	protein_coding	3	59005825	mediator complex subunit 12-like	MED12L	2652.77	-0.352849	0.0584901	-6.03263	1.61315e-09	6.75658e-08
ENSMUSG00000020459	Mtif2	protein_coding	11	29526408	mitochondrial translational initiation factor 2	MTIF2	975.37	-0.403491	0.0669433	-6.02735	1.66668e-09	6.96464e-08
ENSMUSG00000058135	Gstm1	protein_coding	3	108012255	glutathione S-transferase, mu 1	GSTM5	1738.19	-0.5787	0.0960427	-6.02544	1.68645e-09	7.03104e-08
ENSMUSG00000003949	Hlf	protein_coding	11	90336536	hepatic leukemia factor	HLF	814.802	-0.54128	0.0899113	-6.02016	1.7425e-09	7.24799e-08
ENSMUSG00000058672	Tubb2a	protein_coding	13	34074301	tubulin, beta 2A class IIA	TUBB2A	2288.16	0.559427	0.0929499	6.01858	1.75954e-09	7.30207e-08
ENSMUSG00000028883	Sema3a	protein_coding	5	13125414	sema domain, immunoglobulin domain (Ig), short basic domain, secreted, (semaphorin) 3A	SEMA3A	1046.3	0.662769	0.110157	6.01658	1.78136e-09	7.37573e-08
ENSMUSG00000024293	Esco1	protein_coding	18	10566602	establishment of sister chromatid cohesion N-acetyltransferase 1	ESCO1	1770.06	-0.426793	0.0709844	-6.01249	1.82696e-09	7.53957e-08
ENSMUSG00000029757	Dync1i1	protein_coding	6	5725639	dynein cytoplasmic 1 intermediate chain 1	DYNC1I1	4785.88	0.337974	0.0562139	6.01228	1.82926e-09	7.53957e-08
ENSMUSG00000020218	Wif1	protein_coding	10	121033960	Wnt inhibitory factor 1	WIF1	56.0074	-1.16621	0.194076	-6.00901	1.86655e-09	7.67575e-08
ENSMUSG00000021314	Amph	protein_coding	13	18948351	amphiphysin	AMPH	5157.43	0.232065	0.038645	6.00504	1.91283e-09	7.84824e-08
ENSMUSG00000087658	Hotairm1	antisense	6	52156902	Hoxa transcript antisense RNA, myeloid-specific 1		8.1527	1.23158	0.205566	5.99118	2.08323e-09	8.52803e-08
ENSMUSG00000002930	Ppp1r17	protein_coding	6	56017497	protein phosphatase 1, regulatory subunit 17	PPP1R17	4439.52	-0.46479	0.0776412	-5.98638	2.14564e-09	8.7637e-08
ENSMUSG00000022037	Clu	protein_coding	14	65968483	clusterin	CLU	7395.02	-0.530541	0.0886617	-5.98388	2.17879e-09	8.87907e-08
ENSMUSG00000031066	Usp11	protein_coding	X	20703906	ubiquitin specific peptidase 11	USP11	1594.25	0.384843	0.0643438	5.98104	2.21717e-09	9.01517e-08
ENSMUSG00000087142	Gm12454	antisense	4	43504428	predicted gene 12454		5.88558	-1.21405	0.20321	-5.97435	2.31003e-09	9.37168e-08
ENSMUSG00000012609	Ttll5	protein_coding	12	85824659	tubulin tyrosine ligase-like family, member 5	TTLL5	3601.43	-0.410441	0.0687475	-5.97026	2.36877e-09	9.58847e-08
ENSMUSG00000047787	Flrt1	protein_coding	19	7092014	fibronectin leucine rich transmembrane protein 1	FLRT1	296.939	-0.585007	0.0980278	-5.96777	2.40521e-09	9.71424e-08
ENSMUSG00000025572	Tmc6	protein_coding	11	117765988	transmembrane channel-like gene family 6	TMC6	64.7264	0.891609	0.149552	5.96188	2.49352e-09	1.00485e-07
ENSMUSG00000031129	Slc9a9	protein_coding	9	94669909	solute carrier family 9 (sodium/hydrogen exchanger), member 9	SLC9A9	430.982	0.557216	0.0934932	5.95997	2.52284e-09	1.01441e-07
ENSMUSG00000023094	Msrb2	protein_coding	2	19371440	methionine sulfoxide reductase B2	MSRB2	344.694	0.595405	0.0999471	5.9572	2.56597e-09	1.02864e-07
ENSMUSG00000024533	Spire1	protein_coding	18	67488209	spire homolog 1 (Drosophila)	SPIRE1	4486.21	-0.40527	0.0680329	-5.95697	2.56961e-09	1.02864e-07
ENSMUSG00000029348	Asphd2	protein_coding	5	112384354	aspartate beta-hydroxylase domain containing 2	ASPHD2	1062.61	0.48648	0.0817915	5.94781	2.71759e-09	1.08548e-07
ENSMUSG00000046027	Stard5	protein_coding	7	83631959	StAR-related lipid transfer (START) domain containing 5	STARD5	424.969	0.529816	0.0891119	5.94551	2.75595e-09	1.09837e-07
ENSMUSG00000027855	Sycp1	protein_coding	3	102818499	synaptonemal complex protein 1	SYCP1	929.741	-0.666494	0.112187	-5.94091	2.83445e-09	1.12718e-07
ENSMUSG00000036422	Pcdh8	protein_coding	14	79766775	protocadherin 8	PCDH8	32.9805	1.07453	0.18092	5.93926	2.86304e-09	1.13605e-07
ENSMUSG00000093460	Six3os1	processed_transcript	17	85600651	SIX homeobox 3, opposite strand 1		7.59662	1.20045	0.202152	5.93834	2.87918e-09	1.13995e-07
ENSMUSG00000106414	Gm43320	TEC	5	48843420	predicted gene 43320		106.625	-1.06768	0.179896	-5.93502	2.93813e-09	1.16076e-07
ENSMUSG00000046182	Gsg1l	protein_coding	7	125878420	GSG1-like	GSG1L	95.8389	-0.766475	0.129187	-5.93306	2.97347e-09	1.17216e-07
ENSMUSG00000072066	6720489N17Rik	protein_coding	13	62603013	RIKEN cDNA 6720489N17 gene		53.7352	-0.866877	0.14624	-5.92776	3.0709e-09	1.20793e-07
ENSMUSG00000038290	Smg6	protein_coding	11	74925823	Smg-6 homolog, nonsense mediated mRNA decay factor (C. elegans)	SMG6	1197.21	-0.437627	0.0738404	-5.92667	3.09143e-09	1.21337e-07
ENSMUSG00000001520	Nrip2	protein_coding	6	128399296	nuclear receptor interacting protein 2	NRIP2	207.368	0.747785	0.126231	5.92392	3.14359e-09	1.22851e-07
ENSMUSG00000013766	Ly6g6e	protein_coding	17	35076902	lymphocyte antigen 6 complex, locus G6E	LY6G6E	31.6268	-1.03048	0.173942	-5.92424	3.13749e-09	1.22851e-07
ENSMUSG00000022296	Baalc	protein_coding	15	38933142	brain and acute leukemia, cytoplasmic	BAALC	220.627	-0.573374	0.0968304	-5.92142	3.1917e-09	1.24463e-07
ENSMUSG00000067780	Pi15	protein_coding	1	17601901	peptidase inhibitor 15	PI15	12.7655	-1.12225	0.189538	-5.921	3.19994e-09	1.24516e-07
ENSMUSG00000087361	0610043K17Rik	lincRNA	4	101353783	RIKEN cDNA 0610043K17 gene		65.0209	-1.00945	0.170667	-5.91475	3.32386e-09	1.2906e-07
ENSMUSG00000020990	Cdkl1	protein_coding	12	69746848	cyclin-dependent kinase-like 1 (CDC2-related kinase)	CDKL1	726.597	0.523558	0.0886119	5.90844	3.45362e-09	1.33811e-07
ENSMUSG00000024104	Fam21	protein_coding	6	116208038	family with sequence similarity 21		10780.2	-0.506737	0.0858326	-5.90379	3.55251e-09	1.37348e-07
ENSMUSG00000021319	Sfrp4	protein_coding	13	19623175	secreted frizzled-related protein 4	SFRP4	75.0055	0.971758	0.164622	5.90296	3.57046e-09	1.37748e-07
ENSMUSG00000036641	Ccdc148	protein_coding	2	58821697	coiled-coil domain containing 148	CCDC148	233.628	-0.510342	0.0864736	-5.90171	3.5976e-09	1.38206e-07
ENSMUSG00000041660	Bbox1	protein_coding	2	110262697	butyrobetaine (gamma), 2-oxoglutarate dioxygenase 1 (gamma-butyrobetaine hydroxylase)	BBOX1	268.054	-0.639304	0.108319	-5.90204	3.59043e-09	1.38206e-07
ENSMUSG00000026771	Spopl	protein_coding	2	23506220	speckle-type POZ protein-like	SPOPL	2758.88	-0.438583	0.0743537	-5.89861	3.66578e-09	1.40527e-07
ENSMUSG00000020701	Tmem132e	protein_coding	11	82388900	transmembrane protein 132E	TMEM132E	344.83	0.630072	0.106851	5.89676	3.70709e-09	1.4181e-07
ENSMUSG00000036887	C1qa	protein_coding	4	136895917	complement component 1, q subcomponent, alpha polypeptide	C1QA	565.395	0.643875	0.109314	5.89013	3.85896e-09	1.47308e-07
ENSMUSG00000010358	Ifi35	protein_coding	11	101448407	interferon-induced protein 35	IFI35	86.2345	0.853729	0.144999	5.88783	3.91307e-09	1.49059e-07
ENSMUSG00000087651	1500009L16Rik	protein_coding	10	83722865	RIKEN cDNA 1500009L16 gene	C12orf75	126.707	-0.751657	0.127828	-5.8802	4.09765e-09	1.55762e-07
ENSMUSG00000022561	Gpaa1	protein_coding	15	76331231	GPI anchor attachment protein 1	GPAA1	634.325	0.512723	0.0872104	5.87915	4.12374e-09	1.56425e-07
ENSMUSG00000040938	Slc16a11	protein_coding	11	70212752	solute carrier family 16 (monocarboxylic acid transporters), member 11	SLC16A11	605.516	-0.772861	0.131471	-5.87859	4.13776e-09	1.56629e-07
ENSMUSG00000018965	Ywhah	protein_coding	5	33018816	tyrosine 3-monooxygenase/tryptophan 5-monooxygenase activation protein, eta polypeptide	YWHAH	6919.23	-0.547058	0.0930697	-5.87795	4.15391e-09	1.56912e-07
ENSMUSG00000024143	Rhoq	protein_coding	17	86963082	ras homolog family member Q	RHOQ	1123.91	0.354232	0.0602885	5.87561	4.21284e-09	1.58806e-07
ENSMUSG00000063142	Kcnma1	protein_coding	14	23289431	potassium large conductance calcium-activated channel, subfamily M, alpha member 1	KCNMA1	1861.52	-0.485413	0.0826745	-5.87138	4.32183e-09	1.62576e-07
ENSMUSG00000032717	Mdfi	protein_coding	17	47815328	MyoD family inhibitor	MDFI	121.447	-0.930133	0.158489	-5.86874	4.39115e-09	1.64841e-07
ENSMUSG00000053626	Tll1	protein_coding	8	64014931	tolloid-like	TLL1	1533.88	-0.389121	0.066416	-5.85885	4.66093e-09	1.74606e-07
ENSMUSG00000030447	Cyfip1	protein_coding	7	55841745	cytoplasmic FMR1 interacting protein 1	CYFIP1	2509.66	0.396183	0.0676282	5.85825	4.67777e-09	1.74875e-07
ENSMUSG00000052276	Ostn	protein_coding	16	27307489	osteocrin	OSTN	25.9425	-1.17269	0.200232	-5.85666	4.7227e-09	1.76191e-07
ENSMUSG00000039031	Arhgap18	protein_coding	10	26753421	Rho GTPase activating protein 18	ARHGAP18	162.787	0.656105	0.112107	5.85248	4.8429e-09	1.80303e-07
ENSMUSG00000104661	Gm42768	TEC	5	49083874	predicted gene 42768		169.226	-0.982929	0.168179	-5.84454	5.07964e-09	1.88729e-07
ENSMUSG00000025007	Aldh18a1	protein_coding	19	40550257	aldehyde dehydrogenase 18 family, member A1	ALDH18A1	595.46	0.434905	0.0745093	5.83693	5.31724e-09	1.97152e-07
ENSMUSG00000029687	Ezh2	protein_coding	6	47530139	enhancer of zeste 2 polycomb repressive complex 2 subunit	EZH2	1541.83	-0.536644	0.0919685	-5.83508	5.37632e-09	1.98935e-07
ENSMUSG00000042743	Sgtb	protein_coding	13	104109741	small glutamine-rich tetratricopeptide repeat (TPR)-containing, beta	SGTB	2014.64	-0.419933	0.0720428	-5.82895	5.57781e-09	2.05969e-07
ENSMUSG00000001082	Mfsd10	protein_coding	5	34633642	major facilitator superfamily domain containing 10	MFSD10	268.095	0.55675	0.095545	5.8271	5.63999e-09	2.07841e-07
ENSMUSG00000033278	Ptprm	protein_coding	17	66666848	protein tyrosine phosphatase, receptor type, M	PTPRM	1663.33	-0.407595	0.070007	-5.8222	5.80776e-09	2.13589e-07
ENSMUSG00000053519	Kcnip1	protein_coding	11	33629339	Kv channel-interacting protein 1	KCNIP1	1422.41	-0.529377	0.0909465	-5.82075	5.85829e-09	2.1501e-07
ENSMUSG00000040848	Sft2d2	protein_coding	1	165174337	SFT2 domain containing 2	SFT2D2	549.355	0.50116	0.0861495	5.81733	5.97955e-09	2.19016e-07
ENSMUSG00000030921	Trim30a	protein_coding	7	104409025	tripartite motif-containing 30A		89.6127	0.974788	0.167603	5.81605	6.02545e-09	2.20251e-07
ENSMUSG00000031837	Necab2	protein_coding	8	119446719	N-terminal EF-hand calcium binding protein 2	NECAB2	47.7778	-1.07819	0.185422	-5.81476	6.07204e-09	2.21507e-07
ENSMUSG00000060780	Lrrtm1	protein_coding	6	77242689	leucine rich repeat transmembrane neuronal 1	LRRTM1	93.2503	0.787597	0.135631	5.80691	6.36362e-09	2.31677e-07
ENSMUSG00000052151	Plpp2	protein_coding	10	79526430	phospholipid phosphatase 2	PLPP2	77.9373	0.775421	0.133584	5.80475	6.44608e-09	2.34208e-07
ENSMUSG00000019822	Smpd2	protein_coding	10	41485642	sphingomyelin phosphodiesterase 2, neutral	SMPD2	289.36	0.607107	0.104879	5.78865	7.09544e-09	2.57175e-07
ENSMUSG00000021665	Hexb	protein_coding	13	97176332	hexosaminidase B	HEXB	1638.35	0.425315	0.0734815	5.78805	7.12085e-09	2.57175e-07
ENSMUSG00000022122	Ednrb	protein_coding	14	103814625	endothelin receptor type B	EDNRB	3747.41	-0.63154	0.109105	-5.78838	7.10705e-09	2.57175e-07
ENSMUSG00000000214	Th	protein_coding	7	142892752	tyrosine hydroxylase	TH	84.338	-1.04858	0.181312	-5.78329	7.32521e-09	2.64029e-07
ENSMUSG00000025887	Casp12	protein_coding	9	5345430	caspase 12	CASP12	219.069	-0.667565	0.115461	-5.78171	7.39451e-09	2.65997e-07
ENSMUSG00000040688	Tbl3	protein_coding	17	24697949	transducin (beta)-like 3	TBL3	619.57	0.41756	0.0722253	5.78136	7.41011e-09	2.66029e-07
ENSMUSG00000039457	Ppl	protein_coding	16	5086291	periplakin	PPL	84.7056	1.02636	0.177567	5.78015	7.46344e-09	2.67413e-07
ENSMUSG00000006800	Sulf2	protein_coding	2	166073089	sulfatase 2	SULF2	358.396	0.56645	0.0980381	5.77785	7.56607e-09	2.70554e-07
ENSMUSG00000042251	Pm20d1	protein_coding	1	131797381	peptidase M20 domain containing 1	PM20D1	75.8182	-0.84416	0.146114	-5.77742	7.58555e-09	2.70716e-07
ENSMUSG00000047735	Samd9l	protein_coding	6	3372257	sterile alpha motif domain containing 9-like	SAMD9L	300.015	0.81531	0.141292	5.77039	7.90886e-09	2.81699e-07
ENSMUSG00000037108	Zcwpw1	protein_coding	5	137787798	zinc finger, CW type with PWWP domain 1	ZCWPW1	116.344	-0.583324	0.101124	-5.76841	8.00243e-09	2.84471e-07
ENSMUSG00000020737	Hn1	protein_coding	11	115497353	hematological and neurological expressed sequence 1	HN1	430.034	0.604357	0.104782	5.76776	8.03323e-09	2.85006e-07
ENSMUSG00000006678	Pola1	protein_coding	X	93304767	polymerase (DNA directed), alpha 1	POLA1	1004.09	-0.489418	0.0849157	-5.76357	8.2354e-09	2.91607e-07
ENSMUSG00000033880	Lgals3bp	protein_coding	11	118392751	lectin, galactoside-binding, soluble, 3 binding protein	LGALS3BP	190.337	1.10262	0.191352	5.76227	8.29882e-09	2.93279e-07
ENSMUSG00000025912	Mybl1	protein_coding	1	9667415	myeloblastosis oncogene-like 1	MYBL1	440.41	-0.529284	0.0918737	-5.76099	8.36204e-09	2.94937e-07
ENSMUSG00000023885	Thbs2	protein_coding	17	14665500	thrombospondin 2	THBS2	378.054	0.66164	0.1149	5.75837	8.49288e-09	2.98389e-07
ENSMUSG00000034422	Parp14	protein_coding	16	35832874	poly (ADP-ribose) polymerase family, member 14	PARP14	115.333	1.01388	0.176066	5.75855	8.48371e-09	2.98389e-07
ENSMUSG00000028289	Epha7	protein_coding	4	28813131	Eph receptor A7	EPHA7	1080.12	0.418276	0.0726468	5.75766	8.5289e-09	2.99073e-07
ENSMUSG00000086118	Gm14169	processed_transcript	2	156609206	predicted gene 14169		118.276	-0.645536	0.112174	-5.75476	8.67644e-09	3.03658e-07
ENSMUSG00000039316	Rftn1	protein_coding	17	49992257	raftlin lipid raft linker 1	RFTN1	289.864	0.660266	0.114753	5.75381	8.72545e-09	3.04784e-07
ENSMUSG00000105983	Gm42770	TEC	5	49124587	predicted gene 42770		257.524	-1.03387	0.180098	-5.74061	9.43373e-09	3.2889e-07
ENSMUSG00000029922	Mkrn1	protein_coding	6	39397804	makorin, ring finger protein, 1	MKRN1	3368.2	0.234109	0.0408527	5.73057	1.00091e-08	3.48277e-07
ENSMUSG00000020886	Dlg4	protein_coding	11	70017085	discs, large homolog 4 (Drosophila)	DLG4	2515.23	-0.352857	0.0615805	-5.73	1.00429e-08	3.48783e-07
ENSMUSG00000007872	Id3	protein_coding	4	136143497	inhibitor of DNA binding 3	ID3	236.06	0.679532	0.118781	5.72087	1.05979e-08	3.67354e-07
ENSMUSG00000032656	March3	protein_coding	18	56761716	membrane-associated ring finger (C3HC4) 3	MARCH3	148.28	0.599812	0.104872	5.7195	1.0684e-08	3.6963e-07
ENSMUSG00000032596	Uba7	protein_coding	9	107975505	ubiquitin-like modifier activating enzyme 7	UBA7	51.8861	0.93385	0.163406	5.71492	1.09757e-08	3.78996e-07
ENSMUSG00000039830	Olig2	protein_coding	16	91225550	oligodendrocyte transcription factor 2	OLIG2	196.267	0.675243	0.118311	5.70736	1.14744e-08	3.95463e-07
ENSMUSG00000026321	Tnfrsf11a	protein_coding	1	105780718	tumor necrosis factor receptor superfamily, member 11a, NFKB activator	TNFRSF11A	45.9067	0.857456	0.150363	5.70258	1.18005e-08	4.0593e-07
ENSMUSG00000050335	Lgals3	protein_coding	14	47367751	lectin, galactose binding, soluble 3	LGALS3	48.6111	0.940969	0.165018	5.70223	1.18247e-08	4.05988e-07
ENSMUSG00000062070	Pgk1	protein_coding	X	106187100	phosphoglycerate kinase 1	PGK1	225.486	0.822112	0.14421	5.70078	1.19261e-08	4.08696e-07
ENSMUSG00000041594	Tmtc4	protein_coding	14	122918971	transmembrane and tetratricopeptide repeat containing 4	TMTC4	1494.78	-0.416943	0.0732384	-5.69295	1.24861e-08	4.27075e-07
ENSMUSG00000047786	Lix1	protein_coding	17	17402672	limb and CNS expressed 1	LIX1	211.048	-0.646528	0.113599	-5.69131	1.26072e-08	4.30405e-07
ENSMUSG00000005089	Slc1a2	protein_coding	2	102658659	solute carrier family 1 (glial high affinity glutamate transporter), member 2	SLC1A2	10974.9	-0.587822	0.103294	-5.69077	1.26468e-08	4.30944e-07
ENSMUSG00000015745	Plekho1	protein_coding	3	95988429	pleckstrin homology domain containing, family O member 1	PLEKHO1	1380.81	-0.439093	0.077172	-5.68979	1.27195e-08	4.32606e-07
ENSMUSG00000034917	Tjp3	protein_coding	10	81273207	tight junction protein 3	TJP3	14.3151	-1.13575	0.19982	-5.68388	1.31676e-08	4.47006e-07
ENSMUSG00000020458	Rtn4	protein_coding	11	29692947	reticulon 4	RTN4	12283.3	-0.330092	0.0581305	-5.67847	1.35908e-08	4.60296e-07
ENSMUSG00000037656	Slc20a2	protein_coding	8	22476788	solute carrier family 20, member 2	SLC20A2	2403.77	-0.360382	0.0634673	-5.67823	1.36099e-08	4.60296e-07
ENSMUSG00000059555	Tor4a	protein_coding	2	25192966	torsin family 4, member A	TOR4A	83.6957	-0.714699	0.125874	-5.67787	1.36382e-08	4.60391e-07
ENSMUSG00000035234	Fam175a	protein_coding	5	100805192	family with sequence similarity 175, member A	FAM175A	473.415	-0.600121	0.105701	-5.67755	1.3664e-08	4.60404e-07
ENSMUSG00000021884	Hacl1	protein_coding	14	31552905	2-hydroxyacyl-CoA lyase 1	HACL1	355.256	-0.625385	0.110207	-5.67464	1.38981e-08	4.6742e-07
ENSMUSG00000021719	Rgs7bp	protein_coding	13	104947153	regulator of G-protein signalling 7 binding protein	RGS7BP	4206.91	-0.452057	0.0796738	-5.67385	1.39624e-08	4.68713e-07
ENSMUSG00000034586	Hid1	protein_coding	11	115347707	HID1 domain containing	HID1	1108.79	0.397508	0.0700669	5.67327	1.401e-08	4.69437e-07
ENSMUSG00000023010	Tmbim6	protein_coding	15	99392882	transmembrane BAX inhibitor motif containing 6	TMBIM6	7292.01	0.320218	0.0564722	5.67037	1.42493e-08	4.76576e-07
ENSMUSG00000031482	Slc25a15	protein_coding	8	22375551	solute carrier family 25 (mitochondrial carrier ornithine transporter), member 15	SLC25A15	409.678	0.404149	0.0713708	5.66267	1.49036e-08	4.97538e-07
ENSMUSG00000049709	Nlrp10	protein_coding	7	108921852	NLR family, pyrin domain containing 10	NLRP10	40.6483	-0.860165	0.151967	-5.66022	1.51175e-08	5.03749e-07
ENSMUSG00000001525	Tubb5	protein_coding	17	35833921	tubulin, beta 5 class I	TUBB	6436.22	0.286096	0.0506029	5.65375	1.56984e-08	5.22146e-07
ENSMUSG00000048281	Dleu7	protein_coding	14	62276231	deleted in lymphocytic leukemia, 7	DLEU7	18.9008	1.05822	0.187298	5.64994	1.60506e-08	5.3288e-07
ENSMUSG00000064246	Chil1	protein_coding	1	134182176	chitinase-like 1	CHI3L1	293.421	-0.628301	0.111225	-5.64894	1.61445e-08	5.35014e-07
ENSMUSG00000030621	Me3	protein_coding	7	89632392	malic enzyme 3, NADP(+)-dependent, mitochondrial	ME3	1061.75	0.49185	0.087085	5.64793	1.62394e-08	5.37178e-07
ENSMUSG00000074151	Nlrc5	protein_coding	8	94434356	NLR family, CARD domain containing 5	NLRC5	24.7592	1.09367	0.193706	5.64603	1.64191e-08	5.42128e-07
ENSMUSG00000026622	Nek2	protein_coding	1	191821444	NIMA (never in mitosis gene a)-related expressed kinase 2	NEK2	479.098	-0.742119	0.131507	-5.64318	1.66935e-08	5.50185e-07
ENSMUSG00000039997	Ifi203	protein_coding	1	173920407	interferon activated gene 203	IFI16	35.4235	1.14105	0.202306	5.64023	1.6982e-08	5.58677e-07
ENSMUSG00000048240	Gng7	protein_coding	10	80948624	guanine nucleotide binding protein (G protein), gamma 7	GNG7	131.859	0.595984	0.10578	5.63415	1.7592e-08	5.77693e-07
ENSMUSG00000026435	Slc45a3	protein_coding	1	131962967	solute carrier family 45, member 3	SLC45A3	68.9166	0.842231	0.149692	5.62642	1.83988e-08	6.03093e-07
ENSMUSG00000054196	Cthrc1	protein_coding	15	39076932	collagen triple helix repeat containing 1	CTHRC1	207.103	-0.605661	0.107683	-5.62449	1.86055e-08	6.08768e-07
ENSMUSG00000034765	Dusp5	protein_coding	19	53529109	dual specificity phosphatase 5	DUSP5	1011.56	-0.916732	0.163049	-5.62241	1.88306e-08	6.1502e-07
ENSMUSG00000022537	Tmem44	protein_coding	16	30511855	transmembrane protein 44	TMEM44	192.779	0.574942	0.102287	5.62086	1.90008e-08	6.1946e-07
ENSMUSG00000038255	Neurod2	protein_coding	11	98325415	neurogenic differentiation 2	NEUROD2	1856.47	-0.523689	0.0931987	-5.61906	1.92e-08	6.24827e-07
ENSMUSG00000022898	Dscr3	protein_coding	16	94497783	Down syndrome critical region gene 3	DSCR3	1089.73	0.358696	0.0638424	5.61845	1.92673e-08	6.25892e-07
ENSMUSG00000020486	Sept4	protein_coding	11	87568903	septin 4	SEPT4	11310.6	-0.304958	0.054305	-5.61566	1.95811e-08	6.34948e-07
ENSMUSG00000098749	Gm27477	misc_RNA	6	52162125	predicted gene, 27477		4.99043	1.15677	0.206041	5.61428	1.97378e-08	6.38883e-07
ENSMUSG00000003623	Crot	protein_coding	5	8966033	carnitine O-octanoyltransferase	CROT	1193.16	0.35034	0.062471	5.60805	2.04625e-08	6.61157e-07
ENSMUSG00000039852	Rere	protein_coding	4	150281646	arginine glutamic acid dipeptide (RE) repeats	RERE	2299.53	-0.438483	0.0782638	-5.60262	2.1113e-08	6.80961e-07
ENSMUSG00000028465	Tln1	protein_coding	4	43531519	talin 1	TLN1	1220.05	0.403885	0.0721039	5.60143	2.12594e-08	6.84364e-07
ENSMUSG00000036893	Ehmt1	protein_coding	2	24789928	euchromatic histone methyltransferase 1	EHMT1	1676.08	-0.268889	0.0480062	-5.60114	2.12942e-08	6.84364e-07
ENSMUSG00000106579	Gm42771	TEC	5	49219676	predicted gene 42771		114.467	-0.960622	0.171521	-5.60061	2.13597e-08	6.85252e-07
ENSMUSG00000028453	Fancg	protein_coding	4	43002343	Fanconi anemia, complementation group G	FANCG	190.527	0.596059	0.106443	5.5998	2.14597e-08	6.87243e-07
ENSMUSG00000027706	Sec62	protein_coding	3	30792875	SEC62 homolog (S. cerevisiae)	SEC62	6320.22	-0.374701	0.0669793	-5.59428	2.21537e-08	7.08215e-07
ENSMUSG00000003573	Homer3	protein_coding	8	70282827	homer scaffolding protein 3	HOMER3	5399.42	-0.422	0.0754827	-5.59068	2.26177e-08	7.21773e-07
ENSMUSG00000036995	Asap3	protein_coding	4	136206365	ArfGAP with SH3 domain, ankyrin repeat and PH domain 3	ASAP3	99.9897	0.703755	0.126002	5.58529	2.33314e-08	7.4236e-07
ENSMUSG00000071424	Grid2	protein_coding	6	63255876	glutamate receptor, ionotropic, delta 2	GRID2	6180.07	-0.443499	0.0794062	-5.58519	2.33449e-08	7.4236e-07
ENSMUSG00000034708	Grn	protein_coding	11	102430315	granulin	GRN	566.476	0.569197	0.101923	5.58458	2.3427e-08	7.43664e-07
ENSMUSG00000056214	Pard6g	protein_coding	18	80046895	par-6 family cell polarity regulator gamma	PARD6G	657.819	0.372191	0.0666849	5.58133	2.38687e-08	7.56357e-07
ENSMUSG00000002325	Irf9	protein_coding	14	55603571	interferon regulatory factor 9	IRF9	382.748	0.961393	0.172355	5.578	2.43302e-08	7.69634e-07
ENSMUSG00000028973	Abcb8	protein_coding	5	24393663	ATP-binding cassette, sub-family B (MDR/TAP), member 8	ABCB8	710.602	0.681737	0.122316	5.57357	2.49574e-08	7.87988e-07
ENSMUSG00000086158	Ccpg1os	protein_coding	9	72979722	cell cycle progression 1, opposite strand	C15orf65	144.009	-0.607379	0.10898	-5.57329	2.49975e-08	7.87988e-07
ENSMUSG00000050721	Plekho2	protein_coding	9	65552698	pleckstrin homology domain containing, family O member 2	PLEKHO2	601.181	-0.436701	0.0784352	-5.56766	2.58177e-08	8.12426e-07
ENSMUSG00000003974	Grm3	protein_coding	5	9485541	glutamate receptor, metabotropic 3	GRM3	999.042	-0.41934	0.0753397	-5.56599	2.60668e-08	8.18842e-07
ENSMUSG00000026842	Abl1	protein_coding	2	31688376	c-abl oncogene 1, non-receptor tyrosine kinase	ABL1	856.267	0.347626	0.0624723	5.56449	2.62927e-08	8.24506e-07
ENSMUSG00000039546	Ajap1	protein_coding	4	153373221	adherens junction associated protein 1	AJAP1	427.53	-0.451884	0.0812364	-5.56258	2.65816e-08	8.32123e-07
ENSMUSG00000039166	Akap7	protein_coding	10	25169090	A kinase (PRKA) anchor protein 7	AKAP7	4016.16	-0.514269	0.0925198	-5.55848	2.72136e-08	8.50435e-07
ENSMUSG00000038538	Ubn2	protein_coding	6	38433950	ubinuclein 2	UBN2	2497.56	-0.403366	0.072704	-5.54806	2.88849e-08	9.01108e-07
ENSMUSG00000086662	BC046251	lincRNA	7	65582070	cDNA sequence BC046251		12.2143	1.07454	0.193808	5.54438	2.94993e-08	9.18694e-07
ENSMUSG00000018372	Cep95	protein_coding	11	106789252	centrosomal protein 95	CEP95	708.869	-0.565875	0.102085	-5.54318	2.97024e-08	9.2291e-07
ENSMUSG00000052229	Gpr17	protein_coding	18	31942997	G protein-coupled receptor 17	GPR17	279.656	0.688539	0.124218	5.54298	2.97367e-08	9.2291e-07
ENSMUSG00000022488	Nckap1l	protein_coding	15	103453825	NCK associated protein 1 like	NCKAP1L	125.122	0.588121	0.106158	5.54003	3.02413e-08	9.36963e-07
ENSMUSG00000052551	Adarb2	protein_coding	13	8202866	adenosine deaminase, RNA-specific, B2	ADARB2	706.217	-0.442913	0.0799868	-5.53733	3.0712e-08	9.4992e-07
ENSMUSG00000031320	Rps4x	protein_coding	X	102184941	ribosomal protein S4, X-linked	RPS4X	719.987	0.661394	0.119559	5.53196	3.16678e-08	9.7781e-07
ENSMUSG00000022205	Sub1	protein_coding	15	11981339	SUB1 homolog (S. cerevisiae)	SUB1	3133.33	-0.34488	0.0623638	-5.53014	3.19983e-08	9.86333e-07
ENSMUSG00000049606	Zfp644	protein_coding	5	106616739	zinc finger protein 644	ZNF644	11825.7	-0.505976	0.0915116	-5.52909	3.21899e-08	9.9055e-07
ENSMUSG00000048776	Pthlh	protein_coding	6	147252101	parathyroid hormone-like peptide	PTHLH	26.5378	-0.940519	0.170178	-5.52668	3.26342e-08	1.00252e-06
ENSMUSG00000022323	Rida	protein_coding	15	34484021	reactive intermediate imine deaminase A homolog	RIDA	1532.54	-0.523196	0.0946903	-5.52534	3.28857e-08	1.00788e-06
ENSMUSG00000033355	Rtp4	protein_coding	16	23520291	receptor transporter protein 4	RTP4	80.9814	1.10326	0.199682	5.52509	3.29311e-08	1.00788e-06
ENSMUSG00000075701	Selenos	protein_coding	7	66079649	selenoprotein S	SELENOS	1377.49	-0.41236	0.0746372	-5.52485	3.29759e-08	1.00788e-06
ENSMUSG00000011034	Slc5a1	protein_coding	5	33104219	solute carrier family 5 (sodium/glucose cotransporter), member 1	SLC5A1	335.941	-0.522116	0.0945266	-5.52348	3.32351e-08	1.01409e-06
ENSMUSG00000038623	Tm6sf1	protein_coding	7	81859001	transmembrane 6 superfamily member 1	TM6SF1	512.175	-0.366633	0.0664433	-5.51799	3.42899e-08	1.04276e-06
ENSMUSG00000039068	Zzz3	protein_coding	3	152395473	zinc finger, ZZ domain containing 3	ZZZ3	2612.88	-0.29862	0.0541163	-5.51812	3.42649e-08	1.04276e-06
ENSMUSG00000048706	Lurap1l	protein_coding	4	80910646	leucine rich adaptor protein 1-like	LURAP1L	130.416	0.625374	0.113351	5.51716	3.44524e-08	1.04594e-06
ENSMUSG00000026385	Dbi	protein_coding	1	120113280	diazepam binding inhibitor	DBI	6214.06	-0.53662	0.0972778	-5.51636	3.46093e-08	1.04719e-06
ENSMUSG00000028527	Ak4	protein_coding	4	101419277	adenylate kinase 4	AK4	1664.73	-0.366863	0.0665027	-5.51651	3.45796e-08	1.04719e-06
ENSMUSG00000031026	Trim66	protein_coding	7	109449006	tripartite motif-containing 66	TRIM66	272.027	0.592904	0.107574	5.5116	3.5558e-08	1.0741e-06
ENSMUSG00000068323	Slc4a5	protein_coding	6	83219828	solute carrier family 4, sodium bicarbonate cotransporter, member 5	SLC4A5	42.2645	-1.12041	0.203293	-5.5113	3.56194e-08	1.07416e-06
ENSMUSG00000027977	Ndst3	protein_coding	3	123526166	N-deacetylase/N-sulfotransferase (heparan glucosaminyl) 3	NDST3	5365.56	-0.40442	0.0733849	-5.51094	3.56915e-08	1.07455e-06
ENSMUSG00000040351	Ankib1	protein_coding	5	3690000	ankyrin repeat and IBR domain containing 1	ANKIB1	5227.63	-0.387652	0.0704689	-5.50104	3.77568e-08	1.13484e-06
ENSMUSG00000016200	Syt14	protein_coding	1	192891233	synaptotagmin XIV	SYT14	1454.18	-0.390511	0.0710607	-5.49545	3.89717e-08	1.16941e-06
ENSMUSG00000029126	Nsg1	protein_coding	5	38137192	neuron specific gene family member 1	NSG1	15876.2	-0.364232	0.0662902	-5.4945	3.91819e-08	1.17377e-06
ENSMUSG00000034265	Zdhhc14	protein_coding	17	5492600	zinc finger, DHHC domain containing 14	ZDHHC14	1112.6	-0.354908	0.0646731	-5.48772	4.07153e-08	1.21769e-06
ENSMUSG00000020289	Nprl3	protein_coding	11	32225628	nitrogen permease regulator-like 3	NPRL3	418.549	0.44606	0.0813397	5.48392	4.16008e-08	1.24212e-06
ENSMUSG00000020143	Dock2	protein_coding	11	34226815	dedicator of cyto-kinesis 2	DOCK2	65.0586	0.685307	0.125006	5.48219	4.20089e-08	1.25224e-06
ENSMUSG00000054364	Rhob	protein_coding	12	8497763	ras homolog family member B	RHOB	2436.47	0.473653	0.0864293	5.48023	4.24767e-08	1.2641e-06
ENSMUSG00000025268	Maged2	protein_coding	X	150806370	melanoma antigen, family D, 2	MAGED2	1257	0.370444	0.0676697	5.47429	4.39259e-08	1.30508e-06
ENSMUSG00000074749	Kiz	protein_coding	2	146855864	kizuna centrosomal protein	KIZ	1110.33	-0.46985	0.0859664	-5.4655	4.61593e-08	1.36919e-06
ENSMUSG00000048616	Nog	protein_coding	11	89300638	noggin	NOG	169.518	-0.790316	0.144754	-5.4597	4.76927e-08	1.41236e-06
ENSMUSG00000033849	B3galt2	protein_coding	1	143640664	UDP-Gal:betaGlcNAc beta 1,3-galactosyltransferase, polypeptide 2	B3GALT2	1169.33	-0.672346	0.123174	-5.45849	4.80201e-08	1.41973e-06
ENSMUSG00000034771	Tle2	protein_coding	10	81574561	transducin-like enhancer of split 2	TLE2	459.312	-0.715822	0.131176	-5.45696	4.84352e-08	1.42967e-06
ENSMUSG00000061175	Fnip2	protein_coding	3	79455974	folliculin interacting protein 2	FNIP2	1332.16	-0.331223	0.0607276	-5.45424	4.91816e-08	1.44934e-06
ENSMUSG00000046844	Vat1l	protein_coding	8	114205612	vesicle amine transport protein 1 like	VAT1L	2833.89	0.458107	0.0840488	5.45049	5.02319e-08	1.47788e-06
ENSMUSG00000091556	Gm14569	protein_coding	X	36423601	predicted gene 14569	KIAA1210	19.2229	-1.03361	0.18982	-5.44521	5.17431e-08	1.51987e-06
ENSMUSG00000025728	Pigq	protein_coding	17	25926421	phosphatidylinositol glycan anchor biosynthesis, class Q	PIGQ	1213.96	0.426396	0.0783692	5.44086	5.30228e-08	1.55494e-06
ENSMUSG00000044968	Napepld	protein_coding	5	21662901	N-acyl phosphatidylethanolamine phospholipase D	NAPEPLD	376.678	-0.466202	0.0857576	-5.43628	5.44055e-08	1.59195e-06
ENSMUSG00000057337	Chst3	protein_coding	10	60181532	carbohydrate (chondroitin 6/keratan) sulfotransferase 3	CHST3	45.7296	0.815897	0.150089	5.4361	5.44609e-08	1.59195e-06
ENSMUSG00000020614	Fam20a	protein_coding	11	109669749	family with sequence similarity 20, member A	FAM20A	258.812	-0.612224	0.112631	-5.43567	5.45922e-08	1.59321e-06
ENSMUSG00000061808	Ttr	protein_coding	18	20665250	transthyretin	TTR	4904.68	-0.875421	0.161247	-5.42906	5.66521e-08	1.65066e-06
ENSMUSG00000006517	Mvd	protein_coding	8	122433601	mevalonate (diphospho) decarboxylase	MVD	382.869	0.466469	0.0859322	5.42834	5.6881e-08	1.65467e-06
ENSMUSG00000003541	Ier3	protein_coding	17	35821684	immediate early response 3	IER3	223.329	-0.627488	0.115688	-5.42396	5.8294e-08	1.69305e-06
ENSMUSG00000034117	Ptgdr2	protein_coding	19	10937160	prostaglandin D2 receptor 2	PTGDR2	20.5635	1.09818	0.202563	5.42143	5.91249e-08	1.71443e-06
ENSMUSG00000068748	Ptprz1	protein_coding	6	22875502	protein tyrosine phosphatase, receptor type Z, polypeptide 1	PTPRZ1	6903.54	-0.536296	0.0989339	-5.42075	5.93511e-08	1.71824e-06
ENSMUSG00000030298	Sec13	protein_coding	6	113728062	SEC13 homolog, nuclear pore and COPII coat complex component	SEC13	1407.95	0.327234	0.0603845	5.41917	5.9876e-08	1.73067e-06
ENSMUSG00000026833	Olfm1	protein_coding	2	28192992	olfactomedin 1	OLFM1	7008.11	-0.352268	0.0650147	-5.41829	6.01708e-08	1.73641e-06
ENSMUSG00000057134	Ado	protein_coding	10	67544512	2-aminoethanethiol (cysteamine) dioxygenase	ADO	2572	0.222881	0.0411427	5.41727	6.05162e-08	1.7436e-06
ENSMUSG00000097317	Gm17281	lincRNA	2	91250743	predicted gene, 17281		83.1822	-0.745637	0.137653	-5.41677	6.06849e-08	1.74568e-06
ENSMUSG00000035735	Dagla	protein_coding	19	10245265	diacylglycerol lipase, alpha	DAGLA	695.616	-0.458496	0.0846605	-5.4157	6.10497e-08	1.75339e-06
ENSMUSG00000017754	Pltp	protein_coding	2	164839518	phospholipid transfer protein	PLTP	1483.21	-0.416832	0.0769722	-5.41535	6.11674e-08	1.75398e-06
ENSMUSG00000031812	Map1lc3b	protein_coding	8	121590361	microtubule-associated protein 1 light chain 3 beta	MAP1LC3B	1980.98	0.387661	0.0716509	5.41041	6.28808e-08	1.80026e-06
ENSMUSG00000006273	Atp6v1b2	protein_coding	8	69088646	ATPase, H+ transporting, lysosomal V1 subunit B2	ATP6V1B2	8494.47	0.439835	0.0813039	5.40976	6.31098e-08	1.80396e-06
ENSMUSG00000024827	Gldc	protein_coding	19	30098449	glycine decarboxylase	GLDC	728.811	-0.449716	0.0831722	-5.40705	6.40706e-08	1.82854e-06
ENSMUSG00000029094	Afap1	protein_coding	5	35893319	actin filament associated protein 1	AFAP1	285.283	0.506315	0.0936859	5.40439	6.50292e-08	1.85297e-06
ENSMUSG00000026407	Cacna1s	protein_coding	1	136052750	calcium channel, voltage-dependent, L type, alpha 1S subunit	CACNA1S	15.1465	-1.05113	0.194573	-5.40226	6.58056e-08	1.87215e-06
ENSMUSG00000028703	Lrrc41	protein_coding	4	116075269	leucine rich repeat containing 41	LRRC41	1016.11	0.376987	0.0697932	5.40148	6.6095e-08	1.87743e-06
ENSMUSG00000097040	2610316D01Rik	processed_transcript	3	45280437	RIKEN cDNA 2610316D01 gene		21.481	0.958041	0.177384	5.40094	6.62931e-08	1.88011e-06
ENSMUSG00000032508	Myd88	protein_coding	9	119335934	myeloid differentiation primary response gene 88	MYD88	66.2553	0.671551	0.12446	5.39571	6.82547e-08	1.93271e-06
ENSMUSG00000048826	Dact2	protein_coding	17	14195231	dishevelled-binding antagonist of beta-catenin 2	DACT2	152.924	0.788234	0.146184	5.39205	6.96573e-08	1.96934e-06
ENSMUSG00000035864	Syt1	protein_coding	10	108497650	synaptotagmin I	SYT1	7156.33	-0.364368	0.0676013	-5.38995	7.04757e-08	1.98754e-06
ENSMUSG00000081225	Cyp2j12	protein_coding	4	96099318	cytochrome P450, family 2, subfamily j, polypeptide 12		65.7543	0.718794	0.133361	5.38984	7.05206e-08	1.98754e-06
ENSMUSG00000027397	Slc20a1	protein_coding	2	129198764	solute carrier family 20, member 1	SLC20A1	5048.18	-0.317115	0.0589307	-5.38116	7.40086e-08	2.0826e-06
ENSMUSG00000044499	Hs3st5	protein_coding	10	36506814	heparan sulfate (glucosamine) 3-O-sulfotransferase 5	HS3ST5	155.151	0.57184	0.106321	5.37841	7.51481e-08	2.11138e-06
ENSMUSG00000035623	Rsf1	protein_coding	7	97579889	remodeling and spacing factor 1	RSF1	3960.34	-0.378189	0.0704499	-5.3682	7.95254e-08	2.23076e-06
ENSMUSG00000051341	Zfp52	protein_coding	17	21555046	zinc finger protein 52		296.652	-0.5149	0.0959215	-5.36793	7.96435e-08	2.23076e-06
ENSMUSG00000052419	2610001J05Rik	protein_coding	6	13867735	RIKEN cDNA 2610001J05 gene		623.259	0.476681	0.0888674	5.36395	8.14209e-08	2.27702e-06
ENSMUSG00000039252	Lgi2	protein_coding	5	52533517	leucine-rich repeat LGI family, member 2	LGI2	1539.06	-0.480728	0.0896654	-5.36136	8.25998e-08	2.30642e-06
ENSMUSG00000024740	Ddb1	protein_coding	19	10605625	damage specific DNA binding protein 1	DDB1	6773.97	0.324357	0.0605123	5.36019	8.31361e-08	2.31782e-06
ENSMUSG00000048410	Zfp407	protein_coding	18	84128027	zinc finger protein 407	ZNF407	1333.21	-0.449671	0.0839205	-5.3583	8.40102e-08	2.33859e-06
ENSMUSG00000021411	Pxdc1	protein_coding	13	34627840	PX domain containing 1	PXDC1	66.6972	0.725753	0.135575	5.35315	8.64346e-08	2.40238e-06
ENSMUSG00000096014	Sox1	protein_coding	8	12395295	SRY (sex determining region Y)-box 1	SOX1	320.129	-0.544566	0.101798	-5.34949	8.82042e-08	2.4478e-06
ENSMUSG00000045730	Adrb2	protein_coding	18	62177817	adrenergic receptor, beta 2	ADRB2	153.939	0.63809	0.119292	5.34898	8.84495e-08	2.45085e-06
ENSMUSG00000035517	Tdrd7	protein_coding	4	45965334	tudor domain containing 7	TDRD7	1031.48	0.344603	0.064501	5.34261	9.16194e-08	2.5348e-06
ENSMUSG00000027411	Vps16	protein_coding	2	130424339	VSP16 CORVET/HOPS core subunit	VPS16	1403.26	0.270774	0.0507127	5.33937	9.327e-08	2.57653e-06
ENSMUSG00000026893	Gca	protein_coding	2	62664285	grancalcin	GCA	115.798	0.548597	0.10282	5.33551	9.52789e-08	2.62801e-06
ENSMUSG00000027010	Slc25a12	protein_coding	2	71271063	solute carrier family 25 (mitochondrial carrier, Aralar), member 12	SLC25A12	3867.56	0.278142	0.0521404	5.33448	9.58204e-08	2.63892e-06
ENSMUSG00000093536	Smim17	protein_coding	7	6398715	small integral membrane protein 17	SMIM17	134.55	0.709453	0.133002	5.33414	9.59992e-08	2.63983e-06
ENSMUSG00000041471	Fam35a	protein_coding	14	34237041	family with sequence similarity 35, member A	FAM35A	418.494	-0.491356	0.092209	-5.32873	9.89042e-08	2.71559e-06
ENSMUSG00000006457	Actn3	protein_coding	19	4861223	actinin alpha 3	ACTN3	36.169	-0.885015	0.166113	-5.32779	9.9413e-08	2.72542e-06
ENSMUSG00000029307	Dmp1	protein_coding	5	104202613	dentin matrix protein 1	DMP1	144.526	-0.668769	0.125602	-5.32452	1.0122e-07	2.76978e-06
ENSMUSG00000032519	Slc25a38	protein_coding	9	120110374	solute carrier family 25, member 38	SLC25A38	521.723	0.377762	0.0709504	5.32431	1.01337e-07	2.76978e-06
ENSMUSG00000031374	Zfp92	protein_coding	X	73411096	zinc finger protein 92	ZFP92	15.4279	1.08279	0.203386	5.3238	1.01622e-07	2.77337e-06
ENSMUSG00000006782	Cnp	protein_coding	11	100574904	2',3'-cyclic nucleotide 3' phosphodiesterase	CNP	6979.02	0.417251	0.0784214	5.32063	1.03411e-07	2.8179e-06
ENSMUSG00000037735	2810032G03Rik	lincRNA	12	5375870	RIKEN cDNA 2810032G03 gene		190.515	-0.5457	0.102568	-5.32036	1.03565e-07	2.8179e-06
ENSMUSG00000028692	Akr1a1	protein_coding	4	116636510	aldo-keto reductase family 1, member A1 (aldehyde reductase)	AKR1A1	6199.43	0.414111	0.077856	5.31893	1.04377e-07	2.83574e-06
ENSMUSG00000026743	Mllt10	protein_coding	2	18055237	myeloid/lymphoid or mixed-lineage leukemia; translocated to, 10	MLLT10	2060.43	-0.373898	0.0703087	-5.31794	1.04948e-07	2.84696e-06
ENSMUSG00000020641	Rsad2	protein_coding	12	26442753	radical S-adenosyl methionine domain containing 2	RSAD2	49.3254	1.00982	0.190006	5.31468	1.06847e-07	2.89415e-06
ENSMUSG00000032517	Mobp	protein_coding	9	120149707	myelin-associated oligodendrocytic basic protein	MOBP	7413.67	-0.619397	0.116647	-5.31	1.09626e-07	2.96499e-06
ENSMUSG00000029223	Uchl1	protein_coding	5	66676091	ubiquitin carboxy-terminal hydrolase L1	UCHL1	1997.65	0.59173	0.111543	5.30497	1.1269e-07	3.04329e-06
ENSMUSG00000038963	Slco4a1	protein_coding	2	180456245	solute carrier organic anion transporter family, member 4a1	SLCO4A1	237.105	-0.612663	0.115656	-5.29727	1.17549e-07	3.16981e-06
ENSMUSG00000025702	March8	protein_coding	6	116338024	membrane-associated ring finger (C3HC4) 8	MARCH8	1618.22	0.328199	0.0619624	5.29674	1.17891e-07	3.1743e-06
ENSMUSG00000042708	Shcbp1l	protein_coding	1	153425162	Shc SH2-domain binding protein 1-like	SHCBP1L	21.6229	-0.989079	0.186884	-5.29246	1.20681e-07	3.24457e-06
ENSMUSG00000028613	Lrp8	protein_coding	4	107802261	low density lipoprotein receptor-related protein 8, apolipoprotein e receptor	LRP8	1431.38	-0.363971	0.0688445	-5.28686	1.24435e-07	3.33852e-06
ENSMUSG00000072949	Acot1	protein_coding	12	84009502	acyl-CoA thioesterase 1	ACOT1	117.232	0.607607	0.114931	5.2867	1.24544e-07	3.33852e-06
ENSMUSG00000072620	Slfn2	protein_coding	11	83065112	schlafen 2		42.1682	0.987802	0.186872	5.28599	1.25026e-07	3.34649e-06
ENSMUSG00000053289	Ddx10	protein_coding	9	53098635	DEAD (Asp-Glu-Ala-Asp) box polypeptide 10	DDX10	794.518	-0.404123	0.0765107	-5.28192	1.27837e-07	3.41668e-06
ENSMUSG00000041959	S100a10	protein_coding	3	93555080	S100 calcium binding protein A10 (calpactin)	S100A10	457.378	-0.55689	0.105506	-5.27829	1.30395e-07	3.4799e-06
ENSMUSG00000026209	Dnpep	protein_coding	1	75307896	aspartyl aminopeptidase	DNPEP	713.656	0.493486	0.0935565	5.27474	1.32948e-07	3.54279e-06
ENSMUSG00000060938	Rpl26	protein_coding	11	68901583	ribosomal protein L26	RPL26	1223.65	0.63297	0.120069	5.2717	1.35167e-07	3.59664e-06
ENSMUSG00000018593	Sparc	protein_coding	11	55394500	secreted acidic cysteine rich glycoprotein	SPARC	11318.2	-0.503556	0.0955396	-5.27065	1.35942e-07	3.61195e-06
ENSMUSG00000054850	Smim10l2a	protein_coding	X	56374586	small integral membrane protein 10 like 2A	SMIM10L2A	214.633	0.483552	0.091842	5.26505	1.40153e-07	3.71838e-06
ENSMUSG00000065824	Gm26315	misc_RNA	2	7076094	predicted gene, 26315		66.7945	-0.855205	0.162468	-5.26385	1.41067e-07	3.73714e-06
ENSMUSG00000031762	Mt2	protein_coding	8	94172664	metallothionein 2	MT2A	701.121	-0.684974	0.130176	-5.26191	1.42567e-07	3.77037e-06
ENSMUSG00000042105	Inpp5f	protein_coding	7	128611328	inositol polyphosphate-5-phosphatase F	INPP5F	4152.58	-0.282162	0.0536258	-5.26169	1.42738e-07	3.77037e-06
ENSMUSG00000027332	Ivd	protein_coding	2	118861954	isovaleryl coenzyme A dehydrogenase	IVD	1563.89	0.380809	0.0723926	5.26033	1.43795e-07	3.79275e-06
ENSMUSG00000053581	Zfand2a	protein_coding	5	139471211	zinc finger, AN1-type domain 2A	ZFAND2A	999.714	0.303621	0.0577341	5.25896	1.44869e-07	3.81551e-06
ENSMUSG00000105974	Gm43318	TEC	5	48948021	predicted gene 43318		51.3313	-0.999945	0.190184	-5.25777	1.4581e-07	3.83471e-06
ENSMUSG00000040543	Pitpnm3	protein_coding	11	72047528	PITPNM family member 3	PITPNM3	633.169	-0.527794	0.100439	-5.25485	1.48143e-07	3.89041e-06
ENSMUSG00000025228	Actr1a	protein_coding	19	46376814	ARP1 actin-related protein 1A, centractin alpha	ACTR1A	4198.73	0.249393	0.047488	5.2517	1.50699e-07	3.95181e-06
ENSMUSG00000028464	Tpm2	protein_coding	4	43514711	tropomyosin 2, beta	TPM2	260.431	-0.661084	0.125893	-5.25115	1.51153e-07	3.95225e-06
ENSMUSG00000038702	Dsel	protein_coding	1	111858702	dermatan sulfate epimerase-like	DSEL	346.817	0.417078	0.0794258	5.25116	1.51144e-07	3.95225e-06
ENSMUSG00000025534	Gusb	protein_coding	5	129989011	glucuronidase, beta	GUSB	270.422	0.41551	0.079144	5.25004	1.52062e-07	3.97029e-06
ENSMUSG00000036067	Slc2a6	protein_coding	2	27021363	solute carrier family 2 (facilitated glucose transporter), member 6	SLC2A6	612.507	0.541071	0.103099	5.24807	1.53702e-07	4.00155e-06
ENSMUSG00000037353	Letmd1	protein_coding	15	100469034	LETM1 domain containing 1	LETMD1	707.483	0.315324	0.0600829	5.24815	1.53637e-07	4.00155e-06
ENSMUSG00000034459	Ifit1	protein_coding	19	34640871	interferon-induced protein with tetratricopeptide repeats 1	IFIT1	217.874	1.04924	0.199966	5.24711	1.54502e-07	4.0166e-06
ENSMUSG00000025393	Atp5b	protein_coding	10	128083273	ATP synthase, H+ transporting mitochondrial F1 complex, beta subunit	ATP5B	41814.8	0.335801	0.0640047	5.2465	1.55015e-07	4.02415e-06
ENSMUSG00000106404	Gm42919	TEC	5	48802728	predicted gene 42919		56.103	-0.997453	0.190256	-5.24268	1.58257e-07	4.10244e-06
ENSMUSG00000021948	Prkcd	protein_coding	14	30595356	protein kinase C, delta	PRKCD	1460.83	-0.479456	0.091465	-5.24196	1.58881e-07	4.11272e-06
ENSMUSG00000037408	Cnnm4	protein_coding	1	36471620	cyclin M4	CNNM4	514.568	-0.504006	0.0962752	-5.23505	1.64937e-07	4.2634e-06
ENSMUSG00000022012	Enox1	protein_coding	14	77156763	ecto-NOX disulfide-thiol exchanger 1	ENOX1	583.853	-0.343113	0.0655521	-5.2342	1.65701e-07	4.27702e-06
ENSMUSG00000048108	Tmem72	protein_coding	6	116679063	transmembrane protein 72	TMEM72	52.7516	-0.95036	0.181581	-5.23381	1.66049e-07	4.27989e-06
ENSMUSG00000024292	Cyp4f14	protein_coding	17	32905071	cytochrome P450, family 4, subfamily f, polypeptide 14	CYP4F12	171.772	-0.63629	0.121607	-5.23236	1.67358e-07	4.30749e-06
ENSMUSG00000003348	Mob3a	protein_coding	10	80685256	MOB kinase activator 3A	MOB3A	273.172	0.441049	0.0843873	5.22648	1.72767e-07	4.4404e-06
ENSMUSG00000021373	Cap2	protein_coding	13	46501848	CAP, adenylate cyclase-associated protein, 2 (yeast)	CAP2	2508.84	-0.296164	0.0566789	-5.2253	1.73875e-07	4.46253e-06
ENSMUSG00000102428	Pcdhga12	protein_coding	18	37765580	protocadherin gamma subfamily A, 12	PCDHGA12	175.176	-0.620762	0.11882	-5.22439	1.74734e-07	4.47824e-06
ENSMUSG00000030982	9030624J02Rik	protein_coding	7	118740226	RIKEN cDNA 9030624J02 gene	C16orf62	1730.51	0.211562	0.0405131	5.22208	1.76929e-07	4.52807e-06
ENSMUSG00000014601	Strip1	protein_coding	3	107612532	striatin interacting protein 1	STRIP1	1692.06	0.274991	0.0526656	5.22145	1.77529e-07	4.53702e-06
ENSMUSG00000020848	Doc2b	protein_coding	11	75768966	double C2, beta	DOC2B	724.216	-0.509746	0.0976401	-5.22066	1.78289e-07	4.55001e-06
ENSMUSG00000007041	Clic1	protein_coding	17	35049966	chloride intracellular channel 1	CLIC1	936.255	0.456517	0.0874646	5.21945	1.79456e-07	4.57335e-06
ENSMUSG00000023992	Trem2	protein_coding	17	48346401	triggering receptor expressed on myeloid cells 2	TREM2	113.903	0.664039	0.127263	5.21784	1.81023e-07	4.60679e-06
ENSMUSG00000035274	Tpbg	protein_coding	9	85842380	trophoblast glycoprotein	TPBG	353.548	0.747147	0.143459	5.20808	1.90804e-07	4.84888e-06
ENSMUSG00000053963	Stum	protein_coding	1	180432387	mechanosensory transduction mediator	STUM	250.58	-0.59501	0.114276	-5.2068	1.92126e-07	4.87563e-06
ENSMUSG00000005268	Prlr	protein_coding	15	10177238	prolactin receptor	PRLR	45.6287	-0.98359	0.189123	-5.2008	1.98432e-07	5.02861e-06
ENSMUSG00000003380	Rabac1	protein_coding	7	24969752	Rab acceptor 1 (prenylated)	RABAC1	2913.23	0.580447	0.111674	5.19767	2.01803e-07	5.10688e-06
ENSMUSG00000024535	Snx24	protein_coding	18	53245662	sorting nexing 24	SNX24	535.326	0.35923	0.0691347	5.19608	2.0353e-07	5.1434e-06
ENSMUSG00000039313	AF529169	protein_coding	9	89587216	cDNA sequence AF529169	KIAA1024	704.871	0.572285	0.110209	5.19274	2.0722e-07	5.22935e-06
ENSMUSG00000036896	C1qc	protein_coding	4	136889804	complement component 1, q subcomponent, C chain	C1QC	314.642	0.634854	0.122276	5.19199	2.08057e-07	5.24315e-06
ENSMUSG00000021235	Coq6	protein_coding	12	84361657	coenzyme Q6 monooxygenase	COQ6	499.459	0.443197	0.085367	5.19167	2.08416e-07	5.2449e-06
ENSMUSG00000044716	Dok7	protein_coding	5	35056766	docking protein 7	DOK7	245.109	0.539766	0.103995	5.19033	2.09926e-07	5.26824e-06
ENSMUSG00000050947	Amigo1	protein_coding	3	108186335	adhesion molecule with Ig like domain 1	AMIGO1	1312.36	-0.262266	0.0505281	-5.1905	2.0973e-07	5.26824e-06
ENSMUSG00000001415	Smg5	protein_coding	3	88336260	Smg-5 homolog, nonsense mediated mRNA decay factor (C. elegans)	SMG5	2336.5	0.24799	0.0477961	5.1885	2.11996e-07	5.31282e-06
ENSMUSG00000030276	Ttll3	protein_coding	6	113389260	tubulin tyrosine ligase-like family, member 3	TTLL3	164.434	-0.645557	0.124439	-5.18774	2.12858e-07	5.32705e-06
ENSMUSG00000020817	Rabep1	protein_coding	11	70844778	rabaptin, RAB GTPase binding effector protein 1	RABEP1	5853.07	-0.340761	0.0657025	-5.18643	2.14362e-07	5.35727e-06
ENSMUSG00000020019	Ntn4	protein_coding	10	93640681	netrin 4	NTN4	1030.94	-0.340711	0.0657018	-5.18572	2.15184e-07	5.3704e-06
ENSMUSG00000019699	Akt3	protein_coding	1	177020073	thymoma viral proto-oncogene 3	AKT3	5350.05	-0.427307	0.0824803	-5.18072	2.21036e-07	5.50886e-06
ENSMUSG00000019856	Fam184a	protein_coding	10	53633145	family with sequence similarity 184, member A	FAM184A	2147.39	-0.438052	0.0845859	-5.17878	2.23346e-07	5.55877e-06
ENSMUSG00000029212	Gabrb1	protein_coding	5	71658113	gamma-aminobutyric acid (GABA) A receptor, subunit beta 1	GABRB1	1122.79	-0.445693	0.0861276	-5.1748	2.28155e-07	5.67066e-06
ENSMUSG00000024857	Cabp2	protein_coding	19	4081578	calcium binding protein 2	CABP2	43.6292	-0.8864	0.171334	-5.17353	2.29708e-07	5.70143e-06
ENSMUSG00000030287	Itpr2	protein_coding	6	146108299	inositol 1,4,5-triphosphate receptor 2	ITPR2	713.801	0.411858	0.0796477	5.171	2.32845e-07	5.77137e-06
ENSMUSG00000040565	Btaf1	protein_coding	19	36926079	B-TFIID TATA-box binding protein associated factor 1	BTAF1	2129.68	-0.367763	0.0711241	-5.17073	2.33183e-07	5.77184e-06
ENSMUSG00000020758	Itgb4	protein_coding	11	115974709	integrin beta 4	ITGB4	211.069	0.528808	0.102276	5.17043	2.33557e-07	5.7732e-06
ENSMUSG00000021244	Ylpm1	protein_coding	12	84996321	YLP motif containing 1	YLPM1	1517.49	-0.41705	0.0806737	-5.16959	2.34602e-07	5.79113e-06
ENSMUSG00000063193	Cd300lb	protein_coding	11	114922781	CD300 molecule like family member B	CD300LB	10.378	-1.04584	0.202326	-5.16906	2.35273e-07	5.79976e-06
ENSMUSG00000055681	Cope	protein_coding	8	70302518	coatomer protein complex, subunit epsilon	COPE	1698.69	0.379888	0.07352	5.16713	2.37711e-07	5.85189e-06
ENSMUSG00000053141	Ptprt	protein_coding	2	161521990	protein tyrosine phosphatase, receptor type, T	PTPRT	1378.11	-0.607	0.117485	-5.16663	2.38351e-07	5.85968e-06
ENSMUSG00000042439	Zfp532	protein_coding	18	65580230	zinc finger protein 532	ZNF532	2791.36	-0.313096	0.0606096	-5.16579	2.39424e-07	5.87807e-06
ENSMUSG00000027452	Acss1	protein_coding	2	150618105	acyl-CoA synthetase short-chain family member 1	ACSS1	303.507	-0.422761	0.0819415	-5.1593	2.47878e-07	6.07676e-06
ENSMUSG00000042331	Specc1	protein_coding	11	61956763	sperm antigen with calponin homology and coiled-coil domains 1	SPECC1	4034.67	-0.289728	0.0561591	-5.15906	2.48189e-07	6.07676e-06
ENSMUSG00000056220	Pla2g4a	protein_coding	1	149829618	phospholipase A2, group IVA (cytosolic, calcium-dependent)	PLA2G4A	154.549	0.623162	0.120816	5.15795	2.49674e-07	6.10486e-06
ENSMUSG00000025870	Arl10	protein_coding	13	54575015	ADP-ribosylation factor-like 10	ARL10	197.273	0.521817	0.101192	5.15673	2.51304e-07	6.13642e-06
ENSMUSG00000065089	Gm26493	snoRNA	8	95746060	predicted gene, 26493		16.1113	1.05315	0.20425	5.15617	2.52048e-07	6.14631e-06
ENSMUSG00000079017	Ifi27l2a	protein_coding	12	103442167	interferon, alpha-inducible protein 27 like 2A	IFI27	96.9464	1.04562	0.202833	5.15508	2.5352e-07	6.17388e-06
ENSMUSG00000074170	Plekhf1	protein_coding	7	38216972	pleckstrin homology domain containing, family F (with FYVE domain) member 1	PLEKHF1	493.47	-0.475618	0.0922778	-5.15419	2.54727e-07	6.19492e-06
ENSMUSG00000022358	Fbxo32	protein_coding	15	58175879	F-box protein 32	FBXO32	294.098	0.515927	0.100116	5.15329	2.55953e-07	6.2164e-06
ENSMUSG00000038594	Cep85l	protein_coding	10	53278081	centrosomal protein 85-like	CEP85L	418.757	-0.377699	0.0733098	-5.1521	2.5759e-07	6.24777e-06
ENSMUSG00000024347	Psd2	protein_coding	18	35964830	pleckstrin and Sec7 domain containing 2	PSD2	4241.63	-0.327794	0.0636359	-5.15108	2.58989e-07	6.2649e-06
ENSMUSG00000042506	Usp22	protein_coding	11	61151785	ubiquitin specific peptidase 22	USP22	4046.05	0.343473	0.0666788	5.15116	2.58884e-07	6.2649e-06
ENSMUSG00000041297	Cdk13	protein_coding	13	17715962	cyclin-dependent kinase 13	CDK13	2812.36	-0.391217	0.0760091	-5.14697	2.64723e-07	6.39506e-06
ENSMUSG00000024548	Setbp1	protein_coding	18	78750380	SET binding protein 1	SETBP1	2266.27	-0.338664	0.0658194	-5.14536	2.67007e-07	6.44164e-06
ENSMUSG00000021557	Agtpbp1	protein_coding	13	59449537	ATP/GTP binding protein 1	AGTPBP1	11195.1	-0.376232	0.0731358	-5.1443	2.6852e-07	6.46952e-06
ENSMUSG00000097892	Gm26801	antisense	1	177428338	predicted gene, 26801		85.7917	-0.61304	0.119181	-5.14379	2.69249e-07	6.47846e-06
ENSMUSG00000015970	Chdh	protein_coding	14	30009023	choline dehydrogenase	CHDH	109.418	0.649363	0.126271	5.14262	2.70939e-07	6.51044e-06
ENSMUSG00000031654	Cbln1	protein_coding	8	87468405	cerebellin 1 precursor protein	CBLN1	13891	-0.445723	0.0867063	-5.14061	2.73846e-07	6.57157e-06
ENSMUSG00000020346	Mgat1	protein_coding	11	49244191	mannoside acetylglucosaminyltransferase 1	MGAT1	824.767	0.455428	0.0886082	5.1398	2.75034e-07	6.59133e-06
ENSMUSG00000019838	Slc16a10	protein_coding	10	40033532	solute carrier family 16 (monocarboxylic acid transporters), member 10	SLC16A10	138.829	-0.591338	0.11509	-5.13806	2.77589e-07	6.64377e-06
ENSMUSG00000015243	Abca1	protein_coding	4	53030787	ATP-binding cassette, sub-family A (ABC1), member 1	ABCA1	2173.68	0.508147	0.0990003	5.13278	2.85492e-07	6.8239e-06
ENSMUSG00000066979	Bub3	protein_coding	7	131560222	BUB3 mitotic checkpoint protein	BUB3	2067.94	0.272448	0.0531742	5.12368	2.99632e-07	7.15243e-06
ENSMUSG00000034701	Neurod1	protein_coding	2	79452521	neurogenic differentiation 1	NEUROD1	6483.05	-0.512041	0.0999491	-5.12302	3.00684e-07	7.16808e-06
ENSMUSG00000099136	Gm27608	misc_RNA	10	92075491	predicted gene, 27608		68.7736	-0.805686	0.157283	-5.12252	3.01482e-07	7.17765e-06
ENSMUSG00000052613	Pcdh15	protein_coding	10	73099342	protocadherin 15	PCDH15	146.476	0.587347	0.114712	5.12021	3.05201e-07	7.25664e-06
ENSMUSG00000002963	Pnkp	protein_coding	7	44857139	polynucleotide kinase 3'- phosphatase	PNKP	515.4	0.398625	0.0779056	5.11677	3.10818e-07	7.38051e-06
ENSMUSG00000022761	Lztr1	protein_coding	16	17508688	leucine-zipper-like transcriptional regulator, 1	LZTR1	2274.64	0.312093	0.0610127	5.11522	3.13379e-07	7.43155e-06
ENSMUSG00000108071	Gm3455	lincRNA	6	50051186	predicted gene 3455		13.6431	-1.02233	0.199911	-5.11395	3.15495e-07	7.47194e-06
ENSMUSG00000025498	Irf7	protein_coding	7	141262706	interferon regulatory factor 7	IRF7	128.748	1.03417	0.202385	5.10994	3.22269e-07	7.6224e-06
ENSMUSG00000038861	Pi4kb	protein_coding	3	94974731	phosphatidylinositol 4-kinase, catalytic, beta polypeptide	PI4KB	1690.9	0.292234	0.0573042	5.0997	3.40198e-07	8.03597e-06
ENSMUSG00000050840	Cdh20	protein_coding	1	104768529	cadherin 20	CDH20	662.695	0.383393	0.0752025	5.09815	3.4299e-07	8.09134e-06
ENSMUSG00000046613	Vwa5b2	protein_coding	16	20589471	von Willebrand factor A domain containing 5B2	VWA5B2	106.517	0.68508	0.134397	5.09745	3.44268e-07	8.11092e-06
ENSMUSG00000033632	AW554918	protein_coding	18	25168999	expressed sequence AW554918	KIAA1328	1099.96	-0.429835	0.0843376	-5.09659	3.45819e-07	8.13687e-06
ENSMUSG00000014606	Slc25a11	protein_coding	11	70644196	solute carrier family 25 (mitochondrial carrier oxoglutarate carrier), member 11	SLC25A11	2624.8	0.459424	0.0902052	5.0931	3.52261e-07	8.2691e-06
ENSMUSG00000048602	Morc2b	protein_coding	17	33135588	microrchidia 2B		160.766	-0.860352	0.168927	-5.09305	3.52353e-07	8.2691e-06
ENSMUSG00000028494	Plin2	protein_coding	4	86648386	perilipin 2	PLIN2	338.019	0.566586	0.111301	5.09056	3.56998e-07	8.36726e-06
ENSMUSG00000056413	Adap1	protein_coding	5	139271876	ArfGAP with dual PH domains 1	ADAP1	2556.52	0.354569	0.0696583	5.09012	3.57837e-07	8.37607e-06
ENSMUSG00000073680	Tmem88b	protein_coding	4	155781591	transmembrane protein 88B	TMEM88B	635.553	0.476342	0.093605	5.08885	3.60233e-07	8.42127e-06
ENSMUSG00000028212	Ccne2	protein_coding	4	11191351	cyclin E2	CCNE2	852.022	-0.453326	0.0891364	-5.08575	3.66169e-07	8.54897e-06
ENSMUSG00000079470	Utp14b	protein_coding	1	78658038	UTP14B small subunit processome component	UTP14C	502.575	-0.671891	0.132149	-5.08436	3.68875e-07	8.60107e-06
ENSMUSG00000028927	Padi2	protein_coding	4	140906344	peptidyl arginine deiminase, type II	PADI2	389.172	-0.655924	0.129033	-5.08338	3.7078e-07	8.63435e-06
ENSMUSG00000047766	Lrrc49	protein_coding	9	60568859	leucine rich repeat containing 49	LRRC49	3563.61	-0.420422	0.0827116	-5.08298	3.71551e-07	8.64119e-06
ENSMUSG00000039033	Tasp1	protein_coding	2	139833480	taspase, threonine aspartase 1	TASP1	1903.55	-0.408336	0.0803458	-5.08223	3.73031e-07	8.66446e-06
ENSMUSG00000032180	Tmed1	protein_coding	9	21507553	transmembrane p24 trafficking protein 1	TMED1	320.096	0.491313	0.0966816	5.08176	3.73949e-07	8.67466e-06
ENSMUSG00000032495	Lrrc2	protein_coding	9	110951545	leucine rich repeat containing 2	LRRC2	129.387	-0.581277	0.114398	-5.0812	3.75049e-07	8.68904e-06
ENSMUSG00000032480	Dhx30	protein_coding	9	110084320	DEAH (Asp-Glu-Ala-His) box polypeptide 30	DHX30	2690.18	0.277208	0.0545679	5.08005	3.77334e-07	8.7308e-06
ENSMUSG00000028701	Lurap1	protein_coding	4	116132406	leucine rich adaptor protein 1	LURAP1	2852.99	-0.396267	0.0780519	-5.07697	3.83502e-07	8.86218e-06
ENSMUSG00000019737	Syne4	protein_coding	7	30314807	spectrin repeat containing, nuclear envelope family member 4	SYNE4	55.808	-0.781524	0.153949	-5.07653	3.844e-07	8.8716e-06
ENSMUSG00000024501	Dpysl3	protein_coding	18	43320979	dihydropyrimidinase-like 3	DPYSL3	440.341	0.573183	0.112952	5.07458	3.88355e-07	8.95146e-06
ENSMUSG00000027371	Fahd2a	protein_coding	2	127436215	fumarylacetoacetate hydrolase domain containing 2A	FAHD2A	498.709	0.520629	0.102656	5.07158	3.94535e-07	9.08234e-06
ENSMUSG00000036123	Slc9a3	protein_coding	13	74121515	solute carrier family 9 (sodium/hydrogen exchanger), member 3	SLC9A3	102.515	-0.595642	0.117502	-5.06921	3.99468e-07	9.1842e-06
ENSMUSG00000019528	Gyg	protein_coding	3	20122084	glycogenin	GYG1	407.788	0.352578	0.0695825	5.06705	4.04037e-07	9.27747e-06
ENSMUSG00000021198	Unc79	protein_coding	12	102948859	unc-79 homolog (C. elegans)	UNC79	2210.7	-0.364573	0.0719912	-5.06414	4.10257e-07	9.40836e-06
ENSMUSG00000046822	Slc39a3	protein_coding	10	81028538	solute carrier family 39 (zinc transporter), member 3	SLC39A3	1282.36	0.410089	0.0810409	5.06027	4.18662e-07	9.58894e-06
ENSMUSG00000036760	Kcnk9	protein_coding	15	72512119	potassium channel, subfamily K, member 9	KCNK9	205.647	0.602844	0.119181	5.05823	4.23174e-07	9.68003e-06
ENSMUSG00000039007	Cpq	protein_coding	15	33083129	carboxypeptidase Q	CPQ	524.846	0.418482	0.082833	5.05212	4.36929e-07	9.96948e-06
ENSMUSG00000043460	Elfn2	protein_coding	15	78670022	leucine rich repeat and fibronectin type III, extracellular 2	ELFN2	149.211	0.567388	0.112303	5.05231	4.36504e-07	9.96948e-06
ENSMUSG00000060882	Kcnd2	protein_coding	6	21215503	potassium voltage-gated channel, Shal-related family, member 2	KCND2	10312	-0.388187	0.0768507	-5.05118	4.39082e-07	1.0006e-05
ENSMUSG00000068099	1500009C09Rik	protein_coding	15	82252397	RIKEN cDNA 1500009C09 gene	LINC00634	2684.08	-0.414815	0.0821347	-5.05042	4.40848e-07	1.00336e-05
ENSMUSG00000038208	Pgap3	protein_coding	11	98388677	post-GPI attachment to proteins 3	PGAP3	142.18	0.541145	0.10717	5.04941	4.43173e-07	1.00738e-05
ENSMUSG00000066705	Fxyd6	protein_coding	9	45370185	FXYD domain-containing ion transport regulator 6	FXYD6	1760.49	0.550201	0.108977	5.04881	4.44577e-07	1.00931e-05
ENSMUSG00000022949	Clic6	protein_coding	16	92485736	chloride intracellular channel 6	CLIC6	226.068	-0.935076	0.185247	-5.04772	4.47113e-07	1.01379e-05
ENSMUSG00000045246	Kcng4	protein_coding	8	119623854	potassium voltage-gated channel, subfamily G, member 4	KCNG4	3368.43	-0.442667	0.087753	-5.04447	4.54786e-07	1.0299e-05
ENSMUSG00000046805	Mpeg1	protein_coding	19	12460779	macrophage expressed gene 1	MPEG1	374.122	0.691297	0.137075	5.0432	4.57815e-07	1.03546e-05
ENSMUSG00000070305	Mpzl3	protein_coding	9	45055186	myelin protein zero-like 3	MPZL3	343.159	-0.400882	0.0795257	-5.0409	4.63338e-07	1.04665e-05
ENSMUSG00000045136	Tubb2b	protein_coding	13	34127008	tubulin, beta 2B class IIB	TUBB2B	1058.99	-0.411882	0.08177	-5.03708	4.72694e-07	1.06645e-05
ENSMUSG00000029290	Zfp326	protein_coding	5	105876565	zinc finger protein 326	ZNF326	609.239	-0.356455	0.0707728	-5.03661	4.73845e-07	1.06769e-05
ENSMUSG00000032537	Ephb1	protein_coding	9	101922128	Eph receptor B1	EPHB1	897.118	0.312982	0.0621443	5.03638	4.74424e-07	1.06769e-05
ENSMUSG00000048277	Syngr2	protein_coding	11	117809668	synaptogyrin 2	SYNGR2	131.598	0.567962	0.11278	5.036	4.75365e-07	1.06848e-05
ENSMUSG00000024395	Lims2	protein_coding	18	31931507	LIM and senescent cell antigen like domains 2	LIMS2	108.23	0.591003	0.117367	5.03553	4.76534e-07	1.06978e-05
ENSMUSG00000001986	Gria3	protein_coding	X	41400854	glutamate receptor, ionotropic, AMPA3 (alpha 3)	GRIA3	1767.65	-0.388827	0.0772419	-5.03389	4.80617e-07	1.07761e-05
ENSMUSG00000040354	Mars	protein_coding	10	127296221	methionine-tRNA synthetase	MARS	1227.28	0.387914	0.0770726	5.03309	4.82627e-07	1.08077e-05
ENSMUSG00000025537	Phkg1	protein_coding	5	129863421	phosphorylase kinase gamma 1	PHKG1	351.619	-0.49268	0.0979075	-5.0321	4.85144e-07	1.08239e-05
ENSMUSG00000052812	Atad2b	protein_coding	12	4917404	ATPase family, AAA domain containing 2B	ATAD2B	1262.72	-0.323506	0.0642865	-5.03226	4.84741e-07	1.08239e-05
ENSMUSG00000104562	Gm42767	TEC	5	49074276	predicted gene 42767		34.5732	-0.96884	0.192528	-5.03219	4.84909e-07	1.08239e-05
ENSMUSG00000025485	Ric8a	protein_coding	7	140856957	RIC8 guanine nucleotide exchange factor A	RIC8A	1216.13	0.340561	0.0676946	5.03085	4.8832e-07	1.08814e-05
ENSMUSG00000106244	Gm43046	TEC	5	49069010	predicted gene 43046		182.481	-0.92569	0.184016	-5.03047	4.89272e-07	1.08892e-05
ENSMUSG00000030747	Dgat2	protein_coding	7	99153658	diacylglycerol O-acyltransferase 2	DGAT2	339.968	0.55274	0.109961	5.02669	4.99017e-07	1.10652e-05
ENSMUSG00000038264	Sema7a	protein_coding	9	57940112	sema domain, immunoglobulin domain (Ig), and GPI membrane anchor, (semaphorin) 7A	SEMA7A	3316.56	-0.430082	0.0855562	-5.0269	4.98483e-07	1.10652e-05
ENSMUSG00000043183	Simc1	protein_coding	13	54503779	SUMO-interacting motifs containing 1	SIMC1	501.299	-0.457325	0.0909782	-5.02675	4.98858e-07	1.10652e-05
ENSMUSG00000022096	Hr	protein_coding	14	70552212	hairless	HR	878.331	-0.404095	0.08046	-5.02231	5.10549e-07	1.13071e-05
ENSMUSG00000049744	Arhgap15	protein_coding	2	43748824	Rho GTPase activating protein 15	ARHGAP15	142.186	0.66037	0.131517	5.02118	5.13555e-07	1.13597e-05
ENSMUSG00000030731	Syt3	protein_coding	7	44384102	synaptotagmin III	SYT3	910.811	0.43836	0.0873218	5.02005	5.16584e-07	1.14128e-05
ENSMUSG00000042797	Aqp11	protein_coding	7	97724006	aquaporin 11	AQP11	189.582	0.550672	0.109712	5.01924	5.18761e-07	1.14469e-05
ENSMUSG00000105530	Gm43829	TEC	5	48712090	predicted gene 43829		73.0394	-0.914989	0.182375	-5.01708	5.24627e-07	1.15622e-05
ENSMUSG00000037833	Sh2d4b	protein_coding	14	40813789	SH2 domain containing 4B	SH2D4B	34.0927	-0.852171	0.170038	-5.01164	5.39673e-07	1.18794e-05
ENSMUSG00000062866	Phactr2	protein_coding	10	13207717	phosphatase and actin regulator 2	PHACTR2	929.093	-0.388746	0.0775728	-5.01137	5.40451e-07	1.1882e-05
ENSMUSG00000030579	Tyrobp	protein_coding	7	30413760	TYRO protein tyrosine kinase binding protein	TYROBP	152.383	0.702602	0.140236	5.01014	5.4391e-07	1.19436e-05
ENSMUSG00000097248	Gm2694	lincRNA	8	87460469	predicted gene 2694		1738.66	-0.447411	0.0893766	-5.00591	5.55978e-07	1.21938e-05
ENSMUSG00000056820	Tsnax	protein_coding	8	125012997	translin-associated factor X	TSNAX	2940.82	0.280825	0.0561055	5.0053	5.57762e-07	1.22181e-05
ENSMUSG00000029298	Gbp9	protein_coding	5	105077630	guanylate-binding protein 9	GBP6	133.504	0.715887	0.14307	5.00377	5.62213e-07	1.23007e-05
ENSMUSG00000037286	Stag1	protein_coding	9	100597798	stromal antigen 1	STAG1	5423.18	-0.31799	0.0636331	-4.99724	5.81572e-07	1.27089e-05
ENSMUSG00000046215	Rprml	protein_coding	11	103649570	reprimo-like	RPRML	18.1033	-1.01448	0.203037	-4.99653	5.83715e-07	1.27403e-05
ENSMUSG00000026858	Miga2	protein_coding	2	30364233	mitoguardin 2	MIGA2	1929.19	0.38925	0.0779258	4.99514	5.87923e-07	1.28167e-05
ENSMUSG00000019689	Fmc1	protein_coding	6	38533502	formation of mitochondrial complex V assembly factor 1	FMC1	637.844	0.586273	0.117377	4.99479	5.88983e-07	1.28244e-05
ENSMUSG00000058761	Rnf169	protein_coding	7	99920254	ring finger protein 169	RNF169	1144.2	-0.311517	0.0623832	-4.99361	5.92608e-07	1.28811e-05
ENSMUSG00000074158	Zfp976	protein_coding	7	42609526	zinc finger protein 976	ZNF14	74.4167	-0.596888	0.119534	-4.99348	5.93014e-07	1.28811e-05
ENSMUSG00000060594	Layn	protein_coding	9	51054640	layilin	LAYN	105.428	-0.599537	0.12013	-4.99073	6.01506e-07	1.30499e-05
ENSMUSG00000032412	Atp1b3	protein_coding	9	96332655	ATPase, Na+/K+ transporting, beta 3 polypeptide	ATP1B3	2584.36	-0.236481	0.0474042	-4.98861	6.08144e-07	1.31782e-05
ENSMUSG00000034083	Ccdc174	protein_coding	6	91878053	coiled-coil domain containing 174	CCDC174	646.594	-0.389463	0.0780791	-4.98806	6.09883e-07	1.32e-05
ENSMUSG00000022437	Samm50	protein_coding	15	84192233	SAMM50 sorting and assembly machinery component	SAMM50	1427.67	0.371563	0.0745341	4.98515	6.19152e-07	1.33597e-05
ENSMUSG00000046447	Camk2n1	protein_coding	4	138454314	calcium/calmodulin-dependent protein kinase II inhibitor 1	CAMK2N1	3368.85	-0.38606	0.0774432	-4.98508	6.19364e-07	1.33597e-05
ENSMUSG00000097440	Gm6277	lincRNA	18	11820676	predicted gene 6277		66.7497	-0.700561	0.140533	-4.98504	6.19477e-07	1.33597e-05
ENSMUSG00000073532	Gm7276	protein_coding	18	77185006	predicted gene 7276		82.2398	-0.622082	0.124926	-4.97961	6.37135e-07	1.37242e-05
ENSMUSG00000036634	Mag	protein_coding	7	30899176	myelin-associated glycoprotein	MAG	2976.61	0.442974	0.0889637	4.97926	6.38265e-07	1.37322e-05
ENSMUSG00000030839	Sergef	protein_coding	7	46443154	secretion regulating guanine nucleotide exchange factor	SERGEF	2397.01	-0.403675	0.0811475	-4.97459	6.53859e-07	1.4051e-05
ENSMUSG00000040479	Dgkz	protein_coding	2	91932824	diacylglycerol kinase zeta	DGKZ	8520.67	-0.325446	0.0654289	-4.97404	6.55729e-07	1.40744e-05
ENSMUSG00000030513	Pcsk6	protein_coding	7	65861734	proprotein convertase subtilisin/kexin type 6	PCSK6	1605.1	-0.30933	0.0622092	-4.97241	6.61263e-07	1.41764e-05
ENSMUSG00000040524	Zfp609	protein_coding	9	65692391	zinc finger protein 609	ZNF609	1749.65	-0.482231	0.0970117	-4.97085	6.66594e-07	1.42738e-05
ENSMUSG00000030303	Far2	protein_coding	6	148047259	fatty acyl CoA reductase 2	FAR2	749.432	-0.487014	0.0979844	-4.97032	6.68409e-07	1.42957e-05
ENSMUSG00000030772	Dkk3	protein_coding	7	112116017	dickkopf WNT signaling pathway inhibitor 3	DKK3	649.748	0.552854	0.111237	4.97005	6.69345e-07	1.42989e-05
ENSMUSG00000059479	B3gnt8	protein_coding	7	25626654	UDP-GlcNAc:betaGal beta-1,3-N-acetylglucosaminyltransferase 8	B3GNT8	6.88956	-1.00133	0.201548	-4.96821	6.75753e-07	1.44187e-05
ENSMUSG00000045438	Cox19	protein_coding	5	139336189	cytochrome c oxidase assembly protein 19	COX19	592.061	0.345816	0.0696611	4.96426	6.8964e-07	1.46977e-05
ENSMUSG00000067276	Capn6	protein_coding	X	143802231	calpain 6	CAPN6	16.0985	0.962915	0.193997	4.96356	6.92127e-07	1.47334e-05
ENSMUSG00000045094	Arhgef37	protein_coding	18	61493794	Rho guanine nucleotide exchange factor (GEF) 37	ARHGEF37	288.299	-0.515967	0.103965	-4.96291	6.94462e-07	1.47657e-05
ENSMUSG00000007564	Ppp2r1a	protein_coding	17	20945311	protein phosphatase 2, regulatory subunit A, alpha	PPP2R1A	6421.62	0.364941	0.0735858	4.95939	7.07161e-07	1.5018e-05
ENSMUSG00000024553	Galr1	protein_coding	18	82392496	galanin receptor 1	GALR1	40.0026	-0.9192	0.185369	-4.95876	7.09441e-07	1.50488e-05
ENSMUSG00000071553	Cpa2	protein_coding	6	30541582	carboxypeptidase A2, pancreatic	CPA2	90.4954	0.669623	0.135045	4.95853	7.10281e-07	1.5049e-05
ENSMUSG00000020774	Aspa	protein_coding	11	73304992	aspartoacylase	ASPA	442.733	-0.616116	0.124268	-4.95796	7.12382e-07	1.50758e-05
ENSMUSG00000033389	Arhgap44	protein_coding	11	65002039	Rho GTPase activating protein 44	ARHGAP44	2677.35	0.285041	0.057528	4.95482	7.23962e-07	1.5303e-05
ENSMUSG00000098662	Gm27582	misc_RNA	10	92133222	predicted gene, 27582		85.7233	-0.770418	0.155563	-4.95245	7.32837e-07	1.54725e-05
ENSMUSG00000001786	Fbxo7	protein_coding	10	86021972	F-box protein 7	FBXO7	525.322	0.292582	0.0591068	4.95006	7.4192e-07	1.5646e-05
ENSMUSG00000067567	Hdac8	protein_coding	X	102284639	histone deacetylase 8	HDAC8	568.345	-0.369642	0.0747038	-4.9481	7.49411e-07	1.57856e-05
ENSMUSG00000019982	Myb	protein_coding	10	21124935	myeloblastosis oncogene	MYB	12.9172	0.945781	0.191163	4.94752	7.51661e-07	1.58146e-05
ENSMUSG00000037321	Tap1	protein_coding	17	34187553	transporter 1, ATP-binding cassette, sub-family B (MDR/TAP)	TAP1	75.6765	0.788473	0.159506	4.94323	7.68374e-07	1.61475e-05
ENSMUSG00000035828	Pim3	protein_coding	15	88862186	proviral integration site 3	PIM3	979.276	0.440079	0.0890747	4.94057	7.78964e-07	1.6351e-05
ENSMUSG00000017715	Pgs1	protein_coding	11	117986292	phosphatidylglycerophosphate synthase 1	PGS1	967.217	0.385817	0.0780965	4.94027	7.80164e-07	1.63572e-05
ENSMUSG00000078861	Zfp931	protein_coding	2	178067695	zinc finger protein 931	ZNF559-ZNF177	400.476	-0.395706	0.0801038	-4.93992	7.81542e-07	1.63672e-05
ENSMUSG00000023994	Nfya	protein_coding	17	48386885	nuclear transcription factor-Y alpha	NFYA	349.951	0.563529	0.114088	4.9394	7.83621e-07	1.63917e-05
ENSMUSG00000060961	Slc4a4	protein_coding	5	88886818	solute carrier family 4 (anion exchanger), member 4	SLC4A4	9449.52	-0.462462	0.0936449	-4.93846	7.87409e-07	1.64519e-05
ENSMUSG00000015869	Prpsap1	protein_coding	11	116470845	phosphoribosyl pyrophosphate synthetase-associated protein 1	PRPSAP1	674.894	0.420232	0.0851916	4.93278	8.10658e-07	1.69182e-05
ENSMUSG00000024019	Cmtr1	protein_coding	17	29660595	cap methyltransferase 1	CMTR1	367.912	0.404484	0.0820158	4.93178	8.14837e-07	1.69858e-05
ENSMUSG00000015396	Cd83	protein_coding	13	43785107	CD83 antigen	CD83	771.7	0.61269	0.124291	4.92948	8.24478e-07	1.7167e-05
ENSMUSG00000027546	Atp9a	protein_coding	2	168634438	ATPase, class II, type 9A	ATP9A	10683.7	0.297894	0.0604562	4.92743	8.33164e-07	1.73279e-05
ENSMUSG00000024187	Fam234a	protein_coding	17	26211822	family with sequence similarity 234, member A	FAM234A	418.074	0.395419	0.0802804	4.92547	8.41561e-07	1.74824e-05
ENSMUSG00000060093	Hist1h4a	protein_coding	13	23760692	histone cluster 1, H4a	HIST2H4B	123.128	0.714386	0.145103	4.92332	8.50881e-07	1.76558e-05
ENSMUSG00000003299	Mrpl4	protein_coding	9	21002738	mitochondrial ribosomal protein L4	MRPL4	724.404	0.411281	0.0835421	4.92304	8.5212e-07	1.76612e-05
ENSMUSG00000019489	Cd70	protein_coding	17	57145997	CD70 antigen	CD70	80.5094	0.817558	0.166344	4.91485	8.88496e-07	1.83941e-05
ENSMUSG00000025492	Ifitm3	protein_coding	7	141009586	interferon induced transmembrane protein 3	IFITM3	162.513	0.912054	0.185737	4.91045	9.08669e-07	1.87902e-05
ENSMUSG00000022391	Rangap1	protein_coding	15	81704248	RAN GTPase activating protein 1	RANGAP1	2313.32	0.282101	0.0574624	4.90931	9.13966e-07	1.88782e-05
ENSMUSG00000039982	Dtx4	protein_coding	19	12466341	deltex 4, E3 ubiquitin ligase	DTX4	582.804	0.451449	0.0920604	4.90383	9.39835e-07	1.93904e-05
ENSMUSG00000051599	Pcdhb2	protein_coding	18	37294812	protocadherin beta 2	PCDHB2	89.1394	0.720282	0.146919	4.90257	9.45896e-07	1.94932e-05
ENSMUSG00000032602	Slc25a20	protein_coding	9	108662088	solute carrier family 25 (mitochondrial carnitine/acylcarnitine translocase), member 20	SLC25A20	404.189	0.363906	0.0743018	4.89767	9.69777e-07	1.99626e-05
ENSMUSG00000028086	Fbxw7	protein_coding	3	84815268	F-box and WD-40 domain protein 7	FBXW7	5108.65	-0.351748	0.071855	-4.89524	9.81842e-07	2.0188e-05
ENSMUSG00000026004	Kansl1l	protein_coding	1	66719248	KAT8 regulatory NSL complex subunit 1-like	KANSL1L	2392.87	-0.502908	0.102759	-4.89403	9.8791e-07	2.02897e-05
ENSMUSG00000031070	Mrgprf	protein_coding	7	145300828	MAS-related GPR, member F	MRGPRF	200.943	-0.586647	0.119931	-4.89152	1.0006e-06	2.05271e-05
ENSMUSG00000009216	Fam163b	protein_coding	2	27110380	family with sequence similarity 163, member B	FAM163B	37.313	0.864649	0.176859	4.88892	1.01389e-06	2.07762e-05
ENSMUSG00000029084	Cd38	protein_coding	5	43868553	CD38 antigen	CD38	203.63	-0.544633	0.111411	-4.88849	1.01613e-06	2.07985e-05
ENSMUSG00000044912	Syt16	protein_coding	12	73997761	synaptotagmin XVI	SYT16	88.7829	0.757592	0.155002	4.88761	1.02066e-06	2.08676e-05
ENSMUSG00000030966	Trim21	protein_coding	7	102557921	tripartite motif-containing 21	TRIM21	103.838	0.595592	0.121882	4.88662	1.02583e-06	2.09497e-05
ENSMUSG00000040929	Rfx3	protein_coding	19	27761721	regulatory factor X, 3 (influences HLA class II expression)	RFX3	1194.13	-0.404752	0.0828341	-4.8863	1.02747e-06	2.09595e-05
ENSMUSG00000039671	Zmynd8	protein_coding	2	165784152	zinc finger, MYND-type containing 8	ZMYND8	1503.94	-0.390083	0.0798507	-4.88516	1.03346e-06	2.10578e-05
ENSMUSG00000035212	Leprot	protein_coding	4	101647718	leptin receptor overlapping transcript	LEPROT	286.545	0.369642	0.0756994	4.88303	1.04471e-06	2.12631e-05
ENSMUSG00000032127	Vps11	protein_coding	9	44347749	VPS11, CORVET/HOPS core subunit	VPS11	1776.68	0.344499	0.0705577	4.88251	1.04745e-06	2.12949e-05
ENSMUSG00000018001	Cyth3	protein_coding	5	143622447	cytohesin 3	CYTH3	2037.16	-0.337821	0.0691996	-4.88183	1.05104e-06	2.1344e-05
ENSMUSG00000032368	Zic1	protein_coding	9	91358058	zinc finger protein of the cerebellum 1	ZIC1	14343.8	-0.347014	0.0710877	-4.88149	1.05288e-06	2.13575e-05
ENSMUSG00000029561	Oasl2	protein_coding	5	114896936	2'-5' oligoadenylate synthetase-like 2		140.141	0.990775	0.202978	4.88119	1.05449e-06	2.1366e-05
ENSMUSG00000018574	Acadvl	protein_coding	11	70010183	acyl-Coenzyme A dehydrogenase, very long chain	ACADVL	1738.56	0.339614	0.0696036	4.87926	1.06483e-06	2.15515e-05
ENSMUSG00000023047	Amhr2	protein_coding	15	102445367	anti-Mullerian hormone type 2 receptor	AMHR2	27.166	-0.874093	0.179161	-4.87881	1.06726e-06	2.15765e-05
ENSMUSG00000030946	Lhpp	protein_coding	7	132610638	phospholysine phosphohistidine inorganic pyrophosphate phosphatase	LHPP	443.356	-0.458462	0.0940351	-4.87543	1.08572e-06	2.19251e-05
ENSMUSG00000105574	Gm43648	TEC	5	48624669	predicted gene 43648		37.196	-0.921205	0.188962	-4.87508	1.08764e-06	2.19395e-05
ENSMUSG00000036093	Arl5a	protein_coding	2	52397951	ADP-ribosylation factor-like 5A	ARL5A	3113.98	-0.40407	0.0829174	-4.87316	1.09825e-06	2.21288e-05
ENSMUSG00000038128	Camk4	protein_coding	18	32939041	calcium/calmodulin-dependent protein kinase IV	CAMK4	19591.1	-0.53243	0.109284	-4.87199	1.10482e-06	2.22365e-05
ENSMUSG00000028497	Hacd4	protein_coding	4	88396144	3-hydroxyacyl-CoA dehydratase 4	HACD4	78.241	0.720691	0.147937	4.87161	1.10695e-06	2.22546e-05
ENSMUSG00000059974	Ntm	protein_coding	9	28994750	neurotrimin	NTM	6840.52	-0.407918	0.0837434	-4.87105	1.11009e-06	2.2293e-05
ENSMUSG00000056383	AI987944	protein_coding	7	41372923	expressed sequence AI987944		532.155	-0.483202	0.0992914	-4.8665	1.13592e-06	2.27863e-05
ENSMUSG00000022665	Ccdc80	protein_coding	16	45093402	coiled-coil domain containing 80	CCDC80	147.896	0.731626	0.150352	4.86608	1.13831e-06	2.2809e-05
ENSMUSG00000021242	Npc2	protein_coding	12	84754560	Niemann-Pick type C2	NPC2	1415.68	0.332421	0.0683173	4.86584	1.13974e-06	2.28124e-05
ENSMUSG00000006526	Tmem110	protein_coding	14	30825590	transmembrane protein 110	TMEM110	495.3	0.367622	0.0755623	4.86515	1.14368e-06	2.28661e-05
ENSMUSG00000016253	Nelfcd	protein_coding	2	174415804	negative elongation factor complex member C/D, Th1l	NELFCD	883.572	0.306616	0.0630486	4.86317	1.15523e-06	2.30577e-05
ENSMUSG00000028128	F3	protein_coding	3	121723537	coagulation factor III	F3	873.831	-0.447057	0.091929	-4.86307	1.15582e-06	2.30577e-05
ENSMUSG00000026880	Stom	protein_coding	2	35313986	stomatin	STOM	609.826	-0.383222	0.0788172	-4.86216	1.1611e-06	2.31376e-05
ENSMUSG00000028795	Ccdc28b	protein_coding	4	129619274	coiled coil domain containing 28B	CCDC28B	1139.25	-0.330588	0.0680455	-4.85834	1.18376e-06	2.35632e-05
ENSMUSG00000000290	Itgb2	protein_coding	10	77530252	integrin beta 2	ITGB2	54.5442	0.692674	0.142633	4.85636	1.19566e-06	2.37739e-05
ENSMUSG00000034300	Fam53c	protein_coding	18	34758906	family with sequence similarity 53, member C	FAM53C	546.884	0.485407	0.0999818	4.85496	1.20413e-06	2.39161e-05
ENSMUSG00000022546	Gpt	protein_coding	15	76696764	glutamic pyruvic transaminase, soluble	GPT	260.172	-0.445479	0.0917618	-4.85473	1.2055e-06	2.3917e-05
ENSMUSG00000027186	Elf5	protein_coding	2	103411688	E74-like factor 5	ELF5	6.84569	-0.971129	0.200083	-4.85364	1.21215e-06	2.40226e-05
ENSMUSG00000064128	Cenpj	protein_coding	14	56526761	centromere protein J	CENPJ	154.2	-0.476693	0.0983526	-4.84677	1.25488e-06	2.48423e-05
ENSMUSG00000040812	Agbl2	protein_coding	2	90782727	ATP/GTP binding protein-like 2	AGBL2	215.264	-0.556444	0.114955	-4.84052	1.295e-06	2.56084e-05
ENSMUSG00000021572	Cep72	protein_coding	13	74036495	centrosomal protein 72	CEP72	356.18	-0.482937	0.0998029	-4.83891	1.30556e-06	2.57891e-05
ENSMUSG00000071266	Zfp946	protein_coding	17	22424222	zinc finger protein 946		507.863	-0.390241	0.0806786	-4.83698	1.31826e-06	2.60115e-05
ENSMUSG00000039515	Ptpa	protein_coding	2	30416039	protein phosphatase 2 protein activator	PTPA	3629.35	0.403212	0.0834276	4.83307	1.34442e-06	2.64988e-05
ENSMUSG00000058571	Gpc6	protein_coding	14	116925297	glypican 6	GPC6	277.719	-0.560106	0.115901	-4.83263	1.34739e-06	2.65284e-05
ENSMUSG00000022763	Aifm3	protein_coding	16	17489611	apoptosis-inducing factor, mitochondrion-associated 3	AIFM3	2253.43	-0.448012	0.0927477	-4.83044	1.36235e-06	2.67938e-05
ENSMUSG00000027347	Rasgrp1	protein_coding	2	117279993	RAS guanyl releasing protein 1	RASGRP1	818.166	-0.324786	0.0672895	-4.82669	1.38818e-06	2.72723e-05
ENSMUSG00000054693	Adam10	protein_coding	9	70678997	a disintegrin and metallopeptidase domain 10	ADAM10	2936.93	-0.282143	0.0585455	-4.8192	1.44132e-06	2.82855e-05
ENSMUSG00000031221	Igbp1	protein_coding	X	100494291	immunoglobulin (CD79A) binding protein 1	IGBP1	1372.11	-0.338338	0.0702106	-4.81891	1.44348e-06	2.82965e-05
ENSMUSG00000042607	Asb4	protein_coding	6	5383386	ankyrin repeat and SOCS box-containing 4	ASB4	31.1285	-0.856349	0.177714	-4.81869	1.44501e-06	2.82965e-05
ENSMUSG00000105332	Gm43316	TEC	5	49017513	predicted gene 43316		66.303	-0.916911	0.190379	-4.81625	1.46285e-06	2.86149e-05
ENSMUSG00000096210	H1f0	protein_coding	15	79028212	H1 histone family, member 0	H1F0	4281.4	-0.415438	0.0863402	-4.81165	1.49693e-06	2.92499e-05
ENSMUSG00000036718	Micall2	protein_coding	5	139706696	MICAL-like 2	MICALL2	37.1373	0.814147	0.169239	4.81064	1.50451e-06	2.93664e-05
ENSMUSG00000036469	March1	protein_coding	8	65617900	membrane-associated ring finger (C3HC4) 1	MARCH1	143.497	0.643263	0.133728	4.81025	1.50745e-06	2.9392e-05
ENSMUSG00000029245	Epha5	protein_coding	5	84054761	Eph receptor A5	EPHA5	274.816	0.492355	0.102386	4.80883	1.51816e-06	2.95689e-05
ENSMUSG00000050271	D8Ertd82e	protein_coding	8	36094828	DNA segment, Chr 8, ERATO Doi 82, expressed		508.213	-0.719108	0.14957	-4.80783	1.52579e-06	2.96856e-05
ENSMUSG00000021772	Nkiras1	protein_coding	14	18271136	NFKB inhibitor interacting Ras-like protein 1	NKIRAS1	1622.93	-0.241027	0.0501362	-4.80745	1.52871e-06	2.97105e-05
ENSMUSG00000040296	Ddx58	protein_coding	4	40203773	DEAD (Asp-Glu-Ala-Asp) box polypeptide 58	DDX58	207.345	0.863463	0.179622	4.80711	1.53127e-06	2.97163e-05
ENSMUSG00000102224	4930447F24Rik	processed_transcript	9	108133718	RIKEN cDNA 4930447F24 gene		20.9776	-0.943195	0.196214	-4.80698	1.53229e-06	2.97163e-05
ENSMUSG00000020372	Rack1	protein_coding	11	48800332	receptor for activated C kinase 1	RACK1	5524.44	0.413741	0.0861392	4.80316	1.56178e-06	3.02558e-05
ENSMUSG00000031959	Wdr59	protein_coding	8	111448797	WD repeat domain 59	WDR59	447.31	0.320679	0.0667701	4.80273	1.56518e-06	3.02892e-05
ENSMUSG00000000223	Drp2	protein_coding	X	134404551	dystrophin related protein 2	DRP2	489.148	0.328421	0.0683874	4.80237	1.56802e-06	3.03117e-05
ENSMUSG00000043458	Pcdhb12	protein_coding	18	37435621	protocadherin beta 12		189.02	0.56261	0.117159	4.8021	1.57013e-06	3.03201e-05
ENSMUSG00000021583	Erap1	protein_coding	13	74639872	endoplasmic reticulum aminopeptidase 1	ERAP1	412.344	0.420389	0.0875534	4.80152	1.57468e-06	3.03755e-05
ENSMUSG00000009090	Ap1b1	protein_coding	11	4986824	adaptor protein complex AP-1, beta 1 subunit	AP1B1	2790.62	0.375931	0.0783018	4.80106	1.57831e-06	3.04131e-05
ENSMUSG00000017210	Med24	protein_coding	11	98704591	mediator complex subunit 24	MED24	1493.67	0.280752	0.0584925	4.7998	1.58825e-06	3.05721e-05
ENSMUSG00000027109	Sp3	protein_coding	2	72936427	trans-acting transcription factor 3	SP3	3839.16	-0.326799	0.0681509	-4.79523	1.62492e-06	3.12447e-05
ENSMUSG00000020219	Timm13	protein_coding	10	80899450	translocase of inner mitochondrial membrane 13	TIMM13	923.785	0.480596	0.100248	4.79406	1.63437e-06	3.13625e-05
ENSMUSG00000062542	Syt9	protein_coding	7	107370728	synaptotagmin IX	SYT9	850.841	-0.311458	0.0649678	-4.79405	1.63451e-06	3.13625e-05
ENSMUSG00000040372	Gpr63	protein_coding	4	24966407	G protein-coupled receptor 63	GPR63	345.486	-0.468425	0.0977748	-4.79086	1.66069e-06	3.1831e-05
ENSMUSG00000025026	Add3	protein_coding	19	53140445	adducin 3 (gamma)	ADD3	4545.95	-0.328814	0.0686558	-4.78932	1.67351e-06	3.20429e-05
ENSMUSG00000030789	Itgax	protein_coding	7	128129547	integrin alpha X	ITGAX	10.3839	0.972905	0.203422	4.7827	1.72956e-06	3.3081e-05
ENSMUSG00000057914	Cacnb2	protein_coding	2	14603088	calcium channel, voltage-dependent, beta 2 subunit	CACNB2	846.361	-0.387709	0.081077	-4.78198	1.73575e-06	3.31644e-05
ENSMUSG00000038784	Cnot4	protein_coding	6	35022065	CCR4-NOT transcription complex, subunit 4	CNOT4	1196.21	-0.330175	0.0690564	-4.78123	1.74225e-06	3.32185e-05
ENSMUSG00000086040	Wipf3	protein_coding	6	54429603	WAS/WASL interacting protein family, member 3	WIPF3	91.6455	-0.69374	0.145094	-4.78132	1.74146e-06	3.32185e-05
ENSMUSG00000004071	Cdip1	protein_coding	16	4750348	cell death inducing Trp53 target 1	CDIP1	4061.82	0.263861	0.0551898	4.78098	1.74441e-06	3.32247e-05
ENSMUSG00000046793	Gpr61	protein_coding	3	108148321	G protein-coupled receptor 61	GPR61	151.514	-0.460759	0.0963783	-4.78073	1.74657e-06	3.32307e-05
ENSMUSG00000031099	Smarca1	protein_coding	X	47809368	SWI/SNF related, matrix associated, actin dependent regulator of chromatin, subfamily a, member 1	SMARCA1	1686.82	-0.463264	0.0970276	-4.77456	1.80099e-06	3.41943e-05
ENSMUSG00000059013	Sh2d3c	protein_coding	2	32721055	SH2 domain containing 3C	SH2D3C	215.382	0.599206	0.125494	4.77476	1.79919e-06	3.41943e-05
ENSMUSG00000015341	Golga7	protein_coding	8	23241346	golgi autoantigen, golgin subfamily a, 7	GOLGA7	875.989	0.353316	0.0740136	4.77367	1.80903e-06	3.43108e-05
ENSMUSG00000027712	Anxa5	protein_coding	3	36448923	annexin A5	ANXA5	2377.26	0.256229	0.0536906	4.77232	1.82117e-06	3.4505e-05
ENSMUSG00000025195	Dnmbp	protein_coding	19	43846821	dynamin binding protein	DNMBP	629.546	-0.374318	0.0784436	-4.77181	1.82576e-06	3.45263e-05
ENSMUSG00000045312	Lhfpl2	protein_coding	13	94057796	lipoma HMGIC fusion partner-like 2	LHFPL2	1217.96	0.369199	0.0773715	4.77177	1.82611e-06	3.45263e-05
ENSMUSG00000025184	R3hcc1l	protein_coding	19	42518759	R3H domain and coiled-coil containing 1 like	R3HCC1L	1547.86	-0.409245	0.0857818	-4.77077	1.83527e-06	3.46632e-05
ENSMUSG00000025350	Rdh5	protein_coding	10	128913593	retinol dehydrogenase 5	RDH5	101.89	-0.641453	0.134546	-4.76754	1.86492e-06	3.51865e-05
ENSMUSG00000072568	Fam84b	protein_coding	15	60818994	family with sequence similarity 84, member B	FAM84B	143.633	-0.574587	0.120572	-4.7655	1.88386e-06	3.55069e-05
ENSMUSG00000099512	Gm28703	lincRNA	9	90825302	predicted gene 28703		36.614	0.800068	0.167914	4.76474	1.89101e-06	3.56046e-05
ENSMUSG00000043753	Dmrta1	protein_coding	4	89679436	doublesex and mab-3 related transcription factor like family A1	DMRTA1	10.5622	0.96155	0.201859	4.76348	1.90281e-06	3.57895e-05
ENSMUSG00000001942	Siae	protein_coding	9	37555698	sialic acid acetylesterase	SIAE	460.616	0.405612	0.0851599	4.76295	1.90784e-06	3.58469e-05
ENSMUSG00000028909	Ptpru	protein_coding	4	131768457	protein tyrosine phosphatase, receptor type, U	PTPRU	384.69	-0.564969	0.118639	-4.76208	1.91603e-06	3.59633e-05
ENSMUSG00000022019	Tdrd3	protein_coding	14	87416639	tudor domain containing 3	TDRD3	1726.64	-0.376192	0.0790465	-4.75912	1.94437e-06	3.64157e-05
ENSMUSG00000045671	Spred2	protein_coding	11	19924375	sprouty-related, EVH1 domain containing 2	SPRED2	1215.28	-0.510055	0.107178	-4.75894	1.94617e-06	3.64157e-05
ENSMUSG00000050640	Tmem150c	protein_coding	5	100077872	transmembrane protein 150C	TMEM150C	440.839	-0.424403	0.0891761	-4.75916	1.94402e-06	3.64157e-05
ENSMUSG00000029999	Tgfa	protein_coding	6	86195223	transforming growth factor alpha	TGFA	255.566	0.515592	0.108447	4.75433	1.99108e-06	3.72175e-05
ENSMUSG00000000732	Icosl	protein_coding	10	78069360	icos ligand	ICOSLG	159.159	-0.590287	0.124187	-4.7532	2.00225e-06	3.73492e-05
ENSMUSG00000002985	Apoe	protein_coding	7	19696109	apolipoprotein E	APOE	25382.2	-0.414332	0.0871658	-4.75337	2.00051e-06	3.73492e-05
ENSMUSG00000050627	Gpd1l	protein_coding	9	114899341	glycerol-3-phosphate dehydrogenase 1-like	GPD1L	1965.58	0.211631	0.0445271	4.75285	2.00565e-06	3.73741e-05
ENSMUSG00000048503	Tmem136	protein_coding	9	43108650	transmembrane protein 136	TMEM136	135.188	0.540509	0.113744	4.75199	2.01429e-06	3.74964e-05
ENSMUSG00000027361	Gabpb1	protein_coding	2	126627442	GA repeat binding protein, beta 1	GABPB1	626.238	-0.371991	0.0783088	-4.7503	2.03112e-06	3.77645e-05
ENSMUSG00000039385	Cdh6	protein_coding	15	13034200	cadherin 6	CDH6	27.5725	0.839161	0.176661	4.75013	2.03286e-06	3.77645e-05
ENSMUSG00000022551	Cyc1	protein_coding	15	76343523	cytochrome c-1	CYC1	3163.61	0.466228	0.0981691	4.74923	2.04189e-06	3.78932e-05
ENSMUSG00000030107	Usp18	protein_coding	6	121245906	ubiquitin specific peptidase 18	USP18	96.8014	0.965029	0.203217	4.74877	2.04654e-06	3.79407e-05
ENSMUSG00000036402	Gng12	protein_coding	6	66896397	guanine nucleotide binding protein (G protein), gamma 12	GNG12	931.571	0.352235	0.0741813	4.7483	2.0513e-06	3.79899e-05
ENSMUSG00000020538	Srebf1	protein_coding	11	60199089	sterol regulatory element binding transcription factor 1	SREBF1	1262.46	0.524427	0.110514	4.74535	2.08147e-06	3.85094e-05
ENSMUSG00000009566	Fpgs	protein_coding	2	32682609	folylpolyglutamyl synthetase	FPGS	104.78	0.557738	0.117546	4.74484	2.08672e-06	3.8567e-05
ENSMUSG00000038296	Galnt18	protein_coding	7	111471661	UDP-N-acetyl-alpha-D-galactosamine:polypeptide N-acetylgalactosaminyltransferase 18	GALNT18	534.186	-0.432844	0.091241	-4.74396	2.09578e-06	3.86949e-05
ENSMUSG00000021686	Ap3b1	protein_coding	13	94358960	adaptor-related protein complex 3, beta 1 subunit	AP3B1	926.654	-0.312812	0.065973	-4.74151	2.12136e-06	3.91273e-05
ENSMUSG00000037991	Rmi2	protein_coding	16	10835059	RecQ mediated genome instability 2	RMI2	11.9233	-0.937477	0.197898	-4.73718	2.16716e-06	3.98981e-05
ENSMUSG00000042826	Fgf11	protein_coding	11	69796068	fibroblast growth factor 11	FGF11	609.432	-0.512015	0.108085	-4.73714	2.16756e-06	3.98981e-05
ENSMUSG00000036646	Man1b1	protein_coding	2	25332338	mannosidase, alpha, class 1B, member 1	MAN1B1	1754.54	0.33398	0.0705097	4.73666	2.17274e-06	3.99529e-05
ENSMUSG00000030707	Coro1a	protein_coding	7	126699773	coronin, actin binding protein 1A	CORO1A	1206.68	0.508416	0.107393	4.73416	2.1996e-06	4.04057e-05
ENSMUSG00000019087	Atp6ap1	protein_coding	X	74297097	ATPase, H+ transporting, lysosomal accessory protein 1	ATP6AP1	7750.16	0.230996	0.0487974	4.73378	2.20381e-06	4.0442e-05
ENSMUSG00000026201	Stk16	protein_coding	1	75210838	serine/threonine kinase 16	STK16	842.405	0.32981	0.0696774	4.73339	2.20797e-06	4.04773e-05
ENSMUSG00000022064	Pibf1	protein_coding	14	99099433	progesterone immunomodulatory binding factor 1	PIBF1	598.839	-0.410512	0.0867618	-4.73148	2.22886e-06	4.08188e-05
ENSMUSG00000045333	Zfp423	protein_coding	8	87661810	zinc finger protein 423	ZNF423	421.239	-0.406786	0.0859908	-4.73057	2.23889e-06	4.0961e-05
ENSMUSG00000003549	Ercc1	protein_coding	7	19344778	excision repair cross-complementing rodent repair deficiency, complementation group 1	ERCC1	418.805	0.375486	0.0794289	4.72732	2.27506e-06	4.15807e-05
ENSMUSG00000026223	Itm2c	protein_coding	1	85894281	integral membrane protein 2C	ITM2C	10985.5	0.411571	0.0870764	4.72655	2.28368e-06	4.16961e-05
ENSMUSG00000045404	Kcnk13	protein_coding	12	99964499	potassium channel, subfamily K, member 13	KCNK13	88.0105	-0.611901	0.129623	-4.72062	2.35127e-06	4.2887e-05
ENSMUSG00000075555	Gm10863	antisense	15	79166041	predicted gene 10863		17.6588	0.861446	0.182519	4.71977	2.36112e-06	4.30233e-05
ENSMUSG00000049107	Ntf3	protein_coding	6	126101412	neurotrophin 3	NTF3	125.955	0.732022	0.155155	4.718	2.3817e-06	4.33546e-05
ENSMUSG00000085151	1110018N20Rik	processed_transcript	2	167188702	RIKEN cDNA 1110018N20 gene		19.6846	-0.866469	0.183666	-4.71763	2.38606e-06	4.33903e-05
ENSMUSG00000041957	Pkp2	protein_coding	16	16213318	plakophilin 2	PKP2	39.2011	0.740146	0.156921	4.71667	2.39734e-06	4.35518e-05
ENSMUSG00000053199	Arhgap20	protein_coding	9	51765337	Rho GTPase activating protein 20	ARHGAP20	1256.31	-0.39212	0.0831612	-4.71517	2.41504e-06	4.38293e-05
ENSMUSG00000002379	Ndufa11	protein_coding	17	56717762	NADH dehydrogenase (ubiquinone) 1 alpha subcomplex 11	NDUFA11	1635.96	0.512198	0.108721	4.71113	2.46343e-06	4.46626e-05
ENSMUSG00000097572	Gm26797	lincRNA	9	122295869	predicted gene, 26797		11.9295	0.957514	0.203303	4.70979	2.47977e-06	4.49138e-05
ENSMUSG00000000567	Sox9	protein_coding	11	112782224	SRY (sex determining region Y)-box 9	SOX9	230.073	-0.483758	0.102827	-4.70456	2.54413e-06	4.60334e-05
ENSMUSG00000025950	Idh1	protein_coding	1	65158616	isocitrate dehydrogenase 1 (NADP+), soluble	IDH1	887.127	-0.385306	0.0819064	-4.70423	2.54831e-06	4.6063e-05
ENSMUSG00000056486	Chn1	protein_coding	2	73610660	chimerin 1	CHN1	3485.82	-0.329757	0.070113	-4.70323	2.5608e-06	4.62426e-05
ENSMUSG00000030741	Spns1	protein_coding	7	126370060	spinster homolog 1	SPNS1	869.356	0.425823	0.0906227	4.69886	2.61623e-06	4.71025e-05
ENSMUSG00000036114	Rpp25l	protein_coding	4	41712033	ribonuclease P/MRP 25 subunit-like	RPP25L	430.894	0.454723	0.0967708	4.69897	2.61473e-06	4.71025e-05
ENSMUSG00000070883	Ccdc173	protein_coding	2	69758033	coiled-coil domain containing 173	CCDC173	107.737	-0.696895	0.1483	-4.69922	2.61162e-06	4.71025e-05
ENSMUSG00000034584	Exph5	protein_coding	9	53301670	exophilin 5	EXPH5	5715.34	-0.471014	0.100254	-4.69822	2.62437e-06	4.72022e-05
ENSMUSG00000048000	Gigyf2	protein_coding	1	87326998	GRB10 interacting GYF protein 2	GIGYF2	4391.97	-0.294906	0.0627932	-4.69647	2.647e-06	4.75618e-05
ENSMUSG00000028803	Nipal3	protein_coding	4	135445420	NIPA-like domain containing 3	NIPAL3	1558.13	0.327337	0.0697221	4.69488	2.66757e-06	4.7884e-05
ENSMUSG00000039756	Dnttip2	protein_coding	3	122274388	deoxynucleotidyltransferase, terminal, interacting protein 2	DNTTIP2	1298.47	-0.276197	0.058887	-4.69028	2.72834e-06	4.89263e-05
ENSMUSG00000029576	Radil	protein_coding	5	142484839	Ras association and DIL domains	RADIL	285.925	0.620521	0.132324	4.6894	2.74007e-06	4.9088e-05
ENSMUSG00000000171	Sdhd	protein_coding	9	50596357	succinate dehydrogenase complex, subunit D, integral membrane protein	SDHD	2783.48	0.414713	0.0884578	4.68825	2.7555e-06	4.93155e-05
ENSMUSG00000032470	Mras	protein_coding	9	99385420	muscle and microspikes RAS	MRAS	1367.6	-0.283784	0.0605452	-4.68713	2.77059e-06	4.95366e-05
ENSMUSG00000066113	Adamtsl1	protein_coding	4	85514172	ADAMTS-like 1	ADAMTSL1	96.1883	0.715406	0.15264	4.68688	2.77406e-06	4.95497e-05
ENSMUSG00000006398	Cdc20	protein_coding	4	118432901	cell division cycle 20	CDC20	61.3856	-0.752042	0.160476	-4.68632	2.78167e-06	4.96366e-05
ENSMUSG00000004798	Ulk2	protein_coding	11	61775649	unc-51 like kinase 2	ULK2	2156.93	0.235175	0.0501914	4.68556	2.79195e-06	4.9771e-05
ENSMUSG00000032841	Prr5l	protein_coding	2	101714285	proline rich 5 like	PRR5L	251.475	0.498359	0.106428	4.68259	2.83266e-06	5.04471e-05
ENSMUSG00000087211	Lhx1os	lincRNA	11	84525660	LIM homeobox 1, opposite strand		688.23	-0.43042	0.0919444	-4.68131	2.85051e-06	5.0715e-05
ENSMUSG00000000957	Mmp14	protein_coding	14	54431612	matrix metallopeptidase 14 (membrane-inserted)	MMP14	290.226	0.496304	0.10609	4.67813	2.89501e-06	5.14561e-05
ENSMUSG00000007891	Ctsd	protein_coding	7	142375911	cathepsin D	CTSD	3816.18	0.363483	0.0777262	4.67646	2.91874e-06	5.18269e-05
ENSMUSG00000025505	Tmem80	protein_coding	7	141327739	transmembrane protein 80	TMEM80	317.254	0.401591	0.0858891	4.67569	2.92964e-06	5.19694e-05
ENSMUSG00000045629	Sh3tc2	protein_coding	18	61953075	SH3 domain and tetratricopeptide repeats 2	SH3TC2	92.8464	0.570976	0.12213	4.67517	2.93711e-06	5.2051e-05
ENSMUSG00000042269	Fam92b	protein_coding	8	120166397	family with sequence similarity 92, member B	FAM92B	23.0891	-0.825437	0.176668	-4.67226	2.97901e-06	5.27419e-05
ENSMUSG00000046287	Pnma3	protein_coding	X	73064787	paraneoplastic antigen MA3	PNMA3	148.419	0.54311	0.116273	4.671	2.99742e-06	5.3016e-05
ENSMUSG00000032766	Gng11	protein_coding	6	4003904	guanine nucleotide binding protein (G protein), gamma 11	GNG11	643.274	0.478404	0.102438	4.6702	3.00904e-06	5.31694e-05
ENSMUSG00000104655	Gm43317	TEC	5	49005412	predicted gene 43317		173.084	-0.879234	0.188273	-4.67	3.01198e-06	5.31695e-05
ENSMUSG00000023147	Wrb	protein_coding	16	96145407	tryptophan rich basic protein	WRB	1755.92	0.331331	0.0709726	4.66843	3.03504e-06	5.35244e-05
ENSMUSG00000070327	Rnf213	protein_coding	11	119393100	ring finger protein 213	RNF213	604.41	0.824509	0.17675	4.66483	3.08871e-06	5.44178e-05
ENSMUSG00000027525	Phactr3	protein_coding	2	178118975	phosphatase and actin regulator 3	PHACTR3	2372.77	-0.330596	0.0708992	-4.6629	3.1179e-06	5.48787e-05
ENSMUSG00000032220	Myo1e	protein_coding	9	70207350	myosin IE	MYO1E	283.37	0.436803	0.0936989	4.66178	3.13494e-06	5.51249e-05
ENSMUSG00000001827	Folr1	protein_coding	7	101858331	folate receptor 1 (adult)	FOLR1	35.6724	-0.761426	0.163397	-4.65997	3.16263e-06	5.54466e-05
ENSMUSG00000023913	Pla2g7	protein_coding	17	43568098	phospholipase A2, group VII (platelet-activating factor acetylhydrolase, plasma)	PLA2G7	6760.58	-0.326001	0.0699571	-4.66	3.16205e-06	5.54466e-05
ENSMUSG00000028234	Rps20	protein_coding	4	3831334	ribosomal protein S20	RPS20	949.146	0.468632	0.100578	4.65938	3.17162e-06	5.54466e-05
ENSMUSG00000041794	Myrip	protein_coding	9	120301513	myosin VIIA and Rab interacting protein	MYRIP	790.311	-0.322528	0.0692136	-4.6599	3.16361e-06	5.54466e-05
ENSMUSG00000052911	Lamb2	protein_coding	9	108479736	laminin, beta 2	LAMB2	649.98	0.461889	0.099125	4.65966	3.16729e-06	5.54466e-05
ENSMUSG00000097428	AW047730	processed_transcript	3	88200623	expressed sequence AW047730		653.458	-0.454641	0.0975741	-4.65944	3.17064e-06	5.54466e-05
ENSMUSG00000029449	Rhof	protein_coding	5	123103044	ras homolog family member F (in filopodia)	RHOF	361.559	0.32747	0.0703185	4.65696	3.20912e-06	5.60481e-05
ENSMUSG00000038150	Ormdl3	protein_coding	11	98581256	ORM1-like 3 (S. cerevisiae)	ORMDL3	1103.57	0.253421	0.0544439	4.65473	3.24413e-06	5.66049e-05
ENSMUSG00000036202	Rif1	protein_coding	2	52072837	replication timing regulatory factor 1	RIF1	7367.01	-0.580399	0.124726	-4.65338	3.26536e-06	5.69204e-05
ENSMUSG00000004655	Aqp1	protein_coding	6	55336432	aquaporin 1	AQP1	23.4969	-0.827179	0.177823	-4.65169	3.29227e-06	5.72792e-05
ENSMUSG00000065254	Gm23973	misc_RNA	7	103271550	predicted gene, 23973		240.749	-0.571601	0.122876	-4.65185	3.28966e-06	5.72792e-05
ENSMUSG00000058488	Kl	protein_coding	5	150952607	klotho	KL	115.294	-0.906263	0.194875	-4.65049	3.3115e-06	5.75584e-05
ENSMUSG00000024211	Grm8	protein_coding	6	27275119	glutamate receptor, metabotropic 8	GRM8	335.697	-0.451094	0.0970184	-4.64957	3.3263e-06	5.77602e-05
ENSMUSG00000022962	Gart	protein_coding	16	91621186	phosphoribosylglycinamide formyltransferase	GART	899.147	0.307802	0.0662165	4.64842	3.34494e-06	5.79833e-05
ENSMUSG00000055945	Prr18	protein_coding	17	8340406	proline rich 18	PRR18	271.21	-0.558763	0.120206	-4.64838	3.34556e-06	5.79833e-05
ENSMUSG00000022337	Emc2	protein_coding	15	43477229	ER membrane protein complex subunit 2	EMC2	1898.39	-0.301709	0.0649516	-4.64514	3.3985e-06	5.88428e-05
ENSMUSG00000028811	Yars	protein_coding	4	129189760	tyrosyl-tRNA synthetase	YARS	1986.61	0.365848	0.0787626	4.64495	3.40166e-06	5.88428e-05
ENSMUSG00000030450	Oca2	protein_coding	7	56239760	oculocutaneous albinism II	OCA2	6.51329	-0.930589	0.200561	-4.63994	3.48518e-06	6.023e-05
ENSMUSG00000020541	Tom1l1	protein_coding	11	90643465	target of myb1-like 1 (chicken)	TOM1L1	479.926	-0.389858	0.0840445	-4.63871	3.50588e-06	6.05299e-05
ENSMUSG00000000440	Pparg	protein_coding	6	115360951	peroxisome proliferator activated receptor gamma	PPARG	91.5305	-0.540402	0.11653	-4.63745	3.52728e-06	6.08414e-05
ENSMUSG00000010362	Rdm1	protein_coding	11	101627195	RAD52 motif 1	RDM1	135.499	0.480252	0.103619	4.63477	3.57334e-06	6.15772e-05
ENSMUSG00000025190	Got1	protein_coding	19	43499752	glutamic-oxaloacetic transaminase 1, soluble	GOT1	5994.04	0.3254	0.0702198	4.63402	3.58634e-06	6.17424e-05
ENSMUSG00000002458	Rgs19	protein_coding	2	181688419	regulator of G-protein signaling 19	RGS19	110.537	0.502033	0.108393	4.63161	3.6284e-06	6.23478e-05
ENSMUSG00000009563	Tor2a	protein_coding	2	32757234	torsin family 2, member A	TOR2A	440.594	0.399135	0.0861748	4.63169	3.62691e-06	6.23478e-05
ENSMUSG00000024236	Svil	protein_coding	18	4920540	supervillin	SVIL	417.449	-0.34393	0.0743301	-4.62707	3.70882e-06	6.36693e-05
ENSMUSG00000036242	3632451O06Rik	protein_coding	14	49681560	RIKEN cDNA 3632451O06 gene	C14orf37	4243.38	-0.415239	0.0897504	-4.6266	3.71717e-06	6.37521e-05
ENSMUSG00000001436	Slc19a1	protein_coding	10	77032241	solute carrier family 19 (folate transporter), member 1	SLC19A1	246.064	0.520832	0.11261	4.6251	3.74419e-06	6.4094e-05
ENSMUSG00000022043	Trim35	protein_coding	14	66297031	tripartite motif-containing 35	TRIM35	2708.79	0.317471	0.0686401	4.62515	3.74331e-06	6.4094e-05
ENSMUSG00000084846	A730011C13Rik	antisense	3	94994410	RIKEN cDNA A730011C13 gene		46.6981	-0.733216	0.158594	-4.62322	3.77828e-06	6.46165e-05
ENSMUSG00000095687	Rnaset2a	protein_coding	17	8128610	ribonuclease T2A	RNASET2	26.3904	0.91483	0.198039	4.61944	3.84785e-06	6.57441e-05
ENSMUSG00000039308	Ndst2	protein_coding	14	20723739	N-deacetylase/N-sulfotransferase (heparan glucosaminyl) 2	NDST2	382.65	0.390561	0.0845604	4.61873	3.86096e-06	6.59059e-05
ENSMUSG00000033342	Plppr5	protein_coding	3	117574836	phospholipid phosphatase related 5	PLPPR5	378.451	-0.350047	0.0757931	-4.61845	3.86619e-06	6.59329e-05
ENSMUSG00000028838	Extl1	protein_coding	4	134356372	exostoses (multiple)-like 1	EXTL1	87.2292	-0.660039	0.142922	-4.61819	3.87107e-06	6.59539e-05
ENSMUSG00000054728	Phactr1	protein_coding	13	42680623	phosphatase and actin regulator 1	PHACTR1	904.723	0.316994	0.0686621	4.61672	3.89846e-06	6.63582e-05
ENSMUSG00000036427	Gpi1	protein_coding	7	34201330	glucose phosphate isomerase 1	GPI	5780.81	0.288229	0.0624396	4.61612	3.90974e-06	6.64876e-05
ENSMUSG00000026971	Itgb6	protein_coding	2	60598292	integrin beta 6	ITGB6	15.3225	-0.896778	0.194283	-4.61583	3.91523e-06	6.65185e-05
ENSMUSG00000079293	Clec7a	polymorphic_pseudogene	6	129461591	C-type lectin domain family 7, member a	CLEC7A	26.1038	0.854724	0.1852	4.61514	3.92838e-06	6.66793e-05
ENSMUSG00000010025	Aldh3a2	protein_coding	11	61223417	aldehyde dehydrogenase family 3, subfamily A2	ALDH3A2	1748.99	0.249811	0.0541559	4.61282	3.97244e-06	6.7364e-05
ENSMUSG00000032373	Car12	protein_coding	9	66713686	carbonic anhydrase 12	CA12	140.791	-0.931763	0.202153	-4.6092	4.04224e-06	6.84835e-05
ENSMUSG00000026123	Plekhb2	protein_coding	1	34849976	pleckstrin homology domain containing, family B (evectins) member 2	PLEKHB2	6002.83	0.257465	0.0558643	4.60875	4.05099e-06	6.85674e-05
ENSMUSG00000059474	Mbtd1	protein_coding	11	93885852	mbt domain containing 1	MBTD1	820.951	-0.333819	0.0724371	-4.6084	4.05781e-06	6.86188e-05
ENSMUSG00000027351	Spred1	protein_coding	2	117121374	sprouty protein with EVH-1 domain 1, related sequence	SPRED1	4383.71	-0.411804	0.0893844	-4.60712	4.08292e-06	6.89788e-05
ENSMUSG00000041653	Pnpla3	protein_coding	15	84167816	patatin-like phospholipase domain containing 3	PNPLA3	314.322	-0.473903	0.102893	-4.60579	4.10909e-06	6.93562e-05
ENSMUSG00000029722	Agfg2	protein_coding	5	137650463	ArfGAP with FG repeats 2	AGFG2	751.542	-0.340364	0.0739141	-4.60486	4.12742e-06	6.96008e-05
ENSMUSG00000036218	Pdzrn4	protein_coding	15	92396915	PDZ domain containing RING finger 4	PDZRN4	44.4916	0.736729	0.160138	4.60059	4.2129e-06	7.09759e-05
ENSMUSG00000074305	Peak1	protein_coding	9	56201126	pseudopodium-enriched atypical kinase 1	PEAK1	1124.68	-0.524421	0.114066	-4.59753	4.27537e-06	7.19614e-05
ENSMUSG00000025889	Snca	protein_coding	6	60731575	synuclein, alpha	SNCA	875.261	0.537599	0.116974	4.5959	4.30877e-06	7.24562e-05
ENSMUSG00000032402	Smad3	protein_coding	9	63646767	SMAD family member 3	SMAD3	1200.56	-0.376681	0.0819913	-4.59416	4.34506e-06	7.29987e-05
ENSMUSG00000021796	Bmpr1a	protein_coding	14	34410734	bone morphogenetic protein receptor, type 1A	BMPR1A	2701.34	-0.264246	0.0575212	-4.59388	4.35072e-06	7.3026e-05
ENSMUSG00000026586	Prrx1	protein_coding	1	163245119	paired related homeobox 1	PRRX1	223.814	-0.446154	0.0971507	-4.59239	4.38194e-06	7.34817e-05
ENSMUSG00000017466	Timp2	protein_coding	11	118301069	tissue inhibitor of metalloproteinase 2	TIMP2	498.27	0.486004	0.105857	4.59115	4.40806e-06	7.37829e-05
ENSMUSG00000041827	Oasl1	protein_coding	5	114923240	2'-5' oligoadenylate synthetase-like 1	OASL	8.83568	0.942804	0.205349	4.59124	4.4062e-06	7.37829e-05
ENSMUSG00000059824	Dbp	protein_coding	7	45705088	D site albumin promoter binding protein	DBP	1952.08	-0.517005	0.112696	-4.5876	4.48369e-06	7.49796e-05
ENSMUSG00000036636	Clcn7	protein_coding	17	25133391	chloride channel, voltage-sensitive 7	CLCN7	1013.31	0.321804	0.0701543	4.58709	4.49457e-06	7.50922e-05
ENSMUSG00000030306	Tmtc1	protein_coding	6	148232430	transmembrane and tetratricopeptide repeat containing 1	TMTC1	763.114	-0.48774	0.106335	-4.58681	4.5007e-06	7.51252e-05
ENSMUSG00000035208	Slfn8	protein_coding	11	83002158	schlafen 8	SLFN13	35.2164	0.906258	0.197731	4.5833	4.57705e-06	7.63095e-05
ENSMUSG00000104960	Snhg8	processed_transcript	3	123507552	small nucleolar RNA host gene 8		171.865	0.539272	0.117664	4.58316	4.58009e-06	7.63095e-05
ENSMUSG00000051048	P4ha3	protein_coding	7	100285520	procollagen-proline, 2-oxoglutarate 4-dioxygenase (proline 4-hydroxylase), alpha polypeptide III	P4HA3	7.78052	0.941208	0.205375	4.58287	4.58641e-06	7.63445e-05
ENSMUSG00000023341	Mx2	polymorphic_pseudogene	16	97535308	MX dynamin-like GTPase 2	MX1	37.3858	0.883584	0.192849	4.58174	4.61119e-06	7.66794e-05
ENSMUSG00000034910	Pygo1	protein_coding	9	72925645	pygopus 1	PYGO1	974.06	-0.364356	0.0795264	-4.58157	4.615e-06	7.66794e-05
ENSMUSG00000025937	Lactb2	protein_coding	1	13623330	lactamase, beta 2	LACTB2	351.404	-0.378849	0.0826961	-4.58122	4.62267e-06	7.6721e-05
ENSMUSG00000078317	F8a	protein_coding	X	73228291	factor 8-associated gene A	F8A1	420.28	0.401286	0.0875965	4.58107	4.62599e-06	7.6721e-05
ENSMUSG00000048677	Tpcn2	protein_coding	7	145186524	two pore segment channel 2	TPCN2	252.809	0.579955	0.126617	4.58037	4.64152e-06	7.69081e-05
ENSMUSG00000035439	Haus8	protein_coding	8	71248561	4HAUS augmin-like complex, subunit 8	HAUS8	243.531	0.417746	0.0912091	4.58009	4.64765e-06	7.69393e-05
ENSMUSG00000040356	Skiv2l	protein_coding	17	34839228	superkiller viralicidic activity 2-like (S. cerevisiae)	SKIV2L	1345.16	0.294401	0.0642936	4.57902	4.67163e-06	7.7195e-05
ENSMUSG00000085423	Gm15735	antisense	14	122952119	predicted gene 15735		7.42635	-0.936702	0.204558	-4.57914	4.66886e-06	7.7195e-05
ENSMUSG00000031781	Ciapin1	protein_coding	8	94819804	cytokine induced apoptosis inhibitor 1	CIAPIN1	742.385	0.308797	0.0674977	4.57492	4.76391e-06	7.86479e-05
ENSMUSG00000051285	Pcmtd1	protein_coding	1	7088920	protein-L-isoaspartate (D-aspartate) O-methyltransferase domain containing 1	PCMTD1	4201.33	-0.371325	0.0811848	-4.57382	4.78912e-06	7.89921e-05
ENSMUSG00000033021	Gmppa	protein_coding	1	75435930	GDP-mannose pyrophosphorylase A	GMPPA	876.535	-0.451698	0.0987677	-4.57333	4.80025e-06	7.91035e-05
ENSMUSG00000037754	Ppp1r16b	protein_coding	2	158665398	protein phosphatase 1, regulatory (inhibitor) subunit 16B	PPP1R16B	5235.21	-0.44253	0.0967753	-4.57276	4.81353e-06	7.92502e-05
ENSMUSG00000075592	Nynrin	protein_coding	14	55854036	NYN domain and retroviral integrase containing	NYNRIN	157.095	0.485918	0.106334	4.56975	4.88296e-06	8.03203e-05
ENSMUSG00000056204	Pgpep1	protein_coding	8	70646435	pyroglutamyl-peptidase I	PGPEP1	292.289	0.459044	0.100519	4.56672	4.95404e-06	8.14154e-05
ENSMUSG00000050821	Fam131a	protein_coding	16	20693282	family with sequence similarity 131, member A	FAM131A	1605.79	-0.363839	0.0796946	-4.56541	4.98508e-06	8.18512e-05
ENSMUSG00000015095	Fbxw5	protein_coding	2	25500750	F-box and WD-40 domain protein 5	FBXW5	979.746	0.40239	0.0882343	4.56048	5.10379e-06	8.37244e-05
ENSMUSG00000034353	Ramp1	protein_coding	1	91179822	receptor (calcitonin) activity modifying protein 1	RAMP1	875.769	0.426833	0.0936034	4.56001	5.11502e-06	8.38325e-05
ENSMUSG00000059325	Hopx	protein_coding	5	77086988	HOP homeobox	HOPX	3500.13	-0.35592	0.0780611	-4.5595	5.12746e-06	8.39604e-05
ENSMUSG00000006333	Rps9	protein_coding	7	3703993	ribosomal protein S9	RPS9	1803.02	0.457762	0.100425	4.55823	5.1586e-06	8.43177e-05
ENSMUSG00000019961	Tmpo	protein_coding	10	91147571	thymopoietin	TMPO	2152.88	-0.261057	0.0572703	-4.55834	5.15589e-06	8.43177e-05
ENSMUSG00000026547	Tagln2	protein_coding	1	172500047	transgelin 2	TAGLN2	67.6747	0.608371	0.133533	4.55596	5.21463e-06	8.51567e-05
ENSMUSG00000005779	Psmb4	protein_coding	3	94884093	proteasome (prosome, macropain) subunit, beta type 4	PSMB4	2916.25	0.490833	0.107779	4.55405	5.26225e-06	8.58245e-05
ENSMUSG00000032899	Styk1	protein_coding	6	131299142	serine/threonine/tyrosine kinase 1	STYK1	20.4403	0.845378	0.185637	4.55394	5.26502e-06	8.58245e-05
ENSMUSG00000041997	Tlk1	protein_coding	2	70712407	tousled-like kinase 1	TLK1	1527.87	-0.329892	0.0724774	-4.55166	5.32255e-06	8.66121e-05
ENSMUSG00000105454	Gm43830	TEC	5	48790900	predicted gene 43830		8.41608	-0.933688	0.205132	-4.55164	5.32291e-06	8.66121e-05
ENSMUSG00000079003	Samd1	protein_coding	8	83997672	sterile alpha motif domain containing 1	SAMD1	498.66	-0.479703	0.105464	-4.54851	5.40282e-06	8.78334e-05
ENSMUSG00000027514	Zbp1	protein_coding	2	173206612	Z-DNA binding protein 1	ZBP1	10.4729	0.93712	0.206076	4.54745	5.43006e-06	8.81395e-05
ENSMUSG00000032112	Trappc4	protein_coding	9	44403698	trafficking protein particle complex 4	TRAPPC4	799.888	0.415597	0.0913924	4.5474	5.43139e-06	8.81395e-05
ENSMUSG00000016319	Slc25a5	protein_coding	X	36795651	solute carrier family 25 (mitochondrial carrier, adenine nucleotide translocator), member 5	SLC25A5	2928.98	0.311813	0.0686145	4.54442	5.50876e-06	8.9235e-05
ENSMUSG00000105922	Gm42769	TEC	5	49115759	predicted gene 42769		42.6392	-0.886728	0.195121	-4.54451	5.50641e-06	8.9235e-05
ENSMUSG00000071234	Syndig1l	protein_coding	12	84677278	synapse differentiation inducing 1 like	SYNDIG1L	163.618	0.878958	0.193465	4.54324	5.5396e-06	8.96543e-05
ENSMUSG00000002844	Adprh	protein_coding	16	38445399	ADP-ribosylarginine hydrolase	ADPRH	1188.51	0.349751	0.077042	4.53975	5.63223e-06	9.1072e-05
ENSMUSG00000005683	Cs	protein_coding	10	128337832	citrate synthase	CS	4537.11	0.231333	0.0509887	4.53695	5.70731e-06	9.22036e-05
ENSMUSG00000032518	Rpsa	protein_coding	9	120127689	ribosomal protein SA	RPSA	143.15	0.541159	0.119314	4.53559	5.74414e-06	9.27158e-05
ENSMUSG00000026872	Zeb2	protein_coding	2	44983632	zinc finger E-box binding homeobox 2	ZEB2	2248.61	-0.436592	0.096297	-4.53381	5.79293e-06	9.33899e-05
ENSMUSG00000047935	Gm5607	sense_overlapping	8	12385771	predicted gene 5607		114.387	-0.511247	0.112766	-4.53369	5.79623e-06	9.33899e-05
ENSMUSG00000040651	Fam208a	protein_coding	14	27428847	family with sequence similarity 208, member A	FAM208A	3728.86	-0.275899	0.0608581	-4.53349	5.80183e-06	9.3397e-05
ENSMUSG00000022947	Cbr3	protein_coding	16	93683215	carbonyl reductase 3	CBR3	108.265	0.611382	0.134896	4.53224	5.83611e-06	9.38654e-05
ENSMUSG00000041119	Pde9a	protein_coding	17	31386234	phosphodiesterase 9A	PDE9A	1373.71	-0.37027	0.0817464	-4.5295	5.91241e-06	9.50081e-05
ENSMUSG00000057615	Ldoc1	protein_coding	X	61709497	leucine zipper, down-regulated in cancer 1	LDOC1	414.924	0.665112	0.146855	4.52903	5.9254e-06	9.51323e-05
ENSMUSG00000025277	Abhd6	protein_coding	14	8002902	abhydrolase domain containing 6	ABHD6	642.751	-0.4513	0.0997971	-4.52217	6.12083e-06	9.81828e-05
ENSMUSG00000024942	Capn1	protein_coding	19	5988546	calpain 1	CAPN1	498.651	0.377462	0.0834814	4.52151	6.14011e-06	9.84049e-05
ENSMUSG00000058076	Sdhc	protein_coding	1	171127165	succinate dehydrogenase complex, subunit C, integral membrane protein	SDHC	2242.29	0.38377	0.0849141	4.51951	6.19837e-06	9.92445e-05
ENSMUSG00000079436	Kcnj13	protein_coding	1	87386363	potassium inwardly-rectifying channel, subfamily J, member 13	KCNJ13	65.6459	-0.875311	0.193681	-4.51933	6.20347e-06	9.92445e-05
ENSMUSG00000090061	Nwd2	protein_coding	5	63649102	NACHT and WD repeat domain containing 2	NWD2	527.036	-0.44602	0.098719	-4.51808	6.24042e-06	9.97475e-05
ENSMUSG00000020572	Nampt	protein_coding	12	32820335	nicotinamide phosphoribosyltransferase	NAMPT	2477.63	-0.352519	0.0780386	-4.51724	6.26512e-06	0.000100054
ENSMUSG00000034724	Cnot6l	protein_coding	5	96070333	CCR4-NOT transcription complex, subunit 6-like	CNOT6L	1542.94	-0.326114	0.0722059	-4.51645	6.28841e-06	0.000100337
ENSMUSG00000044268	Gm4895	processed_pseudogene	10	22153280	predicted gene 4895		36.9043	-0.741024	0.164087	-4.51606	6.30013e-06	0.000100436
ENSMUSG00000036902	Neto2	protein_coding	8	85636588	neuropilin (NRP) and tolloid (TLL)-like 2	NETO2	3739.82	-0.269681	0.0597349	-4.51463	6.34278e-06	0.000101027
ENSMUSG00000024413	Npc1	protein_coding	18	12189693	Niemann-Pick type C1	NPC1	1640.3	0.33111	0.0733716	4.51279	6.39815e-06	0.000101819
ENSMUSG00000015290	Ubl4a	protein_coding	X	74365718	ubiquitin-like 4A	UBL4A	1072.74	0.233612	0.0517739	4.51215	6.41744e-06	0.000101868
ENSMUSG00000026311	Asb1	protein_coding	1	91540544	ankyrin repeat and SOCS box-containing 1	ASB1	910.082	0.393178	0.0871416	4.51194	6.42378e-06	0.000101868
ENSMUSG00000026617	Bpnt1	protein_coding	1	185332149	bisphosphate 3'-nucleotidase 1	BPNT1	1775.86	0.244375	0.0541597	4.51211	6.41861e-06	0.000101868
ENSMUSG00000031297	Slc7a3	protein_coding	X	101079210	solute carrier family 7 (cationic amino acid transporter, y+ system), member 3	SLC7A3	28.5928	0.800246	0.17735	4.51224	6.41465e-06	0.000101868
ENSMUSG00000026603	Smyd2	protein_coding	1	189880492	SET and MYND domain containing 2	SMYD2	1354.95	0.317267	0.0703463	4.51007	6.48055e-06	0.000102679
ENSMUSG00000015889	Lta4h	protein_coding	10	93453411	leukotriene A4 hydrolase	LTA4H	883.253	0.298825	0.0662845	4.50822	6.53743e-06	0.000103489
ENSMUSG00000047446	Arl4a	protein_coding	12	40005447	ADP-ribosylation factor-like 4A	ARL4A	1579.6	-0.313597	0.0695642	-4.50802	6.54341e-06	0.000103493
ENSMUSG00000020096	Tbata	protein_coding	10	61171954	thymus, brain and testes associated	TBATA	240.806	-0.457948	0.101598	-4.50744	6.56134e-06	0.000103686
ENSMUSG00000045573	Penk	protein_coding	4	4133531	preproenkephalin	PENK	1938.3	-0.459155	0.101874	-4.5071	6.57192e-06	0.000103763
ENSMUSG00000037706	Cd81	protein_coding	7	143052739	CD81 antigen	CD81	9204.59	-0.30234	0.0670865	-4.50672	6.5838e-06	0.00010386
ENSMUSG00000000682	Cd52	protein_coding	4	134082448	CD52 antigen	CD52	21.7905	0.780956	0.173323	4.50579	6.61253e-06	0.000104131
ENSMUSG00000039145	Camk1d	protein_coding	2	5293457	calcium/calmodulin-dependent protein kinase ID	CAMK1D	948.803	-0.452717	0.100471	-4.50593	6.60835e-06	0.000104131
ENSMUSG00000079884	Gm10698	processed_pseudogene	9	33728247	predicted gene 10698		28.9329	0.775319	0.172099	4.50508	6.63484e-06	0.000104392
ENSMUSG00000022686	B3gnt5	protein_coding	16	19760208	UDP-GlcNAc:betaGal beta-1,3-N-acetylglucosaminyltransferase 5	B3GNT5	1101.23	-0.434694	0.0965173	-4.50379	6.67515e-06	0.000104935
ENSMUSG00000014791	Elmo3	protein_coding	8	105305601	engulfment and cell motility 3	ELMO3	119.951	-0.503531	0.111909	-4.49948	6.81189e-06	0.000106992
ENSMUSG00000021614	Vcan	protein_coding	13	89655312	versican	VCAN	955.259	-0.451757	0.100491	-4.49549	6.94109e-06	0.000108926
ENSMUSG00000049097	Ankrd34a	protein_coding	3	96596636	ankyrin repeat domain 34A	ANKRD34A	365.677	-0.405789	0.0903342	-4.49209	7.05288e-06	0.000110585
ENSMUSG00000031751	Amfr	protein_coding	8	93971588	autocrine motility factor receptor	AMFR	6025.76	0.286045	0.0636819	4.49178	7.06296e-06	0.000110647
ENSMUSG00000104507	A430027H14Rik	antisense	1	189343431	RIKEN cDNA A430027H14 gene		12.8522	0.905291	0.20159	4.49074	7.09746e-06	0.000111091
ENSMUSG00000041625	Ggact	protein_coding	14	122816223	gamma-glutamylamine cyclotransferase	GGACT	1503.52	-0.444324	0.0989578	-4.49003	7.12124e-06	0.000111367
ENSMUSG00000026740	Dnajc1	protein_coding	2	18195654	DnaJ heat shock protein family (Hsp40) member C1	DNAJC1	1322.81	-0.364357	0.0811536	-4.48973	7.1315e-06	0.000111431
ENSMUSG00000031532	Saraf	protein_coding	8	34154575	store-operated calcium entry-associated regulatory factor	SARAF	4630.01	0.339813	0.0756937	4.48931	7.14545e-06	0.000111553
ENSMUSG00000001435	Col18a1	protein_coding	10	77052178	collagen, type XVIII, alpha 1	COL18A1	1096.6	-0.442977	0.0986907	-4.48854	7.17132e-06	0.00011186
ENSMUSG00000024181	Mrpl28	protein_coding	17	26123520	mitochondrial ribosomal protein L28	MRPL28	1179.02	0.37217	0.0829731	4.48543	7.27675e-06	0.000113407
ENSMUSG00000024968	Rcor2	protein_coding	19	7267325	REST corepressor 2	RCOR2	39.105	-0.799009	0.178164	-4.48469	7.30192e-06	0.000113701
ENSMUSG00000010660	Plcd1	protein_coding	9	119071527	phospholipase C, delta 1	PLCD1	123.142	0.533318	0.118988	4.48213	7.39033e-06	0.000114979
ENSMUSG00000027009	Itga4	protein_coding	2	79255426	integrin alpha 4	ITGA4	62.3421	0.654646	0.14618	4.47836	7.52191e-06	0.000116825
ENSMUSG00000035095	Fam167a	protein_coding	14	63436394	family with sequence similarity 167, member A	FAM167A	29.7491	0.819638	0.183015	4.47852	7.51626e-06	0.000116825
ENSMUSG00000021732	Fgf10	protein_coding	13	118669791	fibroblast growth factor 10	FGF10	18.3366	0.832214	0.185888	4.47695	7.57155e-06	0.000117495
ENSMUSG00000028007	Snx7	protein_coding	3	117781647	sorting nexin 7	SNX7	95.0551	0.518506	0.115896	4.47389	7.68108e-06	0.000119005
ENSMUSG00000034731	Dgkh	protein_coding	14	78569609	diacylglycerol kinase, eta	DGKH	545.5	-0.494277	0.110486	-4.47368	7.68855e-06	0.000119005
ENSMUSG00000056144	Trim34a	protein_coding	7	104244457	tripartite motif-containing 34A	TRIM34	37.4051	0.824514	0.184298	4.47382	7.68347e-06	0.000119005
ENSMUSG00000079562	Maea	protein_coding	5	33335509	macrophage erythroblast attacher	MAEA	1610.61	0.292177	0.0653544	4.47065	7.79808e-06	0.000120597
ENSMUSG00000023169	Slc38a1	protein_coding	15	96571418	solute carrier family 38, member 1	SLC38A1	4959.35	-0.347944	0.0778869	-4.4673	7.92117e-06	0.000122291
ENSMUSG00000038893	Fam117a	protein_coding	11	95337018	family with sequence similarity 117, member A	FAM117A	266.693	-0.602953	0.13497	-4.46731	7.92078e-06	0.000122291
ENSMUSG00000029106	Add1	protein_coding	5	34573664	adducin 1 (alpha)	ADD1	5729.07	0.181495	0.0406345	4.46653	7.94975e-06	0.000122628
ENSMUSG00000027404	Snrpb	protein_coding	2	130171414	small nuclear ribonucleoprotein B	SNRPB	2057.94	0.401697	0.0899685	4.46486	8.0122e-06	0.000123486
ENSMUSG00000013465	Nelfb	protein_coding	2	25199712	negative elongation factor complex member B	NELFB	1253.71	0.306923	0.0687597	4.4637	8.0555e-06	0.000124048
ENSMUSG00000101972	Hist1h3i	protein_coding	13	21782960	histone cluster 1, H3i	HIST1H3F	80.9275	0.765046	0.171437	4.46254	8.09924e-06	0.000124615
ENSMUSG00000028273	Pdlim5	protein_coding	3	142239590	PDZ and LIM domain 5	PDLIM5	849.274	0.322029	0.0721937	4.46062	8.17215e-06	0.000125582
ENSMUSG00000029614	Rpl6	protein_coding	5	121204481	ribosomal protein L6	RPL6	411.067	0.391058	0.0876708	4.46052	8.17594e-06	0.000125582
ENSMUSG00000008398	Elk3	protein_coding	10	93247414	ELK3, member of ETS oncogene family	ELK3	94.2692	0.590185	0.132365	4.45875	8.24372e-06	0.000126516
ENSMUSG00000043953	Ccrl2	protein_coding	9	111054486	chemokine (C-C motif) receptor-like 2	CCRL2	25.8389	0.743352	0.16675	4.45787	8.27771e-06	0.00012693
ENSMUSG00000050875	A730017C20Rik	protein_coding	18	59062248	RIKEN cDNA A730017C20 gene	KIAA1024L	62.6958	0.6803	0.152622	4.45743	8.29499e-06	0.000127087
ENSMUSG00000044037	Als2cl	protein_coding	9	110879870	ALS2 C-terminal like	ALS2CL	187.877	-0.477309	0.107092	-4.457	8.31144e-06	0.000127231
ENSMUSG00000034647	Ankrd12	protein_coding	17	65967501	ankyrin repeat domain 12	ANKRD12	4769.63	-0.506594	0.113699	-4.45556	8.36754e-06	0.000127982
ENSMUSG00000103544	Gm10048	TEC	5	48924954	predicted gene 10048		63.6008	-0.840154	0.188618	-4.45427	8.41802e-06	0.000128645
ENSMUSG00000046807	Lrrc75b	protein_coding	10	75550125	leucine rich repeat containing 75B	LRRC75B	197.716	-0.470171	0.105624	-4.45135	8.53307e-06	0.000130293
ENSMUSG00000026939	Tmem141	protein_coding	2	25620067	transmembrane protein 141	TMEM141	316.685	-0.399952	0.0898682	-4.45043	8.56985e-06	0.000130744
ENSMUSG00000025348	Itga7	protein_coding	10	128933813	integrin alpha 7	ITGA7	772.141	-0.437379	0.0983148	-4.44876	8.63662e-06	0.000131652
ENSMUSG00000031578	Mak16	protein_coding	8	31159463	MAK16 homolog	MAK16	905.218	-0.286434	0.0644005	-4.44771	8.67923e-06	0.00013219
ENSMUSG00000034449	Dhrs11	protein_coding	11	84820856	dehydrogenase/reductase (SDR family) member 11	DHRS11	105.826	-0.548467	0.123327	-4.44726	8.69713e-06	0.000132351
ENSMUSG00000001833	Sept7	protein_coding	9	25252439	septin 7	SEPT7	12397.2	-0.361872	0.0813901	-4.44614	8.74284e-06	0.000132935
ENSMUSG00000030166	Rad52	protein_coding	6	119902698	RAD52 homolog, DNA repair protein	RAD52	1105.78	-0.359374	0.08085	-4.44494	8.79161e-06	0.000133564
ENSMUSG00000025218	Poll	protein_coding	19	45552275	polymerase (DNA directed), lambda	POLL	241.891	0.462989	0.104218	4.4425	8.89188e-06	0.000134975
ENSMUSG00000078853	Igtp	protein_coding	11	58199556	interferon gamma induced GTPase		112.623	0.773092	0.174083	4.44093	8.95718e-06	0.000135852
ENSMUSG00000007039	Ddah2	protein_coding	17	35059035	dimethylarginine dimethylaminohydrolase 2	DDAH2	735.445	0.422203	0.095087	4.44018	8.98837e-06	0.000136211
ENSMUSG00000050912	Tmem123	protein_coding	9	7764041	transmembrane protein 123	TMEM123	608.901	-0.339381	0.0765713	-4.43222	9.32679e-06	0.000141221
ENSMUSG00000034164	Emid1	protein_coding	11	5106265	EMI domain containing 1	EMID1	182.107	0.631317	0.142444	4.43204	9.33465e-06	0.000141222
ENSMUSG00000026790	Odf2	protein_coding	2	29889221	outer dense fiber of sperm tails 2	ODF2	2636.19	-0.418913	0.0945249	-4.43178	9.34602e-06	0.000141276
ENSMUSG00000061702	Tmem91	protein_coding	7	25669139	transmembrane protein 91	TMEM91	38.0747	-0.721331	0.162776	-4.43143	9.36104e-06	0.000141384
ENSMUSG00000025423	Pias2	protein_coding	18	77065208	protein inhibitor of activated STAT 2	PIAS2	2023.37	-0.259596	0.0585922	-4.43054	9.39953e-06	0.000141848
ENSMUSG00000005069	Pex5	protein_coding	6	124396816	peroxisomal biogenesis factor 5	PEX5	990.356	0.2874	0.0648879	4.42917	9.4597e-06	0.000142636
ENSMUSG00000024539	Ptpn2	protein_coding	18	67665511	protein tyrosine phosphatase, non-receptor type 2	PTPN2	1083.69	-0.440261	0.0994079	-4.42883	9.47438e-06	0.000142739
ENSMUSG00000097801	Gm26777	lincRNA	12	80509951	predicted gene, 26777		23.5472	-0.794864	0.179682	-4.42373	9.70133e-06	0.000146036
ENSMUSG00000045414	1190002N15Rik	protein_coding	9	94517864	RIKEN cDNA 1190002N15 gene	C3orf58	6013.74	-0.320547	0.0724855	-4.42223	9.76881e-06	0.00014693
ENSMUSG00000015337	Endog	protein_coding	2	30171493	endonuclease G	ENDOG	437.34	0.435679	0.0985541	4.42071	9.83781e-06	0.000147845
ENSMUSG00000037916	Ndufv1	protein_coding	19	4007497	NADH dehydrogenase (ubiquinone) flavoprotein 1	NDUFV1	4865.14	0.320177	0.0724902	4.41683	1.00157e-05	0.000150393
ENSMUSG00000092083	Kcnb2	protein_coding	1	15287254	potassium voltage gated channel, Shab-related subfamily, member 2	KCNB2	300.847	0.688016	0.15584	4.41487	1.0107e-05	0.000151639
ENSMUSG00000030172	Erc1	protein_coding	6	119570796	ELKS/RAB6-interacting/CAST family member 1	ERC1	5694.72	-0.409465	0.0928251	-4.41115	1.02823e-05	0.00015414
ENSMUSG00000027375	Mal	protein_coding	2	127633226	myelin and lymphocyte protein, T cell differentiation protein	MAL	2927.23	-0.519209	0.117725	-4.41036	1.032e-05	0.000154577
ENSMUSG00000038510	Rpf2	protein_coding	10	40223246	ribosome production factor 2 homolog	RPF2	404.686	-0.399133	0.0905487	-4.40794	1.04358e-05	0.000156183
ENSMUSG00000051316	Taf7	protein_coding	18	37640491	TATA-box binding protein associated factor 7	TAF7	957.671	-0.387902	0.0880622	-4.40487	1.05849e-05	0.000158283
ENSMUSG00000025486	Sirt3	protein_coding	7	140863666	sirtuin 3	SIRT3	837.835	0.409284	0.0929295	4.40424	1.06155e-05	0.000158611
ENSMUSG00000045838	A430105I19Rik	protein_coding	2	118754158	RIKEN cDNA A430105I19 gene	C15orf52	328.698	-0.449915	0.102183	-4.40305	1.0674e-05	0.000159353
ENSMUSG00000022550	Adck5	protein_coding	15	76576358	aarF domain containing kinase 5	ADCK5	264.871	0.404104	0.0917975	4.40213	1.07194e-05	0.000159648
ENSMUSG00000030092	Cntn6	protein_coding	6	104492790	contactin 6	CNTN6	3514.75	-0.296049	0.0672516	-4.40212	1.072e-05	0.000159648
ENSMUSG00000047557	Lxn	protein_coding	3	67457998	latexin	LXN	695.352	-0.500361	0.113664	-4.40211	1.07202e-05	0.000159648
ENSMUSG00000061232	H2-K1	protein_coding	17	33996017	histocompatibility 2, K1, K region	HLA-A	674.766	0.727524	0.165285	4.40163	1.07442e-05	0.000159874
ENSMUSG00000058589	Anks1b	protein_coding	10	89873509	ankyrin repeat and sterile alpha motif domain containing 1B	ANKS1B	16187.2	-0.34741	0.0790046	-4.39734	1.09584e-05	0.000162926
ENSMUSG00000019054	Fis1	protein_coding	5	136953275	fission, mitochondrial 1	FIS1	3068.78	0.335241	0.0763069	4.39333	1.11629e-05	0.00016583
ENSMUSG00000031425	Plp1	protein_coding	X	136822671	proteolipid protein (myelin) 1	PLP1	19986.1	-0.455756	0.103758	-4.39247	1.1207e-05	0.000166213
ENSMUSG00000032333	Stoml1	protein_coding	9	58253164	stomatin-like 1	STOML1	929.28	0.34111	0.0776574	4.3925	1.12056e-05	0.000166213
ENSMUSG00000001054	Rmnd5b	protein_coding	11	51623671	required for meiotic nuclear division 5 homolog B	RMND5B	839.916	0.287355	0.065423	4.39227	1.12174e-05	0.00016623
ENSMUSG00000039488	Cntn5	protein_coding	9	9660891	contactin 5	CNTN5	87.4616	0.706564	0.160897	4.3914	1.12625e-05	0.000166762
ENSMUSG00000062257	Opcml	protein_coding	9	27790775	opioid binding protein/cell adhesion molecule-like	OPCML	1868.43	-0.410112	0.093394	-4.39121	1.12723e-05	0.000166772
ENSMUSG00000018507	Trpv2	protein_coding	11	62574486	transient receptor potential cation channel, subfamily V, member 2	TRPV2	296.546	0.48274	0.109994	4.38879	1.13981e-05	0.000168495
ENSMUSG00000052331	Ankrd44	protein_coding	1	54645340	ankyrin repeat domain 44	ANKRD44	309.441	0.367056	0.0836456	4.38824	1.14273e-05	0.000168789
ENSMUSG00000031788	Kifc3	protein_coding	8	95099828	kinesin family member C3	KIFC3	637.608	0.357937	0.0815907	4.38698	1.14935e-05	0.000169628
ENSMUSG00000027350	Chgb	protein_coding	2	132781278	chromogranin B	CHGB	13401.9	-0.467827	0.106656	-4.38632	1.15285e-05	0.00016977
ENSMUSG00000058773	Hist1h1b	protein_coding	13	21779883	histone cluster 1, H1b	HIST1H1B	307.687	0.551073	0.125629	4.38652	1.15177e-05	0.00016977
ENSMUSG00000071604	Fam189a2	protein_coding	19	23972751	family with sequence similarity 189, member A2	FAM189A2	220.192	0.424899	0.0968703	4.38627	1.15313e-05	0.00016977
ENSMUSG00000014773	Dll1	protein_coding	17	15367354	delta-like 1 (Drosophila)	DLL1	120.135	0.519806	0.118562	4.38425	1.16387e-05	0.000171082
ENSMUSG00000027965	Olfm3	protein_coding	3	114904078	olfactomedin 3	OLFM3	7774.1	-0.37104	0.0846305	-4.38424	1.16393e-05	0.000171082
ENSMUSG00000046753	Ccdc66	protein_coding	14	27482412	coiled-coil domain containing 66	CCDC66	657.888	-0.486879	0.111102	-4.38227	1.17449e-05	0.000172354
ENSMUSG00000062526	Mppe1	protein_coding	18	67225530	metallophosphoesterase 1	MPPE1	307.883	0.393423	0.0897758	4.38229	1.17441e-05	0.000172354
ENSMUSG00000020427	Igfbp3	protein_coding	11	7206086	insulin-like growth factor binding protein 3	IGFBP3	329.036	-0.426204	0.0972949	-4.38053	1.18388e-05	0.000173592
ENSMUSG00000024524	Gnal	protein_coding	18	67088336	guanine nucleotide binding protein, alpha stimulating, olfactory type	GNAL	2595.85	-0.345696	0.0789229	-4.38017	1.18584e-05	0.000173738
ENSMUSG00000075704	Txnrd2	protein_coding	16	18426384	thioredoxin reductase 2	TXNRD2	197.186	0.472637	0.107911	4.3799	1.18736e-05	0.00017382
ENSMUSG00000047307	Pcdhb13	protein_coding	18	37442500	protocadherin beta 13	PCDHB6	112.046	0.680356	0.155349	4.37952	1.1894e-05	0.000173977
ENSMUSG00000027570	Col9a3	protein_coding	2	180597790	collagen, type IX, alpha 3	COL9A3	911.599	0.47927	0.10945	4.37889	1.19285e-05	0.000174341
ENSMUSG00000042700	Sipa1l1	protein_coding	12	82170016	signal-induced proliferation-associated 1 like 1	SIPA1L1	1852.07	-0.302375	0.0690628	-4.37826	1.19628e-05	0.000174701
ENSMUSG00000029798	Herc6	protein_coding	6	57581000	hect domain and RLD 6	HERC6	86.6247	0.645759	0.147546	4.37667	1.20506e-05	0.000175842
ENSMUSG00000020334	Slc22a4	protein_coding	11	53983123	solute carrier family 22 (organic cation transporter), member 4	SLC22A4	1156.14	0.369576	0.0844598	4.37576	1.21012e-05	0.000176438
ENSMUSG00000021958	Pinx1	protein_coding	14	63860312	PIN2/TERF1 interacting, telomerase inhibitor 1	PINX1	351.528	-0.439773	0.100539	-4.37414	1.21914e-05	0.00017761
ENSMUSG00000026395	Ptprc	protein_coding	1	138062861	protein tyrosine phosphatase, receptor type, C	PTPRC	82.7553	0.602716	0.137882	4.37124	1.23544e-05	0.000179551
ENSMUSG00000029146	Snx17	protein_coding	5	31193227	sorting nexin 17	SNX17	1766.32	0.371917	0.0850822	4.37127	1.23525e-05	0.000179551
ENSMUSG00000062647	Rpl7a	protein_coding	2	26910764	ribosomal protein L7A	RPL7A	248.783	0.518721	0.118661	4.37146	1.23416e-05	0.000179551
ENSMUSG00000030873	Scnn1b	protein_coding	7	121865038	sodium channel, nonvoltage-gated 1 beta	SCNN1B	19.9402	-0.855083	0.19563	-4.37093	1.23718e-05	0.00017966
ENSMUSG00000028393	Alad	protein_coding	4	62509169	aminolevulinate, delta-, dehydratase	ALAD	835.741	-0.621105	0.142234	-4.36678	1.26092e-05	0.000182784
ENSMUSG00000031143	Ccdc22	protein_coding	X	7593809	coiled-coil domain containing 22	CCDC22	63.1004	0.659913	0.151126	4.36664	1.26173e-05	0.000182784
ENSMUSG00000046138	9930021J03Rik	protein_coding	19	29714402	RIKEN cDNA 9930021J03 gene	KIAA2026	1954.91	-0.356421	0.0816179	-4.36695	1.25993e-05	0.000182784
ENSMUSG00000039672	Kcne2	protein_coding	16	92292389	potassium voltage-gated channel, Isk-related subfamily, gene 2	KCNE2	29.9404	-0.650536	0.148987	-4.3664	1.26309e-05	0.000182835
ENSMUSG00000018900	Slc22a5	protein_coding	11	53864542	solute carrier family 22 (organic cation transporter), member 5	SLC22A5	214.328	0.412871	0.094588	4.36494	1.27156e-05	0.000183724
ENSMUSG00000026956	Uap1l1	protein_coding	2	25359889	UDP-N-acteylglucosamine pyrophosphorylase 1-like 1	UAP1L1	287.259	0.449425	0.102965	4.36482	1.27228e-05	0.000183724
ENSMUSG00000043241	Upf2	protein_coding	2	5951469	UPF2 regulator of nonsense transcripts homolog (yeast)	UPF2	1216.87	-0.367751	0.084247	-4.36515	1.27034e-05	0.000183724
ENSMUSG00000028347	Tmeff1	protein_coding	4	48585174	transmembrane protein with EGF-like and two follistatin-like domains 1	TMEFF1	705.358	-0.357575	0.0819529	-4.36318	1.28187e-05	0.000184962
ENSMUSG00000067924	Cxx1b	protein_coding	X	53669177	CAAX box 1B	FAM127A	557.222	0.4027	0.0923151	4.36224	1.2874e-05	0.000185612
ENSMUSG00000009291	Pttg1ip	protein_coding	10	77581720	pituitary tumor-transforming 1 interacting protein	PTTG1IP	1330.99	0.238288	0.0546559	4.35979	1.30189e-05	0.000187551
ENSMUSG00000068009	Bpifb6	protein_coding	2	153900388	BPI fold containing family B, member 6	BPIFB6	9.22964	0.895567	0.205535	4.35724	1.31711e-05	0.000189593
ENSMUSG00000021469	Msx2	protein_coding	13	53466884	msh homeobox 2	MSX2	131.932	-0.519368	0.119236	-4.35579	1.32588e-05	0.000190703
ENSMUSG00000040380	Cbln3	protein_coding	14	55878920	cerebellin 3 precursor protein	CBLN3	21327.3	-0.383476	0.0880485	-4.35528	1.32895e-05	0.000190993
ENSMUSG00000106469	C030015E24Rik	TEC	5	48997712	RIKEN cDNA C030015E24 gene		23.6367	-0.836642	0.192231	-4.35227	1.34733e-05	0.000193482
ENSMUSG00000020255	D10Wsu102e	protein_coding	10	83360221	DNA segment, Chr 10, Wayne State University 102, expressed	C12orf45	1157.89	-0.369019	0.0847937	-4.35197	1.34923e-05	0.0001936
ENSMUSG00000006469	Slc34a3	protein_coding	2	25228898	solute carrier family 34 (sodium phosphate), member 3	SLC34A3	8.50351	0.889198	0.204354	4.35126	1.35358e-05	0.000194071
ENSMUSG00000074652	Myh7b	protein_coding	2	155611212	myosin, heavy chain 7B, cardiac muscle, beta	MYH7B	299.577	-0.590171	0.135689	-4.34943	1.36493e-05	0.000195543
ENSMUSG00000018585	Atox1	protein_coding	11	55446641	antioxidant 1 copper chaperone	ATOX1	593.212	0.502759	0.115598	4.34921	1.3663e-05	0.000195584
ENSMUSG00000038462	Uqcrfs1	protein_coding	13	30540308	ubiquinol-cytochrome c reductase, Rieske iron-sulfur polypeptide 1	UQCRFS1	3370.11	0.402954	0.0926562	4.34892	1.3681e-05	0.000195687
ENSMUSG00000061802	Armc4	protein_coding	18	7088233	armadillo repeat containing 4	ARMC4	55.2544	0.608497	0.13994	4.34827	1.37219e-05	0.000196116
ENSMUSG00000036438	Calm2	protein_coding	17	87433412	calmodulin 2	CALM2	23458.3	-0.323682	0.0744519	-4.34754	1.37675e-05	0.000196613
ENSMUSG00000039234	Sec24d	protein_coding	3	123267455	Sec24 related gene family, member D (S. cerevisiae)	SEC24D	182.389	0.471459	0.108474	4.34627	1.38469e-05	0.000197592
ENSMUSG00000065327	Gm22058	misc_RNA	12	69930904	predicted gene, 22058		169.989	-0.680606	0.156624	-4.34549	1.38967e-05	0.000198146
ENSMUSG00000030660	Pik3c2a	protein_coding	7	116337265	phosphatidylinositol 3-kinase, C2 domain containing, alpha polypeptide	PIK3C2A	3181.27	-0.30675	0.0706559	-4.34147	1.41536e-05	0.000201649
ENSMUSG00000000149	Gna12	protein_coding	5	140758408	guanine nucleotide binding protein, alpha 12	GNA12	1824.04	0.286863	0.0660976	4.33999	1.42487e-05	0.000202845
ENSMUSG00000033379	Atp6v0b	protein_coding	4	117884326	ATPase, H+ transporting, lysosomal V0 subunit B	ATP6V0B	4383.7	0.304155	0.0700886	4.33958	1.42757e-05	0.000203069
ENSMUSG00000027861	Casq2	protein_coding	3	102086415	calsequestrin 2	CASQ2	1090.47	-0.264013	0.0608794	-4.33665	1.44669e-05	0.000205628
ENSMUSG00000021918	Nek4	protein_coding	14	30951486	NIMA (never in mitosis gene a)-related expressed kinase 4	NEK4	502.555	-0.280621	0.0647282	-4.33537	1.45512e-05	0.000206663
ENSMUSG00000025927	Tfap2b	protein_coding	1	19208914	transcription factor AP-2 beta	TFAP2B	403.221	-0.453714	0.104659	-4.33515	1.45664e-05	0.000206717
ENSMUSG00000105791	Gm43341	TEC	5	48978278	predicted gene 43341		119.608	-0.837414	0.193234	-4.33367	1.46643e-05	0.000207943
ENSMUSG00000063297	Luzp2	protein_coding	7	54835498	leucine zipper protein 2	LUZP2	9918.98	-0.368291	0.0849871	-4.3335	1.46759e-05	0.000207945
ENSMUSG00000003062	Stard3nl	protein_coding	13	19357676	STARD3 N-terminal like	STARD3NL	725.438	0.39185	0.0904292	4.33322	1.46941e-05	0.00020804
ENSMUSG00000031622	Sin3b	protein_coding	8	72723285	transcriptional regulator, SIN3B (yeast)	SIN3B	1944.9	0.244673	0.0564717	4.33266	1.47317e-05	0.000208409
ENSMUSG00000008035	Mid1ip1	protein_coding	X	10715013	Mid1 interacting protein 1 (gastrulation specific G12-like (zebrafish))	MID1IP1	1635.07	-0.334158	0.0771634	-4.33053	1.48753e-05	0.000210276
ENSMUSG00000034538	Zfp418	protein_coding	7	7171330	zinc finger protein 418	ZNF416	370.46	-0.403444	0.0931898	-4.32928	1.49601e-05	0.00021131
ENSMUSG00000020919	Stat5b	protein_coding	11	100780731	signal transducer and activator of transcription 5B	STAT5B	1301.32	0.245778	0.0567756	4.32895	1.49823e-05	0.000211459
ENSMUSG00000041762	Gpr155	protein_coding	2	73341506	G protein-coupled receptor 155	GPR155	790.387	0.284694	0.065811	4.32593	1.51889e-05	0.000214208
ENSMUSG00000037190	Cyb561d2	protein_coding	9	107539007	cytochrome b-561 domain containing 2	CYB561D2	160.793	0.469699	0.108587	4.32557	1.5214e-05	0.000214394
ENSMUSG00000026437	Cdk18	protein_coding	1	132112237	cyclin-dependent kinase 18	CDK18	106.723	0.626164	0.14477	4.32523	1.52375e-05	0.000214559
ENSMUSG00000079038	D130040H23Rik	protein_coding	8	69271080	RIKEN cDNA D130040H23 gene		370.911	-0.424804	0.0982249	-4.32481	1.52661e-05	0.000214794
ENSMUSG00000005198	Polr2a	protein_coding	11	69733997	polymerase (RNA) II (DNA directed) polypeptide A	POLR2A	596.927	0.568383	0.131451	4.32391	1.53287e-05	0.000215507
ENSMUSG00000029713	Gnb2	protein_coding	5	137528127	guanine nucleotide binding protein (G protein), beta 2	GNB2	2341.79	0.436231	0.100929	4.32215	1.54517e-05	0.000217068
ENSMUSG00000011171	Vipr2	protein_coding	12	116077726	vasoactive intestinal peptide receptor 2	VIPR2	223.127	-0.503067	0.116407	-4.32163	1.54879e-05	0.000217408
ENSMUSG00000036371	Serbp1	protein_coding	6	67238176	serpine1 mRNA binding protein 1	SERBP1	9463.14	-0.302928	0.0701007	-4.32133	1.55093e-05	0.000217539
ENSMUSG00000037126	Psd	protein_coding	19	46312087	pleckstrin and Sec7 domain containing	PSD	1518.53	-0.435015	0.100687	-4.32047	1.55699e-05	0.000218219
ENSMUSG00000020393	Kremen1	protein_coding	11	5191552	kringle containing transmembrane protein 1	KREMEN1	350.385	0.427757	0.0990237	4.31974	1.5621e-05	0.000218766
ENSMUSG00000074994	Qser1	protein_coding	2	104754795	glutamine and serine rich 1	QSER1	692.271	-0.366281	0.0848299	-4.31783	1.5757e-05	0.000220501
ENSMUSG00000031934	Panx1	protein_coding	9	15002128	pannexin 1	PANX1	64.6573	0.597542	0.138438	4.31631	1.58661e-05	0.000221856
ENSMUSG00000037010	Apln	protein_coding	X	48025146	apelin	APLN	445.126	0.320536	0.0742946	4.31439	1.60046e-05	0.00022362
ENSMUSG00000022335	Zfat	protein_coding	15	68083766	zinc finger and AT hook domain containing	ZFAT	391.219	-0.347606	0.0805899	-4.31327	1.60858e-05	0.000224581
ENSMUSG00000101355	Hist1h3h	protein_coding	13	21717659	histone cluster 1, H3h	HIST1H3E	14.402	0.85892	0.199166	4.31258	1.61362e-05	0.00022511
ENSMUSG00000032202	Rab27a	protein_coding	9	73044854	RAB27A, member RAS oncogene family	RAB27A	433.08	-0.315849	0.0732743	-4.3105	1.62883e-05	0.000227058
ENSMUSG00000035206	Sppl2b	protein_coding	10	80855275	signal peptide peptidase like 2B	SPPL2B	802.845	0.336278	0.0780232	4.30997	1.63278e-05	0.000227432
ENSMUSG00000066357	Wdr6	protein_coding	9	108572311	WD repeat domain 6	WDR6	2252.99	0.489518	0.113586	4.30967	1.63502e-05	0.00022757
ENSMUSG00000029436	Mmp17	protein_coding	5	129584169	matrix metallopeptidase 17	MMP17	905.357	-0.499335	0.115875	-4.30926	1.63805e-05	0.000227816
ENSMUSG00000024502	Jakmip2	protein_coding	18	43531408	janus kinase and microtubule interacting protein 2	JAKMIP2	2056.39	-0.316194	0.0734017	-4.30772	1.64944e-05	0.000229224
ENSMUSG00000079020	Slc45a4	protein_coding	15	73577424	solute carrier family 45, member 4	SLC45A4	656.728	0.350931	0.0814937	4.30623	1.6606e-05	0.000230597
ENSMUSG00000022974	Paxbp1	protein_coding	16	91014037	PAX3 and PAX7 binding protein 1	PAXBP1	2883.97	-0.443723	0.103085	-4.30445	1.67397e-05	0.000232277
ENSMUSG00000026158	Ogfrl1	protein_coding	1	23366424	opioid growth factor receptor-like 1	OGFRL1	2747.19	-0.328374	0.0762949	-4.30401	1.67734e-05	0.000232565
ENSMUSG00000019158	Tmem160	protein_coding	7	16452779	transmembrane protein 160	TMEM160	441.693	0.528895	0.122931	4.30237	1.68984e-05	0.000234014
ENSMUSG00000036622	Atp13a2	protein_coding	4	140986873	ATPase type 13A2	ATP13A2	2183.65	0.365758	0.0850147	4.3023	1.69037e-05	0.000234014
ENSMUSG00000030007	Cct7	protein_coding	6	85451514	chaperonin containing Tcp1, subunit 7 (eta)	CCT7	3787.84	0.228652	0.0531622	4.30103	1.70009e-05	0.00023518
ENSMUSG00000052146	Rps10	protein_coding	17	27630422	ribosomal protein S10	RPS10	441.065	0.617211	0.143583	4.29865	1.71842e-05	0.000237533
ENSMUSG00000028180	Zranb2	protein_coding	3	157534160	zinc finger, RAN-binding domain containing 2	ZRANB2	5449.79	-0.264513	0.0615521	-4.29738	1.72826e-05	0.00023871
ENSMUSG00000036095	Dgkb	protein_coding	12	37880705	diacylglycerol kinase, beta	DGKB	1038.81	0.349719	0.0815131	4.29034	1.78402e-05	0.000246224
ENSMUSG00000032633	Flcn	protein_coding	11	59791408	folliculin	FLCN	1666.85	0.247912	0.0577972	4.28934	1.79202e-05	0.000247046
ENSMUSG00000107412	Gm20383	lincRNA	6	81984321	predicted gene, 20383		20.5931	-0.800691	0.186673	-4.28926	1.7927e-05	0.000247046
ENSMUSG00000021044	Adck1	protein_coding	12	88360554	aarF domain containing kinase 1	ADCK1	613.322	0.394899	0.0921347	4.28611	1.8183e-05	0.000250192
ENSMUSG00000104103	Gm9517	processed_pseudogene	12	113629994	predicted gene 9517		118.006	-0.648059	0.151196	-4.28621	1.81745e-05	0.000250192
ENSMUSG00000020409	Slu7	protein_coding	11	43433744	SLU7 splicing factor homolog (S. cerevisiae)	SLU7	2380.56	-0.282517	0.0659293	-4.28515	1.82614e-05	0.000251081
ENSMUSG00000035849	Krt222	protein_coding	11	99232761	keratin 222	KRT222	1382.8	-0.389098	0.0908216	-4.2842	1.83394e-05	0.000251962
ENSMUSG00000052105	Mtcl1	protein_coding	17	66336982	microtubule crosslinking factor 1	MTCL1	4724.11	-0.400784	0.093562	-4.28362	1.83876e-05	0.000252432
ENSMUSG00000033721	Vav3	protein_coding	3	109340653	vav 3 oncogene	VAV3	713.575	-0.345645	0.0807369	-4.28113	1.85949e-05	0.000255084
ENSMUSG00000028706	Nsun4	protein_coding	4	116032842	NOL1/NOP2/Sun domain family, member 4	NSUN4	262.517	0.406664	0.0950637	4.27781	1.88741e-05	0.000258719
ENSMUSG00000027313	Chac1	protein_coding	2	119351229	ChaC, cation transport regulator 1	CHAC1	75.085	0.620044	0.145005	4.27602	1.90261e-05	0.000260604
ENSMUSG00000027465	Tbc1d20	protein_coding	2	152293828	TBC1 domain family, member 20	TBC1D20	1031.13	0.234911	0.0549684	4.27355	1.92383e-05	0.000263311
ENSMUSG00000051043	Gprc5c	protein_coding	11	114851152	G protein-coupled receptor, family C, group 5, member C	GPRC5C	1351.03	-0.34774	0.0813787	-4.27311	1.92766e-05	0.000263636
ENSMUSG00000105366	Gm43719	TEC	5	13604035	predicted gene 43719		14.3912	0.838845	0.196328	4.27266	1.93153e-05	0.000263966
ENSMUSG00000002274	Metrn	protein_coding	17	25794571	meteorin, glial cell differentiation regulator	METRN	4920.7	-0.437522	0.102442	-4.27092	1.94672e-05	0.00026584
ENSMUSG00000021636	Marveld2	protein_coding	13	100595957	MARVEL (membrane-associating) domain containing 2	MARVELD2	251.54	-0.368492	0.0862857	-4.2706	1.94949e-05	0.000266018
ENSMUSG00000024442	0610009O20Rik	protein_coding	18	38250249	RIKEN cDNA 0610009O20 gene	KIAA0141	974.168	0.295358	0.0691654	4.27031	1.95199e-05	0.00026616
ENSMUSG00000001946	Esam	protein_coding	9	37528078	endothelial cell-specific adhesion molecule	ESAM	174.448	0.529766	0.124083	4.26944	1.95966e-05	0.000266602
ENSMUSG00000038213	Tapbpl	protein_coding	6	125223933	TAP binding protein-like	TAPBPL	116.074	0.531605	0.124508	4.26965	1.95782e-05	0.000266602
ENSMUSG00000038429	Usp5	protein_coding	6	124815019	ubiquitin specific peptidase 5 (isopeptidase T)	USP5	4025.77	0.30784	0.0721026	4.26947	1.95941e-05	0.000266602
ENSMUSG00000025958	Creb1	protein_coding	1	64532645	cAMP responsive element binding protein 1	CREB1	3188.96	-0.35425	0.0829839	-4.2689	1.96438e-05	0.000267044
ENSMUSG00000026875	Traf1	protein_coding	2	34941750	TNF receptor-associated factor 1	TRAF1	97.3929	-0.611276	0.143298	-4.26577	1.99214e-05	0.000270613
ENSMUSG00000073902	Gm1966	unprocessed_pseudogene	7	106596743	predicted gene 1966		23.5949	0.748607	0.175556	4.2642	2.00617e-05	0.000272315
ENSMUSG00000021466	Ptch1	protein_coding	13	63508328	patched 1	PTCH1	2019.61	-0.413986	0.0971029	-4.26337	2.01366e-05	0.000273047
ENSMUSG00000028037	Ifi44	protein_coding	3	151730922	interferon-induced protein 44	IFI44	39.8539	0.867441	0.203477	4.2631	2.01609e-05	0.000273047
ENSMUSG00000063568	Jazf1	protein_coding	6	52768797	JAZF zinc finger 1	JAZF1	152.34	0.42926	0.100692	4.2631	2.01609e-05	0.000273047
ENSMUSG00000025607	Copg2	protein_coding	6	30747554	coatomer protein complex, subunit gamma 2	COPG2	2865.98	0.330167	0.0774742	4.26164	2.02936e-05	0.000274639
ENSMUSG00000032494	Tdgf1	protein_coding	9	110939603	teratocarcinoma-derived growth factor 1	TDGF1	64.6052	-0.665657	0.156235	-4.26061	2.03869e-05	0.000275696
ENSMUSG00000036492	Rnf39	protein_coding	17	36942918	ring finger protein 39	RNF39	69.3289	0.602099	0.141337	4.26003	2.04401e-05	0.000276209
ENSMUSG00000024665	Fads2	protein_coding	19	10064164	fatty acid desaturase 2	FADS2	1126.39	-0.398917	0.0936651	-4.25897	2.05368e-05	0.000277308
ENSMUSG00000005698	Ctcf	protein_coding	8	105636568	CCCTC-binding factor	CTCF	2400.22	-0.235208	0.0552295	-4.25874	2.05585e-05	0.000277394
ENSMUSG00000038780	Smurf1	protein_coding	5	144876495	SMAD specific E3 ubiquitin protein ligase 1	SMURF1	459.342	0.327437	0.0769038	4.25775	2.06495e-05	0.000278414
ENSMUSG00000028793	Rnf19b	protein_coding	4	129058271	ring finger protein 19B	RNF19B	3287.76	-0.271689	0.0638138	-4.25754	2.06692e-05	0.000278472
ENSMUSG00000001383	Zmat2	protein_coding	18	36793923	zinc finger, matrin type 2	ZMAT2	2493.23	-0.402153	0.0944745	-4.25674	2.07432e-05	0.000279054
ENSMUSG00000032854	Ugt8a	protein_coding	3	125865271	UDP galactosyltransferase 8A	UGT8	1490.08	-0.406917	0.095591	-4.25686	2.07322e-05	0.000279054
ENSMUSG00000046318	Ccbe1	protein_coding	18	66045302	collagen and calcium binding EGF domains 1	CCBE1	13.2745	0.825106	0.193968	4.25382	2.10152e-05	0.000282503
ENSMUSG00000061524	Zic2	protein_coding	14	122475435	zinc finger protein of the cerebellum 2	ZIC2	3079.72	-0.40208	0.0945416	-4.25295	2.10974e-05	0.000283397
ENSMUSG00000032327	Stra6	protein_coding	9	58063788	stimulated by retinoic acid gene 6	STRA6	20.5937	-0.803862	0.189084	-4.25134	2.12494e-05	0.000285228
ENSMUSG00000105594	Gm43398	TEC	5	143395503	predicted gene 43398		204.275	-0.547407	0.128787	-4.25047	2.13323e-05	0.000286128
ENSMUSG00000024608	Rps14	protein_coding	18	60774510	ribosomal protein S14	RPS14	2270.66	0.549482	0.129366	4.24748	2.16185e-05	0.000289142
ENSMUSG00000038451	Spsb2	protein_coding	6	124808661	splA/ryanodine receptor domain and SOCS box containing 2	SPSB2	104.316	-0.498015	0.117242	-4.24775	2.15924e-05	0.000289142
ENSMUSG00000044066	Cep68	protein_coding	11	20227037	centrosomal protein 68	CEP68	481.061	0.255842	0.0602341	4.24746	2.1621e-05	0.000289142
ENSMUSG00000074794	Arrdc3	protein_coding	13	80883384	arrestin domain containing 3	ARRDC3	2562.7	-0.411148	0.0967982	-4.24748	2.16192e-05	0.000289142
ENSMUSG00000066415	Msl2	protein_coding	9	101074101	male-specific lethal 2 homolog (Drosophila)	MSL2	1490.17	-0.333097	0.0784395	-4.24654	2.17093e-05	0.00029011
ENSMUSG00000028980	H6pd	protein_coding	4	149979475	hexose-6-phosphate dehydrogenase (glucose 1-dehydrogenase)	H6PD	1047.53	-0.466546	0.109894	-4.2454	2.18204e-05	0.000291164
ENSMUSG00000070498	Tmem132b	protein_coding	5	125531774	transmembrane protein 132B	TMEM132B	349.432	0.515585	0.121445	4.24543	2.18173e-05	0.000291164
ENSMUSG00000020151	Ptprr	protein_coding	10	116018213	protein tyrosine phosphatase, receptor type, R	PTPRR	3428.19	-0.261633	0.0616391	-4.24459	2.18997e-05	0.000292006
ENSMUSG00000024491	Rbm27	protein_coding	18	42275353	RNA binding motif protein 27	RBM27	1347.66	-0.299058	0.0705203	-4.24074	2.22785e-05	0.000296839
ENSMUSG00000041261	Car8	protein_coding	4	8143362	carbonic anhydrase 8	CA8	37594.6	-0.394369	0.0930132	-4.23993	2.23592e-05	0.00029748
ENSMUSG00000065037	Rn7sk	misc_RNA	9	78175303	RNA, 7SK, nuclear	RN7SK	1.09918e+06	-0.455057	0.107327	-4.23992	2.23595e-05	0.00029748
ENSMUSG00000039519	Cyp7b1	protein_coding	3	18071950	cytochrome P450, family 7, subfamily b, polypeptide 1	CYP7B1	237.938	0.456978	0.107815	4.23854	2.24978e-05	0.00029888
ENSMUSG00000039934	Gsap	protein_coding	5	21186255	gamma-secretase activating protein	GSAP	689.105	-0.308618	0.0728122	-4.23854	2.24976e-05	0.00029888
ENSMUSG00000025584	Pde8a	protein_coding	7	81213596	phosphodiesterase 8A	PDE8A	158.408	-0.487902	0.11517	-4.23635	2.27184e-05	0.000301589
ENSMUSG00000024805	Pcgf5	protein_coding	19	36379067	polycomb group ring finger 5	PCGF5	283.653	-0.395068	0.0932773	-4.23541	2.28132e-05	0.000302626
ENSMUSG00000007021	Syngr3	protein_coding	17	24685092	synaptogyrin 3	SYNGR3	1516.59	0.34094	0.0805143	4.23453	2.29035e-05	0.000303601
ENSMUSG00000026154	Sdhaf4	protein_coding	1	23995939	succinate dehydrogenase complex assembly factor 4	SDHAF4	287.337	0.478962	0.11313	4.23372	2.29861e-05	0.000304473
ENSMUSG00000024773	Atg2a	protein_coding	19	6241668	autophagy related 2A	ATG2A	685.888	0.413846	0.0978017	4.23148	2.32155e-05	0.000307287
ENSMUSG00000028218	Fam92a	protein_coding	4	12153409	family with sequence similarity 92, member A	FAM92A	1320.52	-0.361672	0.0854893	-4.2306	2.33065e-05	0.000308266
ENSMUSG00000022510	Trp63	protein_coding	16	25683763	transformation related protein 63	TP63	16.1628	-0.797686	0.188646	-4.22847	2.35285e-05	0.000310748
ENSMUSG00000042184	1700069L16Rik	protein_coding	5	113692422	RIKEN cDNA 1700069L16 gene		5.97898	-0.848071	0.200561	-4.22848	2.35271e-05	0.000310748
ENSMUSG00000068882	Ssb	protein_coding	2	69861562	Sjogren syndrome antigen B	SSB	4210.04	-0.352465	0.0834101	-4.22569	2.38213e-05	0.000314385
ENSMUSG00000039221	Rpl22l1	protein_coding	3	28805436	ribosomal protein L22 like 1	RPL22L1	495.811	0.555948	0.131573	4.22538	2.38537e-05	0.000314583
ENSMUSG00000022912	Pros1	protein_coding	16	62854307	protein S (alpha)	PROS1	311.255	0.414643	0.098137	4.22514	2.38788e-05	0.000314686
ENSMUSG00000048540	Nhlh2	protein_coding	3	102010076	nescient helix loop helix 2	NHLH2	314.093	-0.322709	0.0764322	-4.22216	2.41973e-05	0.000318651
ENSMUSG00000018566	Slc2a4	protein_coding	11	69942539	solute carrier family 2 (facilitated glucose transporter), member 4	SLC2A4	156.055	-0.489828	0.116071	-4.22008	2.44211e-05	0.000321364
ENSMUSG00000029869	Ephb6	protein_coding	6	41605482	Eph receptor B6	EPHB6	153.887	0.516999	0.122521	4.21968	2.44645e-05	0.000321701
ENSMUSG00000026837	Col5a1	protein_coding	2	27886425	collagen, type V, alpha 1	COL5A1	183.676	-0.702065	0.166447	-4.21794	2.46543e-05	0.000323961
ENSMUSG00000039461	Tcta	protein_coding	9	108302958	T cell leukemia translocation altered gene	TCTA	698.308	0.441841	0.104765	4.21744	2.4709e-05	0.000324445
ENSMUSG00000020525	Ppm1d	protein_coding	11	85311244	protein phosphatase 1D magnesium-dependent, delta isoform	PPM1D	2118.99	-0.358797	0.0851135	-4.21552	2.49206e-05	0.000326986
ENSMUSG00000020707	Rnf135	protein_coding	11	80183851	ring finger protein 135	RNF135	117.947	0.462575	0.109818	4.21222	2.52877e-05	0.000331322
ENSMUSG00000029304	Spp1	protein_coding	5	104435118	secreted phosphoprotein 1	SPP1	490.421	0.583039	0.138415	4.21225	2.52835e-05	0.000331322
ENSMUSG00000031548	Sfrp1	protein_coding	8	23411502	secreted frizzled-related protein 1	SFRP1	140.492	-0.723317	0.171738	-4.21174	2.53414e-05	0.000331786
ENSMUSG00000000088	Cox5a	protein_coding	9	57521274	cytochrome c oxidase subunit Va	COX5A	3257.23	0.386897	0.0919121	4.20943	2.56019e-05	0.000334954
ENSMUSG00000036169	Sostdc1	protein_coding	12	36314169	sclerostin domain containing 1	SOSTDC1	12.028	-0.649772	0.154382	-4.20887	2.56654e-05	0.000335542
ENSMUSG00000015843	Rxrg	protein_coding	1	167598384	retinoid X receptor gamma	RXRG	12.1198	0.840482	0.199739	4.2079	2.57759e-05	0.000336705
ENSMUSG00000068184	Ndufaf2	protein_coding	13	108052590	NADH dehydrogenase (ubiquinone) 1 alpha subcomplex, assembly factor 2	NDUFAF2	343.482	-0.40609	0.0965099	-4.20776	2.57916e-05	0.000336705
ENSMUSG00000052920	Prkg1	protein_coding	19	30567551	protein kinase, cGMP-dependent, type I	PRKG1	614.538	-0.453534	0.107899	-4.20331	2.63036e-05	0.000343142
ENSMUSG00000056947	Mab21l1	protein_coding	3	55782510	mab-21-like 1 (C. elegans)	MAB21L1	1572.31	0.242365	0.0576791	4.20195	2.64624e-05	0.000344965
ENSMUSG00000020272	Stk10	protein_coding	11	32533305	serine/threonine kinase 10	STK10	400.735	-0.361561	0.0860556	-4.20149	2.65166e-05	0.000345331
ENSMUSG00000041309	Nkx6-2	protein_coding	7	139579376	NK6 homeobox 2	NKX6-2	211.3	0.469809	0.111822	4.20138	2.65287e-05	0.000345331
ENSMUSG00000031647	Mfap3l	protein_coding	8	60632827	microfibrillar-associated protein 3-like	MFAP3L	1683.11	-0.364039	0.0866682	-4.20038	2.66473e-05	0.000346625
ENSMUSG00000042425	Frmpd3	protein_coding	X	140342263	FERM and PDZ domain containing 3	FRMPD3	36.7419	0.711601	0.169424	4.20012	2.66778e-05	0.000346773
ENSMUSG00000031848	Lsm4	protein_coding	8	70673248	LSM4 homolog, U6 small nuclear RNA and mRNA degradation associated	LSM4	519.669	-0.360315	0.0858101	-4.19898	2.68121e-05	0.000348268
ENSMUSG00000026857	Ntmt1	protein_coding	2	30807826	N-terminal Xaa-Pro-Lys N-methyltransferase 1	NTMT1	342.074	0.42513	0.101276	4.19773	2.69601e-05	0.000349689
ENSMUSG00000042078	Svop	protein_coding	5	114026910	SV2 related protein	SVOP	2438.82	0.345515	0.0823088	4.19779	2.69538e-05	0.000349689
ENSMUSG00000025504	Eps8l2	protein_coding	7	141338880	EPS8-like 2	EPS8L2	490.575	-0.357259	0.0851296	-4.19665	2.70891e-05	0.000351111
ENSMUSG00000025648	Pfkfb4	protein_coding	9	108991778	6-phosphofructo-2-kinase/fructose-2,6-biphosphatase 4	PFKFB4	417.535	0.382617	0.0911826	4.19617	2.7147e-05	0.000351609
ENSMUSG00000043484	Gm5867	processed_pseudogene	5	69461152	predicted gene 5867		19.9776	0.818957	0.195215	4.19515	2.72694e-05	0.000352942
ENSMUSG00000029422	Rsrc2	protein_coding	5	123728426	arginine/serine-rich coiled-coil 2	RSRC2	3489.68	-0.351363	0.0837582	-4.19497	2.72902e-05	0.000352959
ENSMUSG00000045284	Dcaf12l1	protein_coding	X	44786570	DDB1 and CUL4 associated factor 12-like 1	DCAF12L1	548.963	0.392499	0.0936249	4.19225	2.76197e-05	0.000356965
ENSMUSG00000073489	Ifi204	protein_coding	1	173747293	interferon activated gene 204	IFI16	10.0259	0.863302	0.206029	4.19019	2.78718e-05	0.000359965
ENSMUSG00000024053	Emilin2	protein_coding	17	71252176	elastin microfibril interfacer 2	EMILIN2	96.2379	0.559158	0.13346	4.18971	2.79314e-05	0.000360478
ENSMUSG00000021715	Cwc27	protein_coding	13	104631140	CWC27 spliceosome-associated protein	CWC27	528.216	-0.339061	0.080956	-4.18821	2.81168e-05	0.000362613
ENSMUSG00000040855	Reps2	protein_coding	X	162411954	RALBP1 associated Eps domain containing protein 2	REPS2	2763.03	-0.336901	0.0804451	-4.18796	2.81467e-05	0.00036274
ENSMUSG00000038712	Fam63a	protein_coding	3	95281345	family with sequence similarity 63, member A	FAM63A	1697.36	0.24574	0.0587147	4.18532	2.8476e-05	0.000366723
ENSMUSG00000033707	Lrrc24	protein_coding	15	76715276	leucine rich repeat containing 24	LRRC24	902.128	0.375059	0.0896241	4.1848	2.8542e-05	0.000367212
ENSMUSG00000044117	2900011O08Rik	protein_coding	16	13986604	RIKEN cDNA 2900011O08 gene	C16orf45	2421.4	0.230311	0.0550366	4.1847	2.85546e-05	0.000367212
ENSMUSG00000021185	9030617O03Rik	protein_coding	12	100779057	RIKEN cDNA 9030617O03 gene	C14orf159	89.6762	-0.538134	0.128661	-4.18258	2.88216e-05	0.000370383
ENSMUSG00000047824	Pygo2	protein_coding	3	89430214	pygopus 2	PYGO2	684.758	0.394538	0.0943368	4.18223	2.88666e-05	0.000370434
ENSMUSG00000068130	Zfp442	protein_coding	2	150407141	zinc finger protein 442		157.349	-0.470792	0.112567	-4.18234	2.88529e-05	0.000370434
ENSMUSG00000042978	Sbk1	protein_coding	7	126272619	SH3-binding kinase 1	SBK1	8579.73	-0.395972	0.0946978	-4.18142	2.89689e-05	0.000371484
ENSMUSG00000040811	Eml2	protein_coding	7	19176421	echinoderm microtubule associated protein like 2	EML2	1697.72	0.362537	0.0867065	4.1812	2.89972e-05	0.000371583
ENSMUSG00000038292	Ccdc155	protein_coding	7	45183624	coiled-coil domain containing 155	CCDC155	21.3507	-0.726676	0.173804	-4.181	2.90226e-05	0.000371645
ENSMUSG00000020256	Aldh1l2	protein_coding	10	83487450	aldehyde dehydrogenase 1 family, member L2	ALDH1L2	327.446	-0.429637	0.102839	-4.17777	2.94378e-05	0.000376696
ENSMUSG00000040928	S100pbp	protein_coding	4	129148005	S100P binding protein	S100PBP	1416.39	-0.26508	0.0634767	-4.17602	2.96652e-05	0.000379337
ENSMUSG00000054083	Capn12	protein_coding	7	28881422	calpain 12	CAPN12	12.9792	0.795078	0.190547	4.1726	3.01139e-05	0.000384802
ENSMUSG00000060002	Chpt1	protein_coding	10	88452745	choline phosphotransferase 1	CHPT1	3647.48	-0.361732	0.0867131	-4.17159	3.02481e-05	0.000386245
ENSMUSG00000057396	Zfp759	protein_coding	13	67128228	zinc finger protein 759		475.394	-0.428492	0.102726	-4.17121	3.02987e-05	0.000386618
ENSMUSG00000088008	Gm25492	scaRNA	5	135053988	predicted gene, 25492		52.8736	0.813504	0.195045	4.17085	3.03469e-05	0.000386961
ENSMUSG00000079184	Mphosph8	protein_coding	14	56668248	M-phase phosphoprotein 8	MPHOSPH8	1468.38	-0.358322	0.0859394	-4.16947	3.05309e-05	0.000389033
ENSMUSG00000022560	Slc52a2	protein_coding	15	76538943	solute carrier protein 52, member 2	SLC52A2	167.634	0.505529	0.121262	4.1689	3.06067e-05	0.000389487
ENSMUSG00000030681	Mvp	protein_coding	7	126986860	major vault protein	MVP	473.242	-0.357749	0.085814	-4.16888	3.06096e-05	0.000389487
ENSMUSG00000028101	Pias3	protein_coding	3	96696384	protein inhibitor of activated STAT 3	PIAS3	262.255	0.415591	0.0996962	4.16858	3.06507e-05	0.000389735
ENSMUSG00000026280	Atg4b	protein_coding	1	93751500	autophagy related 4B, cysteine peptidase	ATG4B	1397.63	0.244996	0.0587896	4.16733	3.08187e-05	0.000391322
ENSMUSG00000045689	Pcdhb4	protein_coding	18	37307455	protocadherin beta 4		135.091	0.517689	0.124221	4.16748	3.0799e-05	0.000391322
ENSMUSG00000025407	Gli1	protein_coding	10	127329889	GLI-Kruppel family member GLI1	GLI1	111.643	-0.502688	0.120638	-4.16693	3.08734e-05	0.000391741
ENSMUSG00000023942	Slc29a1	protein_coding	17	45585200	solute carrier family 29 (nucleoside transporters), member 1	SLC29A1	551.581	-0.33945	0.0814668	-4.16673	3.08995e-05	0.000391797
ENSMUSG00000033684	Qsox1	protein_coding	1	155776029	quiescin Q6 sulfhydryl oxidase 1	QSOX1	308.419	0.432441	0.103813	4.16556	3.1059e-05	0.000393385
ENSMUSG00000085565	Gm15721	lincRNA	5	147949882	predicted gene 15721		28.3453	-0.698874	0.167777	-4.16549	3.10681e-05	0.000393385
ENSMUSG00000024790	Sac3d1	protein_coding	19	6116004	SAC3 domain containing 1	SAC3D1	246.039	0.512817	0.123124	4.16505	3.11278e-05	0.000393826
ENSMUSG00000028626	Col9a2	protein_coding	4	121039385	collagen, type IX, alpha 2	COL9A2	540.024	-0.383978	0.0921933	-4.16492	3.11465e-05	0.000393826
ENSMUSG00000001924	Uba1	protein_coding	X	20658326	ubiquitin-like modifier activating enzyme 1	UBA1	6833.91	0.221843	0.0532758	4.16406	3.12641e-05	0.000395037
ENSMUSG00000041408	Wapl	protein_coding	14	34673928	WAPL cohesin release factor	WAPL	4410.93	-0.376481	0.0904406	-4.16275	3.1444e-05	0.000397033
ENSMUSG00000038344	Txlng	protein_coding	X	162778919	taxilin gamma	TXLNG	442.131	-0.380703	0.091469	-4.1621	3.15334e-05	0.000397884
ENSMUSG00000021587	Pcsk1	protein_coding	13	75089826	proprotein convertase subtilisin/kexin type 1	PCSK1	419.793	-0.535551	0.128828	-4.15711	3.22293e-05	0.000406381
ENSMUSG00000021518	Ptdss1	protein_coding	13	66932830	phosphatidylserine synthase 1	PTDSS1	2231.07	0.221951	0.0533968	4.15663	3.22972e-05	0.000406954
ENSMUSG00000027376	Prom2	protein_coding	2	127526473	prominin 2	PROM2	43.201	-0.641702	0.154393	-4.15629	3.23454e-05	0.000407277
ENSMUSG00000000416	Cttnbp2	protein_coding	6	18366478	cortactin binding protein 2	CTTNBP2	911.774	-0.31068	0.0747561	-4.15592	3.23984e-05	0.000407661
ENSMUSG00000027429	Sec23b	protein_coding	2	144556229	SEC23 homolog B, COPII coat complex component	SEC23B	1361.68	0.234288	0.0563873	4.15498	3.25315e-05	0.000409051
ENSMUSG00000074863	Platr25	lincRNA	13	62699406	pluripotency associated transcript 25		22.5595	-0.786722	0.189353	-4.15479	3.25589e-05	0.000409112
ENSMUSG00000059182	Skap2	protein_coding	6	51857422	src family associated phosphoprotein 2	SKAP2	441.488	0.340228	0.0819085	4.15376	3.27063e-05	0.000410678
ENSMUSG00000006589	Aprt	protein_coding	8	122574635	adenine phosphoribosyl transferase	APRT	423.4	0.347798	0.0837716	4.15174	3.29952e-05	0.000414019
ENSMUSG00000051242	Pcdhb9	protein_coding	18	37400855	protocadherin beta 9		309.022	0.553286	0.133277	4.1514	3.3045e-05	0.000414357
ENSMUSG00000020092	Pald1	protein_coding	10	61319657	phosphatase domain containing, paladin 1	PALD1	336.823	0.325027	0.0783054	4.15076	3.31367e-05	0.000415218
ENSMUSG00000033214	Slitrk5	protein_coding	14	111675115	SLIT and NTRK-like family, member 5	SLITRK5	397.535	0.340874	0.0821358	4.15013	3.32286e-05	0.000415507
ENSMUSG00000035237	Lcat	protein_coding	8	105939551	lecithin cholesterol acyltransferase	LCAT	859.125	-0.435842	0.105011	-4.15043	3.31846e-05	0.000415507
ENSMUSG00000083912	Gm5391	processed_pseudogene	X	68319638	predicted gene 5391		22.4621	-0.746494	0.17987	-4.1502	3.32186e-05	0.000415507
ENSMUSG00000030647	Ndufc2	protein_coding	7	97400003	NADH dehydrogenase (ubiquinone) 1, subcomplex unknown, 2	NDUFC2	2676.74	0.346769	0.0835764	4.14913	3.33742e-05	0.000417039
ENSMUSG00000037999	Arap2	protein_coding	5	62602445	ArfGAP with RhoGAP domain, ankyrin repeat and PH domain 2	ARAP2	3374.38	-0.39131	0.0943922	-4.14557	3.38967e-05	0.000423276
ENSMUSG00000027603	Ggt7	protein_coding	2	155490379	gamma-glutamyltransferase 7	GGT7	2205.95	0.393121	0.0948338	4.14537	3.39272e-05	0.000423364
ENSMUSG00000053004	Hrh1	protein_coding	6	114397936	histamine receptor H1	HRH1	154.169	0.512915	0.123765	4.14426	3.40913e-05	0.000425119
ENSMUSG00000016252	Atp5e	protein_coding	2	174461072	ATP synthase, H+ transporting, mitochondrial F1 complex, epsilon subunit	ATP5E	2117.56	0.622462	0.150245	4.14298	3.42822e-05	0.000427205
ENSMUSG00000024900	Cpt1a	protein_coding	19	3323301	carnitine palmitoyltransferase 1a, liver	CPT1A	643.377	0.316161	0.0763334	4.14185	3.44518e-05	0.000429024
ENSMUSG00000023852	Chd1	protein_coding	17	15704967	chromodomain helicase DNA binding protein 1	CHD1	2159.67	-0.286905	0.069315	-4.13914	3.4861e-05	0.000433821
ENSMUSG00000021981	Cab39l	protein_coding	14	59440981	calcium binding protein 39-like	CAB39L	966.527	-0.359136	0.0867735	-4.13878	3.49163e-05	0.00043421
ENSMUSG00000073293	Nudt10	protein_coding	X	6168696	nudix (nucleoside diphosphate linked moiety X)-type motif 10	NUDT10	188.655	0.382295	0.0924138	4.13677	3.52221e-05	0.000437712
ENSMUSG00000011831	Evi5	protein_coding	5	107744795	ecotropic viral integration site 5	EVI5	2221.66	-0.278038	0.0672158	-4.1365	3.52639e-05	0.000437931
ENSMUSG00000037855	Zfp365	protein_coding	10	67886103	zinc finger protein 365	ZNF365	1063.23	0.304647	0.0737413	4.13129	3.60729e-05	0.00044767
ENSMUSG00000030421	Uri1	protein_coding	7	37959992	URI1, prefoldin-like chaperone	URI1	1239.73	-0.324453	0.078565	-4.12973	3.63187e-05	0.000450412
ENSMUSG00000033088	Triobp	protein_coding	15	78947724	TRIO and F-actin binding protein	TRIOBP	254.929	-0.413602	0.10019	-4.12818	3.65653e-05	0.000453159
ENSMUSG00000026028	Trak2	protein_coding	1	58900449	trafficking protein, kinesin binding 2	TRAK2	3438.35	0.28637	0.0693815	4.12746	3.66786e-05	0.000454252
ENSMUSG00000047230	Cldn2	protein_coding	X	139800828	claudin 2	CLDN2	26.702	-0.82416	0.199794	-4.12506	3.70645e-05	0.000458718
ENSMUSG00000015652	Steap1	protein_coding	5	5736317	six transmembrane epithelial antigen of the prostate 1	STEAP1	8.59289	-0.819121	0.198625	-4.12396	3.72412e-05	0.00046059
ENSMUSG00000021226	Acot2	protein_coding	12	83987861	acyl-CoA thioesterase 2	ACOT2	119.453	0.511307	0.12399	4.12376	3.72741e-05	0.000460681
ENSMUSG00000030374	Strn4	protein_coding	7	16815889	striatin, calmodulin binding protein 4	STRN4	2473.73	0.267526	0.0648805	4.12336	3.73384e-05	0.000461161
ENSMUSG00000018697	Aatf	protein_coding	11	84422855	apoptosis antagonizing transcription factor	AATF	912.585	-0.364008	0.0882831	-4.12319	3.73661e-05	0.000461188
ENSMUSG00000020674	Pxdn	protein_coding	12	29938036	peroxidasin	PXDN	109.26	0.482115	0.116935	4.12295	3.74049e-05	0.000461352
ENSMUSG00000075463	4930594M22Rik	processed_transcript	14	122913030	RIKEN cDNA 4930594M22 gene		74.889	-0.544491	0.132103	-4.12171	3.76072e-05	0.000463532
ENSMUSG00000022041	Chrna2	protein_coding	14	66135039	cholinergic receptor, nicotinic, alpha polypeptide 2 (neuronal)	CHRNA2	7.37237	-0.835965	0.202843	-4.12125	3.76824e-05	0.000464143
ENSMUSG00000028430	Nol6	protein_coding	4	41114427	nucleolar protein family 6 (RNA-associated)	NOL6	851.981	0.335823	0.0815055	4.12025	3.78465e-05	0.000465847
ENSMUSG00000047910	Pcdhb16	protein_coding	18	37477814	protocadherin beta 16	PCDHB8	553.621	0.348409	0.0846067	4.11799	3.82195e-05	0.000470118
ENSMUSG00000019775	Rgs17	protein_coding	10	5825663	regulator of G-protein signaling 17	RGS17	1214.22	0.419639	0.101914	4.11758	3.82876e-05	0.000470636
ENSMUSG00000038365	Fbxo25	protein_coding	8	13907803	F-box protein 25	FBXO25	1176.15	0.26314	0.063931	4.116	3.85502e-05	0.000473221
ENSMUSG00000097328	Tnfsf12	protein_coding	11	69686250	tumor necrosis factor (ligand) superfamily, member 12	TNFSF12	59.7655	-0.638197	0.155048	-4.11613	3.85286e-05	0.000473221
ENSMUSG00000039130	Zc3hc1	protein_coding	6	30366380	zinc finger, C3HC type 1	ZC3HC1	620.422	0.363065	0.0882559	4.11377	3.89242e-05	0.000477488
ENSMUSG00000019797	1700021F05Rik	protein_coding	10	43525133	RIKEN cDNA 1700021F05 gene	C6orf203	489.687	-0.394428	0.0959008	-4.11287	3.90765e-05	0.000479031
ENSMUSG00000016024	Lbp	protein_coding	2	158306493	lipopolysaccharide binding protein	LBP	41.0707	-0.830134	0.201858	-4.11247	3.91449e-05	0.000479449
ENSMUSG00000040722	Scamp5	protein_coding	9	57441327	secretory carrier membrane protein 5	SCAMP5	5690.72	0.224351	0.0545554	4.11236	3.91635e-05	0.000479449
ENSMUSG00000021597	Slf1	protein_coding	13	77043088	SMC5-SMC6 complex localization factor 1	SLF1	1327.67	-0.343274	0.0834867	-4.11172	3.92724e-05	0.000480456
ENSMUSG00000021253	Tgfb3	protein_coding	12	86056744	transforming growth factor, beta 3	TGFB3	573.615	0.394661	0.0959931	4.11134	3.93365e-05	0.000480915
ENSMUSG00000022098	Bmp1	protein_coding	14	70474557	bone morphogenetic protein 1	BMP1	1361.41	-0.492868	0.119914	-4.11017	3.95375e-05	0.000483046
ENSMUSG00000006315	Tmem147	protein_coding	7	30727701	transmembrane protein 147	TMEM147	1402.07	0.364823	0.088767	4.1099	3.95832e-05	0.000483278
ENSMUSG00000051065	Mb21d2	protein_coding	16	28826176	Mab-21 domain containing 2	MB21D2	1132.37	0.347164	0.0845047	4.10822	3.98725e-05	0.000486483
ENSMUSG00000022701	Ccdc191	protein_coding	16	43889800	coiled-coil domain containing 191	CCDC191	118.543	-0.467205	0.113752	-4.10723	4.00439e-05	0.000488244
ENSMUSG00000030521	Mphosph10	protein_coding	7	64376527	M-phase phosphoprotein 10 (U3 small nucleolar ribonucleoprotein)	MPHOSPH10	844.599	-0.355433	0.08657	-4.10573	4.03034e-05	0.000491077
ENSMUSG00000041852	Tcf20	protein_coding	15	82808629	transcription factor 20	TCF20	6100.04	-0.49285	0.120053	-4.10527	4.03843e-05	0.000491732
ENSMUSG00000024483	Ankhd1	protein_coding	18	36559987	ankyrin repeat and KH domain containing 1	ANKHD1	2835.67	-0.316867	0.0772092	-4.104	4.06068e-05	0.000494108
ENSMUSG00000029862	Clcn1	protein_coding	6	42286685	chloride channel, voltage-sensitive 1	CLCN1	84.7176	-0.60515	0.147466	-4.10367	4.06649e-05	0.000494483
ENSMUSG00000027339	Rassf2	protein_coding	2	131989415	Ras association (RalGDS/AF-6) domain family member 2	RASSF2	1392.34	-0.288066	0.0702319	-4.10163	4.10241e-05	0.000498516
ENSMUSG00000017830	Dhx58	protein_coding	11	100694884	DEXH (Asp-Glu-X-His) box polypeptide 58	DHX58	81.9376	0.561727	0.137025	4.09944	4.14155e-05	0.000502934
ENSMUSG00000027160	Ccdc34	protein_coding	2	110017817	coiled-coil domain containing 34	CCDC34	296.653	-0.408249	0.0995935	-4.09915	4.14665e-05	0.000503216
ENSMUSG00000062480	Acat3	protein_coding	17	12923833	acetyl-Coenzyme A acetyltransferase 3	ACAT2	11.6247	-0.82079	0.200251	-4.09881	4.15273e-05	0.000503355
ENSMUSG00000071567	A830039N20Rik	lincRNA	14	23292291	RIKEN cDNA A830039N20 gene		670.293	-0.489232	0.119361	-4.09878	4.15336e-05	0.000503355
ENSMUSG00000029655	N4bp2l2	protein_coding	5	150608007	NEDD4 binding protein 2-like 2	N4BP2L2	3621.05	-0.409773	0.100036	-4.09627	4.19867e-05	0.000508506
ENSMUSG00000015714	Cers2	protein_coding	3	95314791	ceramide synthase 2	CERS2	1050.98	0.252263	0.0616058	4.0948	4.22538e-05	0.000511056
ENSMUSG00000035891	Cerk	protein_coding	15	86139128	ceramide kinase	CERK	6001.04	-0.307953	0.0752056	-4.09481	4.22514e-05	0.000511056
ENSMUSG00000009640	Dmap1	protein_coding	4	117674681	DNA methyltransferase 1-associated protein 1	DMAP1	704.493	0.317507	0.0775599	4.0937	4.24546e-05	0.000513142
ENSMUSG00000069516	Lyz2	protein_coding	10	117277334	lysozyme 2	LYZ	262.481	0.637995	0.15593	4.09156	4.28489e-05	0.000517562
ENSMUSG00000068921	Dap3	protein_coding	3	88920803	death associated protein 3	DAP3	1248.64	0.272484	0.0666092	4.09078	4.29928e-05	0.000518953
ENSMUSG00000036617	Etl4	protein_coding	2	19909780	enhancer trap locus 4	KIAA1217	437.682	-0.416711	0.101888	-4.08991	4.31542e-05	0.000520554
ENSMUSG00000001416	Cct3	protein_coding	3	88297116	chaperonin containing Tcp1, subunit 3 (gamma)	CCT3	3841.84	0.268241	0.0656023	4.0889	4.33426e-05	0.000522131
ENSMUSG00000010045	Tmem115	protein_coding	9	107533945	transmembrane protein 115	TMEM115	883.52	0.31161	0.0762069	4.089	4.33239e-05	0.000522131
ENSMUSG00000004364	Cul3	protein_coding	1	80264923	cullin 3	CUL3	4288.88	-0.316822	0.0774878	-4.08867	4.33853e-05	0.000522297
ENSMUSG00000018770	Atp5g3	protein_coding	2	73908447	ATP synthase, H+ transporting, mitochondrial F0 complex, subunit C3 (subunit 9)	ATP5G3	3926.04	0.426472	0.104317	4.08823	4.34686e-05	0.000522953
ENSMUSG00000063406	Tmed5	protein_coding	5	108106366	transmembrane p24 trafficking protein 5	TMED5	836.232	-0.33599	0.0822176	-4.0866	4.37741e-05	0.000526278
ENSMUSG00000032267	Usp28	protein_coding	9	48985375	ubiquitin specific peptidase 28	USP28	689.443	-0.370145	0.0905883	-4.08601	4.38853e-05	0.000527265
ENSMUSG00000002908	Kcnn1	protein_coding	8	70842049	potassium intermediate/small conductance calcium-activated channel, subfamily N, member 1	KCNN1	187.353	0.439816	0.107668	4.08492	4.40916e-05	0.00052869
ENSMUSG00000026181	Ppm1f	protein_coding	16	16896469	protein phosphatase 1F (PP2C domain containing)	PPM1F	1301.86	0.283407	0.0693763	4.08506	4.40654e-05	0.00052869
ENSMUSG00000031825	Crispld2	protein_coding	8	119992438	cysteine-rich secretory protein LCCL domain containing 2	CRISPLD2	62.7318	-0.672386	0.164597	-4.08504	4.40683e-05	0.00052869
ENSMUSG00000054871	Tmem158	protein_coding	9	123259053	transmembrane protein 158	TMEM158	128.649	-0.514795	0.12606	-4.08372	4.43213e-05	0.000531092
ENSMUSG00000004562	Arhgef40	protein_coding	14	51984719	Rho guanine nucleotide exchange factor (GEF) 40	ARHGEF40	557.902	0.354403	0.0868326	4.08145	4.47556e-05	0.000535942
ENSMUSG00000004931	Apba3	protein_coding	10	81268172	amyloid beta (A4) precursor protein-binding, family A, member 3	APBA3	406.792	0.420127	0.102996	4.07907	4.52159e-05	0.000541095
ENSMUSG00000022893	Adamts1	protein_coding	16	85793827	a disintegrin-like and metallopeptidase (reprolysin type) with thrombospondin type 1 motif, 1	ADAMTS1	811.008	0.376562	0.0923266	4.07859	4.53106e-05	0.000541526
ENSMUSG00000072487	Mroh5	protein_coding	15	73761410	maestro heat-like repeat family member 5	MROH5	38.8982	-0.636436	0.156044	-4.07858	4.53117e-05	0.000541526
ENSMUSG00000006288	Ttc5	protein_coding	14	50765415	tetratricopeptide repeat domain 5	TTC5	670.548	0.349258	0.0856731	4.07664	4.56913e-05	0.000545702
ENSMUSG00000024580	Grpel2	protein_coding	18	61712440	GrpE-like 2, mitochondrial	GRPEL2	833.788	-0.272795	0.0669293	-4.07587	4.58417e-05	0.000547137
ENSMUSG00000034429	Zfp707	protein_coding	15	75969123	zinc finger protein 707	ZNF707	224.449	0.363797	0.0892719	4.07516	4.59835e-05	0.000548467
ENSMUSG00000038736	Nudcd1	protein_coding	15	44375227	NudC domain containing 1	NUDCD1	2009.23	-0.348551	0.0856084	-4.07146	4.67193e-05	0.000556877
ENSMUSG00000049148	Plcxd3	protein_coding	15	4375491	phosphatidylinositol-specific phospholipase C, X domain containing 3	PLCXD3	1245.52	-0.345271	0.084857	-4.06886	4.72444e-05	0.000562766
ENSMUSG00000020462	Cfap36	protein_coding	11	29221532	cilia and flagella associated protein 36	CFAP36	1913.3	-0.389825	0.0958633	-4.06647	4.77314e-05	0.000568192
ENSMUSG00000021903	Galnt15	protein_coding	14	32028989	UDP-N-acetyl-alpha-D-galactosamine:polypeptide N-acetylgalactosaminyltransferase 15	GALNT15	986.206	-0.457614	0.112558	-4.0656	4.79088e-05	0.000569929
ENSMUSG00000039637	Coro7	protein_coding	16	4626133	coronin 7	CORO7	362.163	0.485132	0.119376	4.06391	4.82578e-05	0.000573703
ENSMUSG00000061461	Smim20	protein_coding	5	53267083	small integral membrane protein 20	SMIM20	448.518	0.379925	0.0934963	4.06353	4.83365e-05	0.000574261
ENSMUSG00000052336	Cx3cr1	protein_coding	9	119901616	chemokine (C-X3-C motif) receptor 1	CX3CR1	310.763	0.439756	0.108278	4.06138	4.87845e-05	0.000579204
ENSMUSG00000039826	Trub2	protein_coding	2	29761224	TruB pseudouridine (psi) synthase family member 2	TRUB2	595.435	0.341527	0.0841685	4.05766	4.95674e-05	0.000588113
ENSMUSG00000053395	Cacng8	protein_coding	7	3390683	calcium channel, voltage-dependent, gamma subunit 8	CACNG8	134.126	0.470598	0.115985	4.05739	4.96243e-05	0.000588403
ENSMUSG00000025508	Rplp2	protein_coding	7	141447370	ribosomal protein, large P2	RPLP2	642.995	0.450989	0.111173	4.05664	4.97848e-05	0.000589532
ENSMUSG00000026455	Klhl12	protein_coding	1	134455531	kelch-like 12	KLHL12	1159.73	0.202109	0.0498211	4.05669	4.97722e-05	0.000589532
ENSMUSG00000024299	Adamts10	protein_coding	17	33524204	a disintegrin-like and metallopeptidase (reprolysin type) with thrombospondin type 1 motif, 10	ADAMTS10	880.554	-0.698593	0.172218	-4.05644	4.98268e-05	0.000589593
ENSMUSG00000036777	Anln	protein_coding	9	22332012	anillin, actin binding protein	ANLN	1364.58	0.403735	0.0995328	4.05631	4.98551e-05	0.000589593
ENSMUSG00000018340	Anxa6	protein_coding	11	54979108	annexin A6	ANXA6	3315.53	0.211552	0.0521682	4.05519	5.00938e-05	0.000592029
ENSMUSG00000024528	Srfbp1	protein_coding	18	52465693	serum response factor binding protein 1	SRFBP1	648.288	-0.337234	0.0832035	-4.05312	5.05384e-05	0.000596894
ENSMUSG00000026579	F5	protein_coding	1	164151838	coagulation factor V	F5	57.7207	-0.793149	0.195763	-4.05157	5.08746e-05	0.000600473
ENSMUSG00000060477	Irak2	protein_coding	6	113638467	interleukin-1 receptor-associated kinase 2	IRAK2	309.025	0.324974	0.0802329	4.05038	5.11346e-05	0.000603148
ENSMUSG00000054408	Spcs3	protein_coding	8	54520433	signal peptidase complex subunit 3 homolog (S. cerevisiae)	SPCS3	2106.29	-0.244987	0.0605097	-4.04872	5.14983e-05	0.000607043
ENSMUSG00000032314	Etfa	protein_coding	9	55454508	electron transferring flavoprotein, alpha polypeptide	ETFA	662.356	0.484078	0.119598	4.04755	5.1756e-05	0.000609683
ENSMUSG00000086943	4732414G09Rik	lincRNA	11	73015856	RIKEN cDNA 4732414G09 gene		23.1309	-0.728897	0.180144	-4.0462	5.20552e-05	0.000612808
ENSMUSG00000040236	Trappc5	protein_coding	8	3676299	trafficking protein particle complex 5	TRAPPC5	1249.69	-0.241102	0.0596373	-4.0428	5.28158e-05	0.000621358
ENSMUSG00000025128	Bhlhe22	protein_coding	3	18054174	basic helix-loop-helix family, member e22	BHLHE22	1892.1	-0.373281	0.0923516	-4.04195	5.30083e-05	0.000622813
ENSMUSG00000034739	Mfrp	protein_coding	9	44101729	membrane frizzled-related protein	MFRP	9.2253	-0.621616	0.153789	-4.04201	5.29953e-05	0.000622813
ENSMUSG00000007097	Atp1a2	protein_coding	1	172271709	ATPase, Na+/K+ transporting, alpha 2 polypeptide	ATP1A2	18369.2	-0.337556	0.0835521	-4.04007	5.34345e-05	0.000627414
ENSMUSG00000021065	Fut8	protein_coding	12	77238104	fucosyltransferase 8	FUT8	4613.47	-0.344761	0.0853444	-4.03964	5.35325e-05	0.000628157
ENSMUSG00000030269	Mtmr14	protein_coding	6	113237843	myotubularin related protein 14	MTMR14	417.68	0.299881	0.074258	4.03837	5.3825e-05	0.00063118
ENSMUSG00000004393	Ddx56	protein_coding	11	6258919	DEAD (Asp-Glu-Ala-Asp) box polypeptide 56	DDX56	884.711	0.351723	0.0871095	4.03771	5.39747e-05	0.000632524
ENSMUSG00000044288	Cnr1	protein_coding	4	33924593	cannabinoid receptor 1 (brain)	CNR1	15405.4	-0.304015	0.0753087	-4.03691	5.41593e-05	0.000634278
ENSMUSG00000025911	Adhfe1	protein_coding	1	9547948	alcohol dehydrogenase, iron containing, 1	ADHFE1	90.6987	-0.487064	0.120771	-4.03296	5.50788e-05	0.000644629
ENSMUSG00000031373	Car5b	protein_coding	X	163976822	carbonic anhydrase 5b, mitochondrial	CA5B	29.1234	-0.695529	0.172621	-4.02923	5.59596e-05	0.000654513
ENSMUSG00000020844	Nxn	protein_coding	11	76257198	nucleoredoxin	NXN	1052.53	0.403384	0.100139	4.02824	5.61959e-05	0.000656853
ENSMUSG00000033192	Lpcat2	protein_coding	8	92855339	lysophosphatidylcholine acyltransferase 2	LPCAT2	121.509	0.479999	0.119183	4.02743	5.6391e-05	0.000658708
ENSMUSG00000025732	Fam195a	protein_coding	17	25863698	family with sequence similarity 195, member A	MCRIP2	172.694	0.503041	0.124988	4.02471	5.70464e-05	0.000665505
ENSMUSG00000031161	Hdac6	protein_coding	X	7930120	histone deacetylase 6	HDAC6	803.481	0.260209	0.0646519	4.02477	5.70317e-05	0.000665505
ENSMUSG00000044788	Fads6	protein_coding	11	115279622	fatty acid desaturase domain family, member 6	FADS6	2219.34	-0.234943	0.0584285	-4.02103	5.79433e-05	0.000675532
ENSMUSG00000041328	Pcf11	protein_coding	7	92643543	PCF11 cleavage and polyadenylation factor subunit	PCF11	5814.06	-0.433955	0.107946	-4.0201	5.81722e-05	0.000677328
ENSMUSG00000049907	Rasl11b	protein_coding	5	74195286	RAS-like, family 11, member B	RASL11B	347.772	-0.427941	0.106448	-4.02021	5.81465e-05	0.000677328
ENSMUSG00000035048	Anapc13	protein_coding	9	102626296	anaphase promoting complex subunit 13	ANAPC13	554.859	-0.348179	0.0866195	-4.01964	5.8287e-05	0.000678228
ENSMUSG00000027575	Arfgap1	protein_coding	2	180967225	ADP-ribosylation factor GTPase activating protein 1	ARFGAP1	1561.9	0.289139	0.0719489	4.01867	5.85284e-05	0.0006806
ENSMUSG00000032724	Abtb2	protein_coding	2	103566310	ankyrin repeat and BTB (POZ) domain containing 2	ABTB2	296.173	0.37953	0.0944699	4.01747	5.88267e-05	0.000683629
ENSMUSG00000050382	Kif7	protein_coding	7	79698098	kinesin family member 7	KIF7	48.5098	0.581494	0.144798	4.0159	5.92184e-05	0.000687739
ENSMUSG00000111837	RP23-361B11.3	transcribed_unprocessed_pseudogene	9	122682742			32.5917	-0.626704	0.156063	-4.0157	5.92685e-05	0.00068788
ENSMUSG00000040964	Arhgef10l	protein_coding	4	140514485	Rho guanine nucleotide exchange factor (GEF) 10-like	ARHGEF10L	2018.04	0.289297	0.0720588	4.01473	5.95131e-05	0.000690276
ENSMUSG00000027162	Lin7c	protein_coding	2	109890853	lin-7 homolog C (C. elegans)	LIN7C	4598.44	-0.351596	0.0875901	-4.01411	5.96711e-05	0.000691222
ENSMUSG00000033705	Stard9	protein_coding	2	120629126	START domain containing 9	STARD9	288.814	0.471747	0.117518	4.01424	5.96372e-05	0.000691222
ENSMUSG00000097311	Gm26871	processed_transcript	3	118430324	predicted gene, 26871		19.2515	0.804525	0.200435	4.0139	5.97248e-05	0.000691402
ENSMUSG00000048874	Phf3	protein_coding	1	30802339	PHD finger protein 3	PHF3	3537.46	-0.332455	0.0828478	-4.01284	5.99935e-05	0.000694068
ENSMUSG00000037573	Tob1	protein_coding	11	94211454	transducer of ErbB-2.1	TOB1	899.247	-0.392563	0.0978342	-4.01253	6.00717e-05	0.000694528
ENSMUSG00000028078	Dclk2	protein_coding	3	86786151	doublecortin-like kinase 2	DCLK2	902.16	0.298132	0.0743055	4.01225	6.01429e-05	0.000694907
ENSMUSG00000027679	Dnajc19	protein_coding	3	34056020	DnaJ heat shock protein family (Hsp40) member C19	DNAJC19	431.46	-0.380051	0.0947648	-4.01046	6.05997e-05	0.000699739
ENSMUSG00000026946	Nmi	protein_coding	2	51948487	N-myc (and STAT) interactor	NMI	157.08	0.543137	0.135448	4.00992	6.07387e-05	0.000700897
ENSMUSG00000031729	Ist1	protein_coding	8	109671325	increased sodium tolerance 1 homolog (yeast)	IST1	2211.06	0.186349	0.0464917	4.00823	6.11767e-05	0.00070487
ENSMUSG00000032485	Scap	protein_coding	9	110333288	SREBF chaperone	SCAP	1343.2	0.297383	0.0741894	4.00844	6.1122e-05	0.00070487
ENSMUSG00000055409	Nell1	protein_coding	7	49974864	NEL-like 1	NELL1	1281.17	-0.282141	0.070392	-4.00814	6.11999e-05	0.00070487
ENSMUSG00000032044	Rpusd4	protein_coding	9	35267865	RNA pseudouridylate synthase domain containing 4	RPUSD4	221.642	0.430126	0.107349	4.00681	6.15444e-05	0.000708387
ENSMUSG00000031714	Gab1	protein_coding	8	80764438	growth factor receptor bound protein 2-associated protein 1	GAB1	503.432	0.337662	0.0842918	4.00587	6.17886e-05	0.000710294
ENSMUSG00000074479	Gm10704	processed_pseudogene	3	88576410	predicted pseudogene 10704		189.415	-0.482715	0.120501	-4.00591	6.17789e-05	0.000710294
ENSMUSG00000044042	Fmn1	protein_coding	2	113327736	formin 1	FMN1	1424.4	-0.370442	0.0925031	-4.00464	6.21109e-05	0.000713064
ENSMUSG00000049119	Fam110b	protein_coding	4	5644090	family with sequence similarity 110, member B	FAM110B	801.977	0.249655	0.0623425	4.00458	6.21281e-05	0.000713064
ENSMUSG00000096391	Gm23686	snRNA	3	18177462	predicted gene, 23686		27.2623	-0.746576	0.186434	-4.0045	6.21478e-05	0.000713064
ENSMUSG00000029049	Morn1	protein_coding	4	155086577	MORN repeat containing 1	MORN1	108.931	-0.473051	0.118144	-4.00401	6.22787e-05	0.000713661
ENSMUSG00000073555	Gm4951	protein_coding	18	60212080	predicted gene 4951		19.6949	0.81376	0.20323	4.00413	6.22453e-05	0.000713661
ENSMUSG00000039968	Rsbn1l	protein_coding	5	20893028	round spermatid basic protein 1-like	RSBN1L	1629.99	-0.313153	0.0782165	-4.00367	6.23677e-05	0.000714228
ENSMUSG00000039976	Tbc1d16	protein_coding	11	119143045	TBC1 domain family, member 16	TBC1D16	1579.56	0.329736	0.0823714	4.00303	6.25352e-05	0.000715242
ENSMUSG00000074872	Ctxn2	protein_coding	2	125136692	cortexin 2	CTXN2	85.9272	0.542811	0.135599	4.00306	6.25285e-05	0.000715242
ENSMUSG00000042473	Tbc1d8b	protein_coding	X	139684996	TBC1 domain family, member 8B	TBC1D8B	262.681	-0.360692	0.0901374	-4.00158	6.29202e-05	0.000719191
ENSMUSG00000035382	Pcsk7	protein_coding	9	45906497	proprotein convertase subtilisin/kexin type 7	PCSK7	668.301	0.266561	0.0666253	4.0009	6.31031e-05	0.000720825
ENSMUSG00000037902	Sirpa	protein_coding	2	129592835	signal-regulatory protein alpha	SIRPA	8697.21	-0.240378	0.0600869	-4.0005	6.32077e-05	0.000721384
ENSMUSG00000068245	Phf11d	protein_coding	14	59347407	PHD finger protein 11D	PHF11	16.7301	0.786503	0.196605	4.00041	6.32317e-05	0.000721384
ENSMUSG00000026288	Inpp5d	protein_coding	1	87620312	inositol polyphosphate-5-phosphatase D	INPP5D	80.8651	0.4997	0.124948	3.99927	6.35383e-05	0.000724425
ENSMUSG00000059423	Zfp933	protein_coding	4	147822986	zinc finger protein 933		1304.95	-0.463384	0.1159	-3.99813	6.38448e-05	0.000727461
ENSMUSG00000031885	Cbfb	protein_coding	8	105170674	core binding factor beta	CBFB	622.334	-0.296895	0.0742623	-3.99792	6.39005e-05	0.000727638
ENSMUSG00000040136	Abcc8	protein_coding	7	46104523	ATP-binding cassette, sub-family C (CFTR/MRP), member 8	ABCC8	699.39	-0.509685	0.127504	-3.9974	6.40425e-05	0.000728796
ENSMUSG00000085564	Gm12198	processed_transcript	11	50599298	predicted gene 12198		33.4964	-0.687068	0.171897	-3.99696	6.41606e-05	0.00072968
ENSMUSG00000037570	Mcrs1	protein_coding	15	99242818	microspherule protein 1	MCRS1	274.733	0.454682	0.113775	3.99632	6.43336e-05	0.000731189
ENSMUSG00000022517	Mgrn1	protein_coding	16	4886100	mahogunin, ring finger 1	MGRN1	2692.14	0.307471	0.076955	3.99547	6.45663e-05	0.000732912
ENSMUSG00000039239	Tgfb2	protein_coding	1	186622792	transforming growth factor, beta 2	TGFB2	171.513	-0.42258	0.105763	-3.99556	6.45422e-05	0.000732912
ENSMUSG00000029466	Anapc7	protein_coding	5	122421693	anaphase promoting complex subunit 7	ANAPC7	767.477	0.279115	0.0698647	3.99508	6.46715e-05	0.000733647
ENSMUSG00000043683	Fem1a	protein_coding	17	56256793	feminization 1 homolog a (C. elegans)	FEM1A	1216.56	0.265841	0.0665511	3.99453	6.48218e-05	0.000734891
ENSMUSG00000028854	Slc9a1	protein_coding	4	133369706	solute carrier family 9 (sodium/hydrogen exchanger), member 1	SLC9A1	197.904	0.424243	0.106219	3.99403	6.49599e-05	0.000735555
ENSMUSG00000053110	Yap1	protein_coding	9	7931999	yes-associated protein 1	YAP1	459.889	0.33901	0.0848795	3.99402	6.49617e-05	0.000735555
ENSMUSG00000043079	Synpo	protein_coding	18	60593973	synaptopodin	SYNPO	64.0765	-0.610112	0.152831	-3.99207	6.54998e-05	0.000741184
ENSMUSG00000022307	Oxr1	protein_coding	15	41447482	oxidation resistance 1	OXR1	7492.51	-0.216421	0.0542493	-3.98938	6.62468e-05	0.000748233
ENSMUSG00000029581	Fscn1	protein_coding	5	142960343	fascin actin-bundling protein 1	FSCN1	340.11	0.565481	0.141746	3.98939	6.62444e-05	0.000748233
ENSMUSG00000042660	Wdr55	protein_coding	18	36760239	WD repeat domain 55	WDR55	409.161	-0.294308	0.0737699	-3.98953	6.62038e-05	0.000748233
ENSMUSG00000029020	Mfn2	protein_coding	4	147873599	mitofusin 2	MFN2	2509.32	0.291599	0.0731127	3.98835	6.65346e-05	0.000751015
ENSMUSG00000006205	Htra1	protein_coding	7	130936111	HtrA serine peptidase 1	HTRA1	3012.26	-0.332598	0.0834019	-3.9879	6.66621e-05	0.000751714
ENSMUSG00000027206	Cops2	protein_coding	2	125830304	COP9 signalosome subunit 2	COPS2	4197.27	-0.291834	0.073181	-3.98783	6.66796e-05	0.000751714
ENSMUSG00000066510	Ankdd1a	protein_coding	9	65488470	ankyrin repeat and death domain containing 1A	ANKDD1A	12.2888	0.800421	0.200724	3.98767	6.67258e-05	0.000751767
ENSMUSG00000021264	Yy1	protein_coding	12	108792973	YY1 transcription factor	YY1	836.927	-0.256422	0.0643144	-3.98701	6.69125e-05	0.000752933
ENSMUSG00000026991	Pkp4	protein_coding	2	59160850	plakophilin 4	PKP4	7721.13	-0.251809	0.0631559	-3.98711	6.68843e-05	0.000752933
ENSMUSG00000034432	Cops8	protein_coding	1	90602981	COP9 signalosome subunit 8	COPS8	1669.6	0.289561	0.072637	3.98642	6.70791e-05	0.000754337
ENSMUSG00000034330	Plcg2	protein_coding	8	117498291	phospholipase C, gamma 2	PLCG2	77.56	0.483993	0.121478	3.98419	6.7711e-05	0.000760971
ENSMUSG00000018425	Dhx40	protein_coding	11	86768846	DEAH (Asp-Glu-Ala-His) box polypeptide 40	DHX40	726.145	-0.280949	0.0705593	-3.98174	6.84129e-05	0.000768381
ENSMUSG00000006423	C330007P06Rik	protein_coding	X	36823737	RIKEN cDNA C330007P06 gene	CXorf56	1082.6	-0.336003	0.0844229	-3.98	6.89147e-05	0.000771922
ENSMUSG00000024238	Zeb1	protein_coding	18	5591860	zinc finger E-box binding homeobox 1	ZEB1	2442.53	-0.305	0.0766293	-3.9802	6.88565e-05	0.000771922
ENSMUSG00000024797	Vps51	protein_coding	19	6067842	VPS51 GARP complex subunit	VPS51	754.833	0.304541	0.0765147	3.98016	6.88686e-05	0.000771922
ENSMUSG00000028773	Fabp3	protein_coding	4	130308595	fatty acid binding protein 3, muscle and heart	FABP3	436.909	-0.449509	0.112953	-3.97963	6.90221e-05	0.000771922
ENSMUSG00000038174	Fam126b	protein_coding	1	58522806	family with sequence similarity 126, member B	FAM126B	6111.54	-0.355558	0.0893392	-3.97987	6.89526e-05	0.000771922
ENSMUSG00000052854	Nrk	protein_coding	X	138914430	Nik related kinase	NRK	809.565	-0.332837	0.0836341	-3.97968	6.90076e-05	0.000771922
ENSMUSG00000054863	Fam19a5	protein_coding	15	87625230	family with sequence similarity 19, member A5	FAM19A5	1749.8	0.27507	0.0691197	3.97962	6.90267e-05	0.000771922
ENSMUSG00000040188	Scamp2	protein_coding	9	57560943	secretory carrier membrane protein 2	SCAMP2	329.596	0.36463	0.0916414	3.97888	6.92406e-05	0.000773835
ENSMUSG00000021635	Rad17	protein_coding	13	100617165	RAD17 checkpoint clamp loader component	RAD17	903.694	-0.29473	0.0741174	-3.97653	6.99268e-05	0.00078054
ENSMUSG00000059857	Ntng1	protein_coding	3	109780040	netrin G1	NTNG1	452.376	-0.386151	0.0971058	-3.9766	6.99066e-05	0.00078054
ENSMUSG00000022280	Rnf19a	protein_coding	15	36239934	ring finger protein 19A	RNF19A	1467.24	-0.279723	0.0703556	-3.97585	7.01284e-05	0.000782307
ENSMUSG00000058503	Fam133b	protein_coding	5	3543833	family with sequence similarity 133, member B	FAM133B	1266.79	-0.316631	0.0796569	-3.97493	7.04002e-05	0.000784372
ENSMUSG00000083563	Gm13340	unprocessed_pseudogene	2	22588103	predicted gene 13340		167.423	-0.590063	0.148445	-3.97495	7.0393e-05	0.000784372
ENSMUSG00000068196	Col8a1	protein_coding	16	57624258	collagen, type VIII, alpha 1	COL8A1	45.0768	-0.808242	0.203369	-3.97427	7.05956e-05	0.000786066
ENSMUSG00000042747	Krtcap2	protein_coding	3	89245966	keratinocyte associated protein 2	KRTCAP2	698.593	0.279394	0.0703091	3.9738	7.07343e-05	0.000787125
ENSMUSG00000000791	Il12rb1	protein_coding	8	70808449	interleukin 12 receptor, beta 1	IL12RB1	12.7747	0.795198	0.200144	3.97314	7.0932e-05	0.000788841
ENSMUSG00000033805	Ephx4	protein_coding	5	107402736	epoxide hydrolase 4	EPHX4	522.668	0.357839	0.090087	3.97215	7.12271e-05	0.000791635
ENSMUSG00000060429	Sntb1	protein_coding	15	55638843	syntrophin, basic 1	SNTB1	20.1976	-0.744812	0.18772	-3.96768	7.25756e-05	0.000806128
ENSMUSG00000052298	Cdc42se2	protein_coding	11	54717456	CDC42 small effector 2	CDC42SE2	1871.63	0.254721	0.0642036	3.96739	7.26633e-05	0.000806607
ENSMUSG00000024308	Tapbp	protein_coding	17	33915899	TAP binding protein	TAPBP	499.554	0.360197	0.0908164	3.96621	7.3024e-05	0.000809706
ENSMUSG00000026102	Inpp1	protein_coding	1	52785427	inositol polyphosphate-1-phosphatase	INPP1	1803.8	-0.316039	0.0796832	-3.96619	7.30319e-05	0.000809706
ENSMUSG00000019989	Enpp3	protein_coding	10	24773814	ectonucleotide pyrophosphatase/phosphodiesterase 3	ENPP3	18.4232	0.724475	0.182679	3.96584	7.31367e-05	0.000810371
ENSMUSG00000022175	Lrp10	protein_coding	14	54464164	low-density lipoprotein receptor-related protein 10	LRP10	527.384	0.363286	0.0916108	3.96554	7.32296e-05	0.000810874
ENSMUSG00000052889	Prkcb	protein_coding	7	122288751	protein kinase C, beta	PRKCB	7305	-0.220645	0.0556425	-3.9654	7.32718e-05	0.000810874
ENSMUSG00000108713	Gm44591	lincRNA	7	129398102	predicted gene 44591		6.98142	0.804224	0.202861	3.9644	7.35812e-05	0.000813801
ENSMUSG00000001750	Tcirg1	protein_coding	19	3896050	T cell, immune regulator 1, ATPase, H+ transporting, lysosomal V0 protein A3	TCIRG1	146.33	0.419253	0.105759	3.96422	7.36365e-05	0.000813915
ENSMUSG00000066407	Gm10263	protein_coding	13	73317844	predicted gene 10263		253.917	0.690352	0.174258	3.96166	7.44317e-05	0.000822203
ENSMUSG00000024135	Srbd1	protein_coding	17	85984665	S1 RNA binding domain 1	SRBD1	631.846	-0.3568	0.0900788	-3.96097	7.46453e-05	0.000824059
ENSMUSG00000000125	Wnt3	protein_coding	11	103774150	wingless-type MMTV integration site family, member 3	WNT3	261.722	-0.340313	0.0859405	-3.95986	7.49936e-05	0.000827053
ENSMUSG00000002228	Ppm1j	protein_coding	3	104781056	protein phosphatase 1J	PPM1J	47.9663	-0.632723	0.159786	-3.95981	7.5008e-05	0.000827053
ENSMUSG00000050587	Lrrc4c	protein_coding	2	96318169	leucine rich repeat containing 4C	LRRC4C	1225.31	0.264996	0.0669282	3.9594	7.51369e-05	0.00082797
ENSMUSG00000074771	Ankef1	protein_coding	2	136501910	ankyrin repeat and EF-hand domain containing 1	ANKEF1	121.638	-0.54163	0.136847	-3.95793	7.56021e-05	0.000832589
ENSMUSG00000022014	Epsti1	protein_coding	14	77904239	epithelial stromal interaction 1 (breast)	EPSTI1	15.0393	0.754266	0.190606	3.95719	7.58369e-05	0.000834668
ENSMUSG00000029778	Adcyap1r1	protein_coding	6	55451978	adenylate cyclase activating polypeptide 1 receptor 1	ADCYAP1R1	1800.24	0.371371	0.0938755	3.95599	7.62185e-05	0.000838357
ENSMUSG00000053898	Ech1	protein_coding	7	28825217	enoyl coenzyme A hydratase 1, peroxisomal	ECH1	1137.56	0.365546	0.0924263	3.955	7.65331e-05	0.000841306
ENSMUSG00000027858	Tspan2	protein_coding	3	102734529	tetraspanin 2	TSPAN2	1689.36	-0.311846	0.0788598	-3.95444	7.67141e-05	0.000842477
ENSMUSG00000037465	Klf10	protein_coding	15	38294413	Kruppel-like factor 10	KLF10	265.07	-0.540015	0.136565	-3.95427	7.67686e-05	0.000842477
ENSMUSG00000040093	Bmf	protein_coding	2	118528757	BCL2 modifying factor	BMF	197.009	-0.437627	0.110673	-3.95424	7.67793e-05	0.000842477
ENSMUSG00000077925	Mir453	miRNA	12	109735619	microRNA 453		12.6403	0.778959	0.197139	3.95133	7.77191e-05	0.000852272
ENSMUSG00000021868	Ppif	protein_coding	14	25694154	peptidylprolyl isomerase F (cyclophilin F)	PPIF	350.989	0.349698	0.0885422	3.94951	7.83127e-05	0.000858262
ENSMUSG00000034480	Diaph2	protein_coding	X	129749742	diaphanous related formin 2	DIAPH2	624.576	-0.328522	0.0831883	-3.94913	7.84347e-05	0.000859078
ENSMUSG00000047414	Flrt2	protein_coding	12	95692226	fibronectin leucine rich transmembrane protein 2	FLRT2	508.464	-0.381926	0.0967376	-3.94806	7.87876e-05	0.000862421
ENSMUSG00000004846	Plod3	protein_coding	5	136987019	procollagen-lysine, 2-oxoglutarate 5-dioxygenase 3	PLOD3	518.7	0.353391	0.089535	3.94696	7.91487e-05	0.000864804
ENSMUSG00000031902	Nfatc3	protein_coding	8	106058840	nuclear factor of activated T cells, cytoplasmic, calcineurin dependent 3	NFATC3	661.791	-0.274488	0.0695402	-3.94718	7.90779e-05	0.000864804
ENSMUSG00000050379	Sept6	protein_coding	X	36911326	septin 6	SEPT6	2162.51	-0.248605	0.0629851	-3.94704	7.91242e-05	0.000864804
ENSMUSG00000017400	Stac2	protein_coding	11	98036623	SH3 and cysteine rich domain 2	STAC2	100.803	-0.574537	0.145573	-3.94673	7.92262e-05	0.000865129
ENSMUSG00000040219	Ttc12	protein_coding	9	49436963	tetratricopeptide repeat domain 12	TTC12	103.24	-0.446982	0.113268	-3.94624	7.93897e-05	0.000866155
ENSMUSG00000053347	Zfp943	protein_coding	17	21962552	zinc finger prtoein 943		940.111	-0.342184	0.0867133	-3.94616	7.94158e-05	0.000866155
ENSMUSG00000009281	Rarres2	protein_coding	6	48569696	retinoic acid receptor responder (tazarotene induced) 2	RARRES2	172.919	-0.497696	0.126187	-3.94412	8.00943e-05	0.000873028
ENSMUSG00000032215	Rsl24d1	protein_coding	9	73113426	ribosomal L24 domain containing 1	RSL24D1	349.391	0.381356	0.0967021	3.94361	8.02629e-05	0.000873812
ENSMUSG00000052833	Sae1	protein_coding	7	16320234	SUMO1 activating enzyme subunit 1	SAE1	1189.2	0.231682	0.0587487	3.94361	8.02626e-05	0.000873812
ENSMUSG00000021917	Spcs1	protein_coding	14	30999826	signal peptidase complex subunit 1 homolog (S. cerevisiae)	SPCS1	1259.3	0.340906	0.0864546	3.94317	8.04108e-05	0.000874371
ENSMUSG00000022747	St3gal6	protein_coding	16	58468125	ST3 beta-galactoside alpha-2,3-sialyltransferase 6	ST3GAL6	519.922	-0.297631	0.0754776	-3.9433	8.03679e-05	0.000874371
ENSMUSG00000091387	Gcnt4	protein_coding	13	96924689	glucosaminyl (N-acetyl) transferase 4, core 2 (beta-1,6-N-acetylglucosaminyltransferase)	GCNT4	35.789	0.696169	0.176591	3.94228	8.07112e-05	0.000877111
ENSMUSG00000070337	Gpr179	protein_coding	11	97332109	G protein-coupled receptor 179	GPR179	26.1411	0.690247	0.175147	3.94097	8.11527e-05	0.000881379
ENSMUSG00000020467	Efemp1	protein_coding	11	28853204	epidermal growth factor-containing fibulin-like extracellular matrix protein 1	EFEMP1	356.933	-0.508503	0.129067	-3.93985	8.15341e-05	0.000884688
ENSMUSG00000033159	Cnppd1	protein_coding	1	75134554	cyclin Pas1/PHO80 domain containing 1	CNPPD1	460.589	0.282698	0.0717547	3.93978	8.15564e-05	0.000884688
ENSMUSG00000034587	8430429K09Rik	processed_transcript	11	3452365	RIKEN cDNA 8430429K09 gene		137.476	-0.424497	0.107753	-3.93952	8.16444e-05	0.000884688
ENSMUSG00000051855	Mest	protein_coding	6	30723547	mesoderm specific transcript	MEST	223.085	0.500629	0.127079	3.9395	8.16529e-05	0.000884688
ENSMUSG00000071650	Ganab	protein_coding	19	8898090	alpha glucosidase 2 alpha neutral subunit	GANAB	2085.23	0.291486	0.0740064	3.93867	8.19358e-05	0.000887221
ENSMUSG00000025323	Sp4	protein_coding	12	118234933	trans-acting transcription factor 4	SP4	2259.06	-0.358675	0.0911005	-3.93713	8.24625e-05	0.00089239
ENSMUSG00000004730	Adgre1	protein_coding	17	57358686	adhesion G protein-coupled receptor E1	ADGRE1	83.1684	0.625654	0.158933	3.93659	8.26478e-05	0.000893861
ENSMUSG00000020085	Aifm2	protein_coding	10	61715263	apoptosis-inducing factor, mitochondrion-associated 2	AIFM2	185.798	0.405146	0.102925	3.93633	8.27376e-05	0.000894298
ENSMUSG00000032540	Abhd5	protein_coding	9	122351608	abhydrolase domain containing 5	ABHD5	548.714	0.238977	0.0607211	3.93566	8.29693e-05	0.000896266
ENSMUSG00000031785	Adgrg1	protein_coding	8	94974751	adhesion G protein-coupled receptor G1	ADGRG1	268.347	0.470001	0.119496	3.93319	8.38265e-05	0.000904986
ENSMUSG00000001482	Def8	protein_coding	8	123423527	differentially expressed in FDCP 8	DEF8	1128.35	0.343582	0.0873836	3.93188	8.42832e-05	0.000908589
ENSMUSG00000021136	Smoc1	protein_coding	12	81026808	SPARC related modular calcium binding 1	SMOC1	165.534	0.489351	0.124455	3.93194	8.42626e-05	0.000908589
ENSMUSG00000036834	Plch1	protein_coding	3	63696234	phospholipase C, eta 1	PLCH1	986.659	-0.353421	0.0898977	-3.93137	8.44615e-05	0.000908589
ENSMUSG00000040852	Plekhh2	protein_coding	17	84511895	pleckstrin homology domain containing, family H (with MyTH4 domain) member 2	PLEKHH2	171.933	0.389636	0.0991079	3.93144	8.44396e-05	0.000908589
ENSMUSG00000065343	Gm25580	misc_RNA	6	30143801	predicted gene, 25580		10.8051	-0.797897	0.202946	-3.93158	8.43879e-05	0.000908589
ENSMUSG00000106734	Gm20559	processed_transcript	6	3333194	predicted gene, 20559		24.6944	0.735364	0.187039	3.93162	8.4376e-05	0.000908589
ENSMUSG00000072235	Tuba1a	protein_coding	15	98949841	tubulin, alpha 1A	TUBA1A	4626.14	0.365976	0.0931017	3.93092	8.46199e-05	0.000909752
ENSMUSG00000039115	Itga9	protein_coding	9	118606690	integrin alpha 9	ITGA9	82.6684	0.499789	0.12717	3.93009	8.49157e-05	0.00091239
ENSMUSG00000031930	Wwp2	protein_coding	8	107436365	WW domain containing E3 ubiquitin protein ligase 2	WWP2	1073.71	0.299715	0.0762697	3.92967	8.50611e-05	0.00091341
ENSMUSG00000029440	Psmd9	protein_coding	5	123169413	proteasome (prosome, macropain) 26S subunit, non-ATPase, 9	PSMD9	495.951	0.28282	0.072011	3.92746	8.58493e-05	0.000920942
ENSMUSG00000034108	Ccs	protein_coding	19	4825366	copper chaperone for superoxide dismutase	CCS	386.765	0.397133	0.101118	3.92741	8.58643e-05	0.000920942
ENSMUSG00000024370	Cdc23	protein_coding	18	34630951	CDC23 cell division cycle 23	CDC23	1625.59	0.201736	0.0513726	3.92692	8.60398e-05	0.000922278
ENSMUSG00000040564	Apoc1	protein_coding	7	19689481	apolipoprotein C-I	APOC1	63.0876	-0.645883	0.164522	-3.92581	8.64395e-05	0.000926013
ENSMUSG00000015942	Gtf2ird2	protein_coding	5	134184019	GTF2I repeat domain containing 2	GTF2IRD2	498.215	0.299665	0.0763423	3.92528	8.66306e-05	0.000927511
ENSMUSG00000050628	Ubald2	protein_coding	11	116434094	UBA-like domain containing 2	UBALD2	40.1112	0.63786	0.162532	3.92451	8.69062e-05	0.000929912
ENSMUSG00000014294	Ndufa2	protein_coding	18	36742332	NADH dehydrogenase (ubiquinone) 1 alpha subcomplex, 2	NDUFA2	1331.84	0.479408	0.122177	3.92389	8.71315e-05	0.000931241
ENSMUSG00000031955	Bcar1	protein_coding	8	111710474	breast cancer anti-estrogen resistance 1	BCAR1	1591.83	-0.348214	0.0887423	-3.92388	8.71334e-05	0.000931241
ENSMUSG00000034867	Ankrd27	protein_coding	7	35586244	ankyrin repeat domain 27 (VPS9 domain)	ANKRD27	469.268	0.265209	0.067607	3.9228	8.75258e-05	0.000934883
ENSMUSG00000029098	Acox3	protein_coding	5	35583040	acyl-Coenzyme A oxidase 3, pristanoyl	ACOX3	639.735	0.259038	0.0660383	3.92254	8.76185e-05	0.000935322
ENSMUSG00000000194	Gpr107	protein_coding	2	31152316	G protein-coupled receptor 107	GPR107	1250.94	0.267295	0.0681516	3.92206	8.77942e-05	0.000936092
ENSMUSG00000002326	Gmpr2	protein_coding	14	55672235	guanosine monophosphate reductase 2	GMPR2	324.705	0.36917	0.0941239	3.92217	8.77559e-05	0.000936092
ENSMUSG00000037262	Kin	protein_coding	2	10080593	Kin17 DNA and RNA binding protein	KIN	394.893	-0.362723	0.0924941	-3.92158	8.79692e-05	0.000936853
ENSMUSG00000038497	Tmco3	protein_coding	8	13288190	transmembrane and coiled-coil domains 3	TMCO3	1051.75	0.238746	0.0608798	3.92159	8.79656e-05	0.000936853
ENSMUSG00000029233	Srd5a3	protein_coding	5	76140271	steroid 5 alpha-reductase 3	SRD5A3	200.931	0.388101	0.0989909	3.92057	8.83382e-05	0.00094023
ENSMUSG00000073481	Marc2	protein_coding	1	184813068	mitochondrial amidoxime reducing component 2	MARC2	1185.01	0.290823	0.0741881	3.92008	8.85192e-05	0.000941603
ENSMUSG00000064853	Gm23442	snoRNA	17	35162563	predicted gene, 23442		72.3424	0.78565	0.200441	3.91961	8.86933e-05	0.0009429
ENSMUSG00000057969	Sema3b	protein_coding	9	107597674	sema domain, immunoglobulin domain (Ig), short basic domain, secreted, (semaphorin) 3B	SEMA3B	44.8142	-0.752769	0.192069	-3.91926	8.88207e-05	0.000943147
ENSMUSG00000069972	Rps13-ps2	processed_pseudogene	7	88530446	ribosomal protein S13, pseudogene 2		93.5105	0.625791	0.159669	3.91929	8.88097e-05	0.000943147
ENSMUSG00000025645	Ccdc51	protein_coding	9	109082493	coiled-coil domain containing 51	CCDC51	202.85	0.401683	0.102504	3.91869	8.903e-05	0.000944815
ENSMUSG00000019789	Hey2	protein_coding	10	30832359	hairy/enhancer-of-split related with YRPW motif 2	HEY2	136.293	-0.502434	0.128301	-3.91607	9.00057e-05	0.000954609
ENSMUSG00000022132	Cldn10	protein_coding	14	118787908	claudin 10	CLDN10	755.271	-0.350515	0.0895139	-3.91577	9.01179e-05	0.000955239
ENSMUSG00000021520	Uqcrb	protein_coding	13	66900617	ubiquinol-cytochrome c reductase binding protein	UQCRB	673.557	0.418785	0.106975	3.91481	9.04761e-05	0.000957914
ENSMUSG00000027435	Cd93	protein_coding	2	148436640	CD93 antigen	CD93	176.022	0.452801	0.11566	3.91493	9.04308e-05	0.000957914
ENSMUSG00000038267	Slc22a23	protein_coding	13	34179158	solute carrier family 22, member 23	SLC22A23	803.584	0.313376	0.0800629	3.91413	9.07315e-05	0.000960056
ENSMUSG00000029156	Sgcb	protein_coding	5	73632749	sarcoglycan, beta (dystrophin-associated glycoprotein)	SGCB	1282.66	0.237904	0.06079	3.91354	9.09518e-05	0.000961824
ENSMUSG00000021000	Mia2	protein_coding	12	59129720	melanoma inhibitory activity 2	MIA2	1115.39	-0.31725	0.0811014	-3.91177	9.16208e-05	0.000968333
ENSMUSG00000031617	Tmem184c	protein_coding	8	77595982	transmembrane protein 184C	TMEM184C	2204.07	-0.377364	0.0964922	-3.91082	9.19818e-05	0.000971581
ENSMUSG00000058385	Hist1h2bg	protein_coding	13	23571408	histone cluster 1, H2bg	HIST1H2BC	104.548	0.553955	0.141681	3.90988	9.23421e-05	0.000974818
ENSMUSG00000036905	C1qb	protein_coding	4	136880129	complement component 1, q subcomponent, beta polypeptide	C1QB	270.702	0.525377	0.134381	3.9096	9.245e-05	0.000975388
ENSMUSG00000042282	Gucy2f	protein_coding	X	142081160	guanylate cyclase 2f	GUCY2F	8.34575	0.803222	0.205493	3.90875	9.27732e-05	0.000978228
ENSMUSG00000016477	E2f3	protein_coding	13	29906575	E2F transcription factor 3	E2F3	273.066	0.419955	0.10749	3.90691	9.34838e-05	0.000985146
ENSMUSG00000015981	Stk32c	protein_coding	7	139103638	serine/threonine kinase 32C	STK32C	78.7951	0.645179	0.165154	3.90654	9.36291e-05	0.000986103
ENSMUSG00000073411	H2-D1	protein_coding	17	35262730	histocompatibility 2, D region locus 1	HLA-A	4059.25	0.338746	0.0867266	3.90591	9.38726e-05	0.000988093
ENSMUSG00000026915	Strbp	protein_coding	2	37483228	spermatid perinuclear RNA binding protein	STRBP	9596.64	-0.290787	0.0744595	-3.90531	9.41063e-05	0.000989977
ENSMUSG00000002477	Snrpd1	protein_coding	18	10617796	small nuclear ribonucleoprotein D1	SNRPD1	724.765	-0.394094	0.100932	-3.90456	9.43976e-05	0.000991887
ENSMUSG00000085845	Gm13944	antisense	2	77462669	predicted gene 13944		75.4548	-0.572863	0.146712	-3.90468	9.43512e-05	0.000991887
ENSMUSG00000030265	Kras	protein_coding	6	145216699	Kirsten rat sarcoma viral oncogene homolog	KRAS	1780.03	-0.290462	0.074402	-3.90395	9.46355e-05	0.00099381
ENSMUSG00000046020	Pofut1	protein_coding	2	153241533	protein O-fucosyltransferase 1	POFUT1	619.152	0.327424	0.0839115	3.90202	9.53944e-05	0.0010012
ENSMUSG00000052131	Akr1b7	protein_coding	6	34412334	aldo-keto reductase family 1, member B7	AKR1B10	56.3548	-0.604054	0.154812	-3.90185	9.5461e-05	0.00100132
ENSMUSG00000032745	Gpbp1	protein_coding	13	111425680	GC-rich promoter binding protein 1	GPBP1	4723.92	-0.256021	0.0656356	-3.90064	9.59382e-05	0.00100574
ENSMUSG00000018102	Hist1h2bc	protein_coding	13	23684199	histone cluster 1, H2bc	HIST1H2BI	624.805	-0.441622	0.113242	-3.89979	9.62743e-05	0.00100868
ENSMUSG00000000308	Ckmt1	protein_coding	2	121357714	creatine kinase, mitochondrial 1, ubiquitous	CKMT1A	5174.08	0.245494	0.062955	3.89952	9.63826e-05	0.00100923
ENSMUSG00000026200	Glb1l	protein_coding	1	75198236	galactosidase, beta 1-like	GLB1L	118.651	0.389527	0.0998962	3.89932	9.64632e-05	0.00100931
ENSMUSG00000032281	Acsbg1	protein_coding	9	54604877	acyl-CoA synthetase bubblegum family member 1	ACSBG1	7658.67	0.291202	0.074682	3.89922	9.65023e-05	0.00100931
ENSMUSG00000001158	Snrnp27	protein_coding	6	86675151	small nuclear ribonucleoprotein 27 (U4/U6.U5)	SNRNP27	1188.42	-0.250427	0.0642567	-3.8973	9.72716e-05	0.00101501
ENSMUSG00000001166	Oas1c	protein_coding	5	120800194	2'-5' oligoadenylate synthetase 1C	OAS1	17.7977	0.736447	0.188963	3.8973	9.72711e-05	0.00101501
ENSMUSG00000022329	Stk3	protein_coding	15	34875496	serine/threonine kinase 3	STK3	2299.1	-0.417369	0.107089	-3.8974	9.72296e-05	0.00101501
ENSMUSG00000044352	Sowaha	protein_coding	11	53476573	sosondowah ankyrin repeat domain family member A	SOWAHA	1054.15	-0.306046	0.0785234	-3.89751	9.71874e-05	0.00101501
ENSMUSG00000021187	Tc2n	protein_coding	12	101645443	tandem C2 domains, nuclear	TC2N	8.18671	-0.7403	0.189977	-3.89678	9.74787e-05	0.00101659
ENSMUSG00000014551	Mrps25	protein_coding	6	92169525	mitochondrial ribosomal protein S25	MRPS25	913.054	-0.29228	0.0750172	-3.89617	9.77253e-05	0.00101857
ENSMUSG00000002332	Dhrs1	protein_coding	14	55739020	dehydrogenase/reductase (SDR family) member 1	DHRS1	980.652	0.238792	0.0613116	3.89473	9.83097e-05	0.00102407
ENSMUSG00000043668	Tox3	protein_coding	8	90247040	TOX high mobility group box family member 3	TOX3	16.376	0.763056	0.195946	3.89421	9.85184e-05	0.00102566
ENSMUSG00000026141	Col19a1	protein_coding	1	24261890	collagen, type XIX, alpha 1	COL19A1	230.096	-0.60472	0.155341	-3.89286	9.90685e-05	0.00103079
ENSMUSG00000039156	Stim2	protein_coding	5	53998499	stromal interaction molecule 2	STIM2	1654.31	-0.332081	0.0853108	-3.8926	9.91771e-05	0.00103133
ENSMUSG00000025795	Rassf3	protein_coding	10	121410350	Ras association (RalGDS/AF-6) domain family member 3	RASSF3	424.26	0.323153	0.0830234	3.89231	9.92945e-05	0.00103136
ENSMUSG00000028041	Adam15	protein_coding	3	89338542	a disintegrin and metallopeptidase domain 15 (metargidin)	ADAM15	802.807	0.296389	0.0761468	3.89234	9.92817e-05	0.00103136
ENSMUSG00000031903	Pla2g15	protein_coding	8	106150399	phospholipase A2, group XV	PLA2G15	314.013	0.340642	0.0875262	3.89189	9.94673e-05	0.00103257
ENSMUSG00000057672	Pkn1	protein_coding	8	83666536	protein kinase N1	PKN1	795.081	0.259847	0.0667701	3.89167	9.95583e-05	0.00103292
ENSMUSG00000027367	Stard7	protein_coding	2	127270218	START domain containing 7	STARD7	2819.64	0.295665	0.0759944	3.89062	9.99882e-05	0.00103678
ENSMUSG00000057788	Ddx49	protein_coding	8	70292866	DEAD (Asp-Glu-Ala-Asp) box polypeptide 49	DDX49	561.95	0.367653	0.0945043	3.89033	0.000100107	0.00103742
ENSMUSG00000023019	Gpd1	protein_coding	15	99717515	glycerol-3-phosphate dehydrogenase 1 (soluble)	GPD1	3570.41	-0.309494	0.079592	-3.88851	0.000100861	0.00104404
ENSMUSG00000046186	Cd109	protein_coding	9	78615546	CD109 antigen	CD109	42.4537	0.622779	0.160153	3.88865	0.000100805	0.00104404
ENSMUSG00000025076	Casp7	protein_coding	19	56397129	caspase 7	CASP7	59.0016	0.555607	0.14291	3.88779	0.000101159	0.00104653
ENSMUSG00000024378	Stard4	protein_coding	18	33199355	StAR-related lipid transfer (START) domain containing 4	STARD4	843.011	-0.373083	0.0959868	-3.88681	0.000101568	0.00105016
ENSMUSG00000021843	Ktn1	protein_coding	14	47648448	kinectin 1	KTN1	3126.77	-0.280177	0.0721059	-3.88563	0.000102065	0.00105469
ENSMUSG00000003534	Ddr1	protein_coding	17	35681567	discoidin domain receptor family, member 1	DDR1	965.067	0.282909	0.0728322	3.88439	0.000102587	0.00105948
ENSMUSG00000027479	Mapre1	protein_coding	2	153741274	microtubule-associated protein, RP/EB family, member 1	MAPRE1	1464.88	0.177482	0.0456989	3.88374	0.000102863	0.00106172
ENSMUSG00000026227	2810459M11Rik	protein_coding	1	86045863	RIKEN cDNA 2810459M11 gene	C2orf72	208.796	-0.463656	0.119392	-3.88347	0.000102976	0.00106228
ENSMUSG00000019715	Gle1	protein_coding	2	29935426	GLE1 RNA export mediator (yeast)	GLE1	1392.53	0.191343	0.0492743	3.88322	0.000103083	0.00106278
ENSMUSG00000027208	Fgf7	protein_coding	2	126034658	fibroblast growth factor 7	FGF7	443.233	-0.522541	0.134582	-3.8827	0.000103302	0.00106444
ENSMUSG00000028064	Sema4a	protein_coding	3	88435959	sema domain, immunoglobulin domain (Ig), transmembrane domain (TM) and short cytoplasmic domain, (semaphorin) 4A	SEMA4A	139.255	-0.426542	0.109866	-3.88238	0.00010344	0.00106525
ENSMUSG00000022801	Lrch3	protein_coding	16	32914100	leucine-rich repeats and calponin homology (CH) domain containing 3	LRCH3	3846.86	-0.269666	0.0694699	-3.88177	0.0001037	0.00106732
ENSMUSG00000028601	Echdc2	protein_coding	4	108165437	enoyl Coenzyme A hydratase domain containing 2	ECHDC2	637.039	-0.418435	0.107808	-3.88131	0.000103896	0.00106873
ENSMUSG00000028833	Ncdn	protein_coding	4	126743750	neurochondrin	NCDN	7115.1	0.314215	0.0810065	3.87889	0.000104933	0.00107879
ENSMUSG00000078307	AI593442	protein_coding	9	52673042	expressed sequence AI593442	C11orf87	330.195	-0.44151	0.113832	-3.87861	0.000105055	0.00107942
ENSMUSG00000029267	Mtf2	protein_coding	5	108065674	metal response element binding transcription factor 2	MTF2	1856.98	-0.264792	0.0683016	-3.8768	0.000105839	0.00108686
ENSMUSG00000044098	Rsbn1	protein_coding	3	103914120	rosbin, round spermatid basic protein 1	RSBN1	2278.39	-0.265208	0.0684193	-3.87621	0.000106094	0.00108886
ENSMUSG00000025223	Ldb1	protein_coding	19	46032593	LIM domain binding 1	LDB1	1262.32	-0.278725	0.0719148	-3.87577	0.000106289	0.00109024
ENSMUSG00000059291	Rpl11	protein_coding	4	136028265	ribosomal protein L11	RPL11	137.423	0.532565	0.137427	3.87526	0.000106512	0.00109191
ENSMUSG00000035403	Crb2	protein_coding	2	37776249	crumbs family member 2	CRB2	25.4659	0.693478	0.178997	3.87425	0.000106952	0.00109581
ENSMUSG00000024639	Gnaq	protein_coding	19	16132831	guanine nucleotide binding protein, alpha q polypeptide	GNAQ	2606.84	-0.258791	0.0668006	-3.87408	0.000107028	0.00109596
ENSMUSG00000030720	Cln3	protein_coding	7	126571207	ceroid lipofuscinosis, neuronal 3, juvenile (Batten, Spielmeyer-Vogt disease)	CLN3	218.106	0.368923	0.0952484	3.87327	0.000107384	0.00109899
ENSMUSG00000008305	Tle1	protein_coding	4	72117142	transducin-like enhancer of split 1	TLE1	693.755	-0.32607	0.0841966	-3.87272	0.000107627	0.00110023
ENSMUSG00000034926	Dhcr24	protein_coding	4	106561038	24-dehydrocholesterol reductase	DHCR24	455.015	-0.406185	0.104881	-3.8728	0.000107594	0.00110023
ENSMUSG00000032556	Bfsp2	protein_coding	9	103424924	beaded filament structural protein 2, phakinin	BFSP2	55.7181	0.598391	0.154524	3.87248	0.000107734	0.0011007
ENSMUSG00000107215	Gm43197	TEC	6	3336772	predicted gene 43197		8.34681	0.80093	0.20684	3.87223	0.000107846	0.00110122
ENSMUSG00000032258	Lca5	protein_coding	9	83390293	Leber congenital amaurosis 5 (human)	LCA5	442.258	-0.322206	0.0832258	-3.87147	0.000108182	0.00110377
ENSMUSG00000110156	Gm45248	antisense	19	5912822	predicted gene 45248		40.1551	0.654734	0.169121	3.87139	0.000108217	0.00110377
ENSMUSG00000048218	Amigo2	protein_coding	15	97244074	adhesion molecule with Ig like domain 2	AMIGO2	368.404	-0.391963	0.101292	-3.86964	0.000108996	0.00111108
ENSMUSG00000007739	Cct4	protein_coding	11	22990519	chaperonin containing Tcp1, subunit 4 (delta)	CCT4	2907.49	0.247225	0.0638955	3.86921	0.000109191	0.00111119
ENSMUSG00000022516	Nudt16l1	protein_coding	16	4939111	nudix (nucleoside diphosphate linked moiety X)-type motif 16-like 1	NUDT16L1	600.183	0.488203	0.126173	3.8693	0.000109148	0.00111119
ENSMUSG00000030410	Dmwd	protein_coding	7	19076227	dystrophia myotonica-containing WD repeat motif	DMWD	680.833	0.318549	0.0823237	3.86947	0.000109071	0.00111119
ENSMUSG00000069227	Gprin1	protein_coding	13	54736671	G protein-regulated inducer of neurite outgrowth 1	GPRIN1	2038.23	-0.276545	0.0714825	-3.86871	0.000109413	0.00111283
ENSMUSG00000019863	Qrsl1	protein_coding	10	43874188	glutaminyl-tRNA synthase (glutamine-hydrolyzing)-like 1	QRSL1	373.359	0.341865	0.0884149	3.8666	0.000110364	0.00112124
ENSMUSG00000025477	Inpp5a	protein_coding	7	139389109	inositol polyphosphate-5-phosphatase A	INPP5A	4819.45	-0.329618	0.0852447	-3.86673	0.000110303	0.00112124
ENSMUSG00000098973	Mir6236	miRNA	9	110281287	microRNA 6236		298.735	0.707001	0.182872	3.8661	0.00011059	0.00112291
ENSMUSG00000032279	Idh3a	protein_coding	9	54586334	isocitrate dehydrogenase 3 (NAD+) alpha	IDH3A	4551.9	0.315295	0.08158	3.86486	0.000111154	0.001128
ENSMUSG00000026792	Lrsam1	protein_coding	2	32925216	leucine rich repeat and sterile alpha motif containing 1	LRSAM1	632.715	0.298065	0.0771321	3.86434	0.00011139	0.00112976
ENSMUSG00000023945	Slc5a7	protein_coding	17	54273594	solute carrier family 5 (choline transporter), member 7	SLC5A7	8.05764	0.791524	0.204857	3.86378	0.000111644	0.0011317
ENSMUSG00000067212	H2-T23	protein_coding	17	36029773	histocompatibility 2, T region locus 23	HLA-E	97.6323	0.597909	0.154828	3.86177	0.000112567	0.00114042
ENSMUSG00000039048	Foxred1	protein_coding	9	35204206	FAD-dependent oxidoreductase domain containing 1	FOXRED1	673.98	0.299927	0.0776834	3.86089	0.000112975	0.00114391
ENSMUSG00000031939	Taf1d	protein_coding	9	15306214	TATA-box binding protein associated factor, RNA polymerase I, D	TAF1D	715.653	-0.408845	0.10591	-3.8603	0.000113248	0.00114603
ENSMUSG00000027797	Dclk1	protein_coding	3	55242364	doublecortin-like kinase 1	DCLK1	6900.74	-0.289294	0.0749576	-3.85943	0.000113651	0.00114947
ENSMUSG00000059743	Fdps	protein_coding	3	89093588	farnesyl diphosphate synthetase	FDPS	62.1442	0.506255	0.131184	3.85911	0.000113799	0.00115033
ENSMUSG00000040415	Dtx3	protein_coding	10	127190378	deltex 3, E3 ubiquitin ligase	DTX3	2650.27	0.278636	0.0722215	3.85807	0.000114287	0.00115287
ENSMUSG00000043770	Gm12481	processed_pseudogene	4	43664043	predicted gene 12481		34.4222	-0.764428	0.198134	-3.85814	0.000114254	0.00115287
ENSMUSG00000046311	Zfp62	protein_coding	11	49203292	zinc finger protein 62	ZFP62	2744.61	-0.339743	0.0880553	-3.85829	0.000114184	0.00115287
ENSMUSG00000055150	Zfp78	protein_coding	7	6363280	zinc finger protein 78	ZNF471	285.592	-0.341472	0.0885094	-3.85803	0.000114306	0.00115287
ENSMUSG00000024515	Smad4	protein_coding	18	73639009	SMAD family member 4	SMAD4	2376.47	-0.281218	0.0729235	-3.85635	0.000115095	0.00115867
ENSMUSG00000027961	Lrrc39	protein_coding	3	116562973	leucine rich repeat containing 39	LRRC39	22.5022	-0.730901	0.189526	-3.85648	0.000115033	0.00115867
ENSMUSG00000037461	Ints7	protein_coding	1	191575636	integrator complex subunit 7	INTS7	464.501	0.380213	0.0985962	3.85627	0.000115131	0.00115867
ENSMUSG00000086155	9430041J12Rik	antisense	7	4074125	RIKEN cDNA 9430041J12 gene		50.6464	-0.517147	0.134106	-3.85625	0.000115137	0.00115867
ENSMUSG00000090125	Pou3f1	protein_coding	4	124656807	POU domain, class 3, transcription factor 1	POU3F1	31.9338	0.651416	0.168989	3.85478	0.000115834	0.00116503
ENSMUSG00000030189	Ybx3	protein_coding	6	131364855	Y box protein 3	YBX3	734.476	-0.293901	0.0762597	-3.85395	0.000116229	0.00116796
ENSMUSG00000046688	Tifa	protein_coding	3	127789805	TRAF-interacting protein with forkhead-associated domain	TIFA	169.83	0.395108	0.102525	3.85376	0.000116318	0.00116796
ENSMUSG00000063975	Slco1a5	protein_coding	6	142234227	solute carrier organic anion transporter family, member 1a5	SLCO1A2	7.1039	-0.775714	0.201287	-3.85377	0.000116314	0.00116796
ENSMUSG00000028789	Azin2	protein_coding	4	128930233	antizyme inhibitor 2	AZIN2	899.875	0.399993	0.103906	3.84957	0.000118324	0.00118744
ENSMUSG00000010755	Cars	protein_coding	7	143557230	cysteinyl-tRNA synthetase	CARS	716.92	0.262609	0.0682336	3.84867	0.00011876	0.00119116
ENSMUSG00000011254	Thg1l	protein_coding	11	45946843	tRNA-histidine guanylyltransferase 1-like (S. cerevisiae)	THG1L	155.19	-0.410779	0.106847	-3.84455	0.000120771	0.00121066
ENSMUSG00000005142	Man2b1	protein_coding	8	85083270	mannosidase 2, alpha B1	MAN2B1	552.614	0.316355	0.0822968	3.84407	0.000121009	0.00121237
ENSMUSG00000094870	Zfp131	protein_coding	13	119765187	zinc finger protein 131	ZNF131	1568.24	-0.333616	0.0867984	-3.84357	0.000121258	0.00121419
ENSMUSG00000035637	Grhpr	protein_coding	4	44981395	glyoxylate reductase/hydroxypyruvate reductase	GRHPR	271.628	0.43236	0.112522	3.84246	0.000121809	0.00121903
ENSMUSG00000036442	Thap11	protein_coding	8	105855132	THAP domain containing 11	THAP11	853.788	0.267754	0.06969	3.84208	0.000121997	0.00122024
ENSMUSG00000000738	Spg7	protein_coding	8	123062942	spastic paraplegia 7 homolog (human)	SPG7	1315.8	0.239416	0.0623282	3.84122	0.000122426	0.00122318
ENSMUSG00000047842	Diras2	protein_coding	13	52504375	DIRAS family, GTP-binding RAS-like 2	DIRAS2	10542.6	-0.201233	0.0523866	-3.8413	0.000122384	0.00122318
ENSMUSG00000024955	Esrra	protein_coding	19	6910977	estrogen related receptor, alpha	ESRRA	1544.89	0.302986	0.0788872	3.84075	0.000122658	0.00122482
ENSMUSG00000026520	Pycr2	protein_coding	1	180904293	pyrroline-5-carboxylate reductase family, member 2	PYCR2	527.037	0.371978	0.0968702	3.83996	0.000123054	0.00122675
ENSMUSG00000032249	Anp32a	protein_coding	9	62341293	acidic (leucine-rich) nuclear phosphoprotein 32 family, member A	ANP32A	5716.35	-0.227042	0.0591261	-3.83997	0.000123051	0.00122675
ENSMUSG00000040037	Negr1	protein_coding	3	156561794	neuronal growth regulator 1	NEGR1	6046.99	-0.331343	0.0862877	-3.83998	0.000123046	0.00122675
ENSMUSG00000063334	Krr1	protein_coding	10	111972664	KRR1, small subunit (SSU) processome component, homolog (yeast)	KRR1	1799.56	-0.235645	0.0613919	-3.83837	0.000123854	0.00123404
ENSMUSG00000031960	Aars	protein_coding	8	111033144	alanyl-tRNA synthetase	AARS	5266.16	0.230724	0.0601419	3.83633	0.000124884	0.00124362
ENSMUSG00000067369	Trmt2b	protein_coding	X	134222339	TRM2 tRNA methyltransferase 2B	TRMT2B	1008.76	0.203668	0.0531056	3.83514	0.000125491	0.00124897
ENSMUSG00000004610	Etfb	protein_coding	7	43444083	electron transferring flavoprotein, beta polypeptide	ETFB	162.353	0.497178	0.129768	3.83127	0.000127484	0.00126742
ENSMUSG00000029103	Lrpap1	protein_coding	5	35091501	low density lipoprotein receptor-related protein associated protein 1	LRPAP1	3903.07	0.214893	0.0560891	3.83129	0.000127476	0.00126742
ENSMUSG00000010066	Cacna2d2	protein_coding	9	107399612	calcium channel, voltage-dependent, alpha 2/delta subunit 2	CACNA2D2	1628.86	-0.272956	0.0712608	-3.83038	0.000127946	0.00126991
ENSMUSG00000024610	Cd74	protein_coding	18	60803848	CD74 antigen (invariant polypeptide of major histocompatibility complex, class II antigen-associated)	CD74	93.101	0.692365	0.180749	3.83054	0.000127862	0.00126991
ENSMUSG00000085408	C530005A16Rik	processed_transcript	4	116589733	RIKEN cDNA C530005A16 gene		149.278	-0.414944	0.108327	-3.83048	0.000127894	0.00126991
ENSMUSG00000047109	Cldn14	protein_coding	16	93919031	claudin 14	CLDN14	31.2668	0.701156	0.183107	3.82922	0.000128548	0.00127519
ENSMUSG00000032612	Usp4	protein_coding	9	108347853	ubiquitin specific peptidase 4 (proto-oncogene)	USP4	1972.44	0.16767	0.0437957	3.82846	0.000128948	0.00127846
ENSMUSG00000075327	Zbtb2	protein_coding	10	4367075	zinc finger and BTB domain containing 2	ZBTB2	387.976	-0.396739	0.10364	-3.82805	0.000129162	0.00127988
ENSMUSG00000020923	Ubtf	protein_coding	11	102304560	upstream binding transcription factor, RNA polymerase I	UBTF	3292.71	-0.252594	0.0660201	-3.82602	0.000130231	0.00128976
ENSMUSG00000020634	Ubxn2a	protein_coding	12	4879032	UBX domain protein 2A	UBXN2A	1847.4	-0.282478	0.0738447	-3.8253	0.000130612	0.00129283
ENSMUSG00000022512	Cldn1	protein_coding	16	26356642	claudin 1	CLDN1	12.6733	-0.705028	0.184324	-3.82493	0.000130808	0.00129406
ENSMUSG00000020105	Lrig3	protein_coding	10	125966219	leucine-rich repeats and immunoglobulin-like domains 3	LRIG3	135.322	0.376804	0.0986082	3.82122	0.000132791	0.00131297
ENSMUSG00000104929	Gm42766	TEC	5	49021007	predicted gene 42766		61.0146	-0.717427	0.187888	-3.81838	0.000134329	0.00132744
ENSMUSG00000049401	Ogfr	protein_coding	2	180589245	opioid growth factor receptor	OGFR	1176.56	0.245838	0.0644048	3.81707	0.000135043	0.00133363
ENSMUSG00000075225	Ccdc162	protein_coding	10	41538846	coiled-coil domain containing 162	CCDC162P	29.6644	0.625203	0.163796	3.81697	0.000135103	0.00133363
ENSMUSG00000018599	Mief2	protein_coding	11	60728398	mitochondrial elongation factor 2	MIEF2	418.655	0.394428	0.103368	3.81578	0.000135756	0.00133862
ENSMUSG00000055254	Ntrk2	protein_coding	13	58806596	neurotrophic tyrosine kinase, receptor, type 2	NTRK2	6428.75	-0.24916	0.0652966	-3.81581	0.000135737	0.00133862
ENSMUSG00000057143	Trim12c	protein_coding	7	104338754	tripartite motif-containing 12C		103.845	0.43739	0.114671	3.81428	0.000136578	0.001346
ENSMUSG00000035919	Bbs9	protein_coding	9	22475715	Bardet-Biedl syndrome 9 (human)	BBS9	1231.23	-0.272534	0.0714731	-3.81309	0.000137238	0.00135177
ENSMUSG00000026821	Ralgds	protein_coding	2	28513125	ral guanine nucleotide dissociation stimulator	RALGDS	1875.29	0.288292	0.0756099	3.81288	0.000137356	0.00135219
ENSMUSG00000091636	Akain1	protein_coding	17	69439326	A kinase (PRKA) anchor inhibitor 1	AKAIN1	913.92	-0.258442	0.0677855	-3.81265	0.000137485	0.00135272
ENSMUSG00000001504	Irx2	protein_coding	13	72628820	Iroquois related homeobox 2 (Drosophila)	IRX2	142.06	0.395839	0.103865	3.81109	0.000138355	0.00136054
ENSMUSG00000017978	Cadps2	protein_coding	6	23262773	Ca2+-dependent activator protein for secretion 2	CADPS2	14725.3	0.200601	0.0526384	3.81092	0.000138451	0.00136075
ENSMUSG00000025404	R3hdm2	protein_coding	10	127380327	R3H domain containing 2	R3HDM2	667.501	-0.405018	0.106326	-3.80922	0.000139404	0.00136937
ENSMUSG00000004040	Stat3	protein_coding	11	100885098	signal transducer and activator of transcription 3	STAT3	897.457	0.233095	0.0611977	3.80888	0.000139598	0.00137053
ENSMUSG00000031883	Car7	protein_coding	8	104534689	carbonic anhydrase 7	CA7	721.851	-0.372767	0.0979186	-3.80691	0.000140715	0.00138075
ENSMUSG00000026222	Sp100	protein_coding	1	85649988	nuclear antigen Sp100	SP100	53.908	0.598645	0.157287	3.80608	0.000141186	0.00138462
ENSMUSG00000055401	Fbxo6	protein_coding	4	148145716	F-box protein 6	FBXO6	382.106	0.353002	0.0927503	3.80595	0.000141263	0.00138463
ENSMUSG00000030301	Ccdc91	protein_coding	6	147475828	coiled-coil domain containing 91	CCDC91	1473.98	-0.261261	0.0686642	-3.8049	0.000141859	0.00138972
ENSMUSG00000014932	Yes1	protein_coding	5	32611171	YES proto-oncogene 1, Src family tyrosine kinase	YES1	1417.73	-0.368829	0.0969445	-3.80454	0.000142069	0.00139102
ENSMUSG00000036564	Ndrg4	protein_coding	8	95676980	N-myc downstream regulated gene 4	NDRG4	19987.4	0.28474	0.0748489	3.8042	0.000142266	0.00139219
ENSMUSG00000026965	Anapc2	protein_coding	2	25272478	anaphase promoting complex subunit 2	ANAPC2	863.576	0.387567	0.10189	3.80377	0.000142511	0.00139332
ENSMUSG00000051373	Plpp7	protein_coding	2	32095528	phospholipid phosphatase 7 (inactive)	PLPP7	708.939	0.323882	0.0851486	3.80373	0.000142536	0.00139332
ENSMUSG00000046854	Pip5kl1	protein_coding	2	32574797	phosphatidylinositol-4-phosphate 5-kinase-like 1	PIP5KL1	67.1986	0.483215	0.127061	3.80301	0.000142948	0.0013966
ENSMUSG00000023046	Igfbp6	protein_coding	15	102144362	insulin-like growth factor binding protein 6	IGFBP6	198.637	-0.58321	0.15339	-3.80215	0.000143444	0.00140069
ENSMUSG00000039001	Rps21	protein_coding	2	180257377	ribosomal protein S21	RPS21	806.965	0.499251	0.131314	3.80197	0.000143552	0.00140098
ENSMUSG00000041020	Map7d2	protein_coding	X	159414572	MAP7 domain containing 2	MAP7D2	2835.06	-0.33495	0.0881184	-3.80114	0.000144032	0.00140491
ENSMUSG00000053166	Cdh22	protein_coding	2	165111507	cadherin 22	CDH22	1304.13	-0.252474	0.0664262	-3.80082	0.000144217	0.00140596
ENSMUSG00000028484	Psip1	protein_coding	4	83455680	PC4 and SFRS1 interacting protein 1	PSIP1	6692.76	-0.38224	0.100605	-3.79943	0.000145032	0.00141214
ENSMUSG00000047013	Fbxo41	protein_coding	6	85469574	F-box protein 41	FBXO41	922.652	0.312864	0.0823471	3.79933	0.000145085	0.00141214
ENSMUSG00000071014	Ndufb6	protein_coding	4	40270591	NADH dehydrogenase (ubiquinone) 1 beta subcomplex, 6	NDUFB6	1271.43	0.362403	0.0953836	3.79942	0.000145033	0.00141214
ENSMUSG00000027796	Smad9	protein_coding	3	54755582	SMAD family member 9	SMAD9	492.923	-0.30201	0.0795642	-3.79581	0.000147163	0.00143159
ENSMUSG00000042082	Arsb	protein_coding	13	93771679	arylsulfatase B	ARSB	378.443	0.410997	0.108332	3.79387	0.000148316	0.00144126
ENSMUSG00000045288	Ush1g	protein_coding	11	115315192	Usher syndrome 1G	USH1G	19.3627	-0.752056	0.198224	-3.79398	0.000148253	0.00144126
ENSMUSG00000020283	Pex13	protein_coding	11	23646479	peroxisomal biogenesis factor 13	PEX13	1356.02	-0.229778	0.0605857	-3.79262	0.000149069	0.0014478
ENSMUSG00000059540	Tcea2	protein_coding	2	181680310	transcription elongation factor A (SII), 2	TCEA2	593.449	0.341135	0.0900136	3.78982	0.000150756	0.0014634
ENSMUSG00000024997	Prdx3	protein_coding	19	60864051	peroxiredoxin 3	PRDX3	1950.78	0.346501	0.0914507	3.78893	0.000151295	0.00146785
ENSMUSG00000032018	Sc5d	protein_coding	9	42251595	sterol-C5-desaturase	SC5D	1591.07	-0.298812	0.0788867	-3.78787	0.000151947	0.00147338
ENSMUSG00000031382	Asb11	protein_coding	X	164436994	ankyrin repeat and SOCS box-containing 11	ASB11	12.0031	-0.753616	0.199005	-3.78692	0.000152525	0.00147804
ENSMUSG00000043673	Kcns3	protein_coding	12	11090202	potassium voltage-gated channel, delayed-rectifier, subfamily S, member 3	KCNS3	31.6948	-0.641626	0.169437	-3.78681	0.000152591	0.00147804
ENSMUSG00000034354	Mtmr3	protein_coding	11	4480868	myotubularin related protein 3	MTMR3	2852.05	0.222204	0.0586813	3.78662	0.000152709	0.0014784
ENSMUSG00000022610	Mapk12	protein_coding	15	89130585	mitogen-activated protein kinase 12	MAPK12	530.161	-0.406349	0.107319	-3.78636	0.000152869	0.00147915
ENSMUSG00000020248	Nfyb	protein_coding	10	82748701	nuclear transcription factor-Y beta	NFYB	883.912	0.249125	0.0658027	3.78593	0.000153133	0.00148092
ENSMUSG00000033060	Lmo7	protein_coding	14	101729957	LIM domain only 7	LMO7	346.693	-0.347309	0.0917544	-3.78521	0.000153582	0.00148446
ENSMUSG00000024981	Acsl5	protein_coding	19	55253369	acyl-CoA synthetase long-chain family member 5	ACSL5	421.464	0.359981	0.0951133	3.78476	0.000153854	0.0014863
ENSMUSG00000022788	Fgd4	protein_coding	16	16416917	FYVE, RhoGEF and PH domain containing 4	FGD4	3616.77	-0.323593	0.085513	-3.78414	0.000154239	0.00148922
ENSMUSG00000033308	Dpyd	protein_coding	3	118562129	dihydropyrimidine dehydrogenase	DPYD	127.722	0.440458	0.116401	3.78397	0.000154348	0.00148947
ENSMUSG00000030322	Mbd4	protein_coding	6	115840697	methyl-CpG binding domain protein 4	MBD4	470.018	-0.312142	0.0824954	-3.78375	0.000154483	0.00148999
ENSMUSG00000022901	Cd86	protein_coding	16	36603869	CD86 antigen	CD86	25.8145	0.633554	0.167452	3.78348	0.000154648	0.00149079
ENSMUSG00000102801	Gm37478	TEC	1	123363740	predicted gene, 37478		33.3314	0.612948	0.162165	3.77979	0.000156962	0.00151228
ENSMUSG00000001948	Spa17	protein_coding	9	37603290	sperm autoantigenic protein 17	SPA17	59.7793	-0.523007	0.138388	-3.77928	0.000157286	0.0015146
ENSMUSG00000030339	Ltbr	protein_coding	6	125306571	lymphotoxin B receptor	LTBR	201.853	0.425932	0.112708	3.77907	0.000157415	0.00151503
ENSMUSG00000041710	Trpc5	protein_coding	X	144381671	transient receptor potential cation channel, subfamily C, member 5	TRPC5	197.046	-0.442119	0.11702	-3.77815	0.000157999	0.00151904
ENSMUSG00000045498	Pcdhb3	protein_coding	18	37300799	protocadherin beta 3	PCDHB3	88.1607	0.555856	0.147123	3.77818	0.000157981	0.00151904
ENSMUSG00000069273	Hist1h3e	protein_coding	13	23561534	histone cluster 1, H3e	HIST1H3I	291.918	0.457001	0.121003	3.77676	0.00015888	0.0015267
ENSMUSG00000041771	Slc24a4	protein_coding	12	102128733	solute carrier family 24 (sodium/potassium/calcium exchanger), member 4	SLC24A4	28.5527	-0.680483	0.180224	-3.77576	0.000159521	0.00153204
ENSMUSG00000007682	Dio2	protein_coding	12	90724554	deiodinase, iodothyronine, type II	DIO2	1288.27	-0.414367	0.109764	-3.77509	0.000159952	0.00153537
ENSMUSG00000030125	Lrrc23	protein_coding	6	124769863	leucine rich repeat containing 23	LRRC23	74.2844	-0.479403	0.127027	-3.77404	0.000160627	0.00154022
ENSMUSG00000052748	Swt1	protein_coding	1	151367699	SWT1 RNA endoribonuclease homolog (S. cerevisiae)	SWT1	683.068	-0.346433	0.0917934	-3.77405	0.000160618	0.00154022
ENSMUSG00000020814	Mxra7	protein_coding	11	116803062	matrix-remodelling associated 7	MXRA7	125.62	-0.537993	0.142618	-3.77227	0.000161767	0.00155032
ENSMUSG00000031274	Col4a5	protein_coding	X	141475385	collagen, type IV, alpha 5	COL4A5	196.986	0.430037	0.114048	3.77068	0.000162805	0.00155945
ENSMUSG00000003166	Dgcr2	protein_coding	16	17839482	DiGeorge syndrome critical region gene 2	DGCR2	1985.36	0.23266	0.0617222	3.76947	0.000163592	0.0015645
ENSMUSG00000021423	Ly86	protein_coding	13	37345345	lymphocyte antigen 86	LY86	102.571	0.456826	0.121189	3.76955	0.000163543	0.0015645
ENSMUSG00000031216	Stard8	protein_coding	X	99003248	START domain containing 8	STARD8	235.462	0.411756	0.109232	3.76954	0.000163546	0.0015645
ENSMUSG00000002428	Hltf	protein_coding	3	20057811	helicase-like transcription factor	HLTF	1431.45	-0.337276	0.0895007	-3.76841	0.000164288	0.00157033
ENSMUSG00000082120	Gm15720	processed_pseudogene	6	146463326	predicted gene 15720		134.76	-0.586582	0.155668	-3.76816	0.000164452	0.00157107
ENSMUSG00000027883	Gpsm2	protein_coding	3	108678638	G-protein signalling modulator 2 (AGS3-like, C. elegans)	GPSM2	136.61	0.44586	0.118384	3.76623	0.000165733	0.00158246
ENSMUSG00000083179	Gm12693	processed_pseudogene	4	94935621	predicted gene 12693		27.3379	-0.670303	0.177995	-3.76585	0.000165985	0.00158404
ENSMUSG00000037031	Tspan15	protein_coding	10	62185396	tetraspanin 15	TSPAN15	754.864	-0.289808	0.0769765	-3.76489	0.000166624	0.0015893
ENSMUSG00000034190	Chmp7	protein_coding	14	69716979	charged multivesicular body protein 7	CHMP7	2077.31	0.226016	0.0600387	3.76451	0.000166873	0.00159084
ENSMUSG00000028132	Tmem56	protein_coding	3	121201761	transmembrane protein 56	TMEM56	3930.73	-0.300646	0.0798843	-3.76352	0.00016754	0.00159635
ENSMUSG00000059854	Hydin	protein_coding	8	110266977	HYDIN, axonemal central pair apparatus protein	HYDIN	110.165	0.561427	0.149277	3.76098	0.000169246	0.00161176
ENSMUSG00000040771	Oard1	protein_coding	17	48410014	O-acyl-ADP-ribose deacylase 1	OARD1	436.048	-0.355547	0.0945948	-3.75863	0.000170848	0.00162615
ENSMUSG00000028798	Eif3i	protein_coding	4	129591960	eukaryotic translation initiation factor 3, subunit I	EIF3I	2221.42	0.315938	0.0840799	3.75759	0.000171554	0.00163202
ENSMUSG00000026755	Arpc5l	protein_coding	2	39005348	actin related protein 2/3 complex, subunit 5-like	ARPC5L	1773.45	-0.219261	0.058365	-3.75672	0.000172154	0.00163658
ENSMUSG00000030123	Plxnd1	protein_coding	6	115954811	plexin D1	PLXND1	357.706	-0.344585	0.091727	-3.75663	0.000172214	0.00163658
ENSMUSG00000025858	Get4	protein_coding	5	139252324	golgi to ER traffic protein 4	GET4	419.758	0.419223	0.111677	3.75389	0.000174112	0.00165288
ENSMUSG00000039103	Nexn	protein_coding	3	152236982	nexilin	NEXN	90.2441	-0.515837	0.137413	-3.75392	0.00017409	0.00165288
ENSMUSG00000026826	Nr4a2	protein_coding	2	57106830	nuclear receptor subfamily 4, group A, member 2	NR4A2	132.861	-0.745961	0.198745	-3.75335	0.000174489	0.00165558
ENSMUSG00000001211	Agpat3	protein_coding	10	78269178	1-acylglycerol-3-phosphate O-acyltransferase 3	AGPAT3	3775.17	0.216971	0.0578343	3.75159	0.000175714	0.00166634
ENSMUSG00000004394	Tmed4	protein_coding	11	6270369	transmembrane p24 trafficking protein 4	TMED4	2196.61	0.179373	0.0478189	3.75108	0.000176071	0.00166885
ENSMUSG00000054008	Ndst1	protein_coding	18	60685978	N-deacetylase/N-sulfotransferase (heparan glucosaminyl) 1	NDST1	1151.98	0.271334	0.0723403	3.7508	0.00017627	0.00166986
ENSMUSG00000029026	Trp73	protein_coding	4	154056253	transformation related protein 73	TP73	45.3765	-0.644013	0.17171	-3.75059	0.000176416	0.00167037
ENSMUSG00000021240	Abcd4	protein_coding	12	84602531	ATP-binding cassette, sub-family D (ALD), member 4	ABCD4	208.203	0.41672	0.111113	3.75041	0.000176542	0.00167069
ENSMUSG00000009185	Ccl8	protein_coding	11	82115185	chemokine (C-C motif) ligand 8		4.85184	0.738429	0.196927	3.74975	0.000177009	0.00167161
ENSMUSG00000020235	Fzr1	protein_coding	10	81366222	fizzy/cell division cycle 20 related 1 (Drosophila)	FZR1	920.267	0.288173	0.0768508	3.74977	0.000176994	0.00167161
ENSMUSG00000032897	Nfyc	protein_coding	4	120757438	nuclear transcription factor-Y gamma	NFYC	635.509	0.33807	0.0901556	3.74985	0.000176941	0.00167161
ENSMUSG00000048022	Tmem229a	protein_coding	6	24951141	transmembrane protein 229A	TMEM229A	1411.4	-0.251675	0.067112	-3.75008	0.000176778	0.00167161
ENSMUSG00000027188	Pamr1	protein_coding	2	102550012	peptidase domain containing associated with muscle regeneration 1	PAMR1	102.177	-0.445361	0.1188	-3.74882	0.000177669	0.00167697
ENSMUSG00000038047	Haus6	protein_coding	4	86578855	HAUS augmin-like complex, subunit 6	HAUS6	441.198	-0.259372	0.0692041	-3.74792	0.000178305	0.0016821
ENSMUSG00000020982	Nemf	protein_coding	12	69311544	nuclear export mediator factor	NEMF	1938.06	-0.382336	0.102055	-3.74636	0.000179422	0.00169174
ENSMUSG00000023912	Slc25a27	protein_coding	17	43641900	solute carrier family 25, member 27	SLC25A27	863.741	0.244729	0.0653268	3.74622	0.000179516	0.00169175
ENSMUSG00000021432	Slc35b3	protein_coding	13	38932140	solute carrier family 35, member B3	SLC35B3	232.475	0.370531	0.0989262	3.74553	0.000180011	0.00169521
ENSMUSG00000031059	Ndufb11	protein_coding	X	20615326	NADH dehydrogenase (ubiquinone) 1 beta subcomplex, 11	NDUFB11	1957.01	0.317306	0.0847207	3.74532	0.000180164	0.00169521
ENSMUSG00000055003	Lrtm2	protein_coding	6	119315133	leucine-rich repeats and transmembrane domains 2	LRTM2	405.395	0.413135	0.110305	3.74539	0.000180112	0.00169521
ENSMUSG00000034793	G6pc3	protein_coding	11	102189620	glucose 6 phosphatase, catalytic, 3	G6PC3	508.658	0.30529	0.0815232	3.74482	0.000180525	0.00169772
ENSMUSG00000028967	Errfi1	protein_coding	4	150853919	ERBB receptor feedback inhibitor 1	ERRFI1	1100.6	-0.228677	0.0610716	-3.74441	0.000180815	0.00169957
ENSMUSG00000030201	Lrp6	protein_coding	6	134446476	low density lipoprotein receptor-related protein 6	LRP6	2441.14	-0.24998	0.0667749	-3.74362	0.000181385	0.00170404
ENSMUSG00000031536	Polb	protein_coding	8	22628126	polymerase (DNA directed), beta	POLB	1455.26	-0.231491	0.0618595	-3.74221	0.00018241	0.00171278
ENSMUSG00000026933	Camsap1	protein_coding	2	25926838	calmodulin regulated spectrin-associated protein 1	CAMSAP1	2555.51	-0.176189	0.0470853	-3.74192	0.000182623	0.00171389
ENSMUSG00000106829	Gm3786	processed_pseudogene	5	117294029	predicted gene 3786		10.1962	0.750422	0.200585	3.74116	0.00018317	0.00171814
ENSMUSG00000073889	Il11ra1	protein_coding	4	41699989	interleukin 11 receptor, alpha chain 1	IL11RA	539.123	-0.318453	0.0851261	-3.74095	0.000183324	0.00171869
ENSMUSG00000030905	Crym	protein_coding	7	120186380	crystallin, mu	CRYM	8.20025	-0.591075	0.158067	-3.73939	0.00018447	0.00172764
ENSMUSG00000073427	Gm4924	protein_coding	10	82354255	predicted gene 4924		374.136	-0.461193	0.123332	-3.73945	0.000184424	0.00172764
ENSMUSG00000095023	Gm24019	snRNA	10	79909195	predicted gene, 24019		7.72133	-0.761021	0.203597	-3.73788	0.000185577	0.00173711
ENSMUSG00000021589	Rhobtb3	protein_coding	13	75869537	Rho-related BTB domain containing 3	RHOBTB3	1402.08	-0.228742	0.0612048	-3.73733	0.000185986	0.00174003
ENSMUSG00000045319	Proser2	protein_coding	2	6097607	proline and serine rich 2	PROSER2	292.248	0.433583	0.116034	3.7367	0.000186453	0.0017435
ENSMUSG00000040010	Slc7a5	protein_coding	8	121881150	solute carrier family 7 (cationic amino acid transporter, y+ system), member 5	SLC7A5	710.813	0.368865	0.0987275	3.73619	0.000186827	0.0017461
ENSMUSG00000033940	Brk1	protein_coding	6	113604772	BRICK1, SCAR/WAVE actin-nucleating complex subunit	BRK1	1855.26	0.312837	0.0837449	3.7356	0.000187269	0.00174933
ENSMUSG00000027296	Itpka	protein_coding	2	119742337	inositol 1,4,5-trisphosphate 3-kinase A	ITPKA	1457.35	-0.354838	0.0949919	-3.73546	0.000187375	0.00174942
ENSMUSG00000028282	Casp8ap2	protein_coding	4	32615451	caspase 8 associated protein 2	CASP8AP2	1673.68	-0.389354	0.10424	-3.73515	0.0001876	0.00175061
ENSMUSG00000016995	Matn4	protein_coding	2	164389393	matrilin 4	MATN4	62.6917	0.575918	0.154268	3.73324	0.000189035	0.00176309
ENSMUSG00000098891	Gm27753	misc_RNA	10	92103707	predicted gene, 27753		57.2974	-0.626492	0.167848	-3.7325	0.000189591	0.00176736
ENSMUSG00000040055	Gjb6	protein_coding	14	57123303	gap junction protein, beta 6	GJB6	1481.55	-0.375479	0.100616	-3.73181	0.00019011	0.00177129
ENSMUSG00000002064	Sdf2	protein_coding	11	78245746	stromal cell derived factor 2	SDF2	910.368	0.379719	0.10179	3.7304	0.000191176	0.00177979
ENSMUSG00000029427	Zcchc8	protein_coding	5	123698294	zinc finger, CCHC domain containing 8	ZCCHC8	1028.98	-0.246725	0.0661416	-3.73025	0.000191286	0.00177979
ENSMUSG00000081094	Rpl19-ps11	processed_pseudogene	8	19492936	ribosomal protein L19, pseudogene 11		54.2155	0.637336	0.170858	3.73021	0.000191317	0.00177979
ENSMUSG00000026643	Nmt2	protein_coding	2	3284212	N-myristoyltransferase 2	NMT2	2372.83	-0.219986	0.0589761	-3.73008	0.000191417	0.0017798
ENSMUSG00000018927	Ccl6	protein_coding	11	83587882	chemokine (C-C motif) ligand 6		26.5816	0.662226	0.177617	3.7284	0.000192702	0.00179083
ENSMUSG00000020561	Twistnb	protein_coding	12	33429624	twist basic helix-loop-helix transcription factor 1 neighbor	TWISTNB	420.787	-0.267845	0.071859	-3.72737	0.000193487	0.00179721
ENSMUSG00000037197	Rbm17	protein_coding	2	11585437	RNA binding motif protein 17	RBM17	1102.69	-0.39687	0.106515	-3.72595	0.000194581	0.00180644
ENSMUSG00000030064	Frmd4b	protein_coding	6	97286867	FERM domain containing 4B	FRMD4B	343.904	0.268462	0.0720645	3.7253	0.000195083	0.00181017
ENSMUSG00000021097	Clmn	protein_coding	12	104763114	calmin	CLMN	790.596	-0.415996	0.111673	-3.72513	0.000195213	0.00181045
ENSMUSG00000040502	March9	protein_coding	10	127055011	membrane-associated ring finger (C3HC4) 9	MARCH9	307.887	0.333235	0.0894615	3.7249	0.000195392	0.00181118
ENSMUSG00000035443	Thyn1	protein_coding	9	26999710	thymocyte nuclear protein 1	THYN1	1217.55	-0.218682	0.0587313	-3.72343	0.000196536	0.00182085
ENSMUSG00000009030	Pdcl	protein_coding	2	37350074	phosducin-like	PDCL	1576.92	-0.194867	0.0523464	-3.72264	0.000197148	0.00182468
ENSMUSG00000042496	Prdm10	protein_coding	9	31280538	PR domain containing 10	PRDM10	523.776	-0.284013	0.0762934	-3.72264	0.000197151	0.00182468
ENSMUSG00000022367	Has2	protein_coding	15	56665627	hyaluronan synthase 2	HAS2	6.51526	0.768054	0.206338	3.72231	0.000197408	0.00182613
ENSMUSG00000062867	Impdh2	protein_coding	9	108560286	inosine 5'-phosphate dehydrogenase 2	IMPDH2	122.143	0.428213	0.115071	3.72128	0.000198214	0.00183265
ENSMUSG00000020176	Grb10	protein_coding	11	11930508	growth factor receptor bound protein 10	GRB10	926.283	0.340903	0.0916522	3.71953	0.000199594	0.00184446
ENSMUSG00000021012	Zc3h14	protein_coding	12	98746968	zinc finger CCCH type containing 14	ZC3H14	2882.05	-0.290178	0.0780338	-3.71862	0.000200317	0.00185019
ENSMUSG00000035283	Adrb1	protein_coding	19	56722372	adrenergic receptor, beta 1	ADRB1	52.2338	0.607353	0.16341	3.71674	0.000201811	0.00186209
ENSMUSG00000039081	Zfp503	protein_coding	14	21983962	zinc finger protein 503	ZNF503	38.4719	0.664578	0.178803	3.71681	0.000201752	0.00186209
ENSMUSG00000026525	Opn3	protein_coding	1	175662421	opsin 3	OPN3	122.929	-0.501244	0.134944	-3.71447	0.000203632	0.00187793
ENSMUSG00000071379	Hpcal1	protein_coding	12	17690814	hippocalcin-like 1	HPCAL1	2806.07	-0.368831	0.0993019	-3.71424	0.000203813	0.00187865
ENSMUSG00000036103	Colec12	protein_coding	18	9707648	collectin sub-family member 12	COLEC12	665.358	-0.35258	0.0949366	-3.71385	0.000204132	0.00188064
ENSMUSG00000036712	Cyld	protein_coding	8	88697028	CYLD lysine 63 deubiquitinase	CYLD	3213.15	-0.23322	0.062825	-3.71221	0.000205456	0.00189187
ENSMUSG00000021068	Nin	protein_coding	12	70011435	ninein	NIN	370.097	0.347674	0.0936708	3.71166	0.000205903	0.00189502
ENSMUSG00000028651	Ppie	protein_coding	4	123127115	peptidylprolyl isomerase E (cyclophilin E)	PPIE	353.568	0.34375	0.0926212	3.71136	0.000206151	0.00189634
ENSMUSG00000085549	1700047F07Rik	lincRNA	4	107689701	RIKEN cDNA 1700047F07 gene		18.3151	-0.721985	0.194586	-3.71037	0.000206957	0.00190278
ENSMUSG00000062760	1810041L15Rik	protein_coding	15	84379203	RIKEN cDNA 1810041L15 gene	KIAA1644	112.266	0.460681	0.124167	3.71018	0.000207112	0.00190324
ENSMUSG00000023827	Agpat4	protein_coding	17	12118704	1-acylglycerol-3-phosphate O-acyltransferase 4 (lysophosphatidic acid acyltransferase, delta)	AGPAT4	501.824	0.292109	0.0787389	3.70984	0.00020739	0.00190483
ENSMUSG00000017009	Sdc4	protein_coding	2	164424247	syndecan 4	SDC4	2990.72	-0.313745	0.0846488	-3.70643	0.000210199	0.00192965
ENSMUSG00000026177	Slc11a1	protein_coding	1	74375195	solute carrier family 11 (proton-coupled divalent metal ion transporters), member 1	SLC11A1	25.1032	0.658424	0.177682	3.70562	0.000210872	0.00193485
ENSMUSG00000018899	Irf1	protein_coding	11	53770014	interferon regulatory factor 1	IRF1	96.7716	0.486858	0.13142	3.7046	0.000211721	0.00194067
ENSMUSG00000043144	Aqp6	protein_coding	15	99601400	aquaporin 6	AQP6	62.6184	-0.561171	0.151474	-3.70473	0.000211617	0.00194067
ENSMUSG00000035314	Gdpd5	protein_coding	7	99381414	glycerophosphodiester phosphodiesterase domain containing 5	GDPD5	730.079	-0.276309	0.0746262	-3.70257	0.000213425	0.00195529
ENSMUSG00000041360	Pum3	protein_coding	19	27388702	pumilio RNA-binding family member 3	PUM3	954.718	-0.234865	0.0634386	-3.70225	0.000213696	0.00195679
ENSMUSG00000037210	Fam193a	protein_coding	5	34369933	family with sequence similarity 193, member A	FAM193A	1073.69	-0.254385	0.0687431	-3.70051	0.000215164	0.00196924
ENSMUSG00000022425	Enpp2	protein_coding	15	54838898	ectonucleotide pyrophosphatase/phosphodiesterase 2	ENPP2	6861.41	-0.733642	0.19828	-3.70002	0.00021558	0.00197005
ENSMUSG00000028541	B4galt2	protein_coding	4	117869260	UDP-Gal:betaGlcNAc beta 1,4- galactosyltransferase, polypeptide 2	B4GALT2	599.549	0.278865	0.0753641	3.70023	0.0002154	0.00197005
ENSMUSG00000071112	Spx	protein_coding	6	142413441	spexin hormone	SPX	51.396	-0.609929	0.164843	-3.70007	0.000215542	0.00197005
ENSMUSG00000025395	Prim1	protein_coding	10	128015168	DNA primase, p49 subunit	PRIM1	413.891	-0.281623	0.0761174	-3.69984	0.000215732	0.00197045
ENSMUSG00000095676	Gm25099	snRNA	4	117189942	predicted gene, 25099		62.2721	0.702091	0.189818	3.69877	0.00021665	0.00197784
ENSMUSG00000026430	Rassf5	protein_coding	1	131176410	Ras association (RalGDS/AF-6) domain family member 5	RASSF5	199.533	0.37234	0.100718	3.69687	0.000218274	0.00199166
ENSMUSG00000081070	Gm13181	processed_pseudogene	2	3686362	predicted gene 13181		6.1397	0.745772	0.201787	3.69583	0.000219167	0.00199879
ENSMUSG00000029090	Adgra3	protein_coding	5	49959956	adhesion G protein-coupled receptor A3	ADGRA3	388.387	0.313391	0.0848009	3.6956	0.000219365	0.00199959
ENSMUSG00000027956	Tmem144	protein_coding	3	79812564	transmembrane protein 144	TMEM144	434.73	0.323388	0.0875136	3.69528	0.000219641	0.0020011
ENSMUSG00000024287	Thoc1	protein_coding	18	9958180	THO complex 1	THOC1	1199.87	-0.252866	0.0684509	-3.69412	0.000220652	0.0020093
ENSMUSG00000096472	Cdkn2d	protein_coding	9	21288410	cyclin-dependent kinase inhibitor 2D (p19, inhibits CDK4)	CDKN2D	629.153	0.300449	0.081338	3.69384	0.000220894	0.00201049
ENSMUSG00000002343	Armc6	protein_coding	8	70220172	armadillo repeat containing 6	ARMC6	484.643	0.396227	0.107313	3.69225	0.000222278	0.00202207
ENSMUSG00000100691	2010320M18Rik	lincRNA	8	70776815	RIKEN cDNA 2010320M18 gene		144.793	0.384517	0.104163	3.6915	0.000222935	0.00202703
ENSMUSG00000039372	March4	protein_coding	1	72427112	membrane-associated ring finger (C3HC4) 4	MARCH4	168.925	-0.344588	0.0933555	-3.69114	0.000223254	0.00202891
ENSMUSG00000029560	Snx8	protein_coding	5	140340299	sorting nexin 8	SNX8	323.28	0.345555	0.0936243	3.69087	0.000223489	0.00203002
ENSMUSG00000000305	Cdh4	protein_coding	2	179442431	cadherin 4	CDH4	301.123	-0.315192	0.0854298	-3.68948	0.000224712	0.00203929
ENSMUSG00000020335	Zfp354b	protein_coding	11	50921823	zinc finger protein 354B	ZNF354B	151.69	-0.393271	0.106597	-3.68933	0.000224847	0.00203929
ENSMUSG00000028431	Ikbkap	protein_coding	4	56749680	inhibitor of kappa light polypeptide enhancer in B cells, kinase complex-associated protein	IKBKAP	1882.51	0.295224	0.08002	3.68938	0.000224804	0.00203929
ENSMUSG00000042133	Ppig	protein_coding	2	69722545	peptidyl-prolyl isomerase G (cyclophilin G)	PPIG	1526.53	-0.339844	0.09212	-3.68914	0.00022501	0.00203974
ENSMUSG00000030917	Tmem159	protein_coding	7	120102353	transmembrane protein 159	TMEM159	175.799	0.382859	0.103786	3.68892	0.000225208	0.00204052
ENSMUSG00000049122	Frmd3	protein_coding	4	74013442	FERM domain containing 3	FRMD3	389.908	-0.302208	0.0819262	-3.68878	0.000225331	0.00204061
ENSMUSG00000020124	Usp15	protein_coding	10	123113244	ubiquitin specific peptidase 15	USP15	2717.59	-0.232831	0.0631239	-3.68848	0.000225593	0.00204196
[truncated: 18,951 more rows]

## Sheet: TG-ASO vs TG-Sal
id	gene_name	biotype	chromosome	start	description	human_homolog	baseMean	log2FoldChange	lfcSE	stat	pvalue	padj
ENSMUSG00000074280	Gm6166	processed_pseudogene	9	57483963	predicted gene 6166		121.453	0.848416	0.149426	-5.67784	1.36409e-08	0.000208146
ENSMUSG00000039728	Slc6a5	protein_coding	7	49910146	solute carrier family 6 (neurotransmitter transporter, glycine), member 5	SLC6A5	266.473	-0.512046	0.0973991	5.25719	1.46273e-07	0.00111599
ENSMUSG00000105387	Gm42590	lincRNA	5	131391600	predicted gene 42590		31.3531	0.898186	0.19172	-4.68489	2.8011e-06	0.0142473
ENSMUSG00000020396	Nefh	protein_coding	11	4938754	neurofilament, heavy polypeptide	NEFH	2556.82	-0.384574	0.0879393	4.37318	1.22452e-05	0.0352436
ENSMUSG00000038370	Pcp4l1	protein_coding	1	171173262	Purkinje cell protein 4-like 1	PCP4L1	690.061	-0.388745	0.0883264	4.40123	1.07638e-05	0.0352436
ENSMUSG00000044548	Dact1	protein_coding	12	71309884	dishevelled-binding antagonist of beta-catenin 1	DACT1	719.492	0.30688	0.0716586	-4.28254	1.84775e-05	0.0352436
ENSMUSG00000069670	Nkain2	protein_coding	10	31689310	Na+/K+ transporting ATPase interacting 2	NKAIN2	304.618	-0.363864	0.0846665	4.29761	1.72646e-05	0.0352436
ENSMUSG00000103677	Pcdhga4	protein_coding	18	37685210	protocadherin gamma subfamily A, 4	PCDHGA4	178.263	-0.377306	0.0879867	4.28822	1.80114e-05	0.0352436
ENSMUSG00000041607	Mbp	protein_coding	18	82475146	myelin basic protein	MBP	20629	-0.355927	0.0848064	4.19693	2.70554e-05	0.0375307
ENSMUSG00000060794	Tssk5	protein_coding	15	76371958	testis-specific serine kinase 5		29.8801	0.835992	0.198514	-4.21126	2.53954e-05	0.0375307
ENSMUSG00000071708	Sms	protein_coding	X	157443855	spermine synthase	SMS	1156.29	-0.199842	0.0473373	4.22166	2.42506e-05	0.0375307
ENSMUSG00000037428	Vgf	protein_coding	5	137026392	VGF nerve growth factor inducible	VGF	123.02	-0.786104	0.18863	4.16743	3.08058e-05	0.0391721
ENSMUSG00000016552	Foxred2	protein_coding	15	77940522	FAD-dependent oxidoreductase domain containing 2	FOXRED2	935.907	0.259866	0.0628312	-4.13594	3.53499e-05	0.0414926
ENSMUSG00000016664	Pacsin2	protein_coding	15	83375607	protein kinase C and casein kinase substrate in neurons 2	PACSIN2	590.269	-0.258952	0.062876	4.11845	3.8143e-05	0.0415732
ENSMUSG00000034825	Nrip3	protein_coding	7	109758055	nuclear receptor interacting protein 3	NRIP3	3710.6	-0.185732	0.0453758	4.09319	4.25484e-05	0.0432831
ENSMUSG00000030268	Bcat1	protein_coding	6	144993835	branched chain aminotransferase 1, cytosolic	BCAT1	1906.37	-0.226505	0.0565931	4.00235	6.27159e-05	0.0488996
ENSMUSG00000031343	Gabra3	protein_coding	X	72432681	gamma-aminobutyric acid (GABA) A receptor, subunit alpha 3	GABRA3	298.737	-0.372147	0.0923968	4.0277	5.63243e-05	0.0488996
ENSMUSG00000046480	Scn4b	protein_coding	9	45138395	sodium channel, type IV, beta	SCN4B	1346.21	-0.368717	0.0922435	3.99721	6.40928e-05	0.0488996
ENSMUSG00000058626	Capn11	protein_coding	17	45630204	calpain 11	CAPN11	14.3108	-0.861852	0.21367	4.03357	5.49352e-05	0.0488996
ENSMUSG00000079215	Zfp664	protein_coding	5	124862691	zinc finger protein 664	ZNF664	1977.46	-0.251172	0.0625504	4.01552	5.93156e-05	0.0488996
ENSMUSG00000028403	Zdhhc21	protein_coding	4	82798738	zinc finger, DHHC domain containing 21	ZDHHC21	1925.13	-0.156407	0.03955	3.95465	7.66464e-05	0.0556927
ENSMUSG00000030701	Plekhb1	protein_coding	7	100642892	pleckstrin homology domain containing, family B (evectins) member 1	PLEKHB1	4822.77	-0.271123	0.0689661	3.93124	8.45072e-05	0.0586134
ENSMUSG00000032679	Cd59a	protein_coding	2	104095801	CD59a antigen		276.782	-0.491745	0.126787	3.87852	0.000105093	0.0697222
ENSMUSG00000034614	Pik3ip1	protein_coding	11	3330401	phosphoinositide-3-kinase interacting protein 1	PIK3IP1	1464.56	0.296881	0.0771147	-3.84987	0.000118181	0.0751386
ENSMUSG00000030854	Ptpn5	protein_coding	7	47077795	protein tyrosine phosphatase, non-receptor type 5	PTPN5	133.201	-0.54485	0.142638	3.8198	0.000133559	0.0754805
ENSMUSG00000032517	Mobp	protein_coding	9	120149707	myelin-associated oligodendrocytic basic protein	MOBP	7413.67	-0.392514	0.102572	3.82672	0.000129861	0.0754805
ENSMUSG00000040105	Plpp6	protein_coding	19	28963953	phospholipid phosphatase 6	PLPP6	965.21	-0.18954	0.0495681	3.82384	0.000131391	0.0754805
ENSMUSG00000031666	Rbl2	protein_coding	8	91070057	retinoblastoma-like 2	RBL2	1448.72	-0.178673	0.0471311	3.79097	0.00015006	0.0802918
ENSMUSG00000035486	Plk5	protein_coding	10	80356459	polo-like kinase 5	PLK5	946.88	0.398903	0.10534	-3.78681	0.000152596	0.0802918
ENSMUSG00000046204	Pnma2	protein_coding	14	66911170	paraneoplastic antigen MA2	PNMA2	177.258	-0.385571	0.102818	3.75001	0.000176825	0.0899389
ENSMUSG00000013523	Bcas1	protein_coding	2	170346991	breast carcinoma amplified sequence 1	BCAS1	2127.34	-0.396086	0.106462	3.72045	0.000198868	0.0978881
ENSMUSG00000062991	Nrg1	protein_coding	8	31814551	neuregulin 1	NRG1	210.612	-0.329084	0.0886913	3.71044	0.000206902	0.09866
ENSMUSG00000008489	Elavl2	protein_coding	4	91250763	ELAV (embryonic lethal, abnormal vision, Drosophila)-like 2 (Hu antigen B)	ELAVL2	600.841	-0.21326	0.0577974	3.68979	0.000224438	0.103779
ENSMUSG00000042406	Atf4	protein_coding	15	80255184	activating transcription factor 4	ATF4	3362.62	-0.155373	0.0423517	3.66863	0.000243854	0.10944
ENSMUSG00000041679	Lrrc29	protein_coding	8	105312265	leucine rich repeat containing 29	LRRC29	33.9149	0.606972	0.166723	-3.6406	0.000272002	0.118585
ENSMUSG00000031090	Nadsyn1	protein_coding	7	143795584	NAD synthetase 1	NADSYN1	192.567	0.349018	0.0966143	-3.61248	0.000303281	0.121499
ENSMUSG00000052026	Slc6a7	protein_coding	18	60995381	solute carrier family 6 (neurotransmitter transporter, L-proline), member 7	SLC6A7	226.492	-0.312306	0.0865867	3.60686	0.000309924	0.121499
ENSMUSG00000085208	Brip1os	antisense	11	86201370	BRCA1 interacting protein C-terminal helicase 1, opposite strand		372.311	-0.217078	0.0601933	3.60635	0.000310535	0.121499
ENSMUSG00000091264	Smim13	protein_coding	13	41249860	small integral membrane protein 13	SMIM13	3118.68	-0.121431	0.0335592	3.61843	0.000296399	0.121499
ENSMUSG00000040938	Slc16a11	protein_coding	11	70212752	solute carrier family 16 (monocarboxylic acid transporters), member 11	SLC16A11	605.516	0.425244	0.119414	-3.5611	0.000369308	0.140882
ENSMUSG00000030607	Acan	protein_coding	7	79053483	aggrecan	ACAN	34.6602	-0.648318	0.183923	3.52494	0.000423581	0.157645
ENSMUSG00000007987	Ift22	protein_coding	5	136908150	intraflagellar transport 22	IFT22	777.932	-0.209751	0.0601119	3.48935	0.000484198	0.160617
ENSMUSG00000020397	Med7	protein_coding	11	46436925	mediator complex subunit 7	MED7	597.596	-0.175179	0.0499764	3.50523	0.000456221	0.160617
ENSMUSG00000024059	Clip4	protein_coding	17	71781947	CAP-GLY domain containing linker protein family, member 4	CLIP4	471.133	-0.234838	0.0672657	3.49121	0.000480846	0.160617
ENSMUSG00000034771	Tle2	protein_coding	10	81574561	transducin-like enhancer of split 2	TLE2	459.312	0.416639	0.118621	-3.51237	0.000444128	0.160617
ENSMUSG00000105265	Sox2ot	processed_transcript	3	34104270	SOX2 overlapping transcript (non-protein coding)		258.617	-0.466615	0.133713	3.48967	0.000483617	0.160617
ENSMUSG00000093536	Smim17	protein_coding	7	6398715	small integral membrane protein 17	SMIM17	134.55	-0.418131	0.120256	3.47701	0.000507036	0.164614
ENSMUSG00000031139	Mcf2	protein_coding	X	60055956	mcf.2 transforming sequence	MCF2	114.787	-0.416848	0.120534	3.45833	0.000543529	0.172786
ENSMUSG00000002475	Abhd3	protein_coding	18	10644411	abhydrolase domain containing 3	ABHD3	2956.58	-0.193132	0.056094	3.44301	0.000575283	0.175196
ENSMUSG00000036275	9530068E07Rik	protein_coding	11	52396428	RIKEN cDNA 9530068E07 gene	C5orf15	1775.24	-0.156987	0.0456094	3.44198	0.000577464	0.175196
ENSMUSG00000071550	Cfap44	protein_coding	16	44394796	cilia and flagella associated protein 44	CFAP44	37.8655	-0.524738	0.152619	3.43822	0.000585555	0.175196
ENSMUSG00000054408	Spcs3	protein_coding	8	54520433	signal peptidase complex subunit 3 homolog (S. cerevisiae)	SPCS3	2106.29	-0.173795	0.0506844	3.42897	0.000605871	0.177788
ENSMUSG00000036062	Phf24	protein_coding	4	42916660	PHD finger protein 24	PHF24	1656.27	-0.201138	0.0591201	3.4022	0.000668468	0.192456
ENSMUSG00000014791	Elmo3	protein_coding	8	105305601	engulfment and cell motility 3	ELMO3	119.951	0.344132	0.10163	-3.38612	0.000708883	0.19667
ENSMUSG00000045838	A430105I19Rik	protein_coding	2	118754158	RIKEN cDNA A430105I19 gene	C15orf52	328.698	0.303593	0.0896206	-3.38754	0.000705224	0.19667
ENSMUSG00000026787	Gad2	protein_coding	2	22622205	glutamic acid decarboxylase 2	GAD2	1861.65	-0.194098	0.0578794	3.35349	0.000798004	0.217442
ENSMUSG00000024143	Rhoq	protein_coding	17	86963082	ras homolog family member Q	RHOQ	1123.91	-0.166923	0.0500918	3.33235	0.000861174	0.226563
ENSMUSG00000032854	Ugt8a	protein_coding	3	125865271	UDP galactosyltransferase 8A	UGT8	1490.08	-0.27463	0.0823159	3.33629	0.000849048	0.226563
ENSMUSG00000026576	Atp1b1	protein_coding	1	164437109	ATPase, Na+/K+ transporting, beta 1 polypeptide	ATP1B1	22643.8	-0.144125	0.0433705	3.32311	0.000890204	0.230231
ENSMUSG00000078670	Fam174b	protein_coding	7	73740302	family with sequence similarity 174, member B	FAM174B	828.82	-0.199395	0.0601679	3.31398	0.000919787	0.233917
ENSMUSG00000028469	Npr2	protein_coding	4	43631935	natriuretic peptide receptor 2	NPR2	745.187	0.226959	0.0688568	-3.29609	0.00098039	0.237457
ENSMUSG00000035509	Fbxl21	protein_coding	13	56522472	F-box and leucine-rich repeat protein 21	FBXL21	109.504	-0.34282	0.103988	3.29674	0.000978139	0.237457
ENSMUSG00000043251	Exoc3l	protein_coding	8	105289924	exocyst complex component 3-like	EXOC3L1	149.758	0.384854	0.11664	-3.29952	0.000968508	0.237457
ENSMUSG00000033453	Adamts15	protein_coding	9	30899155	a disintegrin-like and metallopeptidase (reprolysin type) with thrombospondin type 1 motif, 15	ADAMTS15	505.217	0.311337	0.0946266	-3.29016	0.00100129	0.238729
ENSMUSG00000025092	Hspa12a	protein_coding	19	58795751	heat shock protein 12A	HSPA12A	1877.22	-0.228622	0.0698576	3.27269	0.00106529	0.250082
ENSMUSG00000028957	Per3	protein_coding	4	151003652	period circadian clock 3	PER3	784.688	0.302222	0.0927278	-3.25924	0.0011171	0.258271
ENSMUSG00000022358	Fbxo32	protein_coding	15	58175879	F-box protein 32	FBXO32	294.098	-0.286924	0.0881903	3.25347	0.00114006	0.259645
ENSMUSG00000032011	Thy1	protein_coding	9	44043384	thymus cell antigen 1, theta	THY1	3559.79	-0.287556	0.0885434	3.24762	0.00116373	0.261137
ENSMUSG00000038412	Higd1a	protein_coding	9	121848563	HIG1 domain family, member 1A	HIGD1A	1197.03	-0.132411	0.0408262	3.24329	0.00118158	0.2613
ENSMUSG00000055862	Izumo4	protein_coding	10	80702693	IZUMO family member 4	IZUMO4	290.494	0.273022	0.0845017	-3.23096	0.00123375	0.26894
ENSMUSG00000026623	Lpgat1	protein_coding	1	191717834	lysophosphatidylglycerol acyltransferase 1	LPGAT1	6250.07	-0.186759	0.0578921	3.22598	0.00125542	0.269809
ENSMUSG00000026773	Pfkfb3	protein_coding	2	11471433	6-phosphofructo-2-kinase/fructose-2,6-biphosphatase 3	PFKFB3	364.51	-0.236379	0.0739335	3.19718	0.00138777	0.286428
ENSMUSG00000059824	Dbp	protein_coding	7	45705088	D site albumin promoter binding protein	DBP	1952.08	0.314668	0.0982018	-3.2043	0.0013539	0.286428
ENSMUSG00000074264	Amy1	protein_coding	3	113555710	amylase 1, salivary	AMY1A	254.579	0.300259	0.0939214	-3.19691	0.00138906	0.286428
ENSMUSG00000035673	Sbno2	protein_coding	10	80057416	strawberry notch homolog 2 (Drosophila)	SBNO2	206.942	0.250995	0.0786217	-3.19244	0.00141075	0.287021
ENSMUSG00000023051	Tarbp2	protein_coding	15	102518192	TARBP2, RISC loading complex RNA binding subunit	TARBP2	241.93	0.28344	0.0890968	-3.18126	0.00146636	0.290245
ENSMUSG00000032609	Klhdc8b	protein_coding	9	108447636	kelch domain containing 8B	KLHDC8B	325.745	0.233306	0.0734159	-3.17786	0.00148365	0.290245
ENSMUSG00000096221	1500002C15Rik	antisense	4	155732545	RIKEN cDNA 1500002C15 gene		102.911	0.3366	0.105805	-3.18133	0.00146601	0.290245
ENSMUSG00000070345	Hsf5	protein_coding	11	87617164	heat shock transcription factor family member 5	HSF5	21.374	0.572609	0.180681	-3.16916	0.00152879	0.291719
ENSMUSG00000098178	Gm42418	lincRNA	17	39846958	predicted gene, 42418		3985.22	0.630828	0.199287	-3.16543	0.00154855	0.291719
ENSMUSG00000098973	Mir6236	miRNA	9	110281287	microRNA 6236		298.735	-0.613679	0.193699	3.1682	0.00153385	0.291719
ENSMUSG00000028410	Dnaja1	protein_coding	4	40722150	DnaJ heat shock protein family (Hsp40) member A1	DNAJA1	1487.46	-0.176653	0.055938	3.15802	0.00158846	0.295588
ENSMUSG00000070000	Fcho1	protein_coding	8	71708387	FCH domain only 1	FCHO1	707.04	0.242344	0.0770145	-3.14674	0.00165104	0.303534
ENSMUSG00000028931	Kcnab2	protein_coding	4	152390742	potassium voltage-gated channel, shaker-related subfamily, beta member 2	KCNAB2	2198.56	-0.191876	0.0612164	3.13439	0.00172213	0.31085
ENSMUSG00000029625	Cpsf4	protein_coding	5	145167213	cleavage and polyadenylation specific factor 4	CPSF4	470.169	0.207762	0.0664918	-3.12463	0.00178027	0.31085
ENSMUSG00000030337	Vamp1	protein_coding	6	125215551	vesicle-associated membrane protein 1	VAMP1	3517.99	-0.185393	0.0593129	3.12568	0.00177394	0.31085
ENSMUSG00000042605	Atxn2	protein_coding	5	121711337	ataxin 2	ATXN2	5025.29	-0.278451	0.0894559	3.11272	0.00185373	0.31085
ENSMUSG00000043843	Tmem145	protein_coding	7	25306106	transmembrane protein 145	TMEM145	671.007	0.285793	0.0913374	-3.12898	0.00175416	0.31085
ENSMUSG00000063434	Sorcs3	protein_coding	19	48206025	sortilin-related VPS10 domain containing receptor 3	SORCS3	624.276	0.191583	0.061409	-3.11979	0.00180983	0.31085
ENSMUSG00000073147	5031425E22Rik	lincRNA	5	23382308	RIKEN cDNA 5031425E22 gene		814.912	0.174863	0.0561771	-3.1127	0.00185381	0.31085
ENSMUSG00000073725	Lmbrd1	protein_coding	1	24678630	LMBR1 domain containing 1	LMBRD1	3775.66	-0.118222	0.0379435	3.11574	0.00183484	0.31085
ENSMUSG00000024423	Impact	protein_coding	18	12972252	impact, RWD domain protein	IMPACT	5141.24	-0.169065	0.0546419	3.09405	0.00197445	0.317138
ENSMUSG00000027412	Lpin3	protein_coding	2	160880670	lipin 3	LPIN3	34.087	0.470869	0.151936	-3.09913	0.00194088	0.317138
ENSMUSG00000030123	Plxnd1	protein_coding	6	115954811	plexin D1	PLXND1	357.706	0.245701	0.0793578	-3.09611	0.00196078	0.317138
ENSMUSG00000032462	Pik3cb	protein_coding	9	99036654	phosphatidylinositol 3-kinase, catalytic, beta polypeptide	PIK3CB	670.298	-0.192894	0.0621815	3.10211	0.00192145	0.317138
ENSMUSG00000022562	Oplah	protein_coding	15	76296597	5-oxoprolinase (ATP-hydrolysing)	OPLAH	834.125	0.223653	0.0725164	-3.08418	0.00204115	0.318294
ENSMUSG00000026656	Fcgr2b	protein_coding	1	170958617	Fc receptor, IgG, low affinity IIb	FCGR2B	45.0611	0.422544	0.137024	-3.08373	0.00204422	0.318294
ENSMUSG00000075324	Fign	protein_coding	2	63971507	fidgetin	FIGN	32.5346	-0.488765	0.158233	3.08889	0.00200905	0.318294
ENSMUSG00000041608	Entpd3	protein_coding	9	120539818	ectonucleoside triphosphate diphosphohydrolase 3	ENTPD3	77.871	-0.402397	0.130925	3.0735	0.00211564	0.326086
ENSMUSG00000034858	Fam214a	protein_coding	9	74952884	family with sequence similarity 214, member A	FAM214A	1535.14	0.254139	0.0828211	-3.06853	0.00215116	0.328246
ENSMUSG00000016493	Cd46	protein_coding	1	195036826	CD46 antigen, complement regulatory protein	CD46	166.879	0.31094	0.10175	-3.05593	0.00224367	0.338972
ENSMUSG00000002100	Mybpc3	protein_coding	2	91118144	myosin binding protein C, cardiac	MYBPC3	1070.63	0.294549	0.0965671	-3.0502	0.00228693	0.340519
ENSMUSG00000004561	Mettl17	protein_coding	14	51884842	methyltransferase like 17	METTL17	467.103	0.258923	0.0849298	-3.04867	0.00229854	0.340519
ENSMUSG00000022055	Nefl	protein_coding	14	68083863	neurofilament, light polypeptide	NEFL	9508.11	-0.210012	0.0690663	3.04072	0.00236011	0.34298
ENSMUSG00000035064	Eef2k	protein_coding	7	120842831	eukaryotic elongation factor-2 kinase	EEF2K	1134.72	0.186451	0.0612841	-3.0424	0.00234703	0.34298
ENSMUSG00000022386	Trmu	protein_coding	15	85879312	tRNA 5-methylaminomethyl-2-thiouridylate methyltransferase	TRMU	379.993	0.232144	0.0765962	-3.03075	0.00243944	0.343659
ENSMUSG00000024672	Ms4a7	protein_coding	19	11321039	membrane-spanning 4-domains, subfamily A, member 7	MS4A7	14.6355	0.611141	0.201428	-3.03405	0.00241298	0.343659
ENSMUSG00000045034	Ankrd34b	protein_coding	13	92425896	ankyrin repeat domain 34B	ANKRD34B	663.417	-0.175422	0.0578267	3.03358	0.0024167	0.343659
ENSMUSG00000061273	Mmgt1	protein_coding	X	56585512	membrane magnesium transporter 1	MMGT1	1636.26	-0.139209	0.0459609	3.02885	0.00245487	0.343659
ENSMUSG00000023764	Sfi1	protein_coding	11	3131850	Sfi1 homolog, spindle assembly associated (yeast)	SFI1	394.087	0.250577	0.0829109	-3.02224	0.00250908	0.348055
ENSMUSG00000002602	Axl	protein_coding	7	25757273	AXL receptor tyrosine kinase	AXL	821.041	0.152403	0.0509588	-2.99072	0.00278323	0.348133
ENSMUSG00000006958	Chrd	protein_coding	16	20733127	chordin	CHRD	481.428	0.262145	0.087061	-3.01105	0.00260346	0.348133
ENSMUSG00000022763	Aifm3	protein_coding	16	17489611	apoptosis-inducing factor, mitochondrion-associated 3	AIFM3	2253.43	0.236431	0.0790555	-2.9907	0.00278342	0.348133
ENSMUSG00000026893	Gca	protein_coding	2	62664285	grancalcin	GCA	115.798	-0.278777	0.0925743	3.01139	0.00260054	0.348133
ENSMUSG00000029922	Mkrn1	protein_coding	6	39397804	makorin, ring finger protein, 1	MKRN1	3368.2	-0.099393	0.033144	2.99882	0.00271026	0.348133
ENSMUSG00000031007	Atp6ap2	protein_coding	X	12587801	ATPase, H+ transporting, lysosomal accessory protein 2	ATP6AP2	5205.19	-0.142171	0.0473087	3.00517	0.00265433	0.348133
ENSMUSG00000031266	Gla	protein_coding	X	134588149	galactosidase, alpha	GLA	440.043	-0.194919	0.0651359	2.9925	0.00276699	0.348133
ENSMUSG00000032776	Mctp2	protein_coding	7	72077830	multiple C2 domains, transmembrane 2	MCTP2	30.4054	-0.466424	0.155732	2.99504	0.00274413	0.348133
ENSMUSG00000034488	Edil3	protein_coding	13	88821472	EGF-like repeats and discoidin I-like domains 3	EDIL3	2195.47	-0.174637	0.0580397	3.00893	0.0026217	0.348133
ENSMUSG00000036073	Galt	protein_coding	4	41755228	galactose-1-phosphate uridyl transferase	GALT	823.636	0.147292	0.0489268	-3.01046	0.00260854	0.348133
ENSMUSG00000036873	2410004B18Rik	protein_coding	3	145938014	RIKEN cDNA 2410004B18 gene	C1orf52	786.021	-0.192182	0.0640939	2.99844	0.00271363	0.348133
ENSMUSG00000037605	Adgrl3	protein_coding	5	81020138	adhesion G protein-coupled receptor L3	ADGRL3	3930.71	0.160244	0.0532657	-3.00839	0.00262638	0.348133
ENSMUSG00000010086	Rnf112	protein_coding	11	61448442	ring finger protein 112	RNF112	8197.41	0.252707	0.0849584	-2.97448	0.00293484	0.364087
ENSMUSG00000036752	Tubb4b	protein_coding	2	25222160	tubulin, beta 4B class IVB	TUBB4B	2370.06	-0.160081	0.0538875	2.97066	0.00297162	0.365677
ENSMUSG00000000120	Ngfr	protein_coding	11	95568818	nerve growth factor receptor (TNFR superfamily, member 16)	NGFR	140.64	0.26251	0.0895607	-2.93108	0.00337782	0.36656
ENSMUSG00000000216	Scnn1g	protein_coding	7	121734479	sodium channel, nonvoltage-gated 1 gamma	SCNN1G	85.5104	0.407241	0.137418	-2.96352	0.00304143	0.36656
ENSMUSG00000001119	Col6a1	protein_coding	10	76708792	collagen, type VI, alpha 1	COL6A1	178.461	0.401818	0.137129	-2.93022	0.00338718	0.36656
ENSMUSG00000004952	Rasa4	protein_coding	5	136083916	RAS p21 protein activator 4	RASA4	403.05	0.231251	0.0786423	-2.94054	0.00327645	0.36656
ENSMUSG00000008734	Gprc5b	protein_coding	7	118972047	G protein-coupled receptor, family C, group 5, member B	GPRC5B	4640.84	-0.145784	0.0497175	2.93225	0.0033651	0.36656
ENSMUSG00000019810	Fuca2	protein_coding	10	13499540	fucosidase, alpha-L- 2, plasma	FUCA2	1042.74	-0.139522	0.0470743	2.96387	0.00303794	0.36656
ENSMUSG00000020427	Igfbp3	protein_coding	11	7206086	insulin-like growth factor binding protein 3	IGFBP3	329.036	-0.249406	0.0848426	2.93963	0.003286	0.36656
ENSMUSG00000027347	Rasgrp1	protein_coding	2	117279993	RAS guanyl releasing protein 1	RASGRP1	818.166	-0.17154	0.0583093	2.94189	0.00326212	0.36656
ENSMUSG00000037610	Kcnmb2	protein_coding	3	31902507	potassium large conductance calcium-activated channel, subfamily M, beta member 2	KCNMB2	56.5968	0.488811	0.165979	-2.94501	0.0032294	0.36656
ENSMUSG00000037712	Fermt2	protein_coding	14	45458792	fermitin family member 2	FERMT2	1638.36	-0.113612	0.0386296	2.94106	0.00327095	0.36656
ENSMUSG00000039485	Tspyl4	protein_coding	10	34297442	TSPY-like 4	TSPYL4	17654.9	-0.104026	0.0351147	2.96248	0.00305177	0.36656
ENSMUSG00000039662	Icmt	protein_coding	4	152297227	isoprenylcysteine carboxyl methyltransferase	ICMT	9282.57	-0.193115	0.0655409	2.94649	0.00321407	0.36656
ENSMUSG00000041112	Elmo1	protein_coding	13	20090596	engulfment and cell motility 1	ELMO1	1431.83	-0.156279	0.0528585	2.95655	0.00311101	0.36656
ENSMUSG00000048899	Rimkla	protein_coding	4	119465283	ribosomal modification protein rimK-like family member A	RIMKLA	391.311	-0.179821	0.0613082	2.93307	0.00335632	0.36656
ENSMUSG00000073402	Gm8909	protein_coding	17	36164443	predicted gene 8909	HLA-A	44.2698	0.453568	0.154695	-2.93202	0.00336764	0.36656
ENSMUSG00000078235	Fam43b	protein_coding	4	138394092	family with sequence similarity 43, member B	FAM43B	67.4446	-0.455212	0.1544	2.94827	0.00319561	0.36656
ENSMUSG00000080989	Gm14048	processed_pseudogene	2	130880866	predicted gene 14048		14.3132	-0.558085	0.189781	2.94068	0.0032749	0.36656
ENSMUSG00000053702	Nebl	protein_coding	2	17343909	nebulette	NEBL	2360.39	-0.18171	0.0621489	2.92378	0.00345804	0.370774
ENSMUSG00000053746	Ptrh1	protein_coding	2	32775786	peptidyl-tRNA hydrolase 1 homolog	PTRH1	26.9174	-0.492076	0.168387	2.92229	0.00347471	0.370774
ENSMUSG00000040618	Pck2	protein_coding	14	55540266	phosphoenolpyruvate carboxykinase 2 (mitochondrial)	PCK2	517.212	0.20769	0.0711322	-2.91977	0.00350289	0.371185
ENSMUSG00000002733	Plekha3	protein_coding	2	76675281	pleckstrin homology domain-containing, family A (phosphoinositide binding specific) member 3	PLEKHA3	1165.68	-0.182815	0.0628911	2.90686	0.00365082	0.372014
ENSMUSG00000022098	Bmp1	protein_coding	14	70474557	bone morphogenetic protein 1	BMP1	1361.41	0.308809	0.106092	-2.91077	0.00360539	0.372014
ENSMUSG00000030400	Ercc2	protein_coding	7	19382010	excision repair cross-complementing rodent repair deficiency, complementation group 2	ERCC2	637.354	0.196711	0.0676836	-2.90633	0.00365699	0.372014
ENSMUSG00000034906	Ncaph	protein_coding	2	127103809	non-SMC condensin I complex, subunit H	NCAPH	15.4784	-0.5482	0.188366	2.9103	0.00361082	0.372014
ENSMUSG00000090659	Zfp493	protein_coding	13	67779754	zinc finger protein 493		97.2274	-0.33486	0.115131	2.9085	0.00363161	0.372014
ENSMUSG00000096883	Shisa8	protein_coding	15	82206952	shisa family member 8	SHISA8	568.346	0.338935	0.116225	-2.9162	0.00354318	0.372014
ENSMUSG00000032507	Fbxl2	protein_coding	9	113963637	F-box and leucine-rich repeat protein 2	FBXL2	312.376	-0.175071	0.0603142	2.90265	0.00370018	0.373914
ENSMUSG00000062184	Hs6st2	protein_coding	X	51387212	heparan sulfate 6-O-sulfotransferase 2	HS6ST2	1155.52	-0.148914	0.0513725	2.89871	0.00374707	0.376161
ENSMUSG00000001751	Naglu	protein_coding	11	101070012	alpha-N-acetylglucosaminidase (Sanfilippo disease IIIB)	NAGLU	237.218	0.300182	0.104159	-2.88195	0.00395227	0.376982
ENSMUSG00000027599	Armc1	protein_coding	3	19131402	armadillo repeat containing 1	ARMC1	1898.93	-0.136286	0.0471943	2.88776	0.00387994	0.376982
ENSMUSG00000028782	Adgrb2	protein_coding	4	129984870	adhesion G protein-coupled receptor B2	ADGRB2	1439.35	0.210931	0.0731861	-2.88212	0.00395013	0.376982
ENSMUSG00000029263	Pigg	protein_coding	5	108312609	phosphatidylinositol glycan anchor biosynthesis, class G	PIGG	629.557	-0.179658	0.0623401	2.8819	0.00395289	0.376982
ENSMUSG00000030083	Abtb1	protein_coding	6	88835914	ankyrin repeat and BTB (POZ) domain containing 1	ABTB1	1177.1	0.170981	0.0591889	-2.88873	0.00386799	0.376982
ENSMUSG00000044715	Gskip	protein_coding	12	105685352	GSK3B interacting protein	GSKIP	839.2	-0.158683	0.055018	2.8842	0.00392411	0.376982
ENSMUSG00000049538	Adamts16	protein_coding	13	70727802	a disintegrin-like and metallopeptidase (reprolysin type) with thrombospondin type 1 motif, 16	ADAMTS16	128.524	0.387638	0.134321	-2.8859	0.0039029	0.376982
ENSMUSG00000051111	Sv2c	protein_coding	13	95954594	synaptic vesicle glycoprotein 2c	SV2C	719.306	-0.432321	0.149375	2.8942	0.00380122	0.376982
ENSMUSG00000017713	Tha1	protein_coding	11	117867952	threonine aldolase 1	THA1P	111.676	0.303476	0.106278	-2.8555	0.0042969	0.381675
ENSMUSG00000019796	Lrp11	protein_coding	10	7589800	low density lipoprotein receptor-related protein 11	LRP11	3181.31	-0.102818	0.0361237	2.84626	0.0044236	0.381675
ENSMUSG00000020366	Mapk9	protein_coding	11	49846751	mitogen-activated protein kinase 9	MAPK9	4405.48	-0.104709	0.0371299	2.82006	0.00480141	0.381675
ENSMUSG00000020941	Map3k14	protein_coding	11	103219762	mitogen-activated protein kinase kinase kinase 14	MAP3K14	198.042	0.271845	0.094757	-2.86886	0.00411955	0.381675
ENSMUSG00000021303	Gng4	protein_coding	13	13784059	guanine nucleotide binding protein (G protein), gamma 4	GNG4	42.6779	-0.481812	0.169221	2.84724	0.00441003	0.381675
ENSMUSG00000021728	Emb	protein_coding	13	117220625	embigin	EMB	960.535	-0.151545	0.0527578	2.87247	0.00407282	0.381675
ENSMUSG00000023192	Grm2	protein_coding	9	106643095	glutamate receptor, metabotropic 2	GRM2	139.038	-0.296987	0.105021	2.82788	0.00468574	0.381675
ENSMUSG00000026880	Stom	protein_coding	2	35313986	stomatin	STOM	609.826	0.190368	0.0671232	-2.8361	0.00456683	0.381675
ENSMUSG00000027199	Gatm	protein_coding	2	122594467	glycine amidinotransferase (L-arginine:glycine amidinotransferase)	GATM	1940.3	-0.202498	0.0708739	2.85716	0.00427447	0.381675
ENSMUSG00000027746	Ufm1	protein_coding	3	53853376	ubiquitin-fold modifier 1	UFM1	1166.03	-0.120348	0.0423626	2.84091	0.00449856	0.381675
ENSMUSG00000027824	Vmn2r1	protein_coding	3	64081642	vomeronasal 2, receptor 1		69.2794	0.386187	0.136552	-2.82814	0.00468197	0.381675
ENSMUSG00000028447	Dctn3	protein_coding	4	41714798	dynactin 3	DCTN3	1024.98	-0.22952	0.0802601	2.85971	0.00424032	0.381675
ENSMUSG00000028550	Atg4c	protein_coding	4	99193934	autophagy related 4C, cysteine peptidase	ATG4C	789.708	-0.174924	0.0610506	2.86523	0.004167	0.381675
ENSMUSG00000028601	Echdc2	protein_coding	4	108165437	enoyl Coenzyme A hydratase domain containing 2	ECHDC2	637.039	0.269699	0.0951161	-2.83547	0.00457581	0.381675
ENSMUSG00000031669	Gins3	protein_coding	8	95633453	GINS complex subunit 3 (Psf3 homolog)	GINS3	108.389	-0.266855	0.0943231	2.82916	0.004667	0.381675
ENSMUSG00000032782	Cntrob	protein_coding	11	69299487	centrobin, centrosomal BRCA2 interacting protein	CNTROB	244.309	0.272337	0.0963248	-2.82728	0.00469456	0.381675
ENSMUSG00000034648	Lrrn1	protein_coding	6	107529768	leucine rich repeat protein 1, neuronal	LRRN1	3121.01	-0.104651	0.0371103	2.81999	0.00480251	0.381675
ENSMUSG00000037296	Lsm1	protein_coding	8	25785288	LSM1 homolog, mRNA degradation associated	LSM1	525.54	-0.16002	0.0559599	2.85954	0.00424252	0.381675
ENSMUSG00000042073	Abhd14b	protein_coding	9	106447459	abhydrolase domain containing 14b	ABHD14B	253.534	0.306966	0.10796	-2.84334	0.00446433	0.381675
ENSMUSG00000042115	Klhdc8a	protein_coding	1	132298626	kelch domain containing 8A	KLHDC8A	494.131	-0.238526	0.0831762	2.86772	0.00413441	0.381675
ENSMUSG00000043290	Zfp784	protein_coding	7	5034439	zinc finger protein 784	ZNF784	156.102	0.2813	0.0992302	-2.83482	0.00458517	0.381675
ENSMUSG00000046312	AI464131	protein_coding	4	41495604	expressed sequence AI464131	KIAA1161	670.406	0.180718	0.0635377	-2.84427	0.00445135	0.381675
ENSMUSG00000048677	Tpcn2	protein_coding	7	145186524	two pore segment channel 2	TPCN2	252.809	0.317644	0.112446	-2.82485	0.00473025	0.381675
ENSMUSG00000051236	Msrb3	protein_coding	10	120781096	methionine sulfoxide reductase B3	MSRB3	232.743	-0.202651	0.0718421	2.82078	0.00479076	0.381675
ENSMUSG00000054453	Sytl5	protein_coding	X	9885622	synaptotagmin-like 5	SYTL5	15.2977	-0.545637	0.191941	2.84273	0.00447288	0.381675
ENSMUSG00000056429	Tgoln1	protein_coding	6	72608432	trans-golgi network protein		3985.86	-0.124297	0.0433473	2.86748	0.00413761	0.381675
ENSMUSG00000069237	Fam8a1	protein_coding	13	46669522	family with sequence similarity 8, member A1	FAM8A1	1538.82	-0.134767	0.047719	2.82418	0.00474014	0.381675
ENSMUSG00000070695	Cntnap5a	protein_coding	1	115684756	contactin associated protein-like 5A	CNTNAP5	304.249	-0.303191	0.107461	2.8214	0.00478138	0.381675
ENSMUSG00000078307	AI593442	protein_coding	9	52673042	expressed sequence AI593442	C11orf87	330.195	-0.296747	0.103826	2.85813	0.00426144	0.381675
ENSMUSG00000087885	Gm23600	snoRNA	12	109643748	predicted gene, 23600		59.3401	0.459642	0.162497	-2.82862	0.00467489	0.381675
ENSMUSG00000095139	Pou3f2	protein_coding	4	22482780	POU domain, class 3, transcription factor 2	POU3F2	270.716	-0.241024	0.0842793	2.85982	0.0042388	0.381675
ENSMUSG00000103183	Gm37090	TEC	4	156018556	predicted gene, 37090		140.507	0.319686	0.112721	-2.83607	0.00456723	0.381675
ENSMUSG00000029862	Clcn1	protein_coding	6	42286685	chloride channel, voltage-sensitive 1	CLCN1	84.7176	0.402784	0.143432	-2.80818	0.00498219	0.392068
ENSMUSG00000085743	8430419K02Rik	processed_transcript	11	18845851	RIKEN cDNA 8430419K02 gene		34.1345	0.541627	0.192886	-2.80802	0.00498467	0.392068
ENSMUSG00000025795	Rassf3	protein_coding	10	121410350	Ras association (RalGDS/AF-6) domain family member 3	RASSF3	424.26	-0.199571	0.0711291	2.80575	0.00501997	0.392819
ENSMUSG00000019467	Arhgef25	protein_coding	10	127182521	Rho guanine nucleotide exchange factor (GEF) 25	ARHGEF25	928.14	0.12276	0.0438876	-2.79715	0.00515562	0.395102
ENSMUSG00000024269	Tpgs2	protein_coding	18	25127223	tubulin polyglutamylase complex subunit 2	TPGS2	867.867	-0.18376	0.0657584	2.79447	0.00519841	0.395102
ENSMUSG00000024966	Stip1	protein_coding	19	7020696	stress-induced phosphoprotein 1	STIP1	4503.1	-0.196665	0.0704051	2.79333	0.00521678	0.395102
ENSMUSG00000030615	Tmem126a	protein_coding	7	90450700	transmembrane protein 126A	TMEM126A	597.362	-0.174956	0.0626524	2.79249	0.0052304	0.395102
ENSMUSG00000042215	Bag2	protein_coding	1	33745484	BCL2-associated athanogene 2	BAG2	251.806	-0.263713	0.0941096	2.80219	0.00507563	0.395102
ENSMUSG00000044674	Fzd1	protein_coding	5	4753839	frizzled class receptor 1	FZD1	2082.03	0.205289	0.0733365	-2.79928	0.00512169	0.395102
ENSMUSG00000087687	Pet100	protein_coding	8	3621548	PET100 homolog	PET100	499.515	-0.208181	0.0743867	2.79864	0.00513183	0.395102
ENSMUSG00000020930	Ccdc103	protein_coding	11	102881204	coiled-coil domain containing 103	CCDC103	14.1383	0.554346	0.198856	-2.78768	0.00530873	0.399044
ENSMUSG00000028557	Rnf11	protein_coding	4	109451098	ring finger protein 11	RNF11	5117.81	-0.123551	0.0443944	2.78303	0.00538543	0.401006
ENSMUSG00000048486	Fitm2	protein_coding	2	163466379	fat storage-inducing transmembrane protein 2	FITM2	964.763	-0.156086	0.0560874	2.78291	0.00538739	0.401006
ENSMUSG00000022893	Adamts1	protein_coding	16	85793827	a disintegrin-like and metallopeptidase (reprolysin type) with thrombospondin type 1 motif, 1	ADAMTS1	811.008	-0.218943	0.0787593	2.7799	0.00543764	0.402781
ENSMUSG00000028656	Cap1	protein_coding	4	122859047	CAP, adenylate cyclase-associated protein 1 (yeast)	CAP1	2671.6	-0.107694	0.0387836	2.7768	0.00548974	0.404676
ENSMUSG00000016308	Ube2a	protein_coding	X	36873900	ubiquitin-conjugating enzyme E2A	UBE2A	706.413	-0.16542	0.0596672	2.77238	0.00556485	0.407018
ENSMUSG00000024427	Spry4	protein_coding	18	38586268	sprouty homolog 4 (Drosophila)	SPRY4	126.778	-0.573333	0.206846	2.77179	0.00557485	0.407018
ENSMUSG00000023191	P3h3	protein_coding	6	124841089	prolyl 3-hydroxylase 3	P3H3	443.612	0.236182	0.0856605	-2.75719	0.00583006	0.413772
ENSMUSG00000023992	Trem2	protein_coding	17	48346401	triggering receptor expressed on myeloid cells 2	TREM2	113.903	0.309918	0.11235	-2.75851	0.00580657	0.413772
ENSMUSG00000027257	Pacsin3	protein_coding	2	91255954	protein kinase C and casein kinase substrate in neurons 3	PACSIN3	1163.15	0.155651	0.0564278	-2.75841	0.00580837	0.413772
ENSMUSG00000031224	Magee2	protein_coding	X	104854952	melanoma antigen, family E, 2	MAGEE2	27.499	-0.435036	0.157429	2.76339	0.00572049	0.413772
ENSMUSG00000032412	Atp1b3	protein_coding	9	96332655	ATPase, Na+/K+ transporting, beta 3 polypeptide	ATP1B3	2584.36	-0.108862	0.0393978	2.76315	0.00572466	0.413772
ENSMUSG00000073433	Arhgdig	protein_coding	17	26196226	Rho GDP dissociation inhibitor (GDI) gamma	ARHGDIG	104.879	-0.391437	0.141827	2.75996	0.00578088	0.413772
ENSMUSG00000024516	Sec11c	protein_coding	18	65800549	SEC11 homolog C, signal peptidase complex subunit	SEC11C	1591.95	-0.164891	0.0599804	2.74909	0.00597611	0.4183
ENSMUSG00000026767	Fam188a	protein_coding	2	12347263	family with sequence similarity 188, member A	FAM188A	953.291	-0.152308	0.0553479	2.75182	0.0059265	0.4183
ENSMUSG00000103785	Gm35025	processed_transcript	9	108823938	predicted gene, 35025		24.2317	0.45401	0.165098	-2.74994	0.00596065	0.4183
ENSMUSG00000020573	Pik3cg	protein_coding	12	32173473	phosphoinositide-3-kinase, catalytic, gamma polypeptide	PIK3CG	36.6818	0.386068	0.140691	-2.7441	0.00606778	0.418952
ENSMUSG00000069913	Anp32-ps	processed_pseudogene	11	33394879	acidic (leucine-rich) nuclear phosphoprotein 32 family, pseudogene		29.4026	-0.469239	0.170888	2.74588	0.00603491	0.418952
ENSMUSG00000078619	Smarcd2	protein_coding	11	106263179	SWI/SNF related, matrix associated, actin dependent regulator of chromatin, subfamily d, member 2	SMARCD2	1293.63	0.163685	0.0596449	-2.74432	0.00606357	0.418952
ENSMUSG00000004771	Rab11a	protein_coding	9	64715299	RAB11A, member RAS oncogene family	RAB11A	2902.19	-0.132271	0.0482833	2.73948	0.00615359	0.421066
ENSMUSG00000089815	Gm5083	lincRNA	13	44121167	predicted gene 5083		117.448	-0.375417	0.137016	2.73996	0.00614468	0.421066
ENSMUSG00000019853	Hebp2	protein_coding	10	18539498	heme binding protein 2	HEBP2	133.664	-0.32508	0.118825	2.73578	0.00622323	0.42393
ENSMUSG00000027479	Mapre1	protein_coding	2	153741274	microtubule-associated protein, RP/EB family, member 1	MAPRE1	1464.88	-0.104478	0.0382565	2.73099	0.00631449	0.425246
ENSMUSG00000027698	Nceh1	protein_coding	3	27182965	neutral cholesterol ester hydrolase 1	NCEH1	3077.25	-0.122426	0.0448621	2.72893	0.00635403	0.425246
ENSMUSG00000037242	Clic4	protein_coding	4	135213969	chloride intracellular channel 4 (mitochondrial)	CLIC4	2283.58	-0.105927	0.0388	2.73008	0.00633194	0.425246
ENSMUSG00000066647	Gm5113	protein_coding	7	30169875	predicted gene 5113		532.766	-0.249592	0.0914188	2.7302	0.00632955	0.425246
ENSMUSG00000005610	Eif4g2	protein_coding	7	111067750	eukaryotic translation initiation factor 4, gamma 2	EIF4G2	9348.09	-0.141335	0.0518714	2.72472	0.00643557	0.428823
ENSMUSG00000030870	Ubfd1	protein_coding	7	122067175	ubiquitin family domain containing 1	UBFD1	1668.63	-0.15947	0.0585805	2.72223	0.00648422	0.430186
ENSMUSG00000038685	Rtel1	protein_coding	2	181319739	regulator of telomere elongation helicase 1	RTEL1	841.771	0.223535	0.0822086	-2.71912	0.00654554	0.431402
ENSMUSG00000047773	4932411E22Rik	protein_coding	11	89390223	ankyrin-repeat and fibronectin type III domain containing 1		19.628	-0.501714	0.184656	2.71701	0.00658736	0.431402
ENSMUSG00000060512	0610040J01Rik	protein_coding	5	63812363	RIKEN cDNA 0610040J01 gene	C4orf19	221.227	-0.297441	0.109418	2.71839	0.00656002	0.431402
ENSMUSG00000042804	Gpr153	protein_coding	4	152274232	G protein-coupled receptor 153	GPR153	716.262	0.214435	0.0790532	-2.71254	0.00667698	0.435402
ENSMUSG00000028974	Dffa	protein_coding	4	149104146	DNA fragmentation factor, alpha subunit	DFFA	523.33	-0.147423	0.0544263	2.70867	0.00675538	0.437605
ENSMUSG00000043498	9330132A10Rik	pseudogene	18	89293502	RIKEN cDNA 9330132A10 gene		159.223	-0.277388	0.102431	2.70804	0.00676812	0.437605
ENSMUSG00000013622	Atraid	protein_coding	5	31048312	all-trans retinoic acid induced differentiation factor	ATRAID	1394.96	0.142907	0.0529315	-2.69984	0.00693718	0.439698
ENSMUSG00000023944	Hsp90ab1	protein_coding	17	45567775	heat shock protein 90 alpha (cytosolic), class B member 1	HSP90AB1	16564	-0.193147	0.0715027	2.70125	0.00690786	0.439698
ENSMUSG00000024965	Fermt3	protein_coding	19	6998958	fermitin family member 3	FERMT3	41.8209	0.393416	0.146034	-2.69401	0.00705983	0.439698
ENSMUSG00000034911	Ushbp1	protein_coding	8	71384272	Usher syndrome 1C binding protein 1	USHBP1	74.3089	0.360735	0.133651	-2.69908	0.00695314	0.439698
ENSMUSG00000039252	Lgi2	protein_coding	5	52533517	leucine-rich repeat LGI family, member 2	LGI2	1539.06	-0.20622	0.076527	2.69473	0.00704448	0.439698
ENSMUSG00000041617	Ccdc74a	protein_coding	16	17646470	coiled-coil domain containing 74A	CCDC74A	931.495	0.186377	0.0691415	-2.69559	0.00702634	0.439698
ENSMUSG00000045102	Poln	protein_coding	5	34007179	DNA polymerase N	POLN	24.15	0.464302	0.17215	-2.69708	0.00699504	0.439698
ENSMUSG00000052852	Reep1	protein_coding	6	71707561	receptor accessory protein 1	REEP1	1575.24	-0.135401	0.0500913	2.70308	0.00687008	0.439698
ENSMUSG00000068686	Cd59b	protein_coding	2	104069849	CD59b antigen	CD59	17.6662	-0.504949	0.187376	2.69484	0.00704219	0.439698
ENSMUSG00000022210	Dhrs4	protein_coding	14	55478758	dehydrogenase/reductase (SDR family) member 4	DHRS4	274.625	-0.218576	0.0812117	2.69143	0.00711468	0.440492
ENSMUSG00000028017	Egf	protein_coding	3	129677565	epidermal growth factor	EGF	33.5364	0.404493	0.15033	-2.6907	0.00713032	0.440492
ENSMUSG00000057359	Gm17494	processed_transcript	3	122255958	predicted gene, 17494		114.336	0.338012	0.125709	-2.68884	0.00717	0.441157
ENSMUSG00000097885	5031434O11Rik	processed_transcript	3	51560035	RIKEN cDNA 5031434O11 gene		126.17	0.321627	0.119712	-2.68668	0.00721655	0.442238
ENSMUSG00000047879	Usp14	protein_coding	18	9995432	ubiquitin specific peptidase 14	USP14	2091.8	-0.149016	0.0555687	2.68165	0.0073261	0.445374
ENSMUSG00000052384	Nrros	protein_coding	16	32142785	negative regulator of reactive oxygen species	NRROS	80.8747	0.354572	0.132161	-2.68289	0.00729898	0.445374
ENSMUSG00000021219	Rgs6	protein_coding	12	82588292	regulator of G-protein signaling 6	RGS6	331.867	-0.189912	0.0709351	2.67727	0.00742248	0.449443
ENSMUSG00000006522	Itih3	protein_coding	14	30908573	inter-alpha trypsin inhibitor, heavy chain 3	ITIH3	3301.13	0.180078	0.0673578	-2.67345	0.00750747	0.452792
ENSMUSG00000015290	Ubl4a	protein_coding	X	74365718	ubiquitin-like 4A	UBL4A	1072.74	-0.113106	0.0423422	2.67125	0.00755702	0.453482
ENSMUSG00000028221	Tmem55a	protein_coding	4	14864076	transmembrane protein 55A	TMEM55A	1008.2	-0.120764	0.0452248	2.6703	0.00757834	0.453482
ENSMUSG00000086290	Snhg12	lincRNA	4	132308678	small nucleolar RNA host gene 12		265.299	0.221935	0.0832252	-2.66668	0.00766044	0.456604
ENSMUSG00000031555	Adam9	protein_coding	8	24949611	a disintegrin and metallopeptidase domain 9 (meltrin gamma)	ADAM9	1307.23	-0.11592	0.0435569	2.66134	0.00778311	0.462111
ENSMUSG00000028211	Trp53inp1	protein_coding	4	11156431	transformation related protein 53 inducible nuclear protein 1	TP53INP1	881.358	0.185381	0.0698185	-2.65518	0.00792663	0.464294
ENSMUSG00000031137	Fgf13	protein_coding	X	59062145	fibroblast growth factor 13	FGF13	228.472	-0.228211	0.0860172	2.65308	0.00797603	0.464294
ENSMUSG00000038777	Sema6c	protein_coding	3	95160457	sema domain, transmembrane domain (TM), and cytoplasmic domain, (semaphorin) 6C	SEMA6C	280.367	0.224091	0.084439	-2.65388	0.00795724	0.464294
ENSMUSG00000046959	Slc26a1	protein_coding	5	108669878	solute carrier family 26 (sulfate transporter), member 1	SLC26A1	36.5092	-0.392786	0.147916	2.65547	0.00791971	0.464294
ENSMUSG00000066735	Vkorc1l1	protein_coding	5	129941970	vitamin K epoxide reductase complex, subunit 1-like 1	VKORC1L1	874.706	-0.142425	0.0537053	2.65197	0.00800244	0.464294
ENSMUSG00000081984	Dnajb3	protein_coding	1	88204732	DnaJ heat shock protein family (Hsp40) member B3		38.5518	0.378431	0.142601	-2.65378	0.00795956	0.464294
ENSMUSG00000002603	Tgfb1	protein_coding	7	25687002	transforming growth factor, beta 1	TGFB1	23.3071	-0.475927	0.179642	2.64931	0.00806565	0.464429
ENSMUSG00000015759	Cnih1	protein_coding	14	46775582	cornichon family AMPA receptor auxiliary protein 1	CNIH1	1366.18	-0.150485	0.0567959	2.64957	0.00805933	0.464429
ENSMUSG00000044221	Grsf1	protein_coding	5	88659448	G-rich RNA sequence binding factor 1	GRSF1	2523.58	-0.117101	0.0442277	2.64769	0.00810436	0.464904
ENSMUSG00000024376	Epb41l4a	protein_coding	18	33796327	erythrocyte membrane protein band 4.1 like 4a	EPB41L4A	36.3045	-0.433083	0.163707	2.64547	0.00815775	0.465564
ENSMUSG00000035891	Cerk	protein_coding	15	86139128	ceramide kinase	CERK	6001.04	-0.166302	0.0629715	2.64091	0.00826843	0.465564
ENSMUSG00000039428	Tmem135	protein_coding	7	89139714	transmembrane protein 135	TMEM135	1846.29	-0.101476	0.0383998	2.64262	0.00822677	0.465564
ENSMUSG00000045665	Mfsd5	protein_coding	15	102279456	major facilitator superfamily domain containing 5	MFSD5	434.564	-0.179752	0.0680447	2.64168	0.00824952	0.465564
ENSMUSG00000058248	Kcnh1	protein_coding	1	192190774	potassium voltage-gated channel, subfamily H (eag-related), member 1	KCNH1	2127.28	0.148186	0.0561039	-2.64128	0.00825925	0.465564
ENSMUSG00000074627	Mroh8	protein_coding	2	157208550	maestro heat-like repeat family member 8	MROH8	16.2947	0.488712	0.185165	-2.63933	0.00830702	0.466018
ENSMUSG00000091512	Lamtor3	protein_coding	3	137918506	late endosomal/lysosomal adaptor, MAPK and MTOR activator 3	LAMTOR3	541.713	-0.216847	0.0822412	2.63671	0.00837132	0.467905
ENSMUSG00000019966	Kitl	protein_coding	10	100015630	kit ligand	KITLG	3203.37	-0.20297	0.0770722	2.63351	0.00845077	0.46858
ENSMUSG00000021241	Isca2	protein_coding	12	84773270	iron-sulfur cluster assembly 2	ISCA2	622.646	-0.180415	0.0685335	2.63251	0.00847554	0.46858
ENSMUSG00000028020	Glrb	protein_coding	3	80843599	glycine receptor, beta subunit	GLRB	8758.07	-0.127133	0.0482521	2.63476	0.00841965	0.46858
ENSMUSG00000002055	Spag5	protein_coding	11	78301529	sperm associated antigen 5	SPAG5	633.115	0.191536	0.07291	-2.62703	0.00861349	0.474148
ENSMUSG00000018500	Adora2b	protein_coding	11	62248984	adenosine A2b receptor	ADORA2B	84.867	-0.327675	0.124797	2.62565	0.00864824	0.474148
ENSMUSG00000020612	Prkar1a	protein_coding	11	109649405	protein kinase, cAMP dependent regulatory, type I, alpha	PRKAR1A	12316.2	-0.114834	0.0437493	2.62482	0.00866946	0.474148
ENSMUSG00000026207	Speg	protein_coding	1	75375297	SPEG complex locus	SPEG	1136.08	0.220966	0.0842537	-2.62263	0.00872531	0.475498
ENSMUSG00000097750	Gm4673	antisense	7	30956909	predicted gene 4673		155.526	0.331001	0.126326	-2.62022	0.00878727	0.477171
ENSMUSG00000023088	Abcc1	protein_coding	16	14361558	ATP-binding cassette, sub-family C (CFTR/MRP), member 1	ABCC1	821.505	0.164581	0.0631984	-2.6042	0.00920892	0.486452
ENSMUSG00000028661	Epha8	protein_coding	4	136929419	Eph receptor A8	EPHA8	707.93	0.185856	0.0712088	-2.61002	0.00905362	0.486452
ENSMUSG00000032289	Thsd4	protein_coding	9	59966931	thrombospondin, type I, domain containing 4	THSD4	101.944	0.461111	0.176941	-2.60601	0.00916031	0.486452
ENSMUSG00000044244	Il20rb	protein_coding	9	100457719	interleukin 20 receptor beta	IL20RB	572.773	0.2878	0.110521	-2.60404	0.00921322	0.486452
ENSMUSG00000084067	Gm14269	processed_pseudogene	2	170463514	predicted gene 14269		41.0706	-0.508491	0.195012	2.60748	0.00912111	0.486452
ENSMUSG00000097057	Gm17638	lincRNA	15	77961674	predicted gene, 17638		48.1081	0.360223	0.138261	-2.60538	0.00917733	0.486452
ENSMUSG00000097613	Gm17597	lincRNA	15	81800791	predicted gene, 17597		43.9058	0.49787	0.190795	-2.60945	0.00906867	0.486452
ENSMUSG00000098702	1500015A07Rik	antisense	18	61726390	RIKEN cDNA 1500015A07 gene		170.844	0.231903	0.089041	-2.60445	0.00920219	0.486452
ENSMUSG00000078652	Psme3	protein_coding	11	101316213	proteaseome (prosome, macropain) activator subunit 3 (PA28 gamma, Ki)	PSME3	1164.93	-0.158724	0.0610165	2.60132	0.0092865	0.48863
ENSMUSG00000073680	Tmem88b	protein_coding	4	155781591	transmembrane protein 88B	TMEM88B	635.553	-0.20703	0.0796484	2.59929	0.00934159	0.489839
ENSMUSG00000021903	Galnt15	protein_coding	14	32028989	UDP-N-acetyl-alpha-D-galactosamine:polypeptide N-acetylgalactosaminyltransferase 15	GALNT15	986.206	0.255814	0.0985366	-2.59613	0.00942798	0.4911
ENSMUSG00000022391	Rangap1	protein_coding	15	81704248	RAN GTPase activating protein 1	RANGAP1	2313.32	-0.121733	0.0469715	2.59164	0.00955184	0.4911
ENSMUSG00000026878	Rab14	protein_coding	2	35180205	RAB14, member RAS oncogene family	RAB14	3226.58	-0.132942	0.0513013	2.5914	0.00955874	0.4911
ENSMUSG00000028420	Tmem38b	protein_coding	4	53826045	transmembrane protein 38B	TMEM38B	168.667	-0.211394	0.0815141	2.59335	0.00950471	0.4911
ENSMUSG00000029070	Mxra8	protein_coding	4	155839680	matrix-remodelling associated 8	MXRA8	417.686	0.288912	0.111304	-2.59571	0.00943956	0.4911
ENSMUSG00000073016	Uprt	protein_coding	X	104482818	uracil phosphoribosyltransferase	UPRT	82.6456	-0.316901	0.122262	2.59198	0.00954246	0.4911
ENSMUSG00000031150	Ccdc120	protein_coding	X	7731714	coiled-coil domain containing 120	CCDC120	586.392	0.182686	0.0705678	-2.5888	0.00963122	0.493164
ENSMUSG00000021519	Mterf3	protein_coding	13	66906968	mitochondrial transcription termination factor 3	MTERF3	631.615	-0.154621	0.0597592	2.5874	0.00967032	0.493509
ENSMUSG00000005262	Ufd1l	protein_coding	16	18811779	ubiquitin fusion degradation 1 like	UFD1L	1282.23	0.16551	0.0640035	-2.58595	0.00971105	0.493936
ENSMUSG00000001891	Ugp2	protein_coding	11	21321138	UDP-glucose pyrophosphorylase 2	UGP2	2296.57	-0.135967	0.0526681	2.58158	0.0098349	0.494401
ENSMUSG00000022864	D16Ertd472e	protein_coding	16	78544012	DNA segment, Chr 16, ERATO Doi 472, expressed	C21orf91	115.583	-0.241871	0.0936516	2.58267	0.00980397	0.494401
ENSMUSG00000034071	Zfp551	protein_coding	7	12415153	zinc fingr protein 551	ZNF551	237.282	0.221837	0.0858875	-2.58288	0.00979784	0.494401
ENSMUSG00000037243	Zfp692	protein_coding	11	58307069	zinc finger protein 692	ZNF692	512.512	0.308998	0.119717	-2.58106	0.00984979	0.494401
ENSMUSG00000020869	Lrrc59	protein_coding	11	94629767	leucine rich repeat containing 59	LRRC59	1649.68	-0.134963	0.0523235	2.57939	0.00989744	0.494995
ENSMUSG00000027335	Adra1d	protein_coding	2	131545850	adrenergic receptor, alpha 1d	ADRA1D	53.0684	-0.393145	0.152478	2.57838	0.00992651	0.494995
ENSMUSG00000042817	Flt3	protein_coding	5	147330741	FMS-like tyrosine kinase 3	FLT3	798.852	-0.17216	0.0668765	2.57431	0.0100441	0.49923
ENSMUSG00000036553	Sh3tc1	protein_coding	5	35697180	SH3 domain and tetratricopeptide repeats 1	SH3TC1	31.5492	0.448084	0.174172	-2.57265	0.0100924	0.500002
ENSMUSG00000063445	Nmral1	protein_coding	16	4710059	NmrA-like family domain containing 1	NMRAL1	345.309	0.234577	0.0912228	-2.57148	0.0101266	0.50007
ENSMUSG00000029726	Mepce	protein_coding	5	137781906	methylphosphate capping enzyme	MEPCE	785.385	0.113427	0.0441845	-2.56713	0.0102543	0.50312
ENSMUSG00000084845	Tmem240	protein_coding	4	155734800	transmembrane protein 240	TMEM240	1438.05	0.201594	0.0785121	-2.56769	0.010238	0.50312
ENSMUSG00000020354	Sgcd	protein_coding	11	46896253	sarcoglycan, delta (dystrophin-associated glycoprotein)	SGCD	56.4526	0.354344	0.138802	-2.55287	0.0106841	0.508435
ENSMUSG00000020892	Aloxe3	protein_coding	11	69125896	arachidonate lipoxygenase 3	ALOXE3	64.4815	0.394342	0.154493	-2.55248	0.0106958	0.508435
ENSMUSG00000020964	Sel1l	protein_coding	12	91806043	sel-1 suppressor of lin-12-like (C. elegans)	SEL1L	3497.47	-0.156092	0.06096	2.56056	0.0104504	0.508435
ENSMUSG00000021248	Tmed10	protein_coding	12	85340614	transmembrane p24 trafficking protein 10	TMED10	1005.73	-0.13755	0.0538412	2.55473	0.0106269	0.508435
ENSMUSG00000025007	Aldh18a1	protein_coding	19	40550257	aldehyde dehydrogenase 18 family, member A1	ALDH18A1	595.46	-0.155768	0.0610116	2.55309	0.0106771	0.508435
ENSMUSG00000025234	Arih1	protein_coding	9	59388258	ariadne RBR E3 ubiquitin protein ligase 1	ARIH1	3101.46	-0.111961	0.0437091	2.5615	0.010422	0.508435
ENSMUSG00000035885	Cox8a	protein_coding	19	7215158	cytochrome c oxidase subunit VIIIa	COX8A	6848.08	0.187955	0.073535	-2.55599	0.0105886	0.508435
ENSMUSG00000038848	Ythdf1	protein_coding	2	180904377	YTH domain family 1	YTHDF1	1276.28	-0.131994	0.0516972	2.55321	0.0106735	0.508435
ENSMUSG00000045259	Klhdc9	protein_coding	1	171358446	kelch domain containing 9	KLHDC9	91.6282	0.356234	0.139191	-2.55932	0.0104878	0.508435
ENSMUSG00000091971	Hspa1a	protein_coding	17	34969190	heat shock protein 1A	HSPA1A	41.8144	-0.354054	0.138379	2.55858	0.0105101	0.508435
ENSMUSG00000043614	Vps37d	protein_coding	5	135072900	vacuolar protein sorting 37D	VPS37D	238.747	0.214042	0.0839586	-2.54938	0.0107914	0.511385
ENSMUSG00000022054	Nefm	protein_coding	14	68082590	neurofilament, medium polypeptide	NEFM	1227.23	-0.309576	0.121744	2.54284	0.0109954	0.516149
ENSMUSG00000042523	Dnal1	protein_coding	12	84114366	dynein, axonemal, light chain 1	DNAL1	949.501	-0.146382	0.0575225	2.54478	0.0109346	0.516149
ENSMUSG00000044681	Cnpy1	protein_coding	5	28200819	canopy FGF signaling regulator 1	CNPY1	7541.73	0.267251	0.105103	-2.54276	0.010998	0.516149
ENSMUSG00000057134	Ado	protein_coding	10	67544512	2-aminoethanethiol (cysteamine) dioxygenase	ADO	2572	-0.0850434	0.0334575	2.54183	0.0110272	0.516149
ENSMUSG00000038602	Slc35f1	protein_coding	10	52690533	solute carrier family 35, member F1	SLC35F1	572.167	-0.181349	0.0713775	2.5407	0.011063	0.516241
ENSMUSG00000038264	Sema7a	protein_coding	9	57940112	sema domain, immunoglobulin domain (Ig), and GPI membrane anchor, (semaphorin) 7A	SEMA7A	3316.56	-0.183468	0.0722737	2.53852	0.0111323	0.517889
ENSMUSG00000025240	Sacm1l	protein_coding	9	123529759	SAC1 suppressor of actin mutations 1-like (yeast)	SACM1L	4111.49	-0.123507	0.0486738	2.53745	0.0111663	0.517891
ENSMUSG00000057672	Pkn1	protein_coding	8	83666536	protein kinase N1	PKN1	795.081	0.139165	0.054903	-2.53474	0.0112531	0.520336
ENSMUSG00000014786	Slc9a5	protein_coding	8	105348843	solute carrier family 9 (sodium/hydrogen exchanger), member 5	SLC9A5	518.738	0.25208	0.0997069	-2.52821	0.0114645	0.522201
ENSMUSG00000029875	Ccdc184	protein_coding	15	98167806	coiled-coil domain containing 184	CCDC184	219.358	-0.258819	0.102257	2.53106	0.0113717	0.522201
ENSMUSG00000030048	Gkn3	protein_coding	6	87383256	gastrokine 3		75.6208	0.402226	0.158994	-2.52982	0.011412	0.522201
ENSMUSG00000040649	Rimklb	protein_coding	6	122447296	ribosomal modification protein rimK-like family member B	RIMKLB	583.477	0.176207	0.0695867	-2.53219	0.0113352	0.522201
ENSMUSG00000041028	Ghitm	protein_coding	14	37120444	growth hormone inducible transmembrane protein	GHITM	10508.8	-0.133236	0.0526946	2.52845	0.0114567	0.522201
ENSMUSG00000016257	Slmo2	protein_coding	2	174465067	slowmo homolog 2 (Drosophila)	PRELID3B	1112.8	-0.131658	0.0521738	2.52345	0.0116208	0.527745
ENSMUSG00000073471	Rsph3a	protein_coding	17	7945653	radial spoke 3A homolog (Chlamydomonas)	RSPH3	62.0316	0.2919	0.115796	-2.52083	0.011708	0.530126
ENSMUSG00000032285	Dnaja4	protein_coding	9	54698873	DnaJ heat shock protein family (Hsp40) member A4	DNAJA4	736.958	-0.148897	0.0591447	2.5175	0.0118191	0.532
ENSMUSG00000096977	Gm10827	lincRNA	10	18235053	predicted gene 10827		28.1305	0.434215	0.172449	-2.51793	0.0118048	0.532
ENSMUSG00000024887	Asah2	protein_coding	19	31984654	N-acylsphingosine amidohydrolase 2	ASAH2	335.157	-0.250522	0.0996573	2.51383	0.0119427	0.534411
ENSMUSG00000074093	Svip	protein_coding	7	51997171	small VCP/p97-interacting protein	SVIP	1393.7	-0.140673	0.0559397	2.51472	0.0119127	0.534411
ENSMUSG00000055720	Ubl7	protein_coding	9	57910979	ubiquitin-like 7 (bone marrow stromal cell-derived)	UBL7	489.352	-0.212232	0.0844733	2.51242	0.0119907	0.534987
ENSMUSG00000032418	Me1	protein_coding	9	86581371	malic enzyme 1, NADP(+)-dependent, cytosolic	ME1	485.153	-0.180589	0.0719713	2.50919	0.0121009	0.537236
ENSMUSG00000037905	Bri3bp	protein_coding	5	125441568	Bri3 binding protein	BRI3BP	2399.85	-0.0916858	0.0365445	2.50888	0.0121115	0.537236
ENSMUSG00000037772	Mrpl23	protein_coding	7	142532686	mitochondrial ribosomal protein L23	MRPL23	74.7969	0.328659	0.131205	-2.50493	0.0122475	0.538572
ENSMUSG00000038642	Ctss	protein_coding	3	95526786	cathepsin S	CTSS	1175.79	0.166118	0.0663018	-2.50549	0.0122283	0.538572
ENSMUSG00000060373	Hnrnpc	protein_coding	14	52073380	heterogeneous nuclear ribonucleoprotein C	HNRNPC	2908.89	-0.163508	0.0652631	2.50536	0.0122326	0.538572
ENSMUSG00000001467	Cyp51	protein_coding	5	4081145	cytochrome P450, family 51	CYP51A1	1261.04	-0.165491	0.0665844	2.48544	0.0129391	0.538614
ENSMUSG00000002043	Trappc6a	protein_coding	7	19508395	trafficking protein particle complex 6A	TRAPPC6A	163.152	0.304522	0.123309	-2.46958	0.0135273	0.538614
ENSMUSG00000006403	Adamts4	protein_coding	1	171250421	a disintegrin-like and metallopeptidase (reprolysin type) with thrombospondin type 1 motif, 4	ADAMTS4	515.196	-0.302866	0.122504	2.47229	0.0134251	0.538614
ENSMUSG00000007216	Zfp775	protein_coding	6	48602063	zinc finger protein 775	ZNF775	194.219	0.254687	0.101882	-2.49983	0.0124253	0.538614
ENSMUSG00000012819	Cdh23	protein_coding	10	60302748	cadherin 23 (otocadherin)	CDH23	126.599	0.256012	0.103675	-2.46935	0.0135357	0.538614
ENSMUSG00000018882	Mrpl45	protein_coding	11	97315716	mitochondrial ribosomal protein L45	MRPL45	1069.28	0.0971978	0.0388731	-2.50039	0.0124058	0.538614
ENSMUSG00000019027	Dnah1	protein_coding	14	31260375	dynein, axonemal, heavy chain 1	DNAH1	19.1811	-0.449035	0.180226	2.49151	0.0127201	0.538614
ENSMUSG00000019866	Aim1	protein_coding	10	43950636	absent in melanoma 1	AIM1	27.8034	0.434772	0.175598	-2.47595	0.0132884	0.538614
ENSMUSG00000021038	Vipas39	protein_coding	12	87238875	VPS33B interacting protein, apical-basolateral polarity regulator, spe-39 homolog	VIPAS39	1449.9	0.118039	0.0476403	-2.47772	0.0132225	0.538614
ENSMUSG00000022546	Gpt	protein_coding	15	76696764	glutamic pyruvic transaminase, soluble	GPT	260.172	0.193274	0.0777602	-2.48551	0.0129366	0.538614
ENSMUSG00000025137	Pcyt2	protein_coding	11	120610087	phosphate cytidylyltransferase 2, ethanolamine	PCYT2	1427.76	0.143096	0.0576041	-2.48413	0.0129869	0.538614
ENSMUSG00000025979	Mob4	protein_coding	1	55131231	MOB family member 4, phocein	MOB4	2076.86	-0.135913	0.0543459	2.50089	0.0123883	0.538614
ENSMUSG00000027408	Cpxm1	protein_coding	2	130390775	carboxypeptidase X 1 (M14 family)	CPXM1	62.1596	0.334749	0.134443	-2.48989	0.0127784	0.538614
ENSMUSG00000028414	Fktn	protein_coding	4	53713998	fukutin	FKTN	1379.62	-0.144907	0.0579527	2.50043	0.0124042	0.538614
ENSMUSG00000028443	Nudt2	protein_coding	4	41465151	nudix (nucleoside diphosphate linked moiety X)-type motif 2	NUDT2	367.177	0.180796	0.0727313	-2.48581	0.0129257	0.538614
ENSMUSG00000029128	Rab28	protein_coding	5	41624976	RAB28, member RAS oncogene family	RAB28	1543.74	-0.115515	0.0465246	2.48289	0.0130322	0.538614
ENSMUSG00000033319	Fem1c	protein_coding	18	46501746	fem-1 homolog c (C.elegans)	FEM1C	1224.06	-0.123952	0.0498323	2.48737	0.012869	0.538614
ENSMUSG00000034035	Ccdc17	protein_coding	4	116596654	coiled-coil domain containing 17	CCDC17	60.1075	0.311852	0.124803	-2.49875	0.0124631	0.538614
ENSMUSG00000036676	Tmtc3	protein_coding	10	100443902	transmembrane and tetratricopeptide repeat containing 3	TMTC3	439.494	-0.167747	0.0675636	2.4828	0.0130354	0.538614
ENSMUSG00000038374	Rbm8a	protein_coding	3	96629933	RNA binding motif protein 8a	RBM8A	786.212	-0.174052	0.0697551	2.49519	0.0125889	0.538614
ENSMUSG00000040006	Ginm1	protein_coding	10	7767947	glycoprotein integral membrane 1	GINM1	595.979	0.132702	0.0535665	-2.47733	0.0132369	0.538614
ENSMUSG00000041238	Rbbp8	protein_coding	18	11633276	retinoblastoma binding protein 8	RBBP8	329.109	-0.174132	0.0696018	2.50183	0.0123554	0.538614
ENSMUSG00000043542	Zc2hc1a	protein_coding	3	7503483	zinc finger, C2HC-type containing 1A	ZC2HC1A	1574.57	-0.128656	0.0518472	2.48145	0.013085	0.538614
ENSMUSG00000045314	Sowahb	protein_coding	5	93041123	sosondowah ankyrin repeat domain family member B	SOWAHB	954.567	-0.191191	0.0771036	2.47967	0.0131505	0.538614
ENSMUSG00000047246	Hist1h2be	protein_coding	13	23583742	histone cluster 1, H2be	HIST1H2BF	229.648	-0.244745	0.0989862	2.47252	0.0134166	0.538614
ENSMUSG00000047284	Neurl4	protein_coding	11	69901072	neuralized E3 ubiquitin protein ligase 4	NEURL4	2352.46	0.129549	0.0521806	-2.48271	0.0130388	0.538614
ENSMUSG00000048534	Amica1	protein_coding	9	45079183	adhesion molecule, interacts with CXADR antigen 1	JAML	183.694	0.259925	0.104334	-2.49128	0.0127284	0.538614
ENSMUSG00000051705	Senp8	protein_coding	9	59734259	SUMO/sentrin specific peptidase 8	SENP8	192.913	-0.227583	0.0920425	2.47259	0.0134138	0.538614
ENSMUSG00000054931	Zkscan4	protein_coding	13	21478907	zinc finger with KRAB and SCAN domains 4	ZKSCAN4	132.07	0.253743	0.102198	-2.48284	0.0130338	0.538614
ENSMUSG00000070527	Mkrn3	protein_coding	7	62417593	makorin, ring finger protein, 3	MKRN3	90.8514	0.338919	0.136559	-2.48185	0.01307	0.538614
ENSMUSG00000071042	Rasgrp3	protein_coding	17	75435905	RAS, guanyl releasing protein 3	RASGRP3	230.696	-0.209803	0.0841769	2.49241	0.0126879	0.538614
ENSMUSG00000071266	Zfp946	protein_coding	17	22424222	zinc finger protein 946		507.863	-0.177255	0.0716432	2.47413	0.013356	0.538614
ENSMUSG00000075700	Selenot	protein_coding	3	58576636	selenoprotein T	SELENOT	2904.8	-0.164758	0.066677	2.47098	0.0134742	0.538614
ENSMUSG00000087040	Gm14033	lincRNA	2	55411790	predicted gene 14033		549.778	-0.177112	0.0713886	2.48096	0.0131029	0.538614
ENSMUSG00000087216	E130111B04Rik	antisense	11	102030268	RIKEN cDNA E130111B04 gene		24.1917	0.424487	0.170373	-2.49152	0.0127197	0.538614
ENSMUSG00000089917	Uckl1	protein_coding	2	181569149	uridine-cytidine kinase 1-like 1	UCKL1	639.35	0.165935	0.0671505	-2.47109	0.0134703	0.538614
ENSMUSG00000096727	Psmb9	protein_coding	17	34181988	proteasome (prosome, macropain) subunit, beta type 9 (large multifunctional peptidase 2)	PSMB9	34.0133	0.422755	0.171235	-2.46886	0.0135545	0.538614
ENSMUSG00000062169	Cnih4	protein_coding	1	181144693	cornichon family AMPA receptor auxiliary protein 4	CNIH4	977.934	-0.134994	0.0547165	2.46716	0.0136189	0.539767
ENSMUSG00000038375	Trp53inp2	protein_coding	2	155381059	transformation related protein 53 inducible nuclear protein 2	TP53INP2	997.071	-0.246163	0.099897	2.46417	0.0137331	0.542886
ENSMUSG00000028464	Tpm2	protein_coding	4	43514711	tropomyosin 2, beta	TPM2	260.431	-0.280369	0.113892	2.4617	0.0138279	0.543815
ENSMUSG00000097156	Gm3764	lincRNA	3	88206813	predicted gene 3764		759.774	0.280292	0.113826	-2.46246	0.0137988	0.543815
ENSMUSG00000005483	Dnajb1	protein_coding	8	83608193	DnaJ heat shock protein family (Hsp40) member B1	DNAJB1	938.327	-0.196308	0.0799626	2.455	0.0140884	0.546241
ENSMUSG00000019785	Clvs2	protein_coding	10	33512286	clavesin 2	CLVS2	156.878	-0.212076	0.0863188	2.45689	0.0140146	0.546241
ENSMUSG00000057531	Dtnbp1	protein_coding	13	44922079	dystrobrevin binding protein 1	DTNBP1	798.615	-0.159324	0.0648915	2.45524	0.014079	0.546241
ENSMUSG00000060935	Tmem263	protein_coding	10	85102627	transmembrane protein 263	TMEM263	854.104	-0.115194	0.0469299	2.45459	0.0141044	0.546241
ENSMUSG00000067071	Hes6	protein_coding	1	91411483	hairy and enhancer of split 6	HES6	321.943	0.207766	0.0844987	-2.4588	0.0139401	0.546241
ENSMUSG00000068122	Agtr2	protein_coding	X	21484544	angiotensin II receptor, type 2	AGTR2	32.4087	-0.417967	0.170051	2.4579	0.0139753	0.546241
ENSMUSG00000109147	4930431P19Rik	transcribed_processed_pseudogene	7	109752320	RIKEN cDNA 4930431P19 gene		119.245	0.239438	0.0976677	-2.45155	0.0142241	0.549483
ENSMUSG00000034324	Tmem132c	protein_coding	5	127241808	transmembrane protein 132C	TMEM132C	1435.32	0.165615	0.0676132	-2.44945	0.0143074	0.551306
ENSMUSG00000021548	Ccnh	protein_coding	13	85189408	cyclin H	CCNH	1071.53	-0.140611	0.0575501	2.44328	0.0145545	0.55327
ENSMUSG00000026535	Ifi202b	protein_coding	1	173962568	interferon activated gene 202B		18.9533	0.520605	0.213241	-2.44139	0.014631	0.55327
ENSMUSG00000030966	Trim21	protein_coding	7	102557921	tripartite motif-containing 21	TRIM21	103.838	0.260521	0.106664	-2.44245	0.0145879	0.55327
ENSMUSG00000037400	Atp11b	protein_coding	3	35754106	ATPase, class VI, type 11B	ATP11B	1781.45	0.176226	0.0721147	-2.44368	0.0145382	0.55327
ENSMUSG00000037669	Ldah	protein_coding	12	8208107	lipid droplet associated hydrolase	LDAH	658.489	-0.140679	0.0576328	2.44096	0.0146485	0.55327
ENSMUSG00000038172	Ttc39b	protein_coding	4	83220300	tetratricopeptide repeat domain 39B	TTC39B	2049.22	-0.239242	0.0978815	2.4442	0.0145174	0.55327
ENSMUSG00000038550	Ciart	protein_coding	3	95878503	circadian associated repressor of transcription	CIART	280.362	0.310437	0.127143	-2.44165	0.0146205	0.55327
ENSMUSG00000063531	Sema3e	protein_coding	5	14025276	sema domain, immunoglobulin domain (Ig), short basic domain, secreted, (semaphorin) 3E	SEMA3E	580.705	-0.171814	0.0702283	2.4465	0.014425	0.55327
ENSMUSG00000001082	Mfsd10	protein_coding	5	34633642	major facilitator superfamily domain containing 10	MFSD10	268.095	0.198349	0.0813531	-2.43813	0.0147636	0.553507
ENSMUSG00000002769	Gnmt	protein_coding	17	46725664	glycine N-methyltransferase	GNMT	102.786	0.388929	0.159467	-2.43894	0.0147305	0.553507
ENSMUSG00000021373	Cap2	protein_coding	13	46501848	CAP, adenylate cyclase-associated protein, 2 (yeast)	CAP2	2508.84	-0.114679	0.0470157	2.43916	0.0147216	0.553507
ENSMUSG00000027668	Mfn1	protein_coding	3	32529465	mitofusin 1	MFN1	1756.25	-0.124737	0.0512448	2.43413	0.0149275	0.554894
ENSMUSG00000029634	Rnf6	protein_coding	5	146209192	ring finger protein (C3H2C3 type) 6	RNF6	2654.58	-0.127468	0.0523268	2.436	0.0148507	0.554894
ENSMUSG00000031887	Tradd	protein_coding	8	105258286	TNFRSF1A-associated via death domain	TRADD	149.064	-0.229549	0.094301	2.43421	0.0149242	0.554894
ENSMUSG00000054423	Cadps	protein_coding	14	12372563	Ca2+-dependent secretion activator	CADPS	5340.27	-0.133426	0.0548278	2.43355	0.0149515	0.554894
ENSMUSG00000062906	Hdac10	protein_coding	15	89123307	histone deacetylase 10	HDAC10	271.218	0.199874	0.082158	-2.4328	0.0149824	0.554894
ENSMUSG00000032925	Itgbl1	protein_coding	14	123659971	integrin, beta-like 1	ITGBL1	48.1154	0.412884	0.170015	-2.42851	0.0151608	0.559198
ENSMUSG00000042286	Stab1	protein_coding	14	31139013	stabilin 1	STAB1	204.338	0.281567	0.115955	-2.42825	0.0151719	0.559198
ENSMUSG00000039997	Ifi203	protein_coding	1	173920407	interferon activated gene 203	IFI16	35.4235	-0.504637	0.207968	2.42652	0.0152446	0.560524
ENSMUSG00000021779	Thrb	protein_coding	14	17660960	thyroid hormone receptor beta	THRB	279.719	-0.17932	0.0739701	2.42422	0.0153413	0.562724
ENSMUSG00000022299	Slc25a32	protein_coding	15	39094191	solute carrier family 25, member 32	SLC25A32	368.505	0.150691	0.0621947	-2.42289	0.0153976	0.563434
ENSMUSG00000029307	Dmp1	protein_coding	5	104202613	dentin matrix protein 1	DMP1	144.526	-0.276402	0.114285	2.41854	0.0155829	0.563459
ENSMUSG00000046442	Ppm1e	protein_coding	11	87226906	protein phosphatase 1E (PP2C domain containing)	PPM1E	1157.59	-0.173234	0.0715766	2.42026	0.0155093	0.563459
ENSMUSG00000062270	Morf4l1	protein_coding	9	90091665	mortality factor 4 like 1	MORF4L1	549.522	-0.20643	0.0853114	2.41972	0.0155323	0.563459
ENSMUSG00000085586	Gm11613	processed_transcript	11	97644184	predicted gene 11613		131.959	0.245632	0.101537	-2.41914	0.0155574	0.563459
ENSMUSG00000108732	2310043P16Rik	TEC	7	34389732	RIKEN cDNA 2310043P16 gene		24.2833	0.404607	0.167205	-2.41982	0.0155281	0.563459
ENSMUSG00000023942	Slc29a1	protein_coding	17	45585200	solute carrier family 29 (nucleoside transporters), member 1	SLC29A1	551.581	0.169107	0.0699822	-2.41642	0.0156738	0.565407
ENSMUSG00000089774	Slc5a3	protein_coding	16	92058322	solute carrier family 5 (inositol transporters), member 3	SLC5A3	1252.09	-0.276171	0.114376	2.4146	0.0157526	0.566908
ENSMUSG00000017686	Rhot1	protein_coding	11	80209019	ras homolog family member T1	RHOT1	3144.75	-0.100743	0.0417868	2.41089	0.0159138	0.567358
ENSMUSG00000033813	Tcea1	protein_coding	1	4857814	transcription elongation factor A (SII) 1	TCEA1	434.431	-0.191747	0.0795187	2.41134	0.015894	0.567358
ENSMUSG00000036564	Ndrg4	protein_coding	8	95676980	N-myc downstream regulated gene 4	NDRG4	19987.4	-0.150862	0.0625523	2.41177	0.0158751	0.567358
ENSMUSG00000101878	Gm8203	processed_pseudogene	6	116173737	predicted pseudogene 8203		15.3094	-0.479488	0.198763	2.41237	0.0158494	0.567358
ENSMUSG00000024587	Nars	protein_coding	18	64499665	asparaginyl-tRNA synthetase	NARS	5561.14	-0.0850916	0.0353545	2.40681	0.0160924	0.568863
ENSMUSG00000030409	Dmpk	protein_coding	7	19083849	dystrophia myotonica-protein kinase	DMPK	103.33	0.317527	0.131813	-2.40892	0.016	0.568863
ENSMUSG00000034161	Scx	protein_coding	15	76457438	scleraxis	SCX	298.446	0.199153	0.0827271	-2.40735	0.0160687	0.568863
ENSMUSG00000043687	1190005I06Rik	protein_coding	8	120608602	RIKEN cDNA 1190005I06 gene	C16orf74	15.5135	0.46306	0.192419	-2.40652	0.0161052	0.568863
ENSMUSG00000020283	Pex13	protein_coding	11	23646479	peroxisomal biogenesis factor 13	PEX13	1356.02	-0.122832	0.051094	2.40404	0.0162148	0.56919
ENSMUSG00000038156	Spon1	protein_coding	7	113765998	spondin 1, (f-spondin) extracellular matrix protein	SPON1	2283.48	-0.107661	0.0448039	2.40294	0.0162636	0.56919
ENSMUSG00000038545	Cul7	protein_coding	17	46650337	cullin 7	CUL7	757.471	0.148319	0.0616724	-2.40494	0.0161749	0.56919
ENSMUSG00000055963	Triqk	protein_coding	4	12906838	triple QxxK/R motif containing	TRIQK	264.54	-0.220916	0.0919305	2.40307	0.0162579	0.56919
ENSMUSG00000008129	4930432K21Rik	protein_coding	8	84148025	RIKEN cDNA 4930432K21 gene	C19orf57	73.8717	0.295475	0.12319	-2.39852	0.0164614	0.569581
ENSMUSG00000021111	Papola	protein_coding	12	105784694	poly (A) polymerase alpha	PAPOLA	2138.41	-0.117658	0.0490095	2.40071	0.0163632	0.569581
ENSMUSG00000022332	Khdrbs3	protein_coding	15	68928420	KH domain containing, RNA binding, signal transduction associated 3	KHDRBS3	507.77	-0.171593	0.0715113	2.39952	0.0164167	0.569581
ENSMUSG00000030509	Asb7	protein_coding	7	66644565	ankyrin repeat and SOCS box-containing 7	ASB7	561.768	0.130945	0.0545802	-2.39913	0.0164341	0.569581
ENSMUSG00000048482	Bdnf	protein_coding	2	109674700	brain derived neurotrophic factor	BDNF	446.348	-0.292649	0.121916	2.40041	0.0163769	0.569581
ENSMUSG00000029600	Rita1	protein_coding	5	120594305	RBPJ interacting and tubulin associated 1	RITA1	347.895	-0.20501	0.0855063	2.39761	0.0165026	0.569715
ENSMUSG00000052551	Adarb2	protein_coding	13	8202866	adenosine deaminase, RNA-specific, B2	ADARB2	706.217	0.165324	0.0689972	-2.3961	0.0165705	0.570766
ENSMUSG00000030170	Wnt5b	protein_coding	6	119432531	wingless-type MMTV integration site family, member 5B	WNT5B	19.605	-0.446857	0.18663	2.39434	0.0166503	0.572222
ENSMUSG00000000794	Kcnn3	protein_coding	3	89520164	potassium intermediate/small conductance calcium-activated channel, subfamily N, member 3	KCNN3	121.058	-0.289146	0.121153	2.38661	0.0170045	0.573831
ENSMUSG00000020282	Rhbdf1	protein_coding	11	32209585	rhomboid 5 homolog 1	RHBDF1	233.126	0.218534	0.0917764	-2.38116	0.0172581	0.573831
ENSMUSG00000021179	Nrde2	protein_coding	12	100125452	nrde-2 necessary for RNA interference, domain containing	NRDE2	717.912	0.1941	0.0812103	-2.39009	0.0168445	0.573831
ENSMUSG00000026211	Obsl1	protein_coding	1	75479310	obscurin-like 1	OBSL1	384.85	0.178027	0.074633	-2.38537	0.017062	0.573831
ENSMUSG00000028582	Cc2d1b	protein_coding	4	108619940	coiled-coil and C2 domain containing 1B	CC2D1B	539.684	0.196046	0.0821895	-2.3853	0.0170653	0.573831
ENSMUSG00000032841	Prr5l	protein_coding	2	101714285	proline rich 5 like	PRR5L	251.475	-0.218118	0.0915638	2.38215	0.017212	0.573831
ENSMUSG00000034336	Ina	protein_coding	19	47014698	internexin neuronal intermediate filament protein, alpha	INA	1680.67	-0.220096	0.0921025	2.38968	0.0168629	0.573831
ENSMUSG00000037771	Slc32a1	protein_coding	2	158610767	solute carrier family 32 (GABA vesicular transporter), member 1	SLC32A1	1419.83	-0.248027	0.104077	2.38311	0.0171673	0.573831
ENSMUSG00000039988	Ankrd13c	protein_coding	3	157947239	ankyrin repeat domain 13c	ANKRD13C	1837.3	-0.127337	0.0534784	2.3811	0.0172612	0.573831
ENSMUSG00000047617	BC029214	protein_coding	2	25455141	cDNA sequence BC029214	C9orf142	1143.84	0.192558	0.0807257	-2.38533	0.0170636	0.573831
ENSMUSG00000052949	Rnf157	protein_coding	11	116336353	ring finger protein 157	RNF157	1056.71	-0.177651	0.0742634	2.39217	0.0167492	0.573831
ENSMUSG00000077450	Rab11b	protein_coding	17	33742484	RAB11B, member RAS oncogene family	RAB11B	618.959	-0.170284	0.0715086	2.38131	0.0172512	0.573831
ENSMUSG00000078861	Zfp931	protein_coding	2	178067695	zinc finger protein 931	ZNF559-ZNF177	400.476	-0.167365	0.0702091	2.38381	0.0171346	0.573831
ENSMUSG00000097537	2610020C07Rik	lincRNA	16	11203383	RIKEN cDNA 2610020C07 gene		68.0619	0.289844	0.121713	-2.38136	0.0172486	0.573831
ENSMUSG00000099964	Gm29514	antisense	1	146419436	predicted gene 29514		58.1544	-0.306387	0.128509	2.38417	0.0171176	0.573831
ENSMUSG00000020720	Psmd12	protein_coding	11	107479484	proteasome (prosome, macropain) 26S subunit, non-ATPase, 12	PSMD12	1658.07	-0.107164	0.045176	2.37215	0.0176849	0.576514
ENSMUSG00000022257	Laptm4b	protein_coding	15	34238026	lysosomal-associated protein transmembrane 4B	LAPTM4B	1665.8	-0.138142	0.0582527	2.37142	0.0177197	0.576514
ENSMUSG00000024862	Klc2	protein_coding	19	5107746	kinesin light chain 2	KLC2	3238.54	-0.140404	0.0591452	2.37389	0.017602	0.576514
ENSMUSG00000029061	Mmp23	protein_coding	4	155650655	matrix metallopeptidase 23	MMP23B	153.742	0.256564	0.108143	-2.37245	0.0176705	0.576514
ENSMUSG00000029403	Cdkl2	protein_coding	5	92006074	cyclin-dependent kinase-like 2 (CDC2-related kinase)	CDKL2	325.321	-0.159516	0.0671786	2.3745	0.0175728	0.576514
ENSMUSG00000038121	Fam210a	protein_coding	18	68260187	family with sequence similarity 210, member A	FAM210A	1662.21	-0.139848	0.0589502	2.37231	0.0176774	0.576514
ENSMUSG00000060950	Trmt61a	protein_coding	12	111678105	tRNA methyltransferase 61A	TRMT61A	176.793	-0.206111	0.0867804	2.37508	0.017545	0.576514
ENSMUSG00000062203	Gspt1	protein_coding	16	11219292	G1 to S phase transition 1	GSPT1	1408.05	-0.115991	0.0488344	2.37518	0.0175403	0.576514
ENSMUSG00000068923	Syt11	protein_coding	3	88744700	synaptotagmin XI	SYT11	9451.28	-0.0832051	0.0350628	2.37303	0.0176428	0.576514
ENSMUSG00000110016	Gm20751	lincRNA	13	43716791	predicted gene, 20751		17.9842	0.433381	0.182591	-2.3735	0.0176203	0.576514
ENSMUSG00000049971	Glt1d1	protein_coding	5	127632262	glycosyltransferase 1 domain containing 1	GLT1D1	291.609	0.302084	0.127523	-2.36885	0.0178435	0.579305
ENSMUSG00000004187	Kifc2	protein_coding	15	76660641	kinesin family member C2	KIFC2	2109.43	0.188369	0.0795841	-2.36692	0.0179367	0.58109
ENSMUSG00000021040	Slirp	protein_coding	12	87443896	SRA stem-loop interacting RNA binding protein	SLIRP	827.768	-0.114226	0.0482877	2.36552	0.0180047	0.58109
ENSMUSG00000074218	Cox7a1	protein_coding	7	30184144	cytochrome c oxidase subunit VIIa 1	COX7A1	128.576	-0.234108	0.0989735	2.36536	0.0180127	0.58109
ENSMUSG00000040703	Cyp2s1	protein_coding	7	25802475	cytochrome P450, family 2, subfamily s, polypeptide 1	CYP2S1	57.9342	-0.351621	0.14878	2.36336	0.0181102	0.583004
ENSMUSG00000029605	Oas1b	polymorphic_pseudogene	5	120812635	2'-5' oligoadenylate synthetase 1B	OAS1	25.0286	0.47705	0.20203	-2.36128	0.0182118	0.58417
ENSMUSG00000034684	Sema3f	protein_coding	9	107681500	sema domain, immunoglobulin domain (Ig), short basic domain, secreted, (semaphorin) 3F	SEMA3F	102.793	0.330012	0.139871	-2.3594	0.0183045	0.58417
ENSMUSG00000042305	Tmem183a	protein_coding	1	134346097	transmembrane protein 183A	TMEM183A	1956.23	-0.103509	0.0438978	2.35795	0.0183761	0.58417
ENSMUSG00000066233	Tmem42	protein_coding	9	123021326	transmembrane protein 42	TMEM42	127.909	-0.232754	0.0986379	2.35968	0.0182908	0.58417
ENSMUSG00000073532	Gm7276	protein_coding	18	77185006	predicted gene 7276		82.2398	0.271062	0.114948	-2.35812	0.0183678	0.58417
ENSMUSG00000074340	Ovgp1	protein_coding	3	105973711	oviductal glycoprotein 1	OVGP1	103.589	0.349912	0.148219	-2.36078	0.0182366	0.58417
ENSMUSG00000045975	C2cd2	protein_coding	16	97855210	C2 calcium-dependent domain containing 2	C2CD2	430.626	-0.161443	0.0685927	2.35365	0.01859	0.589281
ENSMUSG00000105572	Gm43300	TEC	3	119727748	predicted gene 43300		69.1031	0.323863	0.137629	-2.35317	0.0186142	0.589281
ENSMUSG00000025722	Wdr73	protein_coding	7	80890723	WD repeat domain 73	WDR73	548.393	0.1463	0.0624745	-2.34176	0.0191933	0.597389
ENSMUSG00000026737	Pip4k2a	protein_coding	2	18842255	phosphatidylinositol-5-phosphate 4-kinase, type II, alpha	PIP4K2A	1108.24	-0.144068	0.0614942	2.34278	0.0191406	0.597389
ENSMUSG00000029361	Nos1	protein_coding	5	117781032	nitric oxide synthase 1, neuronal	NOS1	1718.06	0.218641	0.0933157	-2.34302	0.0191282	0.597389
ENSMUSG00000038072	Galnt11	protein_coding	5	25221904	UDP-N-acetyl-alpha-D-galactosamine:polypeptide N-acetylgalactosaminyltransferase 11	GALNT11	1510.8	0.10563	0.045048	-2.34482	0.0190362	0.597389
ENSMUSG00000038546	Ranbp9	protein_coding	13	43402673	RAN binding protein 9	RANBP9	1907.08	-0.105175	0.0449217	2.34131	0.0192164	0.597389
ENSMUSG00000040455	Usp45	protein_coding	4	21767156	ubiquitin specific petidase 45	USP45	1926.79	-0.122809	0.0524561	2.34119	0.0192226	0.597389
ENSMUSG00000044037	Als2cl	protein_coding	9	110879870	ALS2 C-terminal like	ALS2CL	187.877	0.221822	0.0945963	-2.34493	0.0190304	0.597389
ENSMUSG00000048004	Tmem196	protein_coding	12	119945957	transmembrane protein 196	TMEM196	77.57	-0.27034	0.115217	2.34637	0.0189575	0.597389
ENSMUSG00000097944	A130014A01Rik	bidirectional_promoter_lncRNA	8	120101582	RIKEN cDNA A130014A01 gene		119.364	0.244996	0.104626	-2.34164	0.019199	0.597389
ENSMUSG00000024013	Fgd2	protein_coding	17	29360914	FYVE, RhoGEF and PH domain containing 2	FGD2	31.1152	0.383255	0.164054	-2.33615	0.0194836	0.603382
ENSMUSG00000028243	Ubxn2b	protein_coding	4	6191098	UBX domain protein 2B	UBXN2B	609.272	-0.190086	0.0813744	2.33594	0.0194945	0.603382
ENSMUSG00000052566	Hook2	protein_coding	8	84990603	hook microtubule tethering protein 2	HOOK2	163.714	0.199503	0.0854934	-2.33354	0.0196197	0.60424
ENSMUSG00000079242	C730034F03Rik	protein_coding	15	89429589	RIKEN cDNA C730034F03 gene		37.5244	0.329087	0.141014	-2.33372	0.0196105	0.60424
ENSMUSG00000105504	Gbp5	protein_coding	3	142493978	guanylate binding protein 5	GBP5	38.7536	0.361049	0.154748	-2.33314	0.0196411	0.60424
ENSMUSG00000022416	Cacna1i	protein_coding	15	80287238	calcium channel, voltage-dependent, alpha 1I subunit	CACNA1I	1107.29	0.18139	0.0778033	-2.33139	0.019733	0.604631
ENSMUSG00000097451	Rian	processed_transcript	12	109603940	RNA imprinted and accumulated in nucleus	MEG8	12522	0.151284	0.0648899	-2.3314	0.0197324	0.604631
ENSMUSG00000046947	Adck2	protein_coding	6	39573873	aarF domain containing kinase 2	ADCK2	237.835	0.206166	0.0884909	-2.3298	0.0198166	0.605976
ENSMUSG00000022772	Senp5	protein_coding	16	31962506	SUMO/sentrin specific peptidase 5	SENP5	1036.63	-0.137129	0.0589164	2.32751	0.0199381	0.60847
ENSMUSG00000031375	Bgn	protein_coding	X	73483602	biglycan	BGN	71.6239	0.336962	0.14486	-2.32613	0.0200118	0.609502
ENSMUSG00000097789	Gm2115	protein_coding	7	84528954	predicted gene 2115		551.843	-0.168383	0.0725387	2.32128	0.0202715	0.616181
ENSMUSG00000032295	Man2c1	protein_coding	9	57130690	mannosidase, alpha, class 2C, member 1	MAN2C1	1125.88	0.177789	0.0766202	-2.32039	0.0203198	0.616421
ENSMUSG00000020864	Ankrd40	protein_coding	11	94328001	ankyrin repeat domain 40	ANKRD40	3637.61	-0.148994	0.0642581	2.31868	0.0204124	0.616671
ENSMUSG00000029464	Gpn3	protein_coding	5	122371876	GPN-loop GTPase 3	GPN3	596.247	0.157125	0.0677848	-2.318	0.0204493	0.616671
ENSMUSG00000031971	Ccsap	protein_coding	8	123840831	centriole, cilia and spindle associated protein	CCSAP	493.975	0.176316	0.0760325	-2.31895	0.0203978	0.616671
ENSMUSG00000090877	Hspa1b	protein_coding	17	34956436	heat shock protein 1B	HSPA1B	64.5015	-0.313692	0.1354	2.31679	0.0205154	0.617444
ENSMUSG00000031284	Pak3	protein_coding	X	143518591	p21 protein (Cdc42/Rac)-activated kinase 3	PAK3	1156.38	-0.204781	0.0884208	2.31598	0.0205594	0.617474
ENSMUSG00000032366	Tpm1	protein_coding	9	67022590	tropomyosin 1, alpha	TPM1	2354.99	-0.125484	0.054198	2.31529	0.0205973	0.617474
ENSMUSG00000004843	Chmp2b	protein_coding	16	65539133	charged multivesicular body protein 2B	CHMP2B	1208.67	-0.117419	0.0508009	2.31137	0.0208127	0.617787
ENSMUSG00000021838	Samd4	protein_coding	14	46882854	sterile alpha motif domain containing 4	SAMD4A	1223.77	-0.140287	0.0607308	2.30999	0.0208889	0.617787
ENSMUSG00000039414	Heatr5b	protein_coding	17	78752906	HEAT repeat containing 5B	HEATR5B	1138.87	-0.152767	0.0660491	2.31293	0.0207262	0.617787
ENSMUSG00000041147	Brca2	protein_coding	5	150522630	breast cancer 2, early onset	BRCA2	200.999	0.20264	0.0877473	-2.30936	0.0209235	0.617787
ENSMUSG00000046160	Olig1	protein_coding	16	91269772	oligodendrocyte transcription factor 1	OLIG1	613.994	-0.148736	0.0644099	2.30921	0.0209319	0.617787
ENSMUSG00000046658	Zfp316	protein_coding	5	143249697	zinc finger protein 316	ZNF316	775.472	0.151784	0.0657217	-2.3095	0.0209158	0.617787
ENSMUSG00000047388	Atmin	protein_coding	8	116943393	ATM interactor	ATMIN	1085.86	-0.107171	0.0463855	2.31045	0.0208632	0.617787
ENSMUSG00000055692	Tmem191c	protein_coding	16	17276300	transmembrane protein 191C		137.24	0.258057	0.111678	-2.31072	0.0208484	0.617787
ENSMUSG00000092448	Gm20387	antisense	6	110639753	predicted gene 20387		30.3254	-0.411738	0.178358	2.30849	0.0209721	0.617787
ENSMUSG00000006395	Hyi	polymorphic_pseudogene	4	118359990	hydroxypyruvate isomerase (putative)	HYI	168.314	0.368985	0.159921	-2.30729	0.0210387	0.618439
ENSMUSG00000042185	Nfrkb	protein_coding	9	31386192	nuclear factor related to kappa B binding protein	NFRKB	654.25	0.165079	0.0715671	-2.30663	0.0210753	0.618439
ENSMUSG00000015112	Slc25a13	protein_coding	6	6041218	solute carrier family 25 (mitochondrial carrier, adenine nucleotide translocator), member 13	SLC25A13	121.403	-0.240623	0.104496	2.30269	0.0212961	0.622522
ENSMUSG00000061175	Fnip2	protein_coding	3	79455974	folliculin interacting protein 2	FNIP2	1332.16	0.116577	0.0506167	-2.30313	0.0212717	0.622522
ENSMUSG00000034327	Kctd9	protein_coding	14	67715937	potassium channel tetramerisation domain containing 9	KCTD9	391.398	-0.181336	0.0788453	2.2999	0.0214539	0.624743
ENSMUSG00000085396	Firre	processed_transcript	X	50555744	functional intergenic repeating RNA element	FIRRE	772.667	0.262526	0.114145	-2.29992	0.0214526	0.624743
ENSMUSG00000009905	Kdsr	protein_coding	1	106720459	3-ketodihydrosphingosine reductase	KDSR	1205.72	-0.110537	0.0481326	2.29652	0.0216461	0.625098
ENSMUSG00000015120	Ube2i	protein_coding	17	25261916	ubiquitin-conjugating enzyme E2I	UBE2I	445.547	0.240511	0.104748	-2.29609	0.0216709	0.625098
ENSMUSG00000024270	Slc39a6	protein_coding	18	24579881	solute carrier family 39 (metal ion transporter), member 6	SLC39A6	780.799	-0.132447	0.0576295	2.29824	0.0215481	0.625098
ENSMUSG00000032563	Mrpl3	protein_coding	9	105053239	mitochondrial ribosomal protein L3	MRPL3	1585.29	-0.109731	0.0477771	2.29673	0.021634	0.625098
ENSMUSG00000061028	Clasrp	protein_coding	7	19581035	CLK4-associating serine/arginine rich protein	CLASRP	580.135	0.20832	0.0907038	-2.29671	0.0216356	0.625098
ENSMUSG00000018820	Zfyve27	protein_coding	19	42163951	zinc finger, FYVE domain containing 27	ZFYVE27	1257.18	0.134291	0.0585085	-2.29524	0.0217193	0.62531
ENSMUSG00000004270	Lpcat3	protein_coding	6	124663027	lysophosphatidylcholine acyltransferase 3	LPCAT3	315.318	0.153907	0.0671508	-2.29196	0.021908	0.62602
ENSMUSG00000010505	Myt1	protein_coding	2	181763332	myelin transcription factor 1	MYT1	1833.52	0.150023	0.065412	-2.29351	0.0218184	0.62602
ENSMUSG00000020029	Nudt4	protein_coding	10	95547007	nudix (nucleoside diphosphate linked moiety X)-type motif 4	NUDT4	2453.26	-0.0970289	0.0423218	2.29265	0.0218684	0.62602
ENSMUSG00000057193	Slc44a2	protein_coding	9	21320698	solute carrier family 44, member 2	SLC44A2	781.132	0.113603	0.0495649	-2.292	0.0219055	0.62602
ENSMUSG00000001494	Sost	protein_coding	11	101962458	sclerostin	SOST	21.4857	-0.429826	0.1878	2.28875	0.0220941	0.628368
ENSMUSG00000029366	Dck	protein_coding	5	88764996	deoxycytidine kinase	DCK	433.827	-0.169438	0.074042	2.28841	0.0221138	0.628368
ENSMUSG00000075590	Nrbp2	protein_coding	15	76085595	nuclear receptor binding protein 2	NRBP2	1007.51	0.211171	0.0922755	-2.28848	0.0221095	0.628368
ENSMUSG00000020280	Pus10	protein_coding	11	23665674	pseudouridylate synthase 10	PUS10	484.533	0.16142	0.0705883	-2.28679	0.0222081	0.629877
ENSMUSG00000021364	Elovl2	protein_coding	13	41182495	elongation of very long chain fatty acids (FEN1/Elo2, SUR4/Elo3, yeast)-like 2	ELOVL2	808.571	-0.124289	0.0543849	2.28536	0.0222919	0.629911
ENSMUSG00000063142	Kcnma1	protein_coding	14	23289431	potassium large conductance calcium-activated channel, subfamily M, alpha member 1	KCNMA1	1861.52	-0.161941	0.0708476	2.28577	0.0222676	0.629911
ENSMUSG00000006651	Aplp1	protein_coding	7	30434982	amyloid beta (A4) precursor-like protein 1	APLP1	3956.28	-0.207925	0.0911611	2.28085	0.0225571	0.630238
ENSMUSG00000009563	Tor2a	protein_coding	2	32757234	torsin family 2, member A	TOR2A	440.594	0.16406	0.0719549	-2.28004	0.0226052	0.630238
ENSMUSG00000017376	Nlk	protein_coding	11	78567168	nemo like kinase	NLK	706.763	-0.134086	0.0587767	2.28128	0.0225318	0.630238
ENSMUSG00000019969	Psen1	protein_coding	12	83688203	presenilin 1	PSEN1	937.721	-0.138811	0.0610031	2.27548	0.0228773	0.630238
ENSMUSG00000021760	Gpx8	protein_coding	13	113042763	glutathione peroxidase 8 (putative)	GPX8	152.515	-0.225625	0.0989226	2.28082	0.0225589	0.630238
ENSMUSG00000027322	Siglec1	protein_coding	2	131069220	sialic acid binding Ig-like lectin 1, sialoadhesin	SIGLEC1	21.6129	0.44827	0.196737	-2.27852	0.0226954	0.630238
ENSMUSG00000029068	Ccnl2	protein_coding	4	155812489	cyclin L2	CCNL2	2689.49	0.22203	0.0975043	-2.27713	0.0227783	0.630238
ENSMUSG00000035270	Impg2	protein_coding	16	56204313	interphotoreceptor matrix proteoglycan 2	IMPG2	47.7423	0.345949	0.151981	-2.27627	0.02283	0.630238
ENSMUSG00000040321	Zfp770	protein_coding	2	114193461	zinc finger protein 770	ZNF770	753.313	-0.125868	0.0551944	2.28046	0.0225807	0.630238
ENSMUSG00000043243	Fam129c	protein_coding	8	71597648	family with sequence similarity 129, member C	FAM129C	40.9771	0.386076	0.169705	-2.27499	0.0229068	0.630238
ENSMUSG00000047098	Rnf31	protein_coding	14	55591708	ring finger protein 31	RNF31	394.513	0.172997	0.0758788	-2.27992	0.0226126	0.630238
ENSMUSG00000048304	Slitrk3	protein_coding	3	73047265	SLIT and NTRK-like family, member 3	SLITRK3	262.322	-0.18914	0.0831409	2.27494	0.0229096	0.630238
ENSMUSG00000049630	C1ql3	protein_coding	2	13003457	C1q-like 3	C1QL3	309.961	-0.231706	0.101811	2.27584	0.0228554	0.630238
ENSMUSG00000050002	Idnk	protein_coding	13	58157649	idnK gluconokinase homolog (E. coli)	IDNK	354.618	-0.147777	0.0647647	2.28175	0.0225038	0.630238
ENSMUSG00000060093	Hist1h4a	protein_coding	13	23760692	histone cluster 1, H4a	HIST2H4B	123.128	-0.300017	0.131892	2.27472	0.022923	0.630238
ENSMUSG00000025413	Ttc4	protein_coding	4	106662256	tetratricopeptide repeat domain 4	TTC4	1693.59	0.105078	0.0462302	-2.27293	0.0230306	0.630924
ENSMUSG00000062252	Lhfpl5	protein_coding	17	28575718	lipoma HMGIC fusion partner-like 5	LHFPL5	72.5294	-0.306169	0.134693	2.27309	0.0230208	0.630924
ENSMUSG00000020108	Ddit4	protein_coding	10	59949675	DNA-damage-inducible transcript 4	DDIT4	562.416	0.156537	0.0690799	-2.26603	0.0234497	0.631074
ENSMUSG00000025145	Lrrc45	protein_coding	11	120713925	leucine rich repeat containing 45	LRRC45	519.386	0.282947	0.124825	-2.26676	0.0234051	0.631074
ENSMUSG00000025784	Clec3b	protein_coding	9	123150946	C-type lectin domain family 3, member b	CLEC3B	72.9392	-0.297375	0.131002	2.27	0.0232078	0.631074
ENSMUSG00000028680	Plk3	protein_coding	4	117128655	polo-like kinase 3	PLK3	91.0959	-0.36345	0.160389	2.26605	0.0234483	0.631074
ENSMUSG00000031879	Fam96b	protein_coding	8	104639838	family with sequence similarity 96, member B	FAM96B	423.623	-0.184915	0.0814423	2.2705	0.0231774	0.631074
ENSMUSG00000032298	Neil1	protein_coding	9	57142800	nei endonuclease VIII-like 1 (E. coli)	NEIL1	152.034	0.216462	0.0954965	-2.2667	0.0234087	0.631074
ENSMUSG00000032504	Pdcd6ip	protein_coding	9	113651744	programmed cell death 6 interacting protein	PDCD6IP	940.272	-0.148537	0.065547	2.26611	0.0234446	0.631074
ENSMUSG00000054021	Sirt5	protein_coding	13	43370710	sirtuin 5	SIRT5	308.313	0.154989	0.068246	-2.27104	0.0231446	0.631074
ENSMUSG00000071866	Ppia	protein_coding	11	6415443	peptidylprolyl isomerase A	PPIA	157.789	0.260817	0.114826	-2.27141	0.0231222	0.631074
ENSMUSG00000072915	Gm12258	protein_coding	11	58847158	predicted gene 12258		922.992	0.185053	0.0815519	-2.26914	0.0232596	0.631074
ENSMUSG00000022451	Twf1	protein_coding	15	94577951	twinfilin actin binding protein 1	TWF1	1063.11	-0.117435	0.051852	2.26482	0.0235238	0.631955
ENSMUSG00000052102	Gnpda1	protein_coding	18	38327558	glucosamine-6-phosphate deaminase 1	GNPDA1	118.919	-0.260368	0.115023	2.26361	0.0235981	0.632835
ENSMUSG00000022262	Dnah5	protein_coding	15	28203752	dynein, axonemal, heavy chain 5	DNAH5	83.7356	-0.347979	0.153811	2.26237	0.0236743	0.633049
ENSMUSG00000085555	2610035F20Rik	processed_transcript	14	122470284	RIKEN cDNA 2610035F20 gene		88.9213	0.232653	0.102846	-2.26214	0.023689	0.633049
ENSMUSG00000003420	Fcgrt	protein_coding	7	45092990	Fc receptor, IgG, alpha chain transporter	FCGRT	573.612	0.20129	0.0897769	-2.24211	0.0249542	0.634794
ENSMUSG00000020250	Txnrd1	protein_coding	10	82859206	thioredoxin reductase 1	TXNRD1	1339.73	-0.136556	0.0609867	2.23911	0.0251488	0.634794
ENSMUSG00000021693	Kif2a	protein_coding	13	106958996	kinesin family member 2A	KIF2A	1077.3	-0.159435	0.0708208	2.25125	0.0243699	0.634794
ENSMUSG00000024960	Plcb3	protein_coding	19	6953714	phospholipase C, beta 3	PLCB3	903.346	0.157116	0.0701445	-2.2399	0.0250977	0.634794
ENSMUSG00000025086	Trub1	protein_coding	19	57452906	TruB pseudouridine (psi) synthase family member 1	TRUB1	250.282	0.181754	0.0806579	-2.2534	0.0242342	0.634794
ENSMUSG00000025909	Sntg1	protein_coding	1	8361475	syntrophin, gamma 1	SNTG1	320.139	-0.16749	0.0747414	2.24093	0.0250308	0.634794
ENSMUSG00000026525	Opn3	protein_coding	1	175662421	opsin 3	OPN3	122.929	-0.279121	0.124632	2.23957	0.0251191	0.634794
ENSMUSG00000027533	Fabp5	protein_coding	3	10012548	fatty acid binding protein 5, epidermal	FABP5	258.702	-0.269159	0.120004	2.24292	0.0249019	0.634794
ENSMUSG00000028653	Trit1	protein_coding	4	123016597	tRNA isopentenyltransferase 1	TRIT1	308.725	0.168862	0.0752019	-2.24544	0.0247396	0.634794
ENSMUSG00000029337	Fgf5	protein_coding	5	98254184	fibroblast growth factor 5	FGF5	30.4284	-0.365569	0.162688	2.24705	0.0246367	0.634794
ENSMUSG00000029772	Ahcyl2	protein_coding	6	29768011	S-adenosylhomocysteine hydrolase-like 2	AHCYL2	2968.18	-0.108022	0.0480224	2.24942	0.0244859	0.634794
ENSMUSG00000030739	Myh14	protein_coding	7	44605803	myosin, heavy polypeptide 14	MYH14	1570.29	0.152334	0.0678659	-2.24464	0.0247915	0.634794
ENSMUSG00000030879	Mrpl17	protein_coding	7	105803206	mitochondrial ribosomal protein L17	MRPL17	669.244	-0.145305	0.0647753	2.24322	0.0248825	0.634794
ENSMUSG00000031167	Rbm3	protein_coding	X	8138975	RNA binding motif protein 3	RBM3	734.943	0.211551	0.0936887	-2.25802	0.0239441	0.634794
ENSMUSG00000031448	Adprhl1	protein_coding	8	13221663	ADP-ribosylhydrolase like 1	ADPRHL1	57.8054	0.317037	0.140686	-2.25352	0.0242266	0.634794
ENSMUSG00000033256	Shf	protein_coding	2	122348892	Src homology 2 domain containing F	SHF	3594.33	0.16595	0.0740638	-2.24063	0.0250498	0.634794
ENSMUSG00000033615	Cplx1	protein_coding	5	108518554	complexin 1	CPLX1	7419.68	-0.1662	0.0742361	2.2388	0.0251688	0.634794
ENSMUSG00000034981	Parm1	protein_coding	5	91517615	prostate androgen-regulated mucin-like protein 1	PARM1	518.109	-0.171382	0.0765193	2.23973	0.0251087	0.634794
ENSMUSG00000035125	Gcfc2	protein_coding	6	81923669	GC-rich sequence DNA binding factor 2	GCFC2	222.579	0.166627	0.074385	-2.24006	0.0250872	0.634794
ENSMUSG00000036887	C1qa	protein_coding	4	136895917	complement component 1, q subcomponent, alpha polypeptide	C1QA	565.395	0.212941	0.0945782	-2.25148	0.0243551	0.634794
ENSMUSG00000042099	Kank3	protein_coding	17	33810520	KN motif and ankyrin repeat domains 3	KANK3	231.056	0.17493	0.0775248	-2.25644	0.0240431	0.634794
ENSMUSG00000047797	Gjb1	protein_coding	X	101376378	gap junction protein, beta 1	GJB1	447.154	-0.151859	0.067481	2.2504	0.0244236	0.634794
ENSMUSG00000047976	Kcna1	protein_coding	6	126640397	potassium voltage-gated channel, shaker-related subfamily, member 1	KCNA1	2482.38	-0.181392	0.0810011	2.23938	0.0251311	0.634794
ENSMUSG00000048834	Vstm2a	protein_coding	11	16257724	V-set and transmembrane domain containing 2A	VSTM2A	578.435	-0.187066	0.0833574	2.24414	0.0248234	0.634794
ENSMUSG00000049100	Pcdh10	protein_coding	3	45378398	protocadherin 10	PCDH10	949.969	-0.109156	0.0486946	2.24165	0.0249841	0.634794
ENSMUSG00000049511	Htr1b	protein_coding	9	81628291	5-hydroxytryptamine (serotonin) receptor 1B	HTR1B	248.615	-0.181345	0.0805176	2.25224	0.0243074	0.634794
ENSMUSG00000063623	C230062I16Rik	processed_transcript	7	29953621	RIKEN cDNA C230062I16 gene		16.3689	-0.431314	0.19118	2.25606	0.024067	0.634794
ENSMUSG00000075033	Nxpe3	protein_coding	16	55839953	neurexophilin and PC-esterase domain family, member 3	NXPE3	269.88	-0.255788	0.113442	2.2548	0.024146	0.634794
ENSMUSG00000086844	B230206H07Rik	processed_transcript	7	141359141	RIKEN cDNA B230206H07 gene		19.578	0.431579	0.192498	-2.24199	0.0249621	0.634794
ENSMUSG00000090733	Rps27	protein_coding	3	90212522	ribosomal protein S27	RPS27	51.3799	0.305542	0.135861	-2.24893	0.0245172	0.634794
ENSMUSG00000093565	Rab26os	antisense	17	24528248	RAB26, member RAS oncogene family, opposite strand		85.3904	0.260169	0.116148	-2.23998	0.0250924	0.634794
ENSMUSG00000097610	A930012L18Rik	antisense	18	44661665	RIKEN cDNA A930012L18 gene		86.5995	0.278618	0.123596	-2.25426	0.0241798	0.634794
ENSMUSG00000104309	Gm5846	processed_pseudogene	3	49381333	predicted gene 5846		15.8129	0.439222	0.194928	-2.25325	0.0242435	0.634794
ENSMUSG00000107230	Gm19265	antisense	6	85961623	predicted gene, 19265		15.8842	-0.440538	0.196235	2.24495	0.0247712	0.634794
ENSMUSG00000036104	Rab3gap1	protein_coding	1	127868773	RAB3 GTPase activating protein subunit 1	RAB3GAP1	2793.87	-0.0826431	0.0369476	2.23676	0.0253017	0.637095
ENSMUSG00000030541	Idh2	protein_coding	7	80094846	isocitrate dehydrogenase 2 (NADP+), mitochondrial	IDH2	794.321	0.117274	0.0524865	-2.23437	0.0254589	0.637552
ENSMUSG00000037686	Aspg	protein_coding	12	112106683	asparaginase	ASPG	41.683	0.38367	0.171682	-2.23478	0.025432	0.637552
ENSMUSG00000061759	Armt1	protein_coding	10	4432467	acidic residue methyltransferase 1	ARMT1	531.575	-0.134923	0.0604138	2.23331	0.0255288	0.637552
ENSMUSG00000107276	Gm42858	TEC	5	38134394	predicted gene 42858		35.9232	0.383339	0.171566	-2.23435	0.02546	0.637552
ENSMUSG00000111583	RP23-269O24.5	bidirectional_promoter_lncRNA	10	84440826			14.0329	0.44633	0.199834	-2.23351	0.0255155	0.637552
ENSMUSG00000006019	Dhx34	protein_coding	7	16197147	DEAH (Asp-Glu-Ala-His) box polypeptide 34	DHX34	253.729	0.203333	0.0915647	-2.22065	0.0263749	0.638431
ENSMUSG00000015149	Sirt2	protein_coding	7	28766735	sirtuin 2	SIRT2	2023.31	-0.168334	0.0758172	2.22026	0.0264011	0.638431
ENSMUSG00000022389	Tef	protein_coding	15	81802421	thyrotroph embryonic factor	TEF	6989.82	0.213169	0.0958321	-2.2244	0.0261213	0.638431
ENSMUSG00000024617	Camk2a	protein_coding	18	60925618	calcium/calmodulin-dependent protein kinase II alpha	CAMK2A	392.818	-0.185746	0.0832308	2.2317	0.0256351	0.638431
ENSMUSG00000025451	Paip1	protein_coding	13	119428601	polyadenylate binding protein-interacting protein 1	PAIP1	3269.98	-0.108621	0.0489362	2.21965	0.0264426	0.638431
ENSMUSG00000025582	Nptx1	protein_coding	11	119538719	neuronal pentraxin 1	NPTX1	6744.37	-0.130699	0.0586554	2.22825	0.0258639	0.638431
ENSMUSG00000029208	Guf1	protein_coding	5	69556923	GUF1 homolog, GTPase	GUF1	1528.77	0.159803	0.0717238	-2.22803	0.0258784	0.638431
ENSMUSG00000029797	Sspo	protein_coding	6	48448229	SCO-spondin	SSPO	14.7505	0.447845	0.201637	-2.22105	0.0263476	0.638431
[truncated: 20,331 more rows]
