# Supplementary material for: ALS-associated genes in SCA2 mouse spinal cord transcriptomes
Source: Hum Mol Genet. 2020 Apr 20;29(10):1658–72. doi: 10.1093/hmg/ddaa072 (PMC7322574; doi:10.1093/hmg/ddaa072)
Supplement: Supplementary_Table_11_ddaa072 [file supplementary_table_11_ddaa072.xlsx]

## Sheet: TgvsWT |log2FC|>0.585 p<0.05
TG vs WT 8 wk old BAC-ATXN2-Q72 from Dansithong et al., 2015. Shown are only DEGs satisfying |adjP|>0.585, P<0.05
ID	Gene Name	Description	Coor M_musculus_Dec_2011	Max Abs Lg2Rto	Max DESeq2 AdjP	Lg2Rto tg_wt	Phred transformed AdjP tg_wt	AdjP tg_wt
ENSMUSG00000038781	Stap2	signal transducing adaptor family member 2 [Source:MGI Symbol;Acc:MGI:2147039]	chr17:55997080-56005570	2.23178	220.255	-2.23178	220.255	9.42934e-23
ENSMUSG00000087083	Gm15083	predicted gene 15083 [Source:MGI Symbol;Acc:MGI:3705191]	chr6:114004788-114052108	2.20447	176.244	-2.20447	176.244	2.37453e-18
ENSMUSG00000028463	Car9	carbonic anhydrase 9 [Source:MGI Symbol;Acc:MGI:2447188]	chr4:43506965-43513729	1.87119	106.332	-1.87119	106.332	2.32717e-11
ENSMUSG00000028150	Rorc	RAR-related orphan receptor gamma [Source:MGI Symbol;Acc:MGI:104856]	chr3:94372793-94398276	1.78114	199.984	-1.78114	199.984	1.00361e-20
ENSMUSG00000018581	Dnah11	dynein, axonemal, heavy chain 11 [Source:MGI Symbol;Acc:MGI:1100864]	chr12:117877981-118199043	1.75703	644.741	-1.75703	644.741	3.35682e-65
ENSMUSG00000024857	Cabp2	calcium binding protein 2 [Source:MGI Symbol;Acc:MGI:1352749]	chr19:4081577-4087340	1.73732	108.593	-1.73732	108.593	1.38264e-11
ENSMUSG00000044244	Il20rb	interleukin 20 receptor beta [Source:MGI Symbol;Acc:MGI:2143266]	chr9:100457718-100486788	1.72064	203.982	-1.72064	203.982	3.99748e-21
ENSMUSG00000032717	Mdfi	MyoD family inhibitor [Source:MGI Symbol;Acc:MGI:107687]	chr17:47815327-47834691	1.55078	191.296	-1.55078	191.296	7.42003e-20
ENSMUSG00000043036	Ccdc63	coiled-coil domain containing 63 [Source:MGI Symbol;Acc:MGI:3607777]	chr5:122108039-122138957	1.53996	117.697	-1.53996	117.697	1.69951e-12
ENSMUSG00000027217	Tspan18	tetraspanin 18 [Source:MGI Symbol;Acc:MGI:1917186]	chr2:93201759-93334505	1.53255	108.768	-1.53255	108.768	1.32802e-11
ENSMUSG00000044734	Serpinb1a	serine (or cysteine) peptidase inhibitor, clade B, member 1a [Source:MGI Symbol;Acc:MGI:1913472]	chr13:32842091-32851185	1.51838	247.628	-1.51838	247.628	1.72679e-25
ENSMUSG00000057948	Unc13d	unc-13 homolog D (C. elegans) [Source:MGI Symbol;Acc:MGI:1917700]	chr11:116062094-116077961	1.51174	87.5045	-1.51174	87.5045	1.77642e-09
ENSMUSG00000074788	NA	NA	chr19:53441211-53464796	1.4627	82.2796	-1.4627	82.2796	5.91622e-09
ENSMUSG00000029602	Rasal1	RAS protein activator like 1 (GAP1 like) [Source:MGI Symbol;Acc:MGI:1330842]	chr5:120648811-120679597	1.43775	86.0921	-1.43775	86.0921	2.4592e-09
ENSMUSG00000028369	Svep1	sushi, von Willebrand factor type A, EGF and pentraxin domain containing 1 [Source:MGI Symbol;Acc:MGI:1928849]	chr4:58042441-58206859	1.42315	422.968	-1.42315	422.968	5.04881e-43
ENSMUSG00000035486	Plk5	polo-like kinase 5 [Source:MGI Symbol;Acc:MGI:3026984]	chr10:80356458-80365489	1.40148	286.263	-1.40148	286.263	2.36424e-29
ENSMUSG00000026185	Igfbp5	insulin-like growth factor binding protein 5 [Source:MGI Symbol;Acc:MGI:96440]	chr1:72857931-72874884	1.3166	561.684	-1.3166	561.684	6.78566e-57
ENSMUSG00000025402	Nab2	Ngfi-A binding protein 2 [Source:MGI Symbol;Acc:MGI:107563]	chr10:127660917-127668568	1.24186	170.385	-1.24186	170.385	9.15264e-18
ENSMUSG00000032446	Eomes	eomesodermin homolog (Xenopus laevis) [Source:MGI Symbol;Acc:MGI:1201683]	chr9:118478211-118486132	1.23771	104.424	-1.23771	104.424	3.61113e-11
ENSMUSG00000002100	Mybpc3	myosin binding protein C, cardiac [Source:MGI Symbol;Acc:MGI:102844]	chr2:91118143-91136516	1.23722	80.8602	-1.23722	80.8602	8.20323e-09
ENSMUSG00000045672	Col27a1	collagen, type XXVII, alpha 1 [Source:MGI Symbol;Acc:MGI:2672118]	chr4:63214003-63334991	1.20688	69.9708	-1.20688	69.9708	1.00674e-07
ENSMUSG00000000214	Th	tyrosine hydroxylase [Source:MGI Symbol;Acc:MGI:98735]	chr7:142892751-142931128	1.0823	35.1873	-1.0823	35.1873	0.000302877
ENSMUSG00000019737	Syne4	spectrin repeat containing, nuclear envelope family member 4 [Source:MGI Symbol;Acc:MGI:2141950]	chr7:30314815-30319045	1.07411	38.1733	-1.07411	38.1733	0.000152291
ENSMUSG00000040938	Slc16a11	solute carrier family 16 (monocarboxylic acid transporters), member 11 [Source:MGI Symbol;Acc:MGI:2663709]	chr11:70212751-70216417	1.05006	74.4625	-1.05006	74.4625	3.57893e-08
ENSMUSG00000043144	Aqp6	aquaporin 6 [Source:MGI Symbol;Acc:MGI:1341204]	chr15:99601399-99605477	1.0392	42.3624	-1.0392	42.3624	5.80449e-05
ENSMUSG00000034765	Dusp5	dual specificity phosphatase 5 [Source:MGI Symbol;Acc:MGI:2685183]	chr19:53529108-53542431	1.03153	174.757	-1.03153	174.757	3.3442e-18
ENSMUSG00000050271	D8Ertd82e	DNA segment, Chr 8, ERATO Doi 82, expressed [Source:MGI Symbol;Acc:MGI:1196223]	chr8:36094827-36147787	1.02894	219.248	-1.02894	219.248	1.18912e-22
ENSMUSG00000051811	Cox6b2	cytochrome c oxidase subunit VIb polypeptide 2 [Source:MGI Symbol;Acc:MGI:3044182]	chr7:4751793-4753094	1.02258	49.1002	-1.02258	49.1002	1.2302e-05
ENSMUSG00000063239	Grm4	glutamate receptor, metabotropic 4 [Source:MGI Symbol;Acc:MGI:1351341]	chr17:27422386-27513341	1.01676	994.29	-1.01676	994.29	3.7242e-100
ENSMUSG00000050063	Klk6	kallikrein related-peptidase 6 [Source:MGI Symbol;Acc:MGI:1343166]	chr7:43824498-43832027	1.01513	68.9359	-1.01513	68.9359	1.27763e-07
ENSMUSG00000048534	Amica1	adhesion molecule, interacts with CXADR antigen 1 [Source:MGI Symbol;Acc:MGI:2685484]	chr9:45079182-45108530	0.934761	63.1122	-0.934761	63.1122	4.88404e-07
ENSMUSG00000027489	Necab3	N-terminal EF-hand calcium binding protein 3 [Source:MGI Symbol;Acc:MGI:1861721]	chr2:154544398-154558890	0.933926	75.8426	-0.933926	75.8426	2.60462e-08
ENSMUSG00000033491	Prss35	protease, serine 35 [Source:MGI Symbol;Acc:MGI:2444800]	chr9:86743632-86757508	0.932483	32.9922	-0.932483	32.9922	0.000502093
ENSMUSG00000020774	Aspa	aspartoacylase [Source:MGI Symbol;Acc:MGI:87914]	chr11:73304991-73326807	0.929617	91.9487	-0.929617	91.9487	6.38459e-10
ENSMUSG00000021265	Slc25a29	solute carrier family 25 (mitochondrial carrier, palmitoylcarnitine transporter), member 29 [Source:MGI Symbol;Acc:MGI:2444911]	chr12:108825872-108835883	0.91259	126.552	-0.91259	126.552	2.21191e-13
ENSMUSG00000085845	Gm13944	predicted gene 13944 [Source:MGI Symbol;Acc:MGI:3650359]	chr2:77462668-77480938	0.910148	44.064	-0.910148	44.064	3.92288e-05
ENSMUSG00000032135	Mcam	melanoma cell adhesion molecule [Source:MGI Symbol;Acc:MGI:1933966]	chr9:44134468-44142727	0.909846	67.0098	-0.909846	67.0098	1.99077e-07
ENSMUSG00000045404	Kcnk13	potassium channel, subfamily K, member 13 [Source:MGI Symbol;Acc:MGI:2384976]	chr12:99964498-100062682	0.895488	46.5399	-0.895488	46.5399	2.21825e-05
ENSMUSG00000070867	Trabd2b	TraB domain containing 2B [Source:MGI Symbol;Acc:MGI:3650152]	chr4:114406723-114615098	0.882675	53.4292	-0.882675	53.4292	4.54021e-06
ENSMUSG00000079355	Ackr4	atypical chemokine receptor 4 [Source:MGI Symbol;Acc:MGI:2181676]	chr9:104098137-104126643	0.882134	25.7813	-0.882134	25.7813	0.00264161
ENSMUSG00000049709	Nlrp10	NLR family, pyrin domain containing 10 [Source:MGI Symbol;Acc:MGI:2444084]	chr7:108921859-108930158	0.88052	28.9748	-0.88052	28.9748	0.00126626
ENSMUSG00000024553	Galr1	galanin receptor 1 [Source:MGI Symbol;Acc:MGI:1096364]	chr18:82392495-82406777	0.880504	19.3381	-0.880504	19.3381	0.0116465
ENSMUSG00000046182	Gsg1l	GSG1-like [Source:MGI Symbol;Acc:MGI:2685483]	chr7:125878418-126082411	0.877931	74.5676	-0.877931	74.5676	3.49337e-08
ENSMUSG00000025784	Clec3b	C-type lectin domain family 3, member b [Source:MGI Symbol;Acc:MGI:104540]	chr9:123150945-123157430	0.874603	20.2542	-0.874603	20.2542	0.0094314
ENSMUSG00000037348	Paqr7	progestin and adipoQ receptor family member VII [Source:MGI Symbol;Acc:MGI:1919154]	chr4:134496696-134510235	0.871826	67.4414	-0.871826	67.4414	1.80245e-07
ENSMUSG00000024810	Il33	interleukin 33 [Source:MGI Symbol;Acc:MGI:1924375]	chr19:29925113-29960704	0.870021	48.2677	-0.870021	48.2677	1.49014e-05
ENSMUSG00000040260	Daam2	dishevelled associated activator of morphogenesis 2 [Source:MGI Symbol;Acc:MGI:1923691]	chr17:49456021-49564337	0.859923	109.26	-0.859923	109.26	1.18575e-11
ENSMUSG00000018634	Crhr1	corticotropin releasing hormone receptor 1 [Source:MGI Symbol;Acc:MGI:88498]	chr11:104132854-104175523	0.857887	119.733	-0.857887	119.733	1.06343e-12
ENSMUSG00000026950	Neb	nebulin [Source:MGI Symbol;Acc:MGI:97292]	chr2:52136646-52338798	0.853356	105.233	-0.853356	105.233	2.99697e-11
ENSMUSG00000039059	Hrh3	histamine receptor H3 [Source:MGI Symbol;Acc:MGI:2139279]	chr2:180099464-180104488	0.849078	49.8097	-0.849078	49.8097	1.04479e-05
ENSMUSG00000032528	Vipr1	vasoactive intestinal peptide receptor 1 [Source:MGI Symbol;Acc:MGI:109272]	chr9:121642715-121672954	0.848436	21.8636	-0.848436	21.8636	0.00651095
ENSMUSG00000034771	Tle2	transducin-like enhancer of split 2, homolog of Drosophila E(spl) [Source:MGI Symbol;Acc:MGI:104635]	chr10:81574560-81590845	0.837583	37.0734	-0.837583	37.0734	0.000196181
ENSMUSG00000059555	Tor4a	torsin family 4, member A [Source:MGI Symbol;Acc:MGI:2442720]	chr2:25192965-25196886	0.829278	41.1239	-0.829278	41.1239	7.71985e-05
ENSMUSG00000027931	Npr1	natriuretic peptide receptor 1 [Source:MGI Symbol;Acc:MGI:97371]	chr3:90450590-90465866	0.825919	32.2851	-0.825919	32.2851	0.000590867
ENSMUSG00000006235	Epor	erythropoietin receptor [Source:MGI Symbol;Acc:MGI:95408]	chr9:21958898-21963576	0.825761	24.4184	-0.825761	24.4184	0.00361544
ENSMUSG00000002769	Gnmt	glycine N-methyltransferase [Source:MGI Symbol;Acc:MGI:1202304]	chr17:46725663-46729168	0.824016	30.0666	-0.824016	30.0666	0.000984792
ENSMUSG00000020732	Rab37	RAB37, member RAS oncogene family [Source:MGI Symbol;Acc:MGI:1929945]	chr11:115091430-115162236	0.819293	77.3099	-0.819293	77.3099	1.85784e-08
ENSMUSG00000014782	Plekhg4	pleckstrin homology domain containing, family G (with RhoGef domain) member 4 [Source:MGI Symbol;Acc:MGI:2142544]	chr8:105373273-105382862	0.812524	24.1133	-0.812524	24.1133	0.00387852
ENSMUSG00000051297	2410124H12Rik	RIKEN cDNA 2410124H12 gene [Source:MGI Symbol;Acc:MGI:1924035]	chr16:92478742-92497365	0.809461	26.1132	-0.809461	26.1132	0.00244725
ENSMUSG00000038145	Snrk	SNF related kinase [Source:MGI Symbol;Acc:MGI:108104]	chr9:122117282-122169702	0.805137	406.191	-0.805137	406.191	2.40401e-41
ENSMUSG00000022191	Drosha	drosha, ribonuclease type III [Source:MGI Symbol;Acc:MGI:1261425]	chr15:12824814-12935290	0.801936	176.244	-0.801936	176.244	2.37453e-18
ENSMUSG00000040543	Pitpnm3	PITPNM family member 3 [Source:MGI Symbol;Acc:MGI:2685726]	chr11:72047527-72135778	0.8001	160.918	-0.8001	160.918	8.09432e-17
ENSMUSG00000034449	Dhrs11	dehydrogenase/reductase (SDR family) member 11 [Source:MGI Symbol;Acc:MGI:2652816]	chr11:84820855-84828994	0.790676	38.6434	-0.790676	38.6434	0.000136665
ENSMUSG00000027654	Fam83d	family with sequence similarity 83, member D [Source:MGI Symbol;Acc:MGI:1919128]	chr2:158768092-158786637	0.790101	18.7298	-0.790101	18.7298	0.0133973
ENSMUSG00000041423	Paqr6	progestin and adipoQ receptor family member VI [Source:MGI Symbol;Acc:MGI:1916207]	chr3:88364583-88368541	0.789108	63.7381	-0.789108	63.7381	4.22857e-07
ENSMUSG00000048107	NA	NA	chr14:102978219-102982528	0.786597	95.0065	-0.786597	95.0065	3.15757e-10
ENSMUSG00000027376	Prom2	prominin 2 [Source:MGI Symbol;Acc:MGI:2138997]	chr2:127526472-127541467	0.77487	15.6807	-0.77487	15.6807	0.0270353
ENSMUSG00000020150	Gamt	guanidinoacetate methyltransferase [Source:MGI Symbol;Acc:MGI:1098221]	chr10:80258150-80261012	0.772205	45.1388	-0.772205	45.1388	3.06284e-05
ENSMUSG00000026655	Fam107b	family with sequence similarity 107, member B [Source:MGI Symbol;Acc:MGI:1913790]	chr2:3704012-3782142	0.765753	97.1181	-0.765753	97.1181	1.94175e-10
ENSMUSG00000078247	Airn	antisense Igf2r RNA [Source:MGI Symbol;Acc:MGI:1353471]	chr17:12741310-12860122	0.75531	44.4758	-0.75531	44.4758	3.56795e-05
ENSMUSG00000024190	Dusp1	dual specificity phosphatase 1 [Source:MGI Symbol;Acc:MGI:105120]	chr17:26505589-26508519	0.754446	52.4111	-0.754446	52.4111	5.73972e-06
ENSMUSG00000022610	Mapk12	mitogen-activated protein kinase 12 [Source:MGI Symbol;Acc:MGI:1353438]	chr15:89130584-89140703	0.752099	67.3516	-0.752099	67.3516	1.84011e-07
ENSMUSG00000020218	Wif1	Wnt inhibitory factor 1 [Source:MGI Symbol;Acc:MGI:1344332]	chr10:121033959-121100650	0.750229	15.446	-0.750229	15.446	0.0285363
ENSMUSG00000022025	Lect1	leukocyte cell derived chemotaxin 1 [Source:MGI Symbol;Acc:MGI:1341171]	chr14:79637689-79662170	0.748036	17.3898	-0.748036	17.3898	0.01824
ENSMUSG00000057604	Lmcd1	LIM and cysteine-rich domains 1 [Source:MGI Symbol;Acc:MGI:1353635]	chr6:112273757-112330425	0.745854	17.3915	-0.745854	17.3915	0.0182325
ENSMUSG00000091556	Gm14569	predicted gene 14569 [Source:MGI Symbol;Acc:MGI:3705243]	chrX:36423600-36491830	0.736651	16.1779	-0.736651	16.1779	0.0241106
ENSMUSG00000078349	AW011738	expressed sequence AW011738 [Source:MGI Symbol;Acc:MGI:2140540]	chr4:156203303-156205151	0.734427	15.8309	-0.734427	15.8309	0.0261163
ENSMUSG00000024960	Plcb3	phospholipase C, beta 3 [Source:MGI Symbol;Acc:MGI:104778]	chr19:6953713-6969789	0.733622	110.173	-0.733622	110.173	9.60881e-12
ENSMUSG00000025348	Itga7	integrin alpha 7 [Source:MGI Symbol;Acc:MGI:102700]	chr10:128933812-128958277	0.733337	76.7629	-0.733337	76.7629	2.10723e-08
ENSMUSG00000040093	Bmf	BCL2 modifying factor [Source:MGI Symbol;Acc:MGI:2176433]	chr2:118528756-118549687	0.732698	30.3569	-0.732698	30.3569	0.000921098
ENSMUSG00000031837	Necab2	N-terminal EF-hand calcium binding protein 2 [Source:MGI Symbol;Acc:MGI:2152211]	chr8:119446718-119472640	0.731664	15.9122	-0.731664	15.9122	0.0256319
ENSMUSG00000044062	Plekhd1os	pleckstrin homology domain containing, family D (with coiled-coil domains) member 1, opposite strand [Source:MGI Symbol;Acc:MGI:1915604]	chr12:80686369-80692466	0.730756	17.4965	-0.730756	17.4965	0.0177973
ENSMUSG00000040136	Abcc8	ATP-binding cassette, sub-family C (CFTR/MRP), member 8 [Source:MGI Symbol;Acc:MGI:1352629]	chr7:46104522-46180033	0.728772	89.541	-0.728772	89.541	1.11148e-09
ENSMUSG00000035513	Ntng2	netrin G2 [Source:MGI Symbol;Acc:MGI:2159341]	chr2:29194540-29253005	0.725403	34.6512	-0.725403	34.6512	0.000342674
ENSMUSG00000026475	Rgs16	regulator of G-protein signaling 16 [Source:MGI Symbol;Acc:MGI:108407]	chr1:153740348-153745468	0.722528	30.6246	-0.722528	30.6246	0.000866054
ENSMUSG00000029088	Kcnip4	Kv channel interacting protein 4 [Source:MGI Symbol;Acc:MGI:1933131]	chr5:48389503-49524701	0.721743	216.945	-0.721743	216.945	2.02091e-22
ENSMUSG00000026837	Col5a1	collagen, type V, alpha 1 [Source:MGI Symbol;Acc:MGI:88457]	chr2:27886424-28039514	0.716782	29.3623	-0.716782	29.3623	0.00115817
ENSMUSG00000038685	Rtel1	regulator of telomere elongation helicase 1 [Source:MGI Symbol;Acc:MGI:2139369]	chr2:181319738-181356616	0.712967	110.599	-0.712967	110.599	8.71193e-12
ENSMUSG00000087361	0610043K17Rik	RIKEN cDNA 0610043K17 gene [Source:MGI Symbol;Acc:MGI:1915650]	chr4:101353782-101399181	0.711436	16.141	-0.711436	16.141	0.0243164
ENSMUSG00000026227	2810459M11Rik	RIKEN cDNA 2810459M11 gene [Source:MGI Symbol;Acc:MGI:1920042]	chr1:86045862-86055456	0.710909	55.9017	-0.710909	55.9017	2.56941e-06
ENSMUSG00000070803	Cited4	Cbp/p300-interacting transactivator, with Glu/Asp-rich carboxy-terminal domain, 4 [Source:MGI Symbol;Acc:MGI:1861694]	chr4:120666562-120667820	0.706314	16.2026	-0.706314	16.2026	0.0239741
ENSMUSG00000038451	Spsb2	splA/ryanodine receptor domain and SOCS box containing 2 [Source:MGI Symbol;Acc:MGI:1315199]	chr6:124808660-124810619	0.70223	21.8617	-0.70223	21.8617	0.0065138
ENSMUSG00000022090	Pdlim2	PDZ and LIM domain 2 [Source:MGI Symbol;Acc:MGI:2384850]	chr14:70164217-70177681	0.70178	73.0896	-0.70178	73.0896	4.90957e-08
ENSMUSG00000039787	Cercam	cerebral endothelial cell adhesion molecule [Source:MGI Symbol;Acc:MGI:2139134]	chr2:29869163-29882840	0.700783	30.877	-0.700783	30.877	0.000817145
ENSMUSG00000021572	Cep72	centrosomal protein 72 [Source:MGI Symbol;Acc:MGI:1921720]	chr13:74036494-74062285	0.699431	83.4321	-0.699431	83.4321	4.53726e-09
ENSMUSG00000001281	Itgb7	integrin beta 7 [Source:MGI Symbol;Acc:MGI:96616]	chr15:102215994-102231935	0.699056	14.786	-0.699056	14.786	0.0332201
ENSMUSG00000003812	Dnase2a	deoxyribonuclease II alpha [Source:MGI Symbol;Acc:MGI:1329019]	chr8:84908559-84922915	0.686634	27.5405	-0.686634	27.5405	0.00176177
ENSMUSG00000020052	Ascl1	achaete-scute complex homolog 1 (Drosophila) [Source:MGI Symbol;Acc:MGI:96919]	chr10:87490818-87493660	0.686163	14.0045	-0.686163	14.0045	0.0397696
ENSMUSG00000020096	Tbata	thymus, brain and testes associated [Source:MGI Symbol;Acc:MGI:1923820]	chr10:61171953-61188841	0.684931	39.4698	-0.684931	39.4698	0.000112984
ENSMUSG00000036466	Megf11	multiple EGF-like-domains 11 [Source:MGI Symbol;Acc:MGI:1920951]	chr9:64385625-64709205	0.683323	138.66	-0.683323	138.66	1.36139e-14
ENSMUSG00000027562	Car2	carbonic anhydrase 2 [Source:MGI Symbol;Acc:MGI:88269]	chr3:14886425-14900769	0.683193	125.706	-0.683193	125.706	2.68774e-13
ENSMUSG00000048482	Bdnf	brain derived neurotrophic factor [Source:MGI Symbol;Acc:MGI:88145]	chr2:109674699-109727047	0.682488	44.7259	-0.682488	44.7259	3.36829e-05
ENSMUSG00000025887	Casp12	caspase 12 [Source:MGI Symbol;Acc:MGI:1312922]	chr9:5345475-5373032	0.677738	29.4872	-0.677738	29.4872	0.00112534
ENSMUSG00000078495	Gm13157	predicted gene 13157 [Source:MGI Symbol;Acc:MGI:3651978]	chr4:147753973-147809786	0.677316	16.835	-0.677316	16.835	0.0207252
ENSMUSG00000027459	Fam110a	family with sequence similarity 110, member A [Source:MGI Symbol;Acc:MGI:1921097]	chr2:151969397-151980219	0.672884	14.0219	-0.672884	14.0219	0.0396104
ENSMUSG00000074305	Peak1	pseudopodium-enriched atypical kinase 1 [Source:MGI Symbol;Acc:MGI:2442366]	chr9:56201130-56418050	0.672039	137.663	-0.672039	137.663	1.71279e-14
ENSMUSG00000029436	Mmp17	matrix metallopeptidase 17 [Source:MGI Symbol;Acc:MGI:1346076]	chr5:129584213-129608211	0.671124	70.2089	-0.671124	70.2089	9.53037e-08
ENSMUSG00000002835	Chaf1a	chromatin assembly factor 1, subunit A (p150) [Source:MGI Symbol;Acc:MGI:1351331]	chr17:56040403-56067550	0.669892	13.2277	-0.669892	13.2277	0.0475584
ENSMUSG00000053560	Ier2	immediate early response 2 [Source:MGI Symbol;Acc:MGI:104815]	chr8:84661330-84662852	0.667082	41.2306	-0.667082	41.2306	7.53251e-05
ENSMUSG00000001435	Col18a1	collagen, type XVIII, alpha 1 [Source:MGI Symbol;Acc:MGI:88451]	chr10:77052177-77166548	0.665667	77.0824	-0.665667	77.0824	1.95778e-08
ENSMUSG00000031425	Plp1	proteolipid protein (myelin) 1 [Source:MGI Symbol;Acc:MGI:97623]	chrX:136822670-136839733	0.665422	31.8768	-0.665422	31.8768	0.000649119
ENSMUSG00000034317	Trim59	tripartite motif-containing 59 [Source:MGI Symbol;Acc:MGI:1914199]	chr3:69035287-69044755	0.664383	37.646	-0.664383	37.646	0.000171948
ENSMUSG00000053963	6330403A02Rik	RIKEN cDNA 6330403A02 gene [Source:MGI Symbol;Acc:MGI:2138735]	chr1:180432386-180483467	0.660461	38.1254	-0.660461	38.1254	0.000153978
ENSMUSG00000089669	Tnfsf13	tumor necrosis factor (ligand) superfamily, member 13 [Source:MGI Symbol;Acc:MGI:1916833]	chr11:69682845-69685784	0.659193	16.9672	-0.659193	16.9672	0.020104
ENSMUSG00000021903	Galnt15	UDP-N-acetyl-alpha-D-galactosamine:polypeptide N-acetylgalactosaminyltransferase 15 [Source:MGI Symbol;Acc:MGI:1926004]	chr14:32028988-32062197	0.655168	30.5913	-0.655168	30.5913	0.000872701
ENSMUSG00000086040	Wipf3	WAS/WASL interacting protein family, member 3 [Source:MGI Symbol;Acc:MGI:3044681]	chr6:54429602-54503768	0.649808	14.8913	-0.649808	14.8913	0.0324245
ENSMUSG00000042826	Fgf11	fibroblast growth factor 11 [Source:MGI Symbol;Acc:MGI:109167]	chr11:69796067-69801857	0.64447	71.1239	-0.64447	71.1239	7.71987e-08
ENSMUSG00000032452	Clstn2	calsyntenin 2 [Source:MGI Symbol;Acc:MGI:1929897]	chr9:97444394-98033181	0.644155	69.5987	-0.644155	69.5987	1.0968e-07
ENSMUSG00000026826	Nr4a2	nuclear receptor subfamily 4, group A, member 2 [Source:MGI Symbol;Acc:MGI:1352456]	chr2:57106829-57124003	0.643943	26.1333	-0.643943	26.1333	0.00243596
ENSMUSG00000025584	Pde8a	phosphodiesterase 8A [Source:MGI Symbol;Acc:MGI:1277116]	chr7:81213595-81334533	0.641995	26.8645	-0.641995	26.8645	0.00205849
ENSMUSG00000089815	Gm5083	predicted gene 5083 [Source:MGI Symbol;Acc:MGI:3779454]	chr13:44121166-44125179	0.6417	32.1768	-0.6417	32.1768	0.000605789
ENSMUSG00000046719	Nxph3	neurexophilin 3 [Source:MGI Symbol;Acc:MGI:1336188]	chr11:95509844-95514570	0.641054	31.6128	-0.641054	31.6128	0.00068979
ENSMUSG00000030319	Cand2	cullin-associated and neddylation-dissociated 2 (putative) [Source:MGI Symbol;Acc:MGI:1914338]	chr6:115774537-115804893	0.640215	16.7678	-0.640215	16.7678	0.0210483
ENSMUSG00000091064	NA	NA	chr2:25576972-25579897	0.6382	58.8577	-0.6382	58.8577	1.30087e-06
ENSMUSG00000046807	Lrrc75b	leucine rich repeat containing 75B [Source:MGI Symbol;Acc:MGI:2143657]	chr10:75550124-75560330	0.638002	28.9748	-0.638002	28.9748	0.00126626
ENSMUSG00000014791	Elmo3	engulfment and cell motility 3 [Source:MGI Symbol;Acc:MGI:2679007]	chr8:105305600-105311400	0.626729	16.6351	-0.626729	16.6351	0.0217016
ENSMUSG00000049493	Pls1	plastin 1 (I-isoform) [Source:MGI Symbol;Acc:MGI:104809]	chr9:95752641-95845311	0.625369	49.4657	-0.625369	49.4657	1.13092e-05
ENSMUSG00000034161	Scx	scleraxis [Source:MGI Symbol;Acc:MGI:102934]	chr15:76457437-76459468	0.619948	28.3287	-0.619948	28.3287	0.00146935
ENSMUSG00000068551	Zfp467	zinc finger protein 467 [Source:MGI Symbol;Acc:MGI:1916160]	chr6:48427696-48445825	0.61866	36.3868	-0.61866	36.3868	0.000229783
ENSMUSG00000037126	Psd	pleckstrin and Sec7 domain containing [Source:MGI Symbol;Acc:MGI:1920978]	chr19:46312086-46327156	0.618534	106.905	-0.618534	106.905	2.03923e-11
ENSMUSG00000060639	Hist1h4i	histone cluster 1, H4i [Source:MGI Symbol;Acc:MGI:2448432]	chr13:22040815-22041352	0.615807	13.3043	-0.615807	13.3043	0.0467268
ENSMUSG00000042671	Rgs8	regulator of G-protein signaling 8 [Source:MGI Symbol;Acc:MGI:108408]	chr1:153653024-153697667	0.61576	125.402	-0.61576	125.402	2.88241e-13
ENSMUSG00000023046	Igfbp6	insulin-like growth factor binding protein 6 [Source:MGI Symbol;Acc:MGI:96441]	chr15:102144361-102149511	0.61564	25.9323	-0.61564	25.9323	0.00255137
ENSMUSG00000015806	Qdpr	quinoid dihydropteridine reductase [Source:MGI Symbol;Acc:MGI:97836]	chr5:45434031-45450235	0.615278	95.0065	-0.615278	95.0065	3.15757e-10
ENSMUSG00000030739	Myh14	myosin, heavy polypeptide 14 [Source:MGI Symbol;Acc:MGI:1919210]	chr7:44605802-44670843	0.614427	82.4277	-0.614427	82.4277	5.71782e-09
ENSMUSG00000032232	Cgnl1	cingulin-like 1 [Source:MGI Symbol;Acc:MGI:1915428]	chr9:71626508-71771602	0.610853	58.4398	-0.610853	58.4398	1.43225e-06
ENSMUSG00000031070	Mrgprf	MAS-related GPR, member F [Source:MGI Symbol;Acc:MGI:2384823]	chr7:145300827-145309557	0.61084	30.2958	-0.61084	30.2958	0.000934157
ENSMUSG00000070720	Tmem200b	transmembrane protein 200B [Source:MGI Symbol;Acc:MGI:3646343]	chr4:131921770-131922625	0.610834	21.2373	-0.610834	21.2373	0.00752087
ENSMUSG00000020604	Arsg	arylsulfatase G [Source:MGI Symbol;Acc:MGI:1921258]	chr11:109473373-109573330	0.608044	33.548	-0.608044	33.548	0.000441771
ENSMUSG00000040812	Agbl2	ATP/GTP binding protein-like 2 [Source:MGI Symbol;Acc:MGI:2443254]	chr2:90782726-90834437	0.606523	18.927	-0.606523	18.927	0.0128027
ENSMUSG00000019838	Slc16a10	solute carrier family 16 (monocarboxylic acid transporters), member 10 [Source:MGI Symbol;Acc:MGI:1919722]	chr10:40033534-40142256	0.604349	18.1314	-0.604349	18.1314	0.0153766
ENSMUSG00000071379	Hpcal1	hippocalcin-like 1 [Source:MGI Symbol;Acc:MGI:1855689]	chr12:17690813-17791926	0.603703	77.329	-0.603703	77.329	1.84971e-08
ENSMUSG00000014198	Zfp385c	zinc finger protein 385C [Source:MGI Symbol;Acc:MGI:3608347]	chr11:100626218-100692455	0.601108	46.0655	-0.601108	46.0655	2.47429e-05
ENSMUSG00000050700	Emilin3	elastin microfibril interfacer 3 [Source:MGI Symbol;Acc:MGI:2389142]	chr2:160906436-160912328	0.598689	14.7671	-0.598689	14.7671	0.0333648
ENSMUSG00000028108	Ecm1	extracellular matrix protein 1 [Source:MGI Symbol;Acc:MGI:103060]	chr3:95734146-95739569	0.597585	13.8015	-0.597585	13.8015	0.0416724
ENSMUSG00000051043	Gprc5c	G protein-coupled receptor, family C, group 5, member C [Source:MGI Symbol;Acc:MGI:1917605]	chr11:114851151-114872617	0.597435	78.9498	-0.597435	78.9498	1.27357e-08
ENSMUSG00000071647	Eml3	echinoderm microtubule associated protein like 3 [Source:MGI Symbol;Acc:MGI:2387612]	chr19:8929693-8941563	0.594667	29.0772	-0.594667	29.0772	0.00123675
ENSMUSG00000042834	Nrep	neuronal regeneration related protein [Source:MGI Symbol;Acc:MGI:99444]	chr18:33437018-33464029	0.589209	73.4424	-0.589209	73.4424	4.52648e-08
ENSMUSG00000054065	Pkp3	plakophilin 3 [Source:MGI Symbol;Acc:MGI:1891830]	chr7:141078217-141090510	0.587255	30.9511	-0.587255	30.9511	0.000803324
ENSMUSG00000025739	Gng13	guanine nucleotide binding protein (G protein), gamma 13 [Source:MGI Symbol;Acc:MGI:1925616]	chr17:25717170-25719406	0.584959	290.816	-0.584959	290.816	8.28779e-30
ENSMUSG00000032564	Cpne4	copine IV [Source:MGI Symbol;Acc:MGI:1921270]	chr9:104547285-105034544	0.585133	13.4586	0.585133	13.4586	0.045096
ENSMUSG00000047246	Hist1h2be	histone cluster 1, H2be [Source:MGI Symbol;Acc:MGI:2448380]	chr13:23583741-23621124	0.589556	26.525	0.589556	26.525	0.00222589
ENSMUSG00000025889	Snca	synuclein, alpha [Source:MGI Symbol;Acc:MGI:1277151]	chr6:60731572-60829855	0.594715	63.5152	0.594715	63.5152	4.45123e-07
ENSMUSG00000022906	Parp9	poly (ADP-ribose) polymerase family, member 9 [Source:MGI Symbol;Acc:MGI:1933117]	chr16:35938469-35972605	0.595743	20.1521	0.595743	20.1521	0.00965591
ENSMUSG00000036790	Slitrk2	SLIT and NTRK-like family, member 2 [Source:MGI Symbol;Acc:MGI:2679449]	chrX:66649317-66661393	0.599311	101.811	0.599311	101.811	6.5895e-11
ENSMUSG00000078853	Igtp	interferon gamma induced GTPase [Source:MGI Symbol;Acc:MGI:107729]	chr11:58199555-58207591	0.601822	17.0359	0.601822	17.0359	0.0197885
ENSMUSG00000036699	Zcchc12	zinc finger, CCHC domain containing 12 [Source:MGI Symbol;Acc:MGI:1919943]	chrX:36195903-36199158	0.610503	23.032	0.610503	23.032	0.00497503
ENSMUSG00000025089	Gfra1	glial cell line derived neurotrophic factor family receptor alpha 1 [Source:MGI Symbol;Acc:MGI:1100842]	chr19:58235603-58455909	0.611599	28.7004	0.611599	28.7004	0.00134885
ENSMUSG00000017493	Igfbp4	insulin-like growth factor binding protein 4 [Source:MGI Symbol;Acc:MGI:96439]	chr11:99041243-99052655	0.613414	16.7809	0.613414	16.7809	0.0209851
ENSMUSG00000009356	Lpo	lactoperoxidase [Source:MGI Symbol;Acc:MGI:1923363]	chr11:87806427-87828289	0.613439	13.9605	0.613439	13.9605	0.0401747
ENSMUSG00000026104	Stat1	signal transducer and activator of transcription 1 [Source:MGI Symbol;Acc:MGI:103063]	chr1:52119437-52161860	0.617098	70.868	0.617098	70.868	8.18844e-08
ENSMUSG00000023882	Zfp54	zinc finger protein 54 [Source:MGI Symbol;Acc:MGI:99201]	chr17:21423226-21435640	0.623227	16.5427	0.623227	16.5427	0.022168
ENSMUSG00000028883	Sema3a	sema domain, immunoglobulin domain (Ig), short basic domain, secreted, (semaphorin) 3A [Source:MGI Symbol;Acc:MGI:107558]	chr5:13125592-13602565	0.633098	106.924	0.633098	106.924	2.03071e-11
ENSMUSG00000027469	Tpx2	TPX2, microtubule-associated protein homolog (Xenopus laevis) [Source:MGI Symbol;Acc:MGI:1919369]	chr2:152847963-152895321	0.636218	18.4537	0.636218	18.4537	0.0142767
ENSMUSG00000046186	Cd109	CD109 antigen [Source:MGI Symbol;Acc:MGI:2445221]	chr9:78615545-78716253	0.637272	13.6753	0.637272	13.6753	0.042901
ENSMUSG00000024222	Fkbp5	FK506 binding protein 5 [Source:MGI Symbol;Acc:MGI:104670]	chr17:28399094-28517524	0.638337	22.9005	0.638337	22.9005	0.00512806
ENSMUSG00000010358	Ifi35	interferon-induced protein 35 [Source:MGI Symbol;Acc:MGI:1917360]	chr11:101448406-101458698	0.645093	15.5306	0.645093	15.5306	0.0279862
ENSMUSG00000030921	Trim30a	tripartite motif-containing 30A [Source:MGI Symbol;Acc:MGI:98178]	chr7:104409024-104465193	0.647543	14.0546	0.647543	14.0546	0.039313
ENSMUSG00000022262	Dnah5	dynein, axonemal, heavy chain 5 [Source:MGI Symbol;Acc:MGI:107718]	chr15:28203751-28472045	0.655818	16.1961	0.655818	16.1961	0.0240097
ENSMUSG00000041193	Pla2g5	phospholipase A2, group V [Source:MGI Symbol;Acc:MGI:101899]	chr4:138799243-138863482	0.657328	14.5295	0.657328	14.5295	0.035241
ENSMUSG00000055912	Tmem150a	transmembrane protein 150A [Source:MGI Symbol;Acc:MGI:2385244]	chr6:72355446-72359762	0.658456	16.1487	0.658456	16.1487	0.0242736
ENSMUSG00000069874	Irgm2	immunity-related GTPase family M member 2 [Source:MGI Symbol;Acc:MGI:1926262]	chr11:58215027-58222780	0.661232	19.6312	0.661232	19.6312	0.0108864
ENSMUSG00000073418	C4b	complement component 4B (Chido blood group) [Source:MGI Symbol;Acc:MGI:88228]	chr17:34728379-34743882	0.661236	20.7489	0.661236	20.7489	0.00841612
ENSMUSG00000025492	Ifitm3	interferon induced transmembrane protein 3 [Source:MGI Symbol;Acc:MGI:1913391]	chr7:141009585-141010770	0.666392	25.2628	0.666392	25.2628	0.00297659
ENSMUSG00000029641	Rasl11a	RAS-like, family 11, member A [Source:MGI Symbol;Acc:MGI:1916145]	chr5:146845070-146847726	0.667308	22.1691	0.667308	22.1691	0.00606858
ENSMUSG00000005198	Polr2a	polymerase (RNA) II (DNA directed) polypeptide A [Source:MGI Symbol;Acc:MGI:98086]	chr11:69733996-69758637	0.670664	78.5554	0.670664	78.5554	1.39465e-08
ENSMUSG00000036469	March1	membrane-associated ring finger (C3HC4) 1 [Source:MGI Symbol;Acc:MGI:1920175]	chr8:65617899-66471637	0.677746	36.1714	0.677746	36.1714	0.000241467
ENSMUSG00000006720	Zfp184	zinc finger protein 184 (Kruppel-like) [Source:MGI Symbol;Acc:MGI:1922244]	chr13:21945111-21960779	0.678593	18.7298	0.678593	18.7298	0.0133973
ENSMUSG00000022311	Csmd3	CUB and Sushi multiple domains 3 [Source:MGI Symbol;Acc:MGI:2386403]	chr15:47580636-48792063	0.68082	127.425	0.68082	127.425	1.8092e-13
ENSMUSG00000021747	4930452B06Rik	RIKEN cDNA 4930452B06 gene [Source:MGI Symbol;Acc:MGI:1926154]	chr14:8431191-8666240	0.681684	18.9385	0.681684	18.9385	0.0127687
ENSMUSG00000034422	Parp14	poly (ADP-ribose) polymerase family, member 14 [Source:MGI Symbol;Acc:MGI:1919489]	chr16:35832873-35871544	0.685143	21.7227	0.685143	21.7227	0.00672562
ENSMUSG00000021136	Smoc1	SPARC related modular calcium binding 1 [Source:MGI Symbol;Acc:MGI:1929878]	chr12:81026807-81186414	0.693671	39.2962	0.693671	39.2962	0.000117594
ENSMUSG00000049281	Scn3b	sodium channel, voltage-gated, type III, beta [Source:MGI Symbol;Acc:MGI:1918882]	chr9:40269215-40291618	0.694359	32.0523	0.694359	32.0523	0.000623411
ENSMUSG00000031934	Panx1	pannexin 1 [Source:MGI Symbol;Acc:MGI:1860055]	chr9:15005160-15045478	0.710711	25.1502	0.710711	25.1502	0.00305478
ENSMUSG00000079362	Gbp6	guanylate binding protein 6 [Source:MGI Symbol;Acc:MGI:2140937]	chr5:105270703-105293699	0.721394	16.7365	0.721394	16.7365	0.0212005
ENSMUSG00000066113	Adamtsl1	ADAMTS-like 1 [Source:MGI Symbol;Acc:MGI:1924989]	chr4:86053914-86428385	0.722448	19.656	0.722448	19.656	0.0108244
ENSMUSG00000031997	Trpc6	transient receptor potential cation channel, subfamily C, member 6 [Source:MGI Symbol;Acc:MGI:109523]	chr9:8544431-8680565	0.726473	30.6777	0.726473	30.6777	0.000855526
ENSMUSG00000004328	Hif3a	hypoxia inducible factor 3, alpha subunit [Source:MGI Symbol;Acc:MGI:1859778]	chr7:17031506-17062427	0.727942	22.4457	0.727942	22.4457	0.00569412
ENSMUSG00000024079	Eif2ak2	eukaryotic translation initiation factor 2-alpha kinase 2 [Source:MGI Symbol;Acc:MGI:1353449]	chr17:78852563-78882573	0.729383	44.3884	0.729383	44.3884	3.64049e-05
ENSMUSG00000032179	Bmp5	bone morphogenetic protein 5 [Source:MGI Symbol;Acc:MGI:88181]	chr9:75775363-75900310	0.729621	32.924	0.729621	32.924	0.000510035
ENSMUSG00000039488	Cntn5	contactin 5 [Source:MGI Symbol;Acc:MGI:3042287]	chr9:9660890-10904775	0.730146	27.7796	0.730146	27.7796	0.0016674
ENSMUSG00000046718	Bst2	bone marrow stromal cell antigen 2 [Source:MGI Symbol;Acc:MGI:1916800]	chr8:71534263-71537437	0.743319	15.2622	0.743319	15.2622	0.0297699
ENSMUSG00000001123	Lgals9	lectin, galactose binding, soluble 9 [Source:MGI Symbol;Acc:MGI:109496]	chr11:78962973-78984946	0.743766	31.0483	0.743766	31.0483	0.00078555
ENSMUSG00000026435	Slc45a3	solute carrier family 45, member 3 [Source:MGI Symbol;Acc:MGI:1922082]	chr1:131970608-131982963	0.746095	30.2958	0.746095	30.2958	0.000934157
ENSMUSG00000002910	Arrdc2	arrestin domain containing 2 [Source:MGI Symbol;Acc:MGI:1918057]	chr8:70835154-70839720	0.749606	30.1521	0.749606	30.1521	0.000965585
ENSMUSG00000041828	Abca8a	ATP-binding cassette, sub-family A (ABC1), member 8a [Source:MGI Symbol;Acc:MGI:2386846]	chr11:110025633-110095978	0.750898	43.3459	0.750898	43.3459	4.62817e-05
ENSMUSG00000035131	Brinp3	bone morphogenetic protein/retinoic acid inducible neural specific 3 [Source:MGI Symbol;Acc:MGI:2443035]	chr1:146495628-146902472	0.752524	157.672	0.752524	157.672	1.70925e-16
ENSMUSG00000039316	Rftn1	raftlin lipid raft linker 1 [Source:MGI Symbol;Acc:MGI:1923688]	chr17:49992256-50190674	0.75891	70.3615	0.75891	70.3615	9.20137e-08
ENSMUSG00000046879	Irgm1	immunity-related GTPase family M member 1 [Source:MGI Symbol;Acc:MGI:107567]	chr11:48861967-48871683	0.765526	31.4084	0.765526	31.4084	0.000723043
ENSMUSG00000034755	Pcdh11x	protocadherin 11 X-linked [Source:MGI Symbol;Acc:MGI:2442849]	chrX:120290258-120910619	0.769862	52.4422	0.769862	52.4422	5.69871e-06
ENSMUSG00000020660	Pomc	pro-opiomelanocortin-alpha [Source:MGI Symbol;Acc:MGI:97742]	chr12:3954950-3960618	0.772302	14.4809	0.772302	14.4809	0.0356381
ENSMUSG00000002289	Angptl4	angiopoietin-like 4 [Source:MGI Symbol;Acc:MGI:1888999]	chr17:33773749-33781575	0.773053	20.0747	0.773053	20.0747	0.00982958
ENSMUSG00000029832	Nfe2l3	nuclear factor, erythroid derived 2, like 3 [Source:MGI Symbol;Acc:MGI:1339958]	chr6:51432669-51458768	0.783963	40.5058	0.783963	40.5058	8.90063e-05
ENSMUSG00000040483	Xaf1	XIAP associated factor 1 [Source:MGI Symbol;Acc:MGI:3772572]	chr11:72301628-72313733	0.79377	25.6398	0.79377	25.6398	0.00272908
ENSMUSG00000018727	Cpsf4l	cleavage and polyadenylation specific factor 4-like [Source:MGI Symbol;Acc:MGI:1277182]	chr11:113698171-113710017	0.801392	30.7631	0.801392	30.7631	0.00083886
ENSMUSG00000056296	Synpr	synaptoporin [Source:MGI Symbol;Acc:MGI:1919253]	chr14:13284779-13615459	0.804367	118.637	0.804367	118.637	1.36854e-12
ENSMUSG00000062345	Serpinb2	serine (or cysteine) peptidase inhibitor, clade B, member 2 [Source:MGI Symbol;Acc:MGI:97609]	chr1:107511422-107535478	0.804737	17.6258	0.804737	17.6258	0.0172752
ENSMUSG00000039313	AF529169	cDNA sequence AF529169 [Source:MGI Symbol;Acc:MGI:2667167]	chr9:89590037-89622986	0.812678	142.853	0.812678	142.853	5.18408e-15
ENSMUSG00000045441	Gprin3	GPRIN family member 3 [Source:MGI Symbol;Acc:MGI:1924785]	chr6:59352460-59426290	0.815499	70.5734	0.815499	70.5734	8.76317e-08
ENSMUSG00000044912	Syt16	synaptotagmin XVI [Source:MGI Symbol;Acc:MGI:2673872]	chr12:73997760-74267916	0.817712	48.7021	0.817712	48.7021	1.34833e-05
ENSMUSG00000033880	Lgals3bp	lectin, galactoside-binding, soluble, 3 binding protein [Source:MGI Symbol;Acc:MGI:99554]	chr11:118392750-118402092	0.833138	34.8881	0.833138	34.8881	0.000324485
ENSMUSG00000034459	Ifit1	interferon-induced protein with tetratricopeptide repeats 1 [Source:MGI Symbol;Acc:MGI:99450]	chr19:34640870-34650009	0.84083	17.6524	0.84083	17.6524	0.0171694
ENSMUSG00000071637	Cebpd	CCAAT/enhancer binding protein (C/EBP), delta [Source:MGI Symbol;Acc:MGI:103573]	chr16:15887285-15888466	0.844941	21.7625	0.844941	21.7625	0.00666428
ENSMUSG00000000275	Trim25	tripartite motif-containing 25 [Source:MGI Symbol;Acc:MGI:102749]	chr11:88999375-89020293	0.846985	24.3884	0.846985	24.3884	0.00364052
ENSMUSG00000049252	Lrp1b	low density lipoprotein-related protein 1B (deleted in tumors) [Source:MGI Symbol;Acc:MGI:2151136]	chr2:40595247-42653598	0.849553	317.757	0.849553	317.757	1.67612e-32
ENSMUSG00000028360	Slc44a5	solute carrier family 44, member 5 [Source:MGI Symbol;Acc:MGI:3035141]	chr3:153973435-154271722	0.850099	46.3731	0.850099	46.3731	2.3051e-05
ENSMUSG00000021879	Dnah12	dynein, axonemal, heavy chain 12 [Source:MGI Symbol;Acc:MGI:107720]	chr14:26693273-26891703	0.851252	20.0596	0.851252	20.0596	0.00986379
ENSMUSG00000043424	Eif3j2	eukaryotic translation initiation factor 3, subunit J2 [Source:MGI Symbol;Acc:MGI:3704486]	chr18:43475419-43477796	0.854404	19.0257	0.854404	19.0257	0.0125151
ENSMUSG00000002325	Irf9	interferon regulatory factor 9 [Source:MGI Symbol;Acc:MGI:107587]	chr14:55603570-55610030	0.86313	65.865	0.86313	65.865	2.59122e-07
ENSMUSG00000018589	Glra2	glycine receptor, alpha 2 subunit [Source:MGI Symbol;Acc:MGI:95748]	chrX:165129016-165327393	0.867656	61.8802	0.867656	61.8802	6.48609e-07
ENSMUSG00000028268	Gbp3	guanylate binding protein 3 [Source:MGI Symbol;Acc:MGI:1926263]	chr3:142560051-142573209	0.872317	56.2714	0.872317	56.2714	2.35972e-06
ENSMUSG00000057715	A830018L16Rik	RIKEN cDNA A830018L16 gene [Source:MGI Symbol;Acc:MGI:2444149]	chr1:11414104-11975901	0.88426	77.8353	0.88426	77.8353	1.64615e-08
ENSMUSG00000034579	Pla2g3	phospholipase A2, group III [Source:MGI Symbol;Acc:MGI:2444945]	chr11:3488226-3499350	0.896507	25.99	0.896507	25.99	0.00251765
ENSMUSG00000041741	Pde3a	phosphodiesterase 3A, cGMP inhibited [Source:MGI Symbol;Acc:MGI:1860764]	chr6:141249268-141499351	0.900084	85.2352	0.900084	85.2352	2.99557e-09
ENSMUSG00000050558	Prokr2	prokineticin receptor 2 [Source:MGI Symbol;Acc:MGI:2181363]	chr2:132337732-132385447	0.923299	21.6771	0.923299	21.6771	0.00679652
ENSMUSG00000070327	Rnf213	ring finger protein 213 [Source:MGI Symbol;Acc:MGI:1289196]	chr11:119393099-119487418	0.930415	60.0196	0.930415	60.0196	9.95493e-07
ENSMUSG00000046808	Atp10d	ATPase, class V, type 10D [Source:MGI Symbol;Acc:MGI:2450125]	chr5:72203328-72298775	0.931067	22.6624	0.931067	22.6624	0.00541701
ENSMUSG00000034098	Fstl5	follistatin-like 5 [Source:MGI Symbol;Acc:MGI:2442179]	chr3:76074269-76710019	0.935925	458.177	0.935925	458.177	1.52143e-46
ENSMUSG00000029245	Epha5	Eph receptor A5 [Source:MGI Symbol;Acc:MGI:99654]	chr5:84057790-84417382	0.949782	108.248	0.949782	108.248	1.49688e-11
ENSMUSG00000033355	Rtp4	receptor transporter protein 4 [Source:MGI Symbol;Acc:MGI:1915025]	chr16:23609918-23614222	0.964807	36.0669	0.964807	36.0669	0.000247348
ENSMUSG00000071234	Syndig1l	synapse differentiation inducing 1 like [Source:MGI Symbol;Acc:MGI:2685107]	chr12:84677277-84698807	0.966973	60.4945	0.966973	60.4945	8.92377e-07
ENSMUSG00000064215	Ifi27	interferon, alpha-inducible protein 27 [Source:MGI Symbol;Acc:MGI:1277180]	chr12:103434210-103440239	0.973143	31.6147	0.973143	31.6147	0.000689495
ENSMUSG00000020728	Cep112	centrosomal protein 112 [Source:MGI Symbol;Acc:MGI:1923673]	chr11:108425191-108860615	0.975968	32.2265	0.975968	32.2265	0.000598898
ENSMUSG00000090498	NA	NA	chr1:15712302-15716367	0.98345	49.0731	0.98345	49.0731	1.23792e-05
ENSMUSG00000042605	Atxn2	ataxin 2 [Source:MGI Symbol;Acc:MGI:1277223]	chrMouseAtxn2:1-105158	0.990791	254.733	0.990791	254.733	3.36261e-26
ENSMUSG00000002831	Plin4	perilipin 4 [Source:MGI Symbol;Acc:MGI:1929709]	chr17:56100590-56109802	1.02973	34.497	1.02973	34.497	0.000355056
ENSMUSG00000028037	Ifi44	interferon-induced protein 44 [Source:MGI Symbol;Acc:MGI:2443016]	chr3:151730921-151749947	1.03582	36.7429	1.03582	36.7429	0.000211694
ENSMUSG00000092083	Kcnb2	potassium voltage gated channel, Shab-related subfamily, member 2 [Source:MGI Symbol;Acc:MGI:99632]	chr1:15312451-15711629	1.04779	65.7477	1.04779	65.7477	2.66217e-07
ENSMUSG00000039683	Sdk1	sidekick homolog 1 (chicken) [Source:MGI Symbol;Acc:MGI:2444413]	chr5:141241489-142215586	1.05658	60.4945	1.05658	60.4945	8.92377e-07
ENSMUSG00000044519	Zfp488	zinc finger protein 488 [Source:MGI Symbol;Acc:MGI:2686052]	chr14:33967069-33978764	1.06115	51.3928	1.06115	51.3928	7.25644e-06
ENSMUSG00000021319	Sfrp4	secreted frizzled-related protein 4 [Source:MGI Symbol;Acc:MGI:892010]	chr13:19623103-19632994	1.06213	42.9969	1.06213	42.9969	5.0154e-05
ENSMUSG00000040536	Necab1	N-terminal EF-hand calcium binding protein 1 [Source:MGI Symbol;Acc:MGI:1916602]	chr4:14952244-15149794	1.08183	258.881	1.08183	258.881	1.29389e-26
ENSMUSG00000047109	Cldn14	claudin 14 [Source:MGI Symbol;Acc:MGI:1860425]	chr16:93919030-94008837	1.09261	42.2696	1.09261	42.2696	5.92975e-05
ENSMUSG00000027487	Cdk5rap1	CDK5 regulatory subunit associated protein 1 [Source:MGI Symbol;Acc:MGI:1914221]	chr2:154335379-154373010	1.09864	56.5663	1.09864	56.5663	2.20479e-06
ENSMUSG00000040296	Ddx58	DEAD (Asp-Glu-Ala-Asp) box polypeptide 58 [Source:MGI Symbol;Acc:MGI:2442858]	chr4:40203772-40239828	1.14365	107.87	1.14365	107.87	1.63318e-11
ENSMUSG00000090272	Mndal	myeloid nuclear differentiation antigen like [Source:MGI Symbol;Acc:MGI:3780953]	chr1:173857220-173942491	1.18122	36.4818	1.18122	36.4818	0.00022481
ENSMUSG00000029561	Oasl2	2'-5' oligoadenylate synthetase-like 2 [Source:MGI Symbol;Acc:MGI:1344390]	chr5:114896933-114912234	1.27649	60.3842	1.27649	60.3842	9.1534e-07
ENSMUSG00000030107	Usp18	ubiquitin specific peptidase 18 [Source:MGI Symbol;Acc:MGI:1344364]	chr6:121245905-121270916	1.37126	60.9497	1.37126	60.9497	8.03582e-07
ENSMUSG00000024866	Acy3	aspartoacylase (aminoacylase) 3 [Source:MGI Symbol;Acc:MGI:1918920]	chr19:3986660-3990007	1.55155	133.048	1.55155	133.048	4.95627e-14
ENSMUSG00000025498	Irf7	interferon regulatory factor 7 [Source:MGI Symbol;Acc:MGI:1859212]	chr7:141262705-141266481	1.69246	142.137	1.69246	142.137	6.11352e-15
ENSMUSG00000021208	Ifi27l2b	interferon, alpha-inducible protein 27 like 2B [Source:MGI Symbol;Acc:MGI:1916390]	chr12:103442168-103457223	1.74892	95.1299	1.74892	95.1299	3.06912e-10
ENSMUSG00000079017	Ifi27l2a	interferon, alpha-inducible protein 27 like 2A [Source:MGI Symbol;Acc:MGI:1924183]	chr12:103442166-103443680	1.75757	103.158	1.75757	103.158	4.8324e-11

## Sheet: CB pooled |log2FC|>0.585 p<0.05
TG vs WT CB Pooled BAC-ATXN2-Q72. Shown are only DEGs satisfying |adjP|>0.585, P<0.005
id	gene_name	biotype	chromosome	start	description	human_homolog	baseMean	log2FoldChange	lfcSE	stat	pvalue	padj
ENSMUSG00000047642	D930020B18Rik	protein_coding	10	121641588	RIKEN cDNA D930020B18 gene	C12orf56	36.8299	-2.29568	0.1869	-12.2829	1.1191e-34	8.80389e-32
ENSMUSG00000111389	RP23-366E4.10	lincRNA	9	122019528			32.4779	-2.28058	0.189072	-12.062	1.67684e-33	1.21363e-30
ENSMUSG00000038781	Stap2	protein_coding	17	55997081	signal transducing adaptor family member 2	STAP2	154.266	-2.22544	0.130198	-17.0927	1.68203e-65	1.52173e-61
ENSMUSG00000042678	Myo15	protein_coding	11	60469339	myosin XV	MYO15A	32.0327	-1.98087	0.197413	-10.0341	1.07925e-23	3.09967e-21
ENSMUSG00000063260	Syt10	protein_coding	15	89782393	synaptotagmin X	SYT10	284.03	-1.76336	0.107724	-16.3693	3.16674e-60	1.14598e-56
ENSMUSG00000031980	Agt	protein_coding	8	124556534	angiotensinogen (serpin peptidase inhibitor, clade A, member 8)	AGT	926.031	-1.7227	0.103356	-16.6677	2.25139e-62	1.35789e-58
ENSMUSG00000087083	Gm15083	antisense	6	114004789	predicted gene 15083		109.893	-1.71692	0.176817	-9.71014	2.72965e-22	6.49873e-20
ENSMUSG00000028463	Car9	protein_coding	4	43506966	carbonic anhydrase 9	CA9	29.7334	-1.69676	0.201933	-8.4026	4.36708e-17	6.32143e-15
ENSMUSG00000044244	Il20rb	protein_coding	9	100457719	interleukin 20 receptor beta	IL20RB	572.773	-1.66073	0.12123	-13.699	1.0294e-42	1.43276e-39
ENSMUSG00000026185	Igfbp5	protein_coding	1	72857932	insulin-like growth factor binding protein 5	IGFBP5	1321.9	-1.63891	0.0988719	-16.576	1.03849e-61	4.69761e-58
ENSMUSG00000007877	Tcap	protein_coding	11	98383811	titin-cap	TCAP	17.9805	-1.56683	0.196692	-7.96593	1.63979e-15	1.8544e-13
ENSMUSG00000043036	Ccdc63	protein_coding	5	122108040	coiled-coil domain containing 63	CCDC63	80.0757	-1.53707	0.150009	-10.2465	1.22725e-24	3.96535e-22
ENSMUSG00000029602	Rasal1	protein_coding	5	120648812	RAS protein activator like 1 (GAP1 like)	RASAL1	68.7688	-1.51087	0.159794	-9.45513	3.2262e-21	7.29687e-19
ENSMUSG00000028150	Rorc	protein_coding	3	94372794	RAR-related orphan receptor gamma	RORC	316.257	-1.4713	0.14337	-10.2622	1.04262e-24	3.43002e-22
ENSMUSG00000060794	Tssk5	protein_coding	15	76371958	testis-specific serine kinase 5		29.8801	-1.46155	0.189969	-7.69364	1.43002e-14	1.36183e-12
ENSMUSG00000028369	Svep1	protein_coding	4	58042442	sushi, von Willebrand factor type A, EGF and pentraxin domain containing 1	SVEP1	775.056	-1.43615	0.103253	-13.909	5.58478e-44	9.18646e-41
ENSMUSG00000032303	Chrna3	protein_coding	9	55010111	cholinergic receptor, nicotinic, alpha polypeptide 3	CHRNA3	10.5468	-1.4281	0.201736	-7.07905	1.45142e-12	1.08074e-10
ENSMUSG00000037579	Kcnh3	protein_coding	15	99224976	potassium voltage-gated channel, subfamily H (eag-related), member 3	KCNH3	20.7689	-1.42115	0.196974	-7.2149	5.39727e-13	4.20941e-11
ENSMUSG00000033491	Prss35	protein_coding	9	86743649	protease, serine 35	PRSS35	54.1437	-1.41786	0.155833	-9.09856	9.15355e-20	1.78091e-17
ENSMUSG00000044734	Serpinb1a	protein_coding	13	32842092	serine (or cysteine) peptidase inhibitor, clade B, member 1a	SERPINB1	282.977	-1.3934	0.110142	-12.6509	1.10637e-36	9.53266e-34
ENSMUSG00000018581	Dnah11	protein_coding	12	117877982	dynein, axonemal, heavy chain 11	DNAH11	1070.93	-1.3865	0.0932452	-14.8694	5.20597e-50	1.17746e-46
ENSMUSG00000097636	Mirt1	lincRNA	19	53441212	myocardial infarction associated transcript 1		70.0794	-1.36935	0.172001	-7.9613	1.7024e-15	1.90143e-13
ENSMUSG00000057948	Unc13d	protein_coding	11	116062095	unc-13 homolog D (C. elegans)	UNC13D	100.215	-1.36645	0.136789	-9.98948	1.6946e-23	4.64577e-21
ENSMUSG00000039714	Cplx3	protein_coding	9	57599992	complexin 3	CPLX3	18.5159	-1.36272	0.199065	-6.84563	7.61415e-12	4.99168e-10
ENSMUSG00000051029	Serpinb1b	protein_coding	13	33084125	serine (or cysteine) peptidase inhibitor, clade B, member 1b	SERPINB1	185.417	-1.33849	0.133728	-10.009	1.39148e-23	3.93398e-21
ENSMUSG00000032446	Eomes	protein_coding	9	118478212	eomesodermin	EOMES	293.301	-1.33717	0.196106	-6.8186	9.19335e-12	5.91974e-10
ENSMUSG00000042096	Dao	protein_coding	5	114003703	D-amino acid oxidase	DAO	1039.11	-1.32238	0.0945179	-13.9908	1.77517e-44	3.21199e-41
ENSMUSG00000036560	Lgi4	protein_coding	7	31059342	leucine-rich repeat LGI family, member 4	LGI4	1346.92	-1.32006	0.0823576	-16.0284	8.09009e-58	2.4397e-54
ENSMUSG00000044122	Proca1	protein_coding	11	78193392	protein interacting with cyclin A1	PROCA1	150.793	-1.31087	0.127634	-10.2706	9.5652e-25	3.20505e-22
ENSMUSG00000074280	Gm6166	processed_pseudogene	9	57483963	predicted gene 6166		121.453	-1.29805	0.157795	-8.22617	1.93294e-16	2.53439e-14
ENSMUSG00000041372	B4galnt3	protein_coding	6	120203073	beta-1,4-N-acetyl-galactosaminyl transferase 3	B4GALNT3	13.3193	-1.27875	0.193045	-6.62408	3.49429e-11	1.9758e-09
ENSMUSG00000028011	Tdo2	protein_coding	3	81957090	tryptophan 2,3-dioxygenase	TDO2	167.863	-1.27027	0.149891	-8.47462	2.35842e-17	3.5561e-15
ENSMUSG00000018634	Crhr1	protein_coding	11	104132855	corticotropin releasing hormone receptor 1	CRHR1	930.776	-1.24416	0.112534	-11.0559	2.05261e-28	9.77367e-26
ENSMUSG00000006204	5430419D17Rik	protein_coding	7	131174402	RIKEN cDNA 5430419D17 gene		12.766	-1.23492	0.192398	-6.41856	1.37567e-10	6.83827e-09
ENSMUSG00000021750	Fam107a	protein_coding	14	8296274	family with sequence similarity 107, member A	FAM107A	13607.8	-1.22404	0.105875	-11.5611	6.48599e-31	3.55629e-28
ENSMUSG00000102234	Gm37885	antisense	1	182484179	predicted gene, 37885		39.1403	-1.21997	0.162387	-7.51276	5.78915e-14	5.08489e-12
ENSMUSG00000087142	Gm12454	antisense	4	43504428	predicted gene 12454		5.88558	-1.21405	0.20321	-5.97435	2.31003e-09	9.37168e-08
ENSMUSG00000050063	Klk6	protein_coding	7	43824499	kallikrein related-peptidase 6	KLK6	292.357	-1.21287	0.103243	-11.7477	7.25555e-32	4.37607e-29
ENSMUSG00000035486	Plk5	protein_coding	10	80356459	polo-like kinase 5	PLK5	946.88	-1.19021	0.118951	-10.0059	1.4358e-23	3.99682e-21
ENSMUSG00000037583	Nr0b2	protein_coding	4	133553376	nuclear receptor subfamily 0, group B, member 2	NR0B2	27.5446	-1.18699	0.174946	-6.78487	1.16192e-11	7.32536e-10
ENSMUSG00000070867	Trabd2b	protein_coding	4	114406724	TraB domain containing 2B	TRABD2B	159.766	-1.1772	0.108025	-10.8974	1.18581e-27	5.23319e-25
ENSMUSG00000105700	Gm42772	TEC	5	49408792	predicted gene 42772		169.086	-1.1748	0.16224	-7.24112	4.44993e-13	3.53145e-11
ENSMUSG00000052276	Ostn	protein_coding	16	27307489	osteocrin	OSTN	25.9425	-1.17269	0.200232	-5.85666	4.7227e-09	1.76191e-07
ENSMUSG00000020218	Wif1	protein_coding	10	121033960	Wnt inhibitory factor 1	WIF1	56.0074	-1.16621	0.194076	-6.00901	1.86655e-09	7.67575e-08
ENSMUSG00000027217	Tspan18	protein_coding	2	93201760	tetraspanin 18	TSPAN18	57.0351	-1.15671	0.147536	-7.8402	4.49843e-15	4.70489e-13
ENSMUSG00000049404	Rarres1	protein_coding	3	67478972	retinoic acid receptor responder (tazarotene induced) 1	RARRES1	25.2941	-1.1548	0.182046	-6.34346	2.24656e-10	1.08979e-08
ENSMUSG00000022191	Drosha	protein_coding	15	12824815	drosha, ribonuclease type III	DROSHA	1036.07	-1.14864	0.0860227	-13.3528	1.14142e-40	1.37686e-37
ENSMUSG00000096883	Shisa8	protein_coding	15	82206952	shisa family member 8	SHISA8	568.346	-1.14575	0.129915	-8.81925	1.15229e-18	2.00477e-16
ENSMUSG00000105489	Gm43477	antisense	5	71680268	predicted gene 43477		36.2775	-1.14551	0.165458	-6.92325	4.41413e-12	3.02535e-10
ENSMUSG00000079355	Ackr4	protein_coding	9	104084157	atypical chemokine receptor 4	ACKR4	59.9053	-1.14223	0.159037	-7.18216	6.86178e-13	5.30586e-11
ENSMUSG00000026655	Fam107b	protein_coding	2	3613758	family with sequence similarity 107, member B	FAM107B	4376.23	-1.1414	0.0717218	-15.9142	5.04918e-57	1.30514e-53
ENSMUSG00000106408	Gm43321	TEC	5	48819476	predicted gene 43321		65.3227	-1.14052	0.176404	-6.46536	1.01055e-10	5.20935e-09
ENSMUSG00000032092	Mpzl2	protein_coding	9	45039799	myelin protein zero-like 2	MPZL2	76.3257	-1.13598	0.149629	-7.59198	3.15051e-14	2.90844e-12
ENSMUSG00000034917	Tjp3	protein_coding	10	81273207	tight junction protein 3	TJP3	14.3151	-1.13575	0.19982	-5.68388	1.31676e-08	4.47006e-07
ENSMUSG00000067780	Pi15	protein_coding	1	17601901	peptidase inhibitor 15	PI15	12.7655	-1.12225	0.189538	-5.921	3.19994e-09	1.24516e-07
ENSMUSG00000068323	Slc4a5	protein_coding	6	83219828	solute carrier family 4, sodium bicarbonate cotransporter, member 5	SLC4A5	42.2645	-1.12041	0.203293	-5.5113	3.56194e-08	1.07416e-06
ENSMUSG00000105958	Gm43319	TEC	5	48799010	predicted gene 43319		70.7281	-1.10838	0.1795	-6.17479	6.62505e-10	2.93808e-08
ENSMUSG00000105771	2900064K03Rik	TEC	5	49515825	RIKEN cDNA 2900064K03 gene		380.327	-1.10386	0.175249	-6.29879	2.99982e-10	1.42091e-08
ENSMUSG00000050556	Kcnb1	protein_coding	2	167095969	potassium voltage gated channel, Shab-related subfamily, member 1	KCNB1	317.172	-1.09024	0.114381	-9.53159	1.54889e-21	3.59302e-19
ENSMUSG00000031837	Necab2	protein_coding	8	119446719	N-terminal EF-hand calcium binding protein 2	NECAB2	47.7778	-1.07819	0.185422	-5.81476	6.07204e-09	2.21507e-07
ENSMUSG00000026950	Neb	protein_coding	2	52136647	nebulin	NEB	790.75	-1.07706	0.113938	-9.45301	3.29239e-21	7.35464e-19
ENSMUSG00000021943	Gdf10	protein_coding	14	33923587	growth differentiation factor 10	GDF10	1477.24	-1.06936	0.0838293	-12.7564	2.87009e-37	2.59657e-34
ENSMUSG00000106414	Gm43320	TEC	5	48843420	predicted gene 43320		106.625	-1.06768	0.179896	-5.93502	2.93813e-09	1.16076e-07
ENSMUSG00000046192	Iqub	protein_coding	6	24444865	IQ motif and ubiquitin domain containing	IQUB	336.272	-1.06489	0.098855	-10.7723	4.65363e-27	1.9137e-24
ENSMUSG00000026407	Cacna1s	protein_coding	1	136052750	calcium channel, voltage-dependent, L type, alpha 1S subunit	CACNA1S	15.1465	-1.05113	0.194573	-5.40226	6.58056e-08	1.87215e-06
ENSMUSG00000046341	Gm11223	processed_pseudogene	4	69925630	predicted gene 11223		170.313	-1.04904	0.16094	-6.51821	7.11503e-11	3.80885e-09
ENSMUSG00000000214	Th	protein_coding	7	142892752	tyrosine hydroxylase	TH	84.338	-1.04858	0.181312	-5.78329	7.32521e-09	2.64029e-07
ENSMUSG00000063193	Cd300lb	protein_coding	11	114922781	CD300 molecule like family member B	CD300LB	10.378	-1.04584	0.202326	-5.16906	2.35273e-07	5.79976e-06
ENSMUSG00000105983	Gm42770	TEC	5	49124587	predicted gene 42770		257.524	-1.03387	0.180098	-5.74061	9.43373e-09	3.2889e-07
ENSMUSG00000091556	Gm14569	protein_coding	X	36423601	predicted gene 14569	KIAA1210	19.2229	-1.03361	0.18982	-5.44521	5.17431e-08	1.51987e-06
ENSMUSG00000098526	Gm27366	misc_RNA	10	92134963	predicted gene, 27366		73.8804	-1.03117	0.151586	-6.80251	1.02809e-11	6.52713e-10
ENSMUSG00000013766	Ly6g6e	protein_coding	17	35076902	lymphocyte antigen 6 complex, locus G6E	LY6G6E	31.6268	-1.03048	0.173942	-5.92424	3.13749e-09	1.22851e-07
ENSMUSG00000048482	Bdnf	protein_coding	2	109674700	brain derived neurotrophic factor	BDNF	446.348	-1.02934	0.13294	-7.74289	9.71785e-15	9.57989e-13
ENSMUSG00000108071	Gm3455	lincRNA	6	50051186	predicted gene 3455		13.6431	-1.02233	0.199911	-5.11395	3.15495e-07	7.47194e-06
ENSMUSG00000046814	Gchfr	protein_coding	2	119167773	GTP cyclohydrolase I feedback regulator	GCHFR	84.0049	-1.01995	0.136608	-7.46624	8.25189e-14	7.07629e-12
ENSMUSG00000017390	Aldoc	protein_coding	11	78322968	aldolase C, fructose-bisphosphate	ALDOC	38995	-1.01818	0.0863247	-11.7948	4.15247e-32	2.59085e-29
ENSMUSG00000046215	Rprml	protein_coding	11	103649570	reprimo-like	RPRML	18.1033	-1.01448	0.203037	-4.99653	5.83715e-07	1.27403e-05
ENSMUSG00000045672	Col27a1	protein_coding	4	63214004	collagen, type XXVII, alpha 1	COL27A1	125.7	-1.01195	0.161409	-6.26949	3.62233e-10	1.68924e-08
ENSMUSG00000087361	0610043K17Rik	lincRNA	4	101353783	RIKEN cDNA 0610043K17 gene		65.0209	-1.00945	0.170667	-5.91475	3.32386e-09	1.2906e-07
ENSMUSG00000019437	Tlcd1	protein_coding	11	78176711	TLC domain containing 1	TLCD1	561.067	-1.0036	0.076248	-13.1623	1.44603e-39	1.63528e-36
ENSMUSG00000059479	B3gnt8	protein_coding	7	25626654	UDP-GlcNAc:betaGal beta-1,3-N-acetylglucosaminyltransferase 8	B3GNT8	6.88956	-1.00133	0.201548	-4.96821	6.75753e-07	1.44187e-05
ENSMUSG00000105974	Gm43318	TEC	5	48948021	predicted gene 43318		51.3313	-0.999945	0.190184	-5.25777	1.4581e-07	3.83471e-06
ENSMUSG00000106404	Gm42919	TEC	5	48802728	predicted gene 42919		56.103	-0.997453	0.190256	-5.24268	1.58257e-07	4.10244e-06
ENSMUSG00000020591	Ntsr2	protein_coding	12	16653470	neurotensin receptor 2	NTSR2	1132.08	-0.994067	0.0970595	-10.2418	1.28783e-24	4.08808e-22
ENSMUSG00000016918	Sulf1	protein_coding	1	12692277	sulfatase 1	SULF1	876.71	-0.990481	0.0978844	-10.1189	4.55593e-24	1.35139e-21
ENSMUSG00000042708	Shcbp1l	protein_coding	1	153425162	Shc SH2-domain binding protein 1-like	SHCBP1L	21.6229	-0.989079	0.186884	-5.29246	1.20681e-07	3.24457e-06
ENSMUSG00000024960	Plcb3	protein_coding	19	6953714	phospholipase C, beta 3	PLCB3	903.346	-0.985935	0.082661	-11.9275	8.51408e-33	5.50192e-30
ENSMUSG00000024899	Papss2	protein_coding	19	32620005	3'-phosphoadenosine 5'-phosphosulfate synthase 2	PAPSS2	78.9558	-0.984502	0.129035	-7.62971	2.35291e-14	2.22898e-12
ENSMUSG00000005268	Prlr	protein_coding	15	10177238	prolactin receptor	PRLR	45.6287	-0.98359	0.189123	-5.2008	1.98432e-07	5.02861e-06
ENSMUSG00000104661	Gm42768	TEC	5	49083874	predicted gene 42768		169.226	-0.982929	0.168179	-5.84454	5.07964e-09	1.88729e-07
ENSMUSG00000030111	A2m	protein_coding	6	121635376	alpha-2-macroglobulin	A2M	1761.85	-0.97604	0.0778303	-12.5406	4.47528e-36	3.68072e-33
ENSMUSG00000025402	Nab2	protein_coding	10	127660918	Ngfi-A binding protein 2	NAB2	663.171	-0.975284	0.110077	-8.85998	8.00265e-19	1.43366e-16
ENSMUSG00000027186	Elf5	protein_coding	2	103411688	E74-like factor 5	ELF5	6.84569	-0.971129	0.200083	-4.85364	1.21215e-06	2.40226e-05
ENSMUSG00000104562	Gm42767	TEC	5	49074276	predicted gene 42767		34.5732	-0.96884	0.192528	-5.03219	4.84909e-07	1.08239e-05
ENSMUSG00000106579	Gm42771	TEC	5	49219676	predicted gene 42771		114.467	-0.960622	0.171521	-5.60061	2.13597e-08	6.85252e-07
ENSMUSG00000032452	Clstn2	protein_coding	9	97444395	calsyntenin 2	CLSTN2	628.968	-0.952904	0.10252	-9.2948	1.47481e-20	3.10294e-18
ENSMUSG00000026676	Ccdc3	protein_coding	2	5137776	coiled-coil domain containing 3	CCDC3	83.6239	-0.951795	0.155388	-6.12529	9.05167e-10	3.9276e-08
ENSMUSG00000048108	Tmem72	protein_coding	6	116679063	transmembrane protein 72	TMEM72	52.7516	-0.95036	0.181581	-5.23381	1.66049e-07	4.27989e-06
ENSMUSG00000028832	Stmn1	protein_coding	4	134468320	stathmin 1	STMN1	304.509	-0.943531	0.14203	-6.6432	3.06949e-11	1.77239e-09
ENSMUSG00000102224	4930447F24Rik	processed_transcript	9	108133718	RIKEN cDNA 4930447F24 gene		20.9776	-0.943195	0.196214	-4.80698	1.53229e-06	2.97163e-05
ENSMUSG00000027931	Npr1	protein_coding	3	90450591	natriuretic peptide receptor 1	NPR1	169.627	-0.942688	0.120184	-7.84371	4.37431e-15	4.60167e-13
ENSMUSG00000051297	2410124H12Rik	sense_overlapping	16	92478742	RIKEN cDNA 2410124H12 gene		47.8877	-0.941636	0.152189	-6.18726	6.12186e-10	2.73883e-08
ENSMUSG00000048776	Pthlh	protein_coding	6	147252101	parathyroid hormone-like peptide	PTHLH	26.5378	-0.940519	0.170178	-5.52668	3.26342e-08	1.00252e-06
ENSMUSG00000091183	Gm5141	protein_coding	13	62772200	predicted gene 5141		157.945	-0.938929	0.121268	-7.74258	9.7419e-15	9.57989e-13
ENSMUSG00000037991	Rmi2	protein_coding	16	10835059	RecQ mediated genome instability 2	RMI2	11.9233	-0.937477	0.197898	-4.73718	2.16716e-06	3.98981e-05
ENSMUSG00000085423	Gm15735	antisense	14	122952119	predicted gene 15735		7.42635	-0.936702	0.204558	-4.57914	4.66886e-06	7.7195e-05
ENSMUSG00000022949	Clic6	protein_coding	16	92485736	chloride intracellular channel 6	CLIC6	226.068	-0.935076	0.185247	-5.04772	4.47113e-07	1.01379e-05
ENSMUSG00000105454	Gm43830	TEC	5	48790900	predicted gene 43830		8.41608	-0.933688	0.205132	-4.55164	5.32291e-06	8.66121e-05
ENSMUSG00000002055	Spag5	protein_coding	11	78301529	sperm associated antigen 5	SPAG5	633.115	-0.932293	0.0846076	-11.019	3.0939e-28	1.43541e-25
ENSMUSG00000032373	Car12	protein_coding	9	66713686	carbonic anhydrase 12	CA12	140.791	-0.931763	0.202153	-4.6092	4.04224e-06	6.84835e-05
ENSMUSG00000025739	Gng13	protein_coding	17	25717171	guanine nucleotide binding protein (G protein), gamma 13	GNG13	3312.5	-0.931718	0.080314	-11.6009	4.07585e-31	2.30464e-28
ENSMUSG00000030450	Oca2	protein_coding	7	56239760	oculocutaneous albinism II	OCA2	6.51329	-0.930589	0.200561	-4.63994	3.48518e-06	6.023e-05
ENSMUSG00000032717	Mdfi	protein_coding	17	47815328	MyoD family inhibitor	MDFI	121.447	-0.930133	0.158489	-5.86874	4.39115e-09	1.64841e-07
ENSMUSG00000106244	Gm43046	TEC	5	49069010	predicted gene 43046		182.481	-0.92569	0.184016	-5.03047	4.89272e-07	1.08892e-05
ENSMUSG00000004558	Ndrg2	protein_coding	14	51905271	N-myc downstream regulated gene 2	NDRG2	17083.9	-0.925534	0.0908747	-10.1847	2.3199e-24	7.23729e-22
ENSMUSG00000105574	Gm43648	TEC	5	48624669	predicted gene 43648		37.196	-0.921205	0.188962	-4.87508	1.08764e-06	2.19395e-05
ENSMUSG00000024553	Galr1	protein_coding	18	82392496	galanin receptor 1	GALR1	40.0026	-0.9192	0.185369	-4.95876	7.09441e-07	1.50488e-05
ENSMUSG00000029088	Kcnip4	protein_coding	5	48389502	Kv channel interacting protein 4	KCNIP4	2901.05	-0.918683	0.0985597	-9.32108	1.15163e-20	2.48067e-18
ENSMUSG00000002100	Mybpc3	protein_coding	2	91118144	myosin binding protein C, cardiac	MYBPC3	1070.63	-0.91716	0.110306	-8.31466	9.20121e-17	1.26126e-14
ENSMUSG00000105332	Gm43316	TEC	5	49017513	predicted gene 43316		66.303	-0.916911	0.190379	-4.81625	1.46285e-06	2.86149e-05
ENSMUSG00000034765	Dusp5	protein_coding	19	53529109	dual specificity phosphatase 5	DUSP5	1011.56	-0.916732	0.163049	-5.62241	1.88306e-08	6.1502e-07
ENSMUSG00000105530	Gm43829	TEC	5	48712090	predicted gene 43829		73.0394	-0.914989	0.182375	-5.01708	5.24627e-07	1.15622e-05
ENSMUSG00000024810	Il33	protein_coding	19	29925114	interleukin 33	IL33	497.109	-0.907696	0.127065	-7.14355	9.09476e-13	6.97291e-11
ENSMUSG00000058488	Kl	protein_coding	5	150952607	klotho	KL	115.294	-0.906263	0.194875	-4.65049	3.3115e-06	5.75584e-05
ENSMUSG00000010663	Fads1	protein_coding	19	10182888	fatty acid desaturase 1	FADS1	2460.28	-0.901154	0.0920628	-9.78847	1.26188e-22	3.12774e-20
ENSMUSG00000026971	Itgb6	protein_coding	2	60598292	integrin beta 6	ITGB6	15.3225	-0.896778	0.194283	-4.61583	3.91523e-06	6.65185e-05
ENSMUSG00000105922	Gm42769	TEC	5	49115759	predicted gene 42769		42.6392	-0.886728	0.195121	-4.54451	5.50641e-06	8.9235e-05
ENSMUSG00000029309	Sparcl1	protein_coding	5	104079111	SPARC-like 1	SPARCL1	51796.4	-0.886461	0.064407	-13.7634	4.23038e-43	6.37871e-40
ENSMUSG00000024857	Cabp2	protein_coding	19	4081578	calcium binding protein 2	CABP2	43.6292	-0.8864	0.171334	-5.17353	2.29708e-07	5.70143e-06
ENSMUSG00000006457	Actn3	protein_coding	19	4861223	actinin alpha 3	ACTN3	36.169	-0.885015	0.166113	-5.32779	9.9413e-08	2.72542e-06
ENSMUSG00000104655	Gm43317	TEC	5	49005412	predicted gene 43317		173.084	-0.879234	0.188273	-4.67	3.01198e-06	5.31695e-05
ENSMUSG00000061808	Ttr	protein_coding	18	20665250	transthyretin	TTR	4904.68	-0.875421	0.161247	-5.42906	5.66521e-08	1.65066e-06
ENSMUSG00000079436	Kcnj13	protein_coding	1	87386363	potassium inwardly-rectifying channel, subfamily J, member 13	KCNJ13	65.6459	-0.875311	0.193681	-4.51933	6.20347e-06	9.92445e-05
ENSMUSG00000023047	Amhr2	protein_coding	15	102445367	anti-Mullerian hormone type 2 receptor	AMHR2	27.166	-0.874093	0.179161	-4.87881	1.06726e-06	2.15765e-05
ENSMUSG00000069372	Ctxn3	protein_coding	18	57468516	cortexin 3	CTXN3	509.234	-0.871361	0.131249	-6.63899	3.15833e-11	1.80845e-09
ENSMUSG00000002881	Nab1	protein_coding	1	52457294	Ngfi-A binding protein 1	NAB1	1838.32	-0.867394	0.0780885	-11.1078	1.14917e-28	5.61977e-26
ENSMUSG00000072066	6720489N17Rik	protein_coding	13	62603013	RIKEN cDNA 6720489N17 gene		53.7352	-0.866877	0.14624	-5.92776	3.0709e-09	1.20793e-07
ENSMUSG00000085151	1110018N20Rik	processed_transcript	2	167188702	RIKEN cDNA 1110018N20 gene		19.6846	-0.866469	0.183666	-4.71763	2.38606e-06	4.33903e-05
ENSMUSG00000006522	Itih3	protein_coding	14	30908573	inter-alpha trypsin inhibitor, heavy chain 3	ITIH3	3301.13	-0.860362	0.0799758	-10.7578	5.44668e-27	2.14244e-24
ENSMUSG00000048602	Morc2b	protein_coding	17	33135588	microrchidia 2B		160.766	-0.860352	0.168927	-5.09305	3.52353e-07	8.2691e-06
ENSMUSG00000049709	Nlrp10	protein_coding	7	108921852	NLR family, pyrin domain containing 10	NLRP10	40.6483	-0.860165	0.151967	-5.66022	1.51175e-08	5.03749e-07
ENSMUSG00000030231	Plekha5	protein_coding	6	140424054	pleckstrin homology domain containing, family A member 5	PLEKHA5	10555.1	-0.860117	0.0910774	-9.4438	3.59489e-21	7.93244e-19
ENSMUSG00000024232	Bambi	protein_coding	18	3507957	BMP and activin membrane-bound inhibitor	BAMBI	182.749	-0.858633	0.113453	-7.56819	3.78446e-14	3.44101e-12
ENSMUSG00000042607	Asb4	protein_coding	6	5383386	ankyrin repeat and SOCS box-containing 4	ASB4	31.1285	-0.856349	0.177714	-4.81869	1.44501e-06	2.82965e-05
ENSMUSG00000065824	Gm26315	misc_RNA	2	7076094	predicted gene, 26315		66.7945	-0.855205	0.162468	-5.26385	1.41067e-07	3.73714e-06
ENSMUSG00000030873	Scnn1b	protein_coding	7	121865038	sodium channel, nonvoltage-gated 1 beta	SCNN1B	19.9402	-0.855083	0.19563	-4.37093	1.23718e-05	0.00017966
ENSMUSG00000037833	Sh2d4b	protein_coding	14	40813789	SH2 domain containing 4B	SH2D4B	34.0927	-0.852171	0.170038	-5.01164	5.39673e-07	1.18794e-05
ENSMUSG00000020846	Rflnb	protein_coding	11	76019194	refilin B	RFLNB	448.969	-0.850461	0.0944289	-9.00637	2.12996e-19	3.9326e-17
ENSMUSG00000042184	1700069L16Rik	protein_coding	5	113692422	RIKEN cDNA 1700069L16 gene		5.97898	-0.848071	0.200561	-4.22848	2.35271e-05	0.000310748
ENSMUSG00000050953	Gja1	protein_coding	10	56377300	gap junction protein, alpha 1	GJA1	4040.12	-0.845477	0.0798555	-10.5876	3.40223e-26	1.2825e-23
ENSMUSG00000042251	Pm20d1	protein_coding	1	131797381	peptidase M20 domain containing 1	PM20D1	75.8182	-0.84416	0.146114	-5.77742	7.58555e-09	2.70716e-07
ENSMUSG00000098557	Kctd12	protein_coding	14	102976581	potassium channel tetramerisation domain containing 12	KCTD12	3454.9	-0.841437	0.0766823	-10.973	5.15246e-28	2.33072e-25
ENSMUSG00000035133	Arhgap5	protein_coding	12	52516077	Rho GTPase activating protein 5	ARHGAP5	20771	-0.841342	0.102063	-8.24336	1.67444e-16	2.21148e-14
ENSMUSG00000103544	Gm10048	TEC	5	48924954	predicted gene 10048		63.6008	-0.840154	0.188618	-4.45427	8.41802e-06	0.000128645
ENSMUSG00000001467	Cyp51	protein_coding	5	4081145	cytochrome P450, family 51	CYP51A1	1261.04	-0.839824	0.0779767	-10.7702	4.76022e-27	1.91403e-24
ENSMUSG00000003812	Dnase2a	protein_coding	8	84908560	deoxyribonuclease II alpha	DNASE2	168.607	-0.839483	0.110817	-7.57538	3.58084e-14	3.28892e-12
ENSMUSG00000105791	Gm43341	TEC	5	48978278	predicted gene 43341		119.608	-0.837414	0.193234	-4.33367	1.46643e-05	0.000207943
ENSMUSG00000106469	C030015E24Rik	TEC	5	48997712	RIKEN cDNA C030015E24 gene		23.6367	-0.836642	0.192231	-4.35227	1.34733e-05	0.000193482
ENSMUSG00000022041	Chrna2	protein_coding	14	66135039	cholinergic receptor, nicotinic, alpha polypeptide 2 (neuronal)	CHRNA2	7.37237	-0.835965	0.202843	-4.12125	3.76824e-05	0.000464143
ENSMUSG00000048534	Amica1	protein_coding	9	45079183	adhesion molecule, interacts with CXADR antigen 1	JAML	183.694	-0.833541	0.115605	-7.21026	5.58469e-13	4.33688e-11
ENSMUSG00000040260	Daam2	protein_coding	17	49456022	dishevelled associated activator of morphogenesis 2	DAAM2	799.22	-0.83231	0.101817	-8.17454	2.96987e-16	3.75782e-14
ENSMUSG00000031765	Mt1	protein_coding	8	94179082	metallothionein 1	MT1A	2691.06	-0.831904	0.124898	-6.66069	2.72547e-11	1.58568e-09
ENSMUSG00000016024	Lbp	protein_coding	2	158306493	lipopolysaccharide binding protein	LBP	41.0707	-0.830134	0.201858	-4.11247	3.91449e-05	0.000479449
ENSMUSG00000020524	Gria1	protein_coding	11	57011387	glutamate receptor, ionotropic, AMPA1 (alpha 1)	GRIA1	10770.7	-0.828477	0.068393	-12.1135	8.96207e-34	6.75665e-31
ENSMUSG00000004655	Aqp1	protein_coding	6	55336432	aquaporin 1	AQP1	23.4969	-0.827179	0.177823	-4.65169	3.29227e-06	5.72792e-05
ENSMUSG00000042269	Fam92b	protein_coding	8	120166397	family with sequence similarity 92, member B	FAM92B	23.0891	-0.825437	0.176668	-4.67226	2.97901e-06	5.27419e-05
ENSMUSG00000058318	Phf21a	protein_coding	2	92093117	PHD finger protein 21A	PHF21A	2818.38	-0.825088	0.0855002	-9.65013	4.90952e-22	1.15367e-19
ENSMUSG00000047230	Cldn2	protein_coding	X	139800828	claudin 2	CLDN2	26.702	-0.82416	0.199794	-4.12506	3.70645e-05	0.000458718
ENSMUSG00000041920	Slc16a6	protein_coding	11	109450855	solute carrier family 16 (monocarboxylic acid transporters), member 6	SLC16A6	174.419	-0.823949	0.103845	-7.93438	2.11549e-15	2.34832e-13
ENSMUSG00000062480	Acat3	protein_coding	17	12923833	acetyl-Coenzyme A acetyltransferase 3	ACAT2	11.6247	-0.82079	0.200251	-4.09881	4.15273e-05	0.000503355
ENSMUSG00000021792	Fam213a	protein_coding	14	40993740	family with sequence similarity 213, member A	FAM213A	2799.03	-0.819516	0.0978978	-8.37114	5.70628e-17	8.06636e-15
ENSMUSG00000015652	Steap1	protein_coding	5	5736317	six transmembrane epithelial antigen of the prostate 1	STEAP1	8.59289	-0.819121	0.198625	-4.12396	3.72412e-05	0.00046059
ENSMUSG00000036570	Fxyd1	protein_coding	7	31051678	FXYD domain-containing ion transport regulator 1	FXYD1	749.605	-0.814177	0.0971433	-8.38119	5.23951e-17	7.46485e-15
ENSMUSG00000061718	Ppp1r1b	protein_coding	11	98348404	protein phosphatase 1, regulatory (inhibitor) subunit 1B	PPP1R1B	1408.88	-0.810861	0.0969594	-8.36289	6.12002e-17	8.58416e-15
ENSMUSG00000068196	Col8a1	protein_coding	16	57624258	collagen, type VIII, alpha 1	COL8A1	45.0768	-0.808242	0.203369	-3.97427	7.05956e-05	0.000786066
ENSMUSG00000099136	Gm27608	misc_RNA	10	92075491	predicted gene, 27608		68.7736	-0.805686	0.157283	-5.12252	3.01482e-07	7.17765e-06
ENSMUSG00000032327	Stra6	protein_coding	9	58063788	stimulated by retinoic acid gene 6	STRA6	20.5937	-0.803862	0.189084	-4.25134	2.12494e-05	0.000285228
ENSMUSG00000015224	Cyp2j9	protein_coding	4	96568429	cytochrome P450, family 2, subfamily j, polypeptide 9		1766.86	-0.802731	0.0813732	-9.8648	5.9151e-23	1.57394e-20
ENSMUSG00000107412	Gm20383	lincRNA	6	81984321	predicted gene, 20383		20.5931	-0.800691	0.186673	-4.28926	1.7927e-05	0.000247046
ENSMUSG00000046719	Nxph3	protein_coding	11	95509845	neurexophilin 3	NXPH3	170.101	-0.79921	0.127872	-6.25006	4.10285e-10	1.8938e-08
ENSMUSG00000024968	Rcor2	protein_coding	19	7267325	REST corepressor 2	RCOR2	39.105	-0.799009	0.178164	-4.48469	7.30192e-06	0.000113701
ENSMUSG00000063450	Syne2	protein_coding	12	75818134	spectrin repeat containing, nuclear envelope 2	SYNE2	1476.02	-0.798377	0.101211	-7.88827	3.06405e-15	3.36005e-13
ENSMUSG00000065343	Gm25580	misc_RNA	6	30143801	predicted gene, 25580		10.8051	-0.797897	0.202946	-3.93158	8.43879e-05	0.000908589
ENSMUSG00000022510	Trp63	protein_coding	16	25683763	transformation related protein 63	TP63	16.1628	-0.797686	0.188646	-4.22847	2.35285e-05	0.000310748
ENSMUSG00000059336	Slc14a1	protein_coding	18	78100091	solute carrier family 14 (urea transporter), member 1	SLC14A1	590.985	-0.797525	0.0810397	-9.84117	7.48386e-23	1.93447e-20
ENSMUSG00000030428	Ttyh1	protein_coding	7	4119408	tweety family member 1	TTYH1	6126.19	-0.79722	0.0856814	-9.30448	1.34652e-20	2.86634e-18
ENSMUSG00000097801	Gm26777	lincRNA	12	80509951	predicted gene, 26777		23.5472	-0.794864	0.179682	-4.42373	9.70133e-06	0.000146036
ENSMUSG00000026579	F5	protein_coding	1	164151838	coagulation factor V	F5	57.7207	-0.793149	0.195763	-4.05157	5.08746e-05	0.000600473
ENSMUSG00000005360	Slc1a3	protein_coding	15	8634124	solute carrier family 1 (glial high affinity glutamate transporter), member 3	SLC1A3	34936.8	-0.792221	0.0815117	-9.71911	2.49962e-22	6.03042e-20
ENSMUSG00000045092	S1pr1	protein_coding	3	115710433	sphingosine-1-phosphate receptor 1	S1PR1	3184.77	-0.790769	0.0918007	-8.61398	7.05654e-18	1.14001e-15
ENSMUSG00000048616	Nog	protein_coding	11	89300638	noggin	NOG	169.518	-0.790316	0.144754	-5.4597	4.76927e-08	1.41236e-06
ENSMUSG00000063239	Grm4	protein_coding	17	27422387	glutamate receptor, metabotropic 4	GRM4	5241.19	-0.787592	0.0995142	-7.91437	2.48515e-15	2.74185e-13
ENSMUSG00000041548	Hspb8	protein_coding	5	116408491	heat shock protein 8	HSPB8	472.415	-0.787173	0.126743	-6.21078	5.27238e-10	2.39094e-08
ENSMUSG00000074863	Platr25	lincRNA	13	62699406	pluripotency associated transcript 25		22.5595	-0.786722	0.189353	-4.15479	3.25589e-05	0.000409112
ENSMUSG00000019737	Syne4	protein_coding	7	30314807	spectrin repeat containing, nuclear envelope family member 4	SYNE4	55.808	-0.781524	0.153949	-5.07653	3.844e-07	8.8716e-06
ENSMUSG00000040713	Creg1	protein_coding	1	165763746	cellular repressor of E1A-stimulated genes 1	CREG1	2145.18	-0.78008	0.0880117	-8.86336	7.7637e-19	1.40476e-16
ENSMUSG00000032232	Cgnl1	protein_coding	9	71626509	cingulin-like 1	CGNL1	1241	-0.776865	0.120537	-6.44501	1.15591e-10	5.89158e-09
ENSMUSG00000038145	Snrk	protein_coding	9	122117266	SNF related kinase	SNRK	12650.1	-0.775882	0.0546586	-14.1951	9.83069e-46	1.9764e-42
ENSMUSG00000063975	Slco1a5	protein_coding	6	142234227	solute carrier organic anion transporter family, member 1a5	SLCO1A2	7.1039	-0.775714	0.201287	-3.85377	0.000116314	0.00116796
ENSMUSG00000040938	Slc16a11	protein_coding	11	70212752	solute carrier family 16 (monocarboxylic acid transporters), member 11	SLC16A11	605.516	-0.772861	0.131471	-5.87859	4.13776e-09	1.56629e-07
ENSMUSG00000098662	Gm27582	misc_RNA	10	92133222	predicted gene, 27582		85.7233	-0.770418	0.155563	-4.95245	7.32837e-07	1.54725e-05
ENSMUSG00000046182	Gsg1l	protein_coding	7	125878420	GSG1-like	GSG1L	95.8389	-0.766475	0.129187	-5.93306	2.97347e-09	1.17216e-07
ENSMUSG00000012819	Cdh23	protein_coding	10	60302748	cadherin 23 (otocadherin)	CDH23	126.599	-0.766326	0.116227	-6.59337	4.29943e-11	2.37902e-09
ENSMUSG00000021379	Id4	protein_coding	13	48261427	inhibitor of DNA binding 4	ID4	1560.27	-0.764822	0.0899616	-8.50165	1.86908e-17	2.86603e-15
ENSMUSG00000043770	Gm12481	processed_pseudogene	4	43664043	predicted gene 12481		34.4222	-0.764428	0.198134	-3.85814	0.000114254	0.00115287
ENSMUSG00000048249	Crebrf	protein_coding	17	26715650	CREB3 regulatory factor	CREBRF	12211.8	-0.763208	0.0757401	-10.0767	7.00661e-24	2.0448e-21
ENSMUSG00000037071	Scd1	protein_coding	19	44394451	stearoyl-Coenzyme A desaturase 1	SCD	2645.78	-0.762547	0.0947711	-8.04619	8.54109e-16	1.01008e-13
ENSMUSG00000050711	Scg2	protein_coding	1	79434669	secretogranin II	SCG2	4146.46	-0.762153	0.09145	-8.3341	7.809e-17	1.08689e-14
ENSMUSG00000001827	Folr1	protein_coding	7	101858331	folate receptor 1 (adult)	FOLR1	35.6724	-0.761426	0.163397	-4.65997	3.16263e-06	5.54466e-05
ENSMUSG00000095023	Gm24019	snRNA	10	79909195	predicted gene, 24019		7.72133	-0.761021	0.203597	-3.73788	0.000185577	0.00173711
ENSMUSG00000027562	Car2	protein_coding	3	14886273	carbonic anhydrase 2	CA2	4300.01	-0.760564	0.0578933	-13.1373	2.01162e-39	2.14108e-36
ENSMUSG00000003526	Prodh	protein_coding	16	18060357	proline dehydrogenase	PRODH	402.013	-0.759241	0.11666	-6.50818	7.60667e-11	4.01268e-09
ENSMUSG00000041423	Paqr6	protein_coding	3	88364584	progestin and adipoQ receptor family member VI	PAQR6	259.331	-0.755596	0.12161	-6.21329	5.18863e-10	2.35887e-08
ENSMUSG00000031382	Asb11	protein_coding	X	164436994	ankyrin repeat and SOCS box-containing 11	ASB11	12.0031	-0.753616	0.199005	-3.78692	0.000152525	0.00147804
ENSMUSG00000057969	Sema3b	protein_coding	9	107597674	sema domain, immunoglobulin domain (Ig), short basic domain, secreted, (semaphorin) 3B	SEMA3B	44.8142	-0.752769	0.192069	-3.91926	8.88207e-05	0.000943147
ENSMUSG00000045288	Ush1g	protein_coding	11	115315192	Usher syndrome 1G	USH1G	19.3627	-0.752056	0.198224	-3.79398	0.000148253	0.00144126
ENSMUSG00000006398	Cdc20	protein_coding	4	118432901	cell division cycle 20	CDC20	61.3856	-0.752042	0.160476	-4.68632	2.78167e-06	4.96366e-05
ENSMUSG00000087651	1500009L16Rik	protein_coding	10	83722865	RIKEN cDNA 1500009L16 gene	C12orf75	126.707	-0.751657	0.127828	-5.8802	4.09765e-09	1.55762e-07
ENSMUSG00000096391	Gm23686	snRNA	3	18177462	predicted gene, 23686		27.2623	-0.746576	0.186434	-4.0045	6.21478e-05	0.000713064
ENSMUSG00000083912	Gm5391	processed_pseudogene	X	68319638	predicted gene 5391		22.4621	-0.746494	0.17987	-4.1502	3.32186e-05	0.000415507
ENSMUSG00000026826	Nr4a2	protein_coding	2	57106830	nuclear receptor subfamily 4, group A, member 2	NR4A2	132.861	-0.745961	0.198745	-3.75335	0.000174489	0.00165558
ENSMUSG00000097317	Gm17281	lincRNA	2	91250743	predicted gene, 17281		83.1822	-0.745637	0.137653	-5.41677	6.06849e-08	1.74568e-06
ENSMUSG00000060429	Sntb1	protein_coding	15	55638843	syntrophin, basic 1	SNTB1	20.1976	-0.744812	0.18772	-3.96768	7.25756e-05	0.000806128
ENSMUSG00000068220	Lgals1	protein_coding	15	78926725	lectin, galactose binding, soluble 1	LGALS1	270.101	-0.743635	0.110993	-6.69984	2.08642e-11	1.23776e-09
ENSMUSG00000026622	Nek2	protein_coding	1	191821444	NIMA (never in mitosis gene a)-related expressed kinase 2	NEK2	479.098	-0.742119	0.131507	-5.64318	1.66935e-08	5.50185e-07
ENSMUSG00000044268	Gm4895	processed_pseudogene	10	22153280	predicted gene 4895		36.9043	-0.741024	0.164087	-4.51606	6.30013e-06	0.000100436
ENSMUSG00000021187	Tc2n	protein_coding	12	101645443	tandem C2 domains, nuclear	TC2N	8.18671	-0.7403	0.189977	-3.89678	9.74787e-05	0.00101659
ENSMUSG00000020913	Krt24	protein_coding	11	99279959	keratin 24	KRT24	7.33952	-0.736022	0.202321	-3.63788	0.00027489	0.00240748
ENSMUSG00000022425	Enpp2	protein_coding	15	54838898	ectonucleotide pyrophosphatase/phosphodiesterase 2	ENPP2	6861.41	-0.733642	0.19828	-3.70002	0.00021558	0.00197005
ENSMUSG00000084846	A730011C13Rik	antisense	3	94994410	RIKEN cDNA A730011C13 gene		46.6981	-0.733216	0.158594	-4.62322	3.77828e-06	6.46165e-05
ENSMUSG00000038763	Alpk3	protein_coding	7	81057600	alpha-kinase 3	ALPK3	12.044	-0.73299	0.198789	-3.68728	0.000226667	0.00204656
ENSMUSG00000034610	Zcchc11	protein_coding	4	108459426	zinc finger, CCHC domain containing 11	ZCCHC11	2033.3	-0.732426	0.0895981	-8.17457	2.96916e-16	3.75782e-14
ENSMUSG00000054226	Tprkb	protein_coding	6	85911865	Tp53rk binding protein	TPRKB	1838.31	-0.73137	0.0706285	-10.3552	3.96464e-25	1.37954e-22
ENSMUSG00000027961	Lrrc39	protein_coding	3	116562973	leucine rich repeat containing 39	LRRC39	22.5022	-0.730901	0.189526	-3.85648	0.000115033	0.00115867
ENSMUSG00000067279	Ppp1r3c	protein_coding	19	36731737	protein phosphatase 1, regulatory (inhibitor) subunit 3C	PPP1R3C	1118.43	-0.729055	0.0914401	-7.97304	1.54821e-15	1.76185e-13
ENSMUSG00000086943	4732414G09Rik	lincRNA	11	73015856	RIKEN cDNA 4732414G09 gene		23.1309	-0.728897	0.180144	-4.0462	5.20552e-05	0.000612808
ENSMUSG00000038292	Ccdc155	protein_coding	7	45183624	coiled-coil domain containing 155	CCDC155	21.3507	-0.726676	0.173804	-4.181	2.90226e-05	0.000371645
ENSMUSG00000034472	Rasd2	protein_coding	8	75213944	RASD family, member 2	RASD2	261.552	-0.726241	0.117327	-6.18991	6.01983e-10	2.70745e-08
ENSMUSG00000044950	Pwwp2a	protein_coding	11	43681998	PWWP domain containing 2A	PWWP2A	1956.93	-0.725082	0.0849133	-8.53908	1.35297e-17	2.12875e-15
ENSMUSG00000067028	Cntnap5b	protein_coding	1	99772765	contactin associated protein-like 5B		749.97	-0.723875	0.0820426	-8.82315	1.11279e-18	1.95484e-16
ENSMUSG00000031548	Sfrp1	protein_coding	8	23411502	secreted frizzled-related protein 1	SFRP1	140.492	-0.723317	0.171738	-4.21174	2.53414e-05	0.000331786
ENSMUSG00000054477	Kcnn2	protein_coding	18	45268860	potassium intermediate/small conductance calcium-activated channel, subfamily N, member 2	KCNN2	989.884	-0.722875	0.0881467	-8.20082	2.38753e-16	3.08571e-14
ENSMUSG00000085549	1700047F07Rik	lincRNA	4	107689701	RIKEN cDNA 1700047F07 gene		18.3151	-0.721985	0.194586	-3.71037	0.000206957	0.00190278
ENSMUSG00000061702	Tmem91	protein_coding	7	25669139	transmembrane protein 91	TMEM91	38.0747	-0.721331	0.162776	-4.43143	9.36104e-06	0.000141384
ENSMUSG00000050271	D8Ertd82e	protein_coding	8	36094828	DNA segment, Chr 8, ERATO Doi 82, expressed		508.213	-0.719108	0.14957	-4.80783	1.52579e-06	2.96856e-05
ENSMUSG00000104929	Gm42766	TEC	5	49021007	predicted gene 42766		61.0146	-0.717427	0.187888	-3.81838	0.000134329	0.00132744
ENSMUSG00000034771	Tle2	protein_coding	10	81574561	transducin-like enhancer of split 2	TLE2	459.312	-0.715822	0.131176	-5.45696	4.84352e-08	1.42967e-06
ENSMUSG00000059555	Tor4a	protein_coding	2	25192966	torsin family 4, member A	TOR4A	83.6957	-0.714699	0.125874	-5.67787	1.36382e-08	4.60391e-07
ENSMUSG00000032883	Acsl3	protein_coding	1	78657825	acyl-CoA synthetase long-chain family member 3	ACSL3	4437.76	-0.713823	0.0994431	-7.17821	7.06312e-13	5.4383e-11
ENSMUSG00000000031	H19	lincRNA	7	142575529	H19, imprinted maternally expressed transcript		18.5733	-0.713613	0.196942	-3.62347	0.00029068	0.00251774
ENSMUSG00000027744	Stoml3	protein_coding	3	53488653	stomatin (Epb7.2)-like 3	STOML3	5.32125	-0.71297	0.194526	-3.66517	0.000247176	0.00220627
ENSMUSG00000056531	Ccdc18	protein_coding	5	108132875	coiled-coil domain containing 18	CCDC18	106.919	-0.711024	0.111749	-6.36268	1.98257e-10	9.69532e-09
ENSMUSG00000055235	Wdr86	protein_coding	5	24711738	WD repeat domain 86	WDR86	18.303	-0.710951	0.203256	-3.49782	0.000469085	0.00371938
ENSMUSG00000071226	Cecr2	protein_coding	6	120666369	cat eye syndrome chromosome region, candidate 2	CECR2	208.647	-0.71094	0.107766	-6.59706	4.19386e-11	2.33488e-09
ENSMUSG00000025658	Cnksr2	protein_coding	X	157821436	connector enhancer of kinase suppressor of Ras 2	CNKSR2	4184.13	-0.710563	0.0955775	-7.43442	1.05031e-13	8.79828e-12
ENSMUSG00000028517	Plpp3	protein_coding	4	105157347	phospholipid phosphatase 3	PLPP3	2848.03	-0.710391	0.0639239	-11.1131	1.08375e-28	5.44704e-26
ENSMUSG00000025352	Gdf11	protein_coding	10	128882295	growth differentiation factor 11	GDF11	494.958	-0.710006	0.106447	-6.67001	2.55781e-11	1.50263e-09
ENSMUSG00000062794	Zfp599	protein_coding	9	22247430	zinc finger protein 599		219.823	-0.706336	0.100842	-7.00441	2.48026e-12	1.76729e-10
ENSMUSG00000073542	Cep76	protein_coding	18	67617397	centrosomal protein 76	CEP76	3535.29	-0.705797	0.0675275	-10.452	1.43484e-25	5.19239e-23
ENSMUSG00000018554	Ybx2	protein_coding	11	69935796	Y box protein 2	YBX2	9.39168	-0.705242	0.203281	-3.4693	0.000521818	0.00405226
ENSMUSG00000022512	Cldn1	protein_coding	16	26356642	claudin 1	CLDN1	12.6733	-0.705028	0.184324	-3.82493	0.000130808	0.00129406
ENSMUSG00000026837	Col5a1	protein_coding	2	27886425	collagen, type V, alpha 1	COL5A1	183.676	-0.702065	0.166447	-4.21794	2.46543e-05	0.000323961
ENSMUSG00000097440	Gm6277	lincRNA	18	11820676	predicted gene 6277		66.7497	-0.700561	0.140533	-4.98504	6.19477e-07	1.33597e-05
ENSMUSG00000060843	Ctnna3	protein_coding	10	63430098	catenin (cadherin associated protein), alpha 3	CTNNA3	314.045	-0.699649	0.09325	-7.50294	6.24032e-14	5.4025e-12
ENSMUSG00000021265	Slc25a29	protein_coding	12	108825873	solute carrier family 25 (mitochondrial carrier, palmitoylcarnitine transporter), member 29	SLC25A29	320.931	-0.699075	0.110939	-6.30141	2.9495e-10	1.40074e-08
ENSMUSG00000085565	Gm15721	lincRNA	5	147949882	predicted gene 15721		28.3453	-0.698874	0.167777	-4.16549	3.10681e-05	0.000393385
ENSMUSG00000024299	Adamts10	protein_coding	17	33524204	a disintegrin-like and metallopeptidase (reprolysin type) with thrombospondin type 1 motif, 10	ADAMTS10	880.554	-0.698593	0.172218	-4.05644	4.98268e-05	0.000589593
ENSMUSG00000070883	Ccdc173	protein_coding	2	69758033	coiled-coil domain containing 173	CCDC173	107.737	-0.696895	0.1483	-4.69922	2.61162e-06	4.71025e-05
ENSMUSG00000025867	Cplx2	protein_coding	13	54371349	complexin 2	CPLX2	6413.24	-0.696014	0.0935888	-7.43694	1.03047e-13	8.67228e-12
ENSMUSG00000031373	Car5b	protein_coding	X	163976822	carbonic anhydrase 5b, mitochondrial	CA5B	29.1234	-0.695529	0.172621	-4.02923	5.59596e-05	0.000654513
ENSMUSG00000030605	Mfge8	protein_coding	7	79133768	milk fat globule-EGF factor 8 protein	MFGE8	1057.39	-0.694055	0.0922203	-7.52605	5.22972e-14	4.61593e-12
ENSMUSG00000086040	Wipf3	protein_coding	6	54429603	WAS/WASL interacting protein family, member 3	WIPF3	91.6455	-0.69374	0.145094	-4.78132	1.74146e-06	3.32185e-05
ENSMUSG00000053965	Pde5a	protein_coding	3	122728947	phosphodiesterase 5A, cGMP-specific	PDE5A	4761.6	-0.69183	0.0757331	-9.1351	6.53469e-20	1.2852e-17
ENSMUSG00000025104	Hdgfrp3	protein_coding	7	81881251	hepatoma-derived growth factor, related protein 3	HDGFRP3	5307.8	-0.69124	0.089399	-7.73208	1.05806e-14	1.03484e-12
ENSMUSG00000068200	Gm5931	processed_pseudogene	X	10660522	predicted pseudogene 5931		15.2352	-0.690686	0.189453	-3.64568	0.000266683	0.00234582
ENSMUSG00000038859	Baiap2l1	protein_coding	5	144264526	BAI1-associated protein 2-like 1	BAIAP2L1	8.11087	-0.689086	0.204035	-3.37728	0.000732052	0.00534367
ENSMUSG00000108900	C430049E01Rik	protein_coding	8	71520120	RIKEN cDNA C430049E01 gene		5.30571	-0.689074	0.199423	-3.45534	0.000549595	0.00423345
ENSMUSG00000085609	1700016P03Rik	processed_transcript	11	75172560	RIKEN cDNA 1700016P03 gene		10.1629	-0.688489	0.199143	-3.45725	0.000545711	0.00420711
ENSMUSG00000026725	Tnn	protein_coding	1	160085029	tenascin N	TNN	14.5887	-0.687093	0.201692	-3.40664	0.000657666	0.00491525
ENSMUSG00000085564	Gm12198	processed_transcript	11	50599298	predicted gene 12198		33.4964	-0.687068	0.171897	-3.99696	6.41606e-05	0.00072968
ENSMUSG00000051354	Samd3	protein_coding	10	26229707	sterile alpha motif domain containing 3	SAMD3	16.2807	-0.685798	0.201402	-3.40511	0.000661371	0.00492865
ENSMUSG00000031762	Mt2	protein_coding	8	94172664	metallothionein 2	MT2A	701.121	-0.684974	0.130176	-5.26191	1.42567e-07	3.77037e-06
ENSMUSG00000028115	Bnipl	protein_coding	3	95241271	BCL2/adenovirus E1B 19kD interacting protein like	BNIPL	11.8923	-0.684886	0.197264	-3.47193	0.000516726	0.0040244
ENSMUSG00000086567	Gm2830	processed_pseudogene	13	54499705	predicted gene 2830		404.603	-0.682552	0.102749	-6.6429	3.07578e-11	1.77239e-09
ENSMUSG00000042249	Grk3	protein_coding	5	112910482	G protein-coupled receptor kinase 3	GRK3	2360.86	-0.681384	0.0903536	-7.5413	4.65301e-14	4.12704e-12
ENSMUSG00000065327	Gm22058	misc_RNA	12	69930904	predicted gene, 22058		169.989	-0.680606	0.156624	-4.34549	1.38967e-05	0.000198146
ENSMUSG00000041771	Slc24a4	protein_coding	12	102128733	solute carrier family 24 (sodium/potassium/calcium exchanger), member 4	SLC24A4	28.5527	-0.680483	0.180224	-3.77576	0.000159521	0.00153204
ENSMUSG00000038840	Birc7	protein_coding	2	180929023	baculoviral IAP repeat-containing 7 (livin)	BIRC7	14.6621	-0.678642	0.193645	-3.50457	0.000457346	0.00364869
ENSMUSG00000070532	Ccdc190	protein_coding	1	169928648	coiled-coil domain containing 190	CCDC190	410.1	-0.677279	0.0841478	-8.04869	8.36857e-16	9.9619e-14
ENSMUSG00000031825	Crispld2	protein_coding	8	119992438	cysteine-rich secretory protein LCCL domain containing 2	CRISPLD2	62.7318	-0.672386	0.164597	-4.08504	4.40683e-05	0.00052869
ENSMUSG00000033849	B3galt2	protein_coding	1	143640664	UDP-Gal:betaGlcNAc beta 1,3-galactosyltransferase, polypeptide 2	B3GALT2	1169.33	-0.672346	0.123174	-5.45849	4.80201e-08	1.41973e-06
ENSMUSG00000079470	Utp14b	protein_coding	1	78658038	UTP14B small subunit processome component	UTP14C	502.575	-0.671891	0.132149	-5.08436	3.68875e-07	8.60107e-06
ENSMUSG00000083179	Gm12693	processed_pseudogene	4	94935621	predicted gene 12693		27.3379	-0.670303	0.177995	-3.76585	0.000165985	0.00158404
ENSMUSG00000029211	Gabra4	protein_coding	5	71569749	gamma-aminobutyric acid (GABA) A receptor, subunit alpha 4	GABRA4	900.247	-0.670116	0.0725472	-9.23697	2.53578e-20	5.27385e-18
ENSMUSG00000031342	Gpm6b	protein_coding	X	166238911	glycoprotein m6b	GPM6B	33214.9	-0.6689	0.0797107	-8.3916	4.79586e-17	6.88701e-15
ENSMUSG00000029307	Dmp1	protein_coding	5	104202613	dentin matrix protein 1	DMP1	144.526	-0.668769	0.125602	-5.32452	1.0122e-07	2.76978e-06
ENSMUSG00000026475	Rgs16	protein_coding	1	153740349	regulator of G-protein signaling 16	RGS16	140.374	-0.668495	0.103435	-6.46293	1.02693e-10	5.27878e-09
ENSMUSG00000026697	Myoc	protein_coding	1	162639155	myocilin	MYOC	19.6733	-0.667568	0.198072	-3.37032	0.000750803	0.00545584
ENSMUSG00000025887	Casp12	protein_coding	9	5345430	caspase 12	CASP12	219.069	-0.667565	0.115461	-5.78171	7.39451e-09	2.65997e-07
ENSMUSG00000027855	Sycp1	protein_coding	3	102818499	synaptonemal complex protein 1	SYCP1	929.741	-0.666494	0.112187	-5.94091	2.83445e-09	1.12718e-07
ENSMUSG00000051497	Kcnj16	protein_coding	11	110968033	potassium inwardly-rectifying channel, subfamily J, member 16	KCNJ16	695.789	-0.665774	0.0973737	-6.83731	8.06959e-12	5.27116e-10
ENSMUSG00000032494	Tdgf1	protein_coding	9	110939603	teratocarcinoma-derived growth factor 1	TDGF1	64.6052	-0.665657	0.156235	-4.26061	2.03869e-05	0.000275696
ENSMUSG00000023153	Tmem52	protein_coding	4	155469114	transmembrane protein 52	TMEM52	24.588	-0.662871	0.179767	-3.68738	0.000226576	0.00204656
ENSMUSG00000020121	Srgap1	protein_coding	10	121780991	SLIT-ROBO Rho GTPase activating protein 1	SRGAP1	326.784	-0.662693	0.0973981	-6.80396	1.01783e-11	6.4847e-10
ENSMUSG00000021091	Serpina3n	protein_coding	12	104406729	serine (or cysteine) peptidase inhibitor, clade A, member 3N	SERPINA3	555.219	-0.661794	0.1912	-3.46126	0.000537652	0.00415795
ENSMUSG00000038388	Mpp6	protein_coding	6	50110241	membrane protein, palmitoylated 6 (MAGUK p55 subfamily member 6)	MPP6	2740.1	-0.66149	0.0767563	-8.61805	6.81036e-18	1.11015e-15
ENSMUSG00000028464	Tpm2	protein_coding	4	43514711	tropomyosin 2, beta	TPM2	260.431	-0.661084	0.125893	-5.25115	1.51153e-07	3.95225e-06
ENSMUSG00000028838	Extl1	protein_coding	4	134356372	exostoses (multiple)-like 1	EXTL1	87.2292	-0.660039	0.142922	-4.61819	3.87107e-06	6.59539e-05
ENSMUSG00000085049	Parvaos	antisense	7	112526972	parvin, alpha, opposite strand		7.73566	-0.659518	0.202051	-3.26411	0.00109808	0.00743869
ENSMUSG00000037348	Paqr7	protein_coding	4	134496697	progestin and adipoQ receptor family member VII	PAQR7	1003.36	-0.659219	0.0730465	-9.02465	1.80267e-19	3.36264e-17
ENSMUSG00000028927	Padi2	protein_coding	4	140906344	peptidyl arginine deiminase, type II	PADI2	389.172	-0.655924	0.129033	-5.08338	3.7078e-07	8.63435e-06
ENSMUSG00000024883	Rin1	protein_coding	19	5050808	Ras and Rab interactor 1	RIN1	22.0994	-0.655259	0.181589	-3.60848	0.000307997	0.00263618
ENSMUSG00000055435	Maf	protein_coding	8	115682942	avian musculoaponeurotic fibrosarcoma oncogene homolog	MAF	799.272	-0.65523	0.100551	-6.51642	7.20041e-11	3.83189e-09
ENSMUSG00000040957	Cables1	protein_coding	18	11839220	CDK5 and Abl enzyme substrate 1	CABLES1	596.898	-0.654284	0.100046	-6.53983	6.15901e-11	3.32485e-09
ENSMUSG00000022847	Thpo	protein_coding	16	20725158	thrombopoietin	THPO	12.11	-0.65412	0.202964	-3.22285	0.00126924	0.00836331
ENSMUSG00000052676	Zmat1	protein_coding	X	134971372	zinc finger, matrin type 1	ZMAT1	281.675	-0.651833	0.0938263	-6.94723	3.72534e-12	2.57276e-10
ENSMUSG00000042289	Hsd3b7	protein_coding	7	127800604	hydroxy-delta-5-steroid dehydrogenase, 3 beta- and steroid delta-isomerase 7	HSD3B7	16.32	-0.651377	0.194838	-3.34317	0.00082828	0.00593071
ENSMUSG00000039672	Kcne2	protein_coding	16	92292389	potassium voltage-gated channel, Isk-related subfamily, gene 2	KCNE2	29.9404	-0.650536	0.148987	-4.3664	1.26309e-05	0.000182835
ENSMUSG00000036169	Sostdc1	protein_coding	12	36314169	sclerostin domain containing 1	SOSTDC1	12.028	-0.649772	0.154382	-4.20887	2.56654e-05	0.000335542
ENSMUSG00000044548	Dact1	protein_coding	12	71309884	dishevelled-binding antagonist of beta-catenin 1	DACT1	719.492	-0.649728	0.0852869	-7.61815	2.57334e-14	2.41254e-12
ENSMUSG00000033634	Nat8f2	protein_coding	6	85865422	N-acetyltransferase 8 (GCN5-related) family member 2		9.78028	-0.648343	0.202338	-3.20426	0.0013541	0.00882604
ENSMUSG00000104103	Gm9517	processed_pseudogene	12	113629994	predicted gene 9517		118.006	-0.648059	0.151196	-4.28621	1.81745e-05	0.000250192
ENSMUSG00000036452	Arhgap26	protein_coding	18	38601534	Rho GTPase activating protein 26	ARHGAP26	4323.86	-0.647094	0.053896	-12.0063	3.29094e-33	2.20542e-30
ENSMUSG00000047786	Lix1	protein_coding	17	17402672	limb and CNS expressed 1	LIX1	211.048	-0.646528	0.113599	-5.69131	1.26072e-08	4.30405e-07
ENSMUSG00000040564	Apoc1	protein_coding	7	19689481	apolipoprotein C-I	APOC1	63.0876	-0.645883	0.164522	-3.92581	8.64395e-05	0.000926013
ENSMUSG00000030276	Ttll3	protein_coding	6	113389260	tubulin tyrosine ligase-like family, member 3	TTLL3	164.434	-0.645557	0.124439	-5.18774	2.12858e-07	5.32705e-06
ENSMUSG00000086118	Gm14169	processed_transcript	2	156609206	predicted gene 14169		118.276	-0.645536	0.112174	-5.75476	8.67644e-09	3.03658e-07
ENSMUSG00000029026	Trp73	protein_coding	4	154056253	transformation related protein 73	TP73	45.3765	-0.644013	0.17171	-3.75059	0.000176416	0.00167037
ENSMUSG00000108866	Gm44791	lincRNA	7	100675088	predicted gene 44791		27.9173	-0.643751	0.187905	-3.42594	0.000612678	0.00462873
ENSMUSG00000030830	Itgal	protein_coding	7	127296260	integrin alpha L	ITGAL	13.2793	-0.643367	0.193561	-3.32384	0.000887877	0.00628039
ENSMUSG00000023151	Lrrc69	protein_coding	4	14623620	leucine rich repeat containing 69	LRRC69	16.3291	-0.643155	0.187192	-3.4358	0.000590796	0.00448886
ENSMUSG00000027376	Prom2	protein_coding	2	127526473	prominin 2	PROM2	43.201	-0.641702	0.154393	-4.15629	3.23454e-05	0.000407277
ENSMUSG00000043673	Kcns3	protein_coding	12	11090202	potassium voltage-gated channel, delayed-rectifier, subfamily S, member 3	KCNS3	31.6948	-0.641626	0.169437	-3.78681	0.000152591	0.00147804
ENSMUSG00000025350	Rdh5	protein_coding	10	128913593	retinol dehydrogenase 5	RDH5	101.89	-0.641453	0.134546	-4.76754	1.86492e-06	3.51865e-05
ENSMUSG00000085095	Gm15635	antisense	7	99660130	predicted gene 15635		4.33921	-0.641078	0.193365	-3.31537	0.000915215	0.00643352
ENSMUSG00000044726	Erich5	protein_coding	15	34453312	glutamate rich 5	ERICH5	5.10588	-0.640952	0.201047	-3.18807	0.00143226	0.0092453
ENSMUSG00000041660	Bbox1	protein_coding	2	110262697	butyrobetaine (gamma), 2-oxoglutarate dioxygenase 1 (gamma-butyrobetaine hydroxylase)	BBOX1	268.054	-0.639304	0.108319	-5.90204	3.59043e-09	1.38206e-07
ENSMUSG00000097328	Tnfsf12	protein_coding	11	69686250	tumor necrosis factor (ligand) superfamily, member 12	TNFSF12	59.7655	-0.638197	0.155048	-4.11613	3.85286e-05	0.000473221
ENSMUSG00000003228	Grk5	protein_coding	19	60889749	G protein-coupled receptor kinase 5	GRK5	226.842	-0.637963	0.0940667	-6.78203	1.18497e-11	7.41899e-10
ENSMUSG00000068551	Zfp467	protein_coding	6	48427697	zinc finger protein 467	ZNF467	622.864	-0.637081	0.0923936	-6.89529	5.37535e-12	3.64276e-10
ENSMUSG00000072487	Mroh5	protein_coding	15	73761410	maestro heat-like repeat family member 5	MROH5	38.8982	-0.636436	0.156044	-4.07858	4.53117e-05	0.000541526
ENSMUSG00000024292	Cyp4f14	protein_coding	17	32905071	cytochrome P450, family 4, subfamily f, polypeptide 14	CYP4F12	171.772	-0.63629	0.121607	-5.23236	1.67358e-07	4.30749e-06
ENSMUSG00000048148	Nwd1	protein_coding	8	72646711	NACHT and WD repeat domain containing 1	NWD1	1984.93	-0.636205	0.0949086	-6.70334	2.03706e-11	1.21245e-09
ENSMUSG00000035126	Wdr78	protein_coding	4	103038065	WD repeat domain 78	WDR78	243.818	-0.633762	0.104485	-6.0656	1.31462e-09	5.57068e-08
ENSMUSG00000002228	Ppm1j	protein_coding	3	104781056	protein phosphatase 1J	PPM1J	47.9663	-0.632723	0.159786	-3.95981	7.5008e-05	0.000827053
ENSMUSG00000110017	Gm45237	lincRNA	8	25440618	predicted gene 45237		5.13797	-0.63166	0.206106	-3.06473	0.00217866	0.0130359
ENSMUSG00000051811	Cox6b2	protein_coding	7	4751792	cytochrome c oxidase subunit VIb polypeptide 2	COX6B2	41.092	-0.631552	0.173087	-3.64877	0.000263504	0.00232646
ENSMUSG00000022122	Ednrb	protein_coding	14	103814625	endothelin receptor type B	EDNRB	3747.41	-0.63154	0.109105	-5.78838	7.10705e-09	2.57175e-07
ENSMUSG00000023043	Krt18	protein_coding	15	102028216	keratin 18	KRT18	14.0433	-0.630991	0.174014	-3.6261	0.000287734	0.00249787
ENSMUSG00000022025	Lect1	protein_coding	14	79637690	leukocyte cell derived chemotaxin 1		21.8084	-0.630746	0.190036	-3.31909	0.000903109	0.00635992
ENSMUSG00000107219	Gm42738	antisense	6	127767542	predicted gene 42738		26.647	-0.628477	0.177571	-3.53929	0.0004012	0.00328327
ENSMUSG00000064246	Chil1	protein_coding	1	134182176	chitinase-like 1	CHI3L1	293.421	-0.628301	0.111225	-5.64894	1.61445e-08	5.35014e-07
ENSMUSG00000003541	Ier3	protein_coding	17	35821684	immediate early response 3	IER3	223.329	-0.627488	0.115688	-5.42396	5.8294e-08	1.69305e-06
ENSMUSG00000111837	RP23-361B11.3	transcribed_unprocessed_pseudogene	9	122682742			32.5917	-0.626704	0.156063	-4.0157	5.92685e-05	0.00068788
ENSMUSG00000098891	Gm27753	misc_RNA	10	92103707	predicted gene, 27753		57.2974	-0.626492	0.167848	-3.7325	0.000189591	0.00176736
ENSMUSG00000029135	Fosl2	protein_coding	5	32135801	fos-like antigen 2	FOSL2	103.737	-0.626338	0.171622	-3.64952	0.000262735	0.00232125
ENSMUSG00000021884	Hacl1	protein_coding	14	31552905	2-hydroxyacyl-CoA lyase 1	HACL1	355.256	-0.625385	0.110207	-5.67464	1.38981e-08	4.6742e-07
ENSMUSG00000104093	A330015K06Rik	antisense	3	65133060	RIKEN cDNA A330015K06 gene		11.6644	-0.624498	0.202214	-3.0883	0.00201307	0.0122353
ENSMUSG00000073532	Gm7276	protein_coding	18	77185006	predicted gene 7276		82.2398	-0.622082	0.124926	-4.97961	6.37135e-07	1.37242e-05
ENSMUSG00000034739	Mfrp	protein_coding	9	44101729	membrane frizzled-related protein	MFRP	9.2253	-0.621616	0.153789	-4.04201	5.29953e-05	0.000622813
ENSMUSG00000025359	Pmel	protein_coding	10	128706258	premelanosome protein	PMEL	22.3407	-0.62141	0.178774	-3.47594	0.000509062	0.00397882
ENSMUSG00000028393	Alad	protein_coding	4	62509169	aminolevulinate, delta-, dehydratase	ALAD	835.741	-0.621105	0.142234	-4.36678	1.26092e-05	0.000182784
ENSMUSG00000102428	Pcdhga12	protein_coding	18	37765580	protocadherin gamma subfamily A, 12	PCDHGA12	175.176	-0.620762	0.11882	-5.22439	1.74734e-07	4.47824e-06
ENSMUSG00000087040	Gm14033	lincRNA	2	55411790	predicted gene 14033		549.778	-0.619786	0.0818675	-7.5706	3.71505e-14	3.39495e-12
ENSMUSG00000032517	Mobp	protein_coding	9	120149707	myelin-associated oligodendrocytic basic protein	MOBP	7413.67	-0.619397	0.116647	-5.31	1.09626e-07	2.96499e-06
ENSMUSG00000074269	Rec114	protein_coding	9	58652850	REC114 meiotic recombination protein	REC114	6.48338	-0.617603	0.200297	-3.08343	0.00204627	0.0123789
ENSMUSG00000030137	Tuba8	protein_coding	6	121210696	tubulin, alpha 8	TUBA8	1051.71	-0.617444	0.0879743	-7.01846	2.24325e-12	1.61069e-10
ENSMUSG00000037139	Myom3	protein_coding	4	135759715	myomesin family, member 3	MYOM3	7.40744	-0.616452	0.202543	-3.04357	0.00233791	0.0137882
ENSMUSG00000020774	Aspa	protein_coding	11	73304992	aspartoacylase	ASPA	442.733	-0.616116	0.124268	-4.95796	7.12382e-07	1.50758e-05
ENSMUSG00000021273	Fdft1	protein_coding	14	63145153	farnesyl diphosphate farnesyl transferase 1	FDFT1	501.551	-0.616045	0.0989702	-6.22455	4.82954e-10	2.20115e-08
ENSMUSG00000000392	Fap	protein_coding	2	62500943	fibroblast activation protein	FAP	24.0805	-0.614948	0.194994	-3.15367	0.00161233	0.0101904
ENSMUSG00000036872	Abcc12	protein_coding	8	86482260	ATP-binding cassette, sub-family C (CFTR/MRP), member 12	ABCC12	231.215	-0.614766	0.0901061	-6.82269	8.93536e-12	5.77416e-10
ENSMUSG00000097892	Gm26801	antisense	1	177428338	predicted gene, 26801		85.7917	-0.61304	0.119181	-5.14379	2.69249e-07	6.47846e-06
ENSMUSG00000038963	Slco4a1	protein_coding	2	180456245	solute carrier organic anion transporter family, member 4a1	SLCO4A1	237.105	-0.612663	0.115656	-5.29727	1.17549e-07	3.16981e-06
ENSMUSG00000020614	Fam20a	protein_coding	11	109669749	family with sequence similarity 20, member A	FAM20A	258.812	-0.612224	0.112631	-5.43567	5.45922e-08	1.59321e-06
ENSMUSG00000035349	Mia2	protein_coding	12	59095799	melanoma inhibitory activity 2	MIA2	8.91766	-0.612124	0.201733	-3.03433	0.00241069	0.0141391
ENSMUSG00000045404	Kcnk13	protein_coding	12	99964499	potassium channel, subfamily K, member 13	KCNK13	88.0105	-0.611901	0.129623	-4.72062	2.35127e-06	4.2887e-05
ENSMUSG00000025666	Tmem47	protein_coding	X	81070698	transmembrane protein 47	TMEM47	3796.2	-0.611449	0.0733855	-8.33201	7.94816e-17	1.09782e-14
ENSMUSG00000022468	Endou	protein_coding	15	97711019	endonuclease, polyU-specific	ENDOU	27.6634	-0.611359	0.182798	-3.34445	0.000824458	0.00591036
ENSMUSG00000026875	Traf1	protein_coding	2	34941750	TNF receptor-associated factor 1	TRAF1	97.3929	-0.611276	0.143298	-4.26577	1.99214e-05	0.000270613
ENSMUSG00000006014	Prg4	protein_coding	1	150449412	proteoglycan 4 (megakaryocyte stimulating factor, articular superficial zone protein)	PRG4	27.3532	-0.610767	0.201716	-3.02786	0.00246295	0.0143896
ENSMUSG00000108242	9330118I20Rik	processed_transcript	6	63248494	RIKEN cDNA 9330118I20 gene		156.026	-0.610724	0.0922594	-6.61964	3.60067e-11	2.02961e-09
ENSMUSG00000043079	Synpo	protein_coding	18	60593973	synaptopodin	SYNPO	64.0765	-0.610112	0.152831	-3.99207	6.54998e-05	0.000741184
ENSMUSG00000071112	Spx	protein_coding	6	142413441	spexin hormone	SPX	51.396	-0.609929	0.164843	-3.70007	0.000215542	0.00197005
ENSMUSG00000029032	Arhgef16	protein_coding	4	154278486	Rho guanine nucleotide exchange factor (GEF) 16	ARHGEF16	9.62475	-0.609722	0.199792	-3.05178	0.00227489	0.0134825
ENSMUSG00000032502	Stac	protein_coding	9	111561437	src homology three (SH3) and cysteine rich domain	STAC	308.338	-0.607893	0.0872366	-6.96833	3.20734e-12	2.22432e-10
ENSMUSG00000015093	Clic3	protein_coding	2	25456838	chloride intracellular channel 3	CLIC3	4.69828	-0.607661	0.197891	-3.07069	0.00213566	0.0128083
ENSMUSG00000086158	Ccpg1os	protein_coding	9	72979722	cell cycle progression 1, opposite strand	C15orf65	144.009	-0.607379	0.10898	-5.57329	2.49975e-08	7.87988e-07
ENSMUSG00000053141	Ptprt	protein_coding	2	161521990	protein tyrosine phosphatase, receptor type, T	PTPRT	1378.11	-0.607	0.117485	-5.16663	2.38351e-07	5.85968e-06
ENSMUSG00000037885	Stk35	protein_coding	2	129800517	serine/threonine kinase 35	STK35	1444.17	-0.606962	0.0662792	-9.15765	5.30378e-20	1.05458e-17
ENSMUSG00000024871	Doc2g	protein_coding	19	4003321	double C2, gamma	DOC2GP	29.0057	-0.606676	0.177553	-3.41686	0.000633471	0.00476393
ENSMUSG00000101501	Rps27a-ps1	processed_pseudogene	1	52522239	ribosomal protein S27A, pseudogene 1		5.99991	-0.6064	0.202565	-2.9936	0.00275703	0.0156578
ENSMUSG00000050625	Ccdc121	protein_coding	1	181509633	coiled-coil domain containing 121		10.2875	-0.60616	0.20124	-3.01213	0.00259422	0.014949
ENSMUSG00000054196	Cthrc1	protein_coding	15	39076932	collagen triple helix repeat containing 1	CTHRC1	207.103	-0.605661	0.107683	-5.62449	1.86055e-08	6.08768e-07
ENSMUSG00000029862	Clcn1	protein_coding	6	42286685	chloride channel, voltage-sensitive 1	CLCN1	84.7176	-0.60515	0.147466	-4.10367	4.06649e-05	0.000494483
ENSMUSG00000026141	Col19a1	protein_coding	1	24261890	collagen, type XIX, alpha 1	COL19A1	230.096	-0.60472	0.155341	-3.89286	9.90685e-05	0.00103079
ENSMUSG00000040729	Cep126	protein_coding	9	8076461	centrosomal protein 126	CEP126	1150.02	-0.604154	0.0713061	-8.47268	2.39813e-17	3.58609e-15
ENSMUSG00000052131	Akr1b7	protein_coding	6	34412334	aldo-keto reductase family 1, member B7	AKR1B10	56.3548	-0.604054	0.154812	-3.90185	9.5461e-05	0.00100132
ENSMUSG00000111003	RP24-325N9.3	TEC	9	122119145			62.9044	-0.604033	0.168429	-3.58628	0.000335431	0.00282951
ENSMUSG00000038893	Fam117a	protein_coding	11	95337018	family with sequence similarity 117, member A	FAM117A	266.693	-0.602953	0.13497	-4.46731	7.92078e-06	0.000122291
ENSMUSG00000036466	Megf11	protein_coding	9	64385626	multiple EGF-like-domains 11	MEGF11	2388.89	-0.602593	0.0698658	-8.62501	6.40881e-18	1.05419e-15
ENSMUSG00000105653	Gm43831	TEC	5	48535344	predicted gene 43831		5.53997	-0.602393	0.205358	-2.93338	0.00335298	0.0181643
ENSMUSG00000035234	Fam175a	protein_coding	5	100805192	family with sequence similarity 175, member A	FAM175A	473.415	-0.600121	0.105701	-5.67755	1.3664e-08	4.60404e-07
ENSMUSG00000060594	Layn	protein_coding	9	51054640	layilin	LAYN	105.428	-0.599537	0.12013	-4.99073	6.01506e-07	1.30499e-05
ENSMUSG00000093384	Gm20689	processed_pseudogene	3	68900171	predicted gene 20689		5.57382	-0.598308	0.205443	-2.91228	0.003588	0.019117
ENSMUSG00000070780	Rbm47	protein_coding	5	66016549	RNA binding motif protein 47	RBM47	10.3421	-0.598131	0.204903	-2.91909	0.00351056	0.0187873
ENSMUSG00000074158	Zfp976	protein_coding	7	42609526	zinc finger protein 976	ZNF14	74.4167	-0.596888	0.119534	-4.99348	5.93014e-07	1.28811e-05
ENSMUSG00000063245	Zfp993	protein_coding	4	146610961	zinc finger protein 993		11.1243	-0.596261	0.198285	-3.00709	0.00263758	0.0151554
ENSMUSG00000036123	Slc9a3	protein_coding	13	74121515	solute carrier family 9 (sodium/hydrogen exchanger), member 3	SLC9A3	102.515	-0.595642	0.117502	-5.06921	3.99468e-07	9.1842e-06
ENSMUSG00000022519	Srl	protein_coding	16	4480216	sarcalumenin	SRL	241.901	-0.595485	0.0847835	-7.0236	2.16221e-12	1.55868e-10
ENSMUSG00000026399	Cd55	protein_coding	1	130439027	CD55 molecule, decay accelerating factor for complement	CD55	59.7762	-0.5951	0.162885	-3.65351	0.000258682	0.0022888
ENSMUSG00000053963	Stum	protein_coding	1	180432387	mechanosensory transduction mediator	STUM	250.58	-0.59501	0.114276	-5.2068	1.92126e-07	4.87563e-06
ENSMUSG00000048960	Prex2	protein_coding	1	10993465	phosphatidylinositol-3,4,5-trisphosphate-dependent Rac exchange factor 2	PREX2	6492.75	-0.592887	0.0937736	-6.32254	2.57299e-10	1.24148e-08
ENSMUSG00000026473	Glul	protein_coding	1	153899944	glutamate-ammonia ligase (glutamine synthetase)	GLUL	11865.1	-0.592373	0.0873334	-6.78288	1.178e-11	7.40094e-10
ENSMUSG00000019838	Slc16a10	protein_coding	10	40033532	solute carrier family 16 (monocarboxylic acid transporters), member 10	SLC16A10	138.829	-0.591338	0.11509	-5.13806	2.77589e-07	6.64377e-06
ENSMUSG00000080811	Gm14513	processed_pseudogene	X	11684002	predicted gene 14513		13.7524	-0.591306	0.189141	-3.12627	0.00177037	0.0110307
ENSMUSG00000030905	Crym	protein_coding	7	120186380	crystallin, mu	CRYM	8.20025	-0.591075	0.158067	-3.73939	0.00018447	0.00172764
ENSMUSG00000059422	Gm8116	processed_pseudogene	9	78820638	predicted gene 8116		38.2037	-0.59096	0.166322	-3.55311	0.000380703	0.00314181
ENSMUSG00000000732	Icosl	protein_coding	10	78069360	icos ligand	ICOSLG	159.159	-0.590287	0.124187	-4.7532	2.00225e-06	3.73492e-05
ENSMUSG00000074652	Myh7b	protein_coding	2	155611212	myosin, heavy chain 7B, cardiac muscle, beta	MYH7B	299.577	-0.590171	0.135689	-4.34943	1.36493e-05	0.000195543
ENSMUSG00000083563	Gm13340	unprocessed_pseudogene	2	22588103	predicted gene 13340		167.423	-0.590063	0.148445	-3.97495	7.0393e-05	0.000784372
ENSMUSG00000039809	Gabbr2	protein_coding	4	46662305	gamma-aminobutyric acid (GABA) B receptor, 2	GABBR2	4156.59	-0.588535	0.0736161	-7.99466	1.2993e-15	1.49742e-13
ENSMUSG00000042671	Rgs8	protein_coding	1	153653025	regulator of G-protein signaling 8	RGS8	15657.2	-0.588435	0.0788911	-7.45883	8.72963e-14	7.45066e-12
ENSMUSG00000005089	Slc1a2	protein_coding	2	102658659	solute carrier family 1 (glial high affinity glutamate transporter), member 2	SLC1A2	10974.9	-0.587822	0.103294	-5.69077	1.26468e-08	4.30944e-07
ENSMUSG00000026303	Mlph	protein_coding	1	90915085	melanophilin	MLPH	42.4038	-0.587709	0.165173	-3.55814	0.000373488	0.00309286
ENSMUSG00000074210	E130208F15Rik	protein_coding	7	30321740	RIKEN cDNA E130208F15 gene		12.9401	-0.587301	0.190883	-3.07677	0.00209259	0.0126085
ENSMUSG00000031491	Chrna6	protein_coding	8	27403212	cholinergic receptor, nicotinic, alpha polypeptide 6	CHRNA6	7.93125	-0.587181	0.198416	-2.95934	0.00308296	0.01708
ENSMUSG00000031070	Mrgprf	protein_coding	7	145300828	MAS-related GPR, member F	MRGPRF	200.943	-0.586647	0.119931	-4.89152	1.0006e-06	2.05271e-05
ENSMUSG00000082120	Gm15720	processed_pseudogene	6	146463326	predicted gene 15720		134.76	-0.586582	0.155668	-3.76816	0.000164452	0.00157107
ENSMUSG00000035765	Dym	protein_coding	18	75018772	dymeclin	DYM	2216.33	-0.586194	0.0893002	-6.56432	5.22726e-11	2.87483e-09
ENSMUSG00000041670	Rims1	protein_coding	1	22286251	regulating synaptic membrane exocytosis 1	RIMS1	13908.9	-0.585995	0.0596762	-9.81958	9.27332e-23	2.36326e-20
ENSMUSG00000047787	Flrt1	protein_coding	19	7092014	fibronectin leucine rich transmembrane protein 1	FLRT1	296.939	-0.585007	0.0980278	-5.96777	2.40521e-09	9.71424e-08
ENSMUSG00000085154	C130046K22Rik	processed_transcript	11	103697724	RIKEN cDNA C130046K22 gene		14.3485	0.584622	0.19578	2.98611	0.00282547	0.0159215
ENSMUSG00000020672	Sntg2	protein_coding	12	30174482	syntrophin, gamma 2	SNTG2	10.4637	0.584698	0.199043	2.93754	0.00330825	0.0179974
ENSMUSG00000060438	Rps10-ps1	processed_pseudogene	3	95622278	ribosomal protein S10, pseudogene 1		37.2044	0.5849	0.170534	3.42981	0.000603995	0.00457267
ENSMUSG00000022756	Slc7a4	protein_coding	16	17572018	solute carrier family 7 (cationic amino acid transporter, y+ system), member 4	SLC7A4	479.052	0.585045	0.0839583	6.96827	3.20851e-12	2.22432e-10
ENSMUSG00000036699	Zcchc12	protein_coding	X	36195904	zinc finger, CCHC domain containing 12	ZCCHC12	168.347	0.58576	0.160468	3.65032	0.000261909	0.00231509
ENSMUSG00000049580	Tsku	protein_coding	7	98350668	tsukushi, small leucine rich proteoglycan	TSKU	37.9185	0.585783	0.167022	3.50723	0.000452795	0.00361716
ENSMUSG00000108634	Gm44783	lincRNA	11	88253368	predicted gene 44783		15.0788	0.586222	0.198671	2.95072	0.00317031	0.0174464
ENSMUSG00000019689	Fmc1	protein_coding	6	38533502	formation of mitochondrial complex V assembly factor 1	FMC1	637.844	0.586273	0.117377	4.99479	5.88983e-07	1.28244e-05
ENSMUSG00000004892	Bcan	protein_coding	3	87987531	brevican	BCAN	2226.43	0.586535	0.0928694	6.3157	2.68944e-10	1.28737e-08
ENSMUSG00000052613	Pcdh15	protein_coding	10	73099342	protocadherin 15	PCDH15	146.476	0.587347	0.114712	5.12021	3.05201e-07	7.25664e-06
ENSMUSG00000022488	Nckap1l	protein_coding	15	103453825	NCK associated protein 1 like	NCKAP1L	125.122	0.588121	0.106158	5.54003	3.02413e-08	9.36963e-07
ENSMUSG00000111474	RP23-367D2.1	antisense	10	18743469			18.1373	0.588461	0.182837	3.2185	0.00128862	0.00844792
ENSMUSG00000024601	Isoc1	protein_coding	18	58659482	isochorismatase domain containing 1	ISOC1	465.113	0.588521	0.0734631	8.0111	1.13687e-15	1.31862e-13
ENSMUSG00000092130	D030025P21Rik	protein_coding	12	84875769	RIKEN cDNA D030025P21 gene		30.281	0.589843	0.178857	3.29784	0.000974314	0.00677787
ENSMUSG00000008398	Elk3	protein_coding	10	93247414	ELK3, member of ETS oncogene family	ELK3	94.2692	0.590185	0.132365	4.45875	8.24372e-06	0.000126516
ENSMUSG00000068154	Insm1	protein_coding	2	146221921	insulinoma-associated 1	INSM1	7.95493	0.590861	0.201013	2.93942	0.0032883	0.0179212
ENSMUSG00000024395	Lims2	protein_coding	18	31931507	LIM and senescent cell antigen like domains 2	LIMS2	108.23	0.591003	0.117367	5.03553	4.76534e-07	1.06978e-05
ENSMUSG00000056209	Npm3	protein_coding	19	45747734	nucleoplasmin 3	NPM3	30.2572	0.591692	0.174761	3.38571	0.000709936	0.00521966
ENSMUSG00000029223	Uchl1	protein_coding	5	66676091	ubiquitin carboxy-terminal hydrolase L1	UCHL1	1997.65	0.59173	0.111543	5.30497	1.1269e-07	3.04329e-06
ENSMUSG00000027270	Lamp5	protein_coding	2	136052239	lysosomal-associated membrane protein family, member 5	LAMP5	15.5374	0.592352	0.193292	3.06454	0.00218004	0.0130399
ENSMUSG00000031026	Trim66	protein_coding	7	109449006	tripartite motif-containing 66	TRIM66	272.027	0.592904	0.107574	5.5116	3.5558e-08	1.0741e-06
ENSMUSG00000085342	Gm12254	processed_pseudogene	11	58508791	predicted gene 12254		43.2677	0.593303	0.179361	3.30788	0.00094006	0.00658006
ENSMUSG00000024798	Htr7	protein_coding	19	35958734	5-hydroxytryptamine (serotonin) receptor 7	HTR7	21.0464	0.594729	0.182124	3.26552	0.00109262	0.00741002
ENSMUSG00000090084	Srpx	protein_coding	X	10037977	sushi-repeat-containing protein	SRPX	4.46539	0.595064	0.202319	2.94122	0.0032692	0.017844
ENSMUSG00000023094	Msrb2	protein_coding	2	19371440	methionine sulfoxide reductase B2	MSRB2	344.694	0.595405	0.0999471	5.9572	2.56597e-09	1.02864e-07
ENSMUSG00000030966	Trim21	protein_coding	7	102557921	tripartite motif-containing 21	TRIM21	103.838	0.595592	0.121882	4.88662	1.02583e-06	2.09497e-05
ENSMUSG00000054072	Iigp1	protein_coding	18	60376029	interferon inducible GTPase 1		90.521	0.59572	0.197172	3.02132	0.00251677	0.0146285
ENSMUSG00000048240	Gng7	protein_coding	10	80948624	guanine nucleotide binding protein (G protein), gamma 7	GNG7	131.859	0.595984	0.10578	5.63415	1.7592e-08	5.77693e-07
ENSMUSG00000028453	Fancg	protein_coding	4	43002343	Fanconi anemia, complementation group G	FANCG	190.527	0.596059	0.106443	5.5998	2.14597e-08	6.87243e-07
ENSMUSG00000086029	Pax6os1	antisense	2	105536080	paired box 6 opposite strand 1		40.9521	0.596304	0.163153	3.65489	0.000257294	0.00227874
ENSMUSG00000074622	Mafb	protein_coding	2	160363703	v-maf musculoaponeurotic fibrosarcoma oncogene family, protein B (avian)	MAFB	24.9202	0.596772	0.175211	3.40601	0.000659186	0.00492285
ENSMUSG00000031934	Panx1	protein_coding	9	15002128	pannexin 1	PANX1	64.6573	0.597542	0.138438	4.31631	1.58661e-05	0.000221856
ENSMUSG00000067212	H2-T23	protein_coding	17	36029773	histocompatibility 2, T region locus 23	HLA-E	97.6323	0.597909	0.154828	3.86177	0.000112567	0.00114042
ENSMUSG00000032556	Bfsp2	protein_coding	9	103424924	beaded filament structural protein 2, phakinin	BFSP2	55.7181	0.598391	0.154524	3.87248	0.000107734	0.0011007
ENSMUSG00000026222	Sp100	protein_coding	1	85649988	nuclear antigen Sp100	SP100	53.908	0.598645	0.157287	3.80608	0.000141186	0.00138462
ENSMUSG00000059013	Sh2d3c	protein_coding	2	32721055	SH2 domain containing 3C	SH2D3C	215.382	0.599206	0.125494	4.77476	1.79919e-06	3.41943e-05
ENSMUSG00000032656	March3	protein_coding	18	56761716	membrane-associated ring finger (C3HC4) 3	MARCH3	148.28	0.599812	0.104872	5.7195	1.0684e-08	3.6963e-07
ENSMUSG00000070576	Mn1	protein_coding	5	111417362	meningioma 1	MN1	50.7247	0.599844	0.171733	3.49288	0.000477845	0.0037789
ENSMUSG00000094377	Gm24407	snRNA	5	115490254	predicted gene, 24407		1462.37	0.600464	0.196755	3.05183	0.00227448	0.0134825
ENSMUSG00000022199	Slc22a17	protein_coding	14	54906727	solute carrier family 22 (organic cation transporter), member 17	SLC22A17	4868.15	0.601511	0.0916522	6.56298	5.27445e-11	2.88326e-09
ENSMUSG00000063268	Parp10	protein_coding	15	76231174	poly (ADP-ribose) polymerase family, member 10	PARP10	43.043	0.601618	0.167537	3.59097	0.000329455	0.00278819
ENSMUSG00000036492	Rnf39	protein_coding	17	36942918	ring finger protein 39	RNF39	69.3289	0.602099	0.141337	4.26003	2.04401e-05	0.000276209
ENSMUSG00000026395	Ptprc	protein_coding	1	138062861	protein tyrosine phosphatase, receptor type, C	PTPRC	82.7553	0.602716	0.137882	4.37124	1.23544e-05	0.000179551
ENSMUSG00000036760	Kcnk9	protein_coding	15	72512119	potassium channel, subfamily K, member 9	KCNK9	205.647	0.602844	0.119181	5.05823	4.23174e-07	9.68003e-06
ENSMUSG00000033220	Rac2	protein_coding	15	78559169	RAS-related C3 botulinum substrate 2	RAC2	17.7371	0.602859	0.183788	3.28018	0.00103741	0.00710748
ENSMUSG00000020737	Hn1	protein_coding	11	115497353	hematological and neurological expressed sequence 1	HN1	430.034	0.604357	0.104782	5.76776	8.03323e-09	2.85006e-07
ENSMUSG00000027111	Itga6	protein_coding	2	71745616	integrin alpha 6	ITGA6	682.413	0.604668	0.0900545	6.71447	1.88755e-11	1.13466e-09
ENSMUSG00000054061	Gm9934	antisense	7	93052081	predicted gene 9934		19.0914	0.605467	0.182132	3.32433	0.000886302	0.00627907
ENSMUSG00000096257	Ccer2	protein_coding	7	28756174	coiled-coil glutamate-rich protein 2	CCER2	17.2101	0.606224	0.193049	3.14025	0.00168801	0.0106052
ENSMUSG00000019822	Smpd2	protein_coding	10	41485642	sphingomyelin phosphodiesterase 2, neutral	SMPD2	289.36	0.607107	0.104879	5.78865	7.09544e-09	2.57175e-07
ENSMUSG00000040483	Xaf1	protein_coding	11	72301629	XIAP associated factor 1		123.442	0.607214	0.201099	3.01948	0.00253206	0.014689
ENSMUSG00000035283	Adrb1	protein_coding	19	56722372	adrenergic receptor, beta 1	ADRB1	52.2338	0.607353	0.16341	3.71674	0.000201811	0.00186209
ENSMUSG00000072949	Acot1	protein_coding	12	84009502	acyl-CoA thioesterase 1	ACOT1	117.232	0.607607	0.114931	5.2867	1.24544e-07	3.33852e-06
ENSMUSG00000060548	Tnfrsf19	protein_coding	14	60963834	tumor necrosis factor receptor superfamily, member 19	TNFRSF19	740.363	0.608361	0.0780979	7.78972	6.71553e-15	6.82645e-13
ENSMUSG00000026547	Tagln2	protein_coding	1	172500047	transgelin 2	TAGLN2	67.6747	0.608371	0.133533	4.55596	5.21463e-06	8.51567e-05
ENSMUSG00000061802	Armc4	protein_coding	18	7088233	armadillo repeat containing 4	ARMC4	55.2544	0.608497	0.13994	4.34827	1.37219e-05	0.000196116
ENSMUSG00000039963	Ccdc40	protein_coding	11	119228572	coiled-coil domain containing 40	CCDC40	20.526	0.609446	0.182592	3.33775	0.000844594	0.00602844
ENSMUSG00000035692	Isg15	protein_coding	4	156199424	ISG15 ubiquitin-like modifier	ISG15	30.3718	0.610284	0.202221	3.01791	0.00254525	0.0147419
ENSMUSG00000022947	Cbr3	protein_coding	16	93683215	carbonyl reductase 3	CBR3	108.265	0.611382	0.134896	4.53224	5.83611e-06	9.38654e-05
ENSMUSG00000015396	Cd83	protein_coding	13	43785107	CD83 antigen	CD83	771.7	0.61269	0.124291	4.92948	8.24478e-07	1.7167e-05
ENSMUSG00000102801	Gm37478	TEC	1	123363740	predicted gene, 37478		33.3314	0.612948	0.162165	3.77979	0.000156962	0.00151228
ENSMUSG00000031990	Jam3	protein_coding	9	27097384	junction adhesion molecule 3	JAM3	682.543	0.614251	0.0678351	9.05506	1.36494e-19	2.5997e-17
ENSMUSG00000024816	Frmd8	protein_coding	19	5849702	FERM domain containing 8	FRMD8	325.171	0.615751	0.0846491	7.27416	3.48587e-13	2.79085e-11
ENSMUSG00000020992	4930512B01Rik	antisense	12	69790288	RIKEN cDNA 4930512B01 gene		7.85653	0.616413	0.204868	3.00882	0.00262261	0.0150886
ENSMUSG00000052146	Rps10	protein_coding	17	27630422	ribosomal protein S10	RPS10	441.065	0.617211	0.143583	4.29865	1.71842e-05	0.000237533
ENSMUSG00000025877	Hk3	protein_coding	13	55005985	hexokinase 3	HK3	15.9696	0.619079	0.190452	3.25058	0.00115169	0.0077467
ENSMUSG00000027313	Chac1	protein_coding	2	119351229	ChaC, cation transport regulator 1	CHAC1	75.085	0.620044	0.145005	4.27602	1.90261e-05	0.000260604
ENSMUSG00000029576	Radil	protein_coding	5	142484839	Ras association and DIL domains	RADIL	285.925	0.620521	0.132324	4.6894	2.74007e-06	4.9088e-05
ENSMUSG00000036790	Slitrk2	protein_coding	X	66649318	SLIT and NTRK-like family, member 2	SLITRK2	1547.98	0.621597	0.0708565	8.77262	1.74562e-18	3.00812e-16
ENSMUSG00000016252	Atp5e	protein_coding	2	174461072	ATP synthase, H+ transporting, mitochondrial F1 complex, epsilon subunit	ATP5E	2117.56	0.622462	0.150245	4.14298	3.42822e-05	0.000427205
ENSMUSG00000046186	Cd109	protein_coding	9	78615546	CD109 antigen	CD109	42.4537	0.622779	0.160153	3.88865	0.000100805	0.00104404
ENSMUSG00000056220	Pla2g4a	protein_coding	1	149829618	phospholipase A2, group IVA (cytosolic, calcium-dependent)	PLA2G4A	154.549	0.623162	0.120816	5.15795	2.49674e-07	6.10486e-06
ENSMUSG00000021822	Plau	protein_coding	14	20836662	plasminogen activator, urokinase	PLAU	29.0731	0.623466	0.174696	3.56887	0.00035853	0.00299089
ENSMUSG00000075225	Ccdc162	protein_coding	10	41538846	coiled-coil domain containing 162	CCDC162P	29.6644	0.625203	0.163796	3.81697	0.000135103	0.00133363
ENSMUSG00000048706	Lurap1l	protein_coding	4	80910646	leucine rich adaptor protein 1-like	LURAP1L	130.416	0.625374	0.113351	5.51716	3.44524e-08	1.04594e-06
ENSMUSG00000004730	Adgre1	protein_coding	17	57358686	adhesion G protein-coupled receptor E1	ADGRE1	83.1684	0.625654	0.158933	3.93659	8.26478e-05	0.000893861
ENSMUSG00000069972	Rps13-ps2	processed_pseudogene	7	88530446	ribosomal protein S13, pseudogene 2		93.5105	0.625791	0.159669	3.91929	8.88097e-05	0.000943147
ENSMUSG00000026437	Cdk18	protein_coding	1	132112237	cyclin-dependent kinase 18	CDK18	106.723	0.626164	0.14477	4.32523	1.52375e-05	0.000214559
ENSMUSG00000026749	Nek6	protein_coding	2	38511643	NIMA (never in mitosis gene a)-related expressed kinase 6	NEK6	386.845	0.627481	0.0898932	6.98029	2.94563e-12	2.06582e-10
ENSMUSG00000045509	Gpr150	protein_coding	13	76054851	G protein-coupled receptor 150	GPR150	29.0778	0.628637	0.181499	3.46359	0.000533023	0.00412865
ENSMUSG00000022900	Ildr1	protein_coding	16	36693978	immunoglobulin-like domain containing receptor 1	ILDR1	12.8933	0.629569	0.197735	3.1839	0.00145304	0.00934306
ENSMUSG00000020701	Tmem132e	protein_coding	11	82388900	transmembrane protein 132E	TMEM132E	344.83	0.630072	0.106851	5.89676	3.70709e-09	1.4181e-07
ENSMUSG00000032358	Fam83b	protein_coding	9	76490054	family with sequence similarity 83, member B	FAM83B	11.1147	0.63018	0.19445	3.24083	0.00119182	0.00796042
ENSMUSG00000034164	Emid1	protein_coding	11	5106265	EMI domain containing 1	EMID1	182.107	0.631317	0.142444	4.43204	9.33465e-06	0.000141222
ENSMUSG00000026147	Col9a1	protein_coding	1	24177610	collagen, type IX, alpha 1	COL9A1	19.6122	0.631755	0.177821	3.55275	0.000381225	0.00314254
ENSMUSG00000060938	Rpl26	protein_coding	11	68901583	ribosomal protein L26	RPL26	1223.65	0.63297	0.120069	5.2717	1.35167e-07	3.59664e-06
ENSMUSG00000020437	Myo1g	protein_coding	11	6506548	myosin IG	MYO1G	5.9559	0.633322	0.204614	3.09521	0.00196673	0.0120101
ENSMUSG00000022901	Cd86	protein_coding	16	36603869	CD86 antigen	CD86	25.8145	0.633554	0.167452	3.78348	0.000154648	0.00149079
ENSMUSG00000024640	Psat1	protein_coding	19	15904678	phosphoserine aminotransferase 1	PSAT1	2317.68	0.634657	0.0805729	7.87681	3.35854e-15	3.63889e-13
ENSMUSG00000036896	C1qc	protein_coding	4	136889804	complement component 1, q subcomponent, C chain	C1QC	314.642	0.634854	0.122276	5.19199	2.08057e-07	5.24315e-06
ENSMUSG00000064043	Trerf1	processed_transcript	17	47140875	transcriptional regulating factor 1	TRERF1	18.128	0.635364	0.1794	3.54161	0.000397686	0.00325894
ENSMUSG00000035547	Capn5	protein_coding	7	98121559	calpain 5	CAPN5	347.796	0.635917	0.0840805	7.5632	3.93283e-14	3.54033e-12
ENSMUSG00000034098	Fstl5	protein_coding	3	76074270	follistatin-like 5	FSTL5	2398.48	0.636444	0.0947855	6.71457	1.88618e-11	1.13466e-09
ENSMUSG00000026249	Serpine2	protein_coding	1	79794197	serine (or cysteine) peptidase inhibitor, clade E, member 2	SERPINE2	2150.63	0.637057	0.0911986	6.98538	2.84089e-12	2.00012e-10
ENSMUSG00000081094	Rpl19-ps11	processed_pseudogene	8	19492936	ribosomal protein L19, pseudogene 11		54.2155	0.637336	0.170858	3.73021	0.000191317	0.00177979
ENSMUSG00000050628	Ubald2	protein_coding	11	116434094	UBA-like domain containing 2	UBALD2	40.1112	0.63786	0.162532	3.92451	8.69062e-05	0.000929912
ENSMUSG00000058163	Gm5431	protein_coding	11	48887422	predicted gene 5431		4.35683	0.637882	0.204002	3.12685	0.00176693	0.011013
ENSMUSG00000069516	Lyz2	protein_coding	10	117277334	lysozyme 2	LYZ	262.481	0.637995	0.15593	4.09156	4.28489e-05	0.000517562
ENSMUSG00000045730	Adrb2	protein_coding	18	62177817	adrenergic receptor, beta 2	ADRB2	153.939	0.63809	0.119292	5.34898	8.84495e-08	2.45085e-06
ENSMUSG00000021364	Elovl2	protein_coding	13	41182495	elongation of very long chain fatty acids (FEN1/Elo2, SUR4/Elo3, yeast)-like 2	ELOVL2	808.571	0.64286	0.0660467	9.73342	2.17164e-22	5.30995e-20
ENSMUSG00000035242	Oaz1	protein_coding	10	80826656	ornithine decarboxylase antizyme 1	OAZ1	535.292	0.643008	0.103007	6.24237	4.30979e-10	1.97922e-08
ENSMUSG00000050777	Tmem37	protein_coding	1	120067377	transmembrane protein 37	TMEM37	30.4027	0.643051	0.185416	3.46816	0.000524042	0.00406779
ENSMUSG00000036469	March1	protein_coding	8	65617900	membrane-associated ring finger (C3HC4) 1	MARCH1	143.497	0.643263	0.133728	4.81025	1.50745e-06	2.9392e-05
ENSMUSG00000036887	C1qa	protein_coding	4	136895917	complement component 1, q subcomponent, alpha polypeptide	C1QA	565.395	0.643875	0.109314	5.89013	3.85896e-09	1.47308e-07
ENSMUSG00000097078	Gm26566	protein_coding	4	88721805	predicted gene, 26566		11.2857	0.644771	0.196827	3.27583	0.00105353	0.00718798
ENSMUSG00000015981	Stk32c	protein_coding	7	139103638	serine/threonine kinase 32C	STK32C	78.7951	0.645179	0.165154	3.90654	9.36291e-05	0.000986103
ENSMUSG00000029798	Herc6	protein_coding	6	57581000	hect domain and RLD 6	HERC6	86.6247	0.645759	0.147546	4.37667	1.20506e-05	0.000175842
ENSMUSG00000002341	Ncan	protein_coding	8	70093085	neurocan	NCAN	327.085	0.647221	0.0895614	7.22657	4.9536e-13	3.89697e-11
ENSMUSG00000027322	Siglec1	protein_coding	2	131069220	sialic acid binding Ig-like lectin 1, sialoadhesin	SIGLEC1	21.6129	0.64818	0.196943	3.2912	0.000997592	0.00689738
ENSMUSG00000032890	Rims3	protein_coding	4	120854816	regulating synaptic membrane exocytosis 3	RIMS3	5164.88	0.648624	0.0996166	6.51121	7.45497e-11	3.94416e-09
ENSMUSG00000015970	Chdh	protein_coding	14	30009023	choline dehydrogenase	CHDH	109.418	0.649363	0.126271	5.14262	2.70939e-07	6.51044e-06
ENSMUSG00000090125	Pou3f1	protein_coding	4	124656807	POU domain, class 3, transcription factor 1	POU3F1	31.9338	0.651416	0.168989	3.85478	0.000115834	0.00116503
ENSMUSG00000057596	Trim30d	protein_coding	7	104470014	tripartite motif-containing 30D		32.2847	0.653461	0.200635	3.25697	0.00112608	0.00759704
ENSMUSG00000044361	BC024139	protein_coding	15	76119517	cDNA sequence BC024139		11.8417	0.65443	0.197438	3.3146	0.000917729	0.00644369
ENSMUSG00000027009	Itga4	protein_coding	2	79255426	integrin alpha 4	ITGA4	62.3421	0.654646	0.14618	4.47836	7.52191e-06	0.000116825
ENSMUSG00000110156	Gm45248	antisense	19	5912822	predicted gene 45248		40.1551	0.654734	0.169121	3.87139	0.000108217	0.00110377
ENSMUSG00000039031	Arhgap18	protein_coding	10	26753421	Rho GTPase activating protein 18	ARHGAP18	162.787	0.656105	0.112107	5.85248	4.8429e-09	1.80303e-07
ENSMUSG00000024565	Sall3	protein_coding	18	80966376	sal-like 3 (Drosophila)	SALL3	7.57595	0.656154	0.202486	3.2405	0.00119321	0.00796678
ENSMUSG00000046718	Bst2	protein_coding	8	71534255	bone marrow stromal cell antigen 2	BST2	61.8119	0.656856	0.202494	3.24382	0.00117936	0.0078947
ENSMUSG00000069793	Slfn9	protein_coding	11	82978390	schlafen 9	SLFN13	12.9739	0.657469	0.203881	3.22478	0.00126071	0.0083101
ENSMUSG00000026177	Slc11a1	protein_coding	1	74375195	solute carrier family 11 (proton-coupled divalent metal ion transporters), member 1	SLC11A1	25.1032	0.658424	0.177682	3.70562	0.000210872	0.00193485
ENSMUSG00000104434	Gm37421	processed_pseudogene	3	10232180	predicted gene, 37421		8.59665	0.659135	0.200961	3.27992	0.00103837	0.0071087
ENSMUSG00000031143	Ccdc22	protein_coding	X	7593809	coiled-coil domain containing 22	CCDC22	63.1004	0.659913	0.151126	4.36664	1.26173e-05	0.000182784
ENSMUSG00000039316	Rftn1	protein_coding	17	49992257	raftlin lipid raft linker 1	RFTN1	289.864	0.660266	0.114753	5.75381	8.72545e-09	3.04784e-07
ENSMUSG00000049744	Arhgap15	protein_coding	2	43748824	Rho GTPase activating protein 15	ARHGAP15	142.186	0.66037	0.131517	5.02118	5.13555e-07	1.13597e-05
ENSMUSG00000028076	Cd1d1	protein_coding	3	86995834	CD1d1 antigen	CD1D	7.36851	0.661078	0.204795	3.22799	0.00124662	0.00823828
ENSMUSG00000031320	Rps4x	protein_coding	X	102184941	ribosomal protein S4, X-linked	RPS4X	719.987	0.661394	0.119559	5.53196	3.16678e-08	9.7781e-07
ENSMUSG00000023885	Thbs2	protein_coding	17	14665500	thrombospondin 2	THBS2	378.054	0.66164	0.1149	5.75837	8.49288e-09	2.98389e-07
ENSMUSG00000101179	Gm29455	lincRNA	1	119329200	predicted gene 29455		9.31809	0.662107	0.203445	3.25448	0.001136	0.0076497
ENSMUSG00000018927	Ccl6	protein_coding	11	83587882	chemokine (C-C motif) ligand 6		26.5816	0.662226	0.177617	3.7284	0.000192702	0.00179083
ENSMUSG00000036908	Unc93b1	protein_coding	19	3935186	unc-93 homolog B1 (C. elegans)	UNC93B1	126.202	0.66229	0.103053	6.4267	1.30406e-10	6.53618e-09
ENSMUSG00000028883	Sema3a	protein_coding	5	13125414	sema domain, immunoglobulin domain (Ig), short basic domain, secreted, (semaphorin) 3A	SEMA3A	1046.3	0.662769	0.110157	6.01658	1.78136e-09	7.37573e-08
ENSMUSG00000078920	Ifi47	protein_coding	11	49076587	interferon gamma inducible protein 47		34.6033	0.662841	0.193883	3.41876	0.000629069	0.00473476
ENSMUSG00000020638	Cmpk2	protein_coding	12	26469204	cytidine monophosphate (UMP-CMP) kinase 2, mitochondrial	CMPK2	494.001	0.662858	0.0988661	6.7046	2.01958e-11	1.20601e-09
ENSMUSG00000023992	Trem2	protein_coding	17	48346401	triggering receptor expressed on myeloid cells 2	TREM2	113.903	0.664039	0.127263	5.21784	1.81023e-07	4.60679e-06
ENSMUSG00000039081	Zfp503	protein_coding	14	21983962	zinc finger protein 503	ZNF503	38.4719	0.664578	0.178803	3.71681	0.000201752	0.00186209
ENSMUSG00000057615	Ldoc1	protein_coding	X	61709497	leucine zipper, down-regulated in cancer 1	LDOC1	414.924	0.665112	0.146855	4.52903	5.9254e-06	9.51323e-05
ENSMUSG00000082665	Gm11470	processed_pseudogene	2	167007131	predicted gene 11470		7.86567	0.665342	0.201372	3.30405	0.000952981	0.00666019
ENSMUSG00000036594	H2-Aa	protein_coding	17	34282744	histocompatibility 2, class II antigen A, alpha	HLA-DQA1	72.7937	0.665924	0.183532	3.62837	0.000285212	0.00248346
ENSMUSG00000029482	Aacs	protein_coding	5	125475814	acetoacetyl-CoA synthetase	AACS	780.439	0.666179	0.0844959	7.88415	3.16673e-15	3.45174e-13
ENSMUSG00000071553	Cpa2	protein_coding	6	30541582	carboxypeptidase A2, pancreatic	CPA2	90.4954	0.669623	0.135045	4.95853	7.10281e-07	1.5049e-05
ENSMUSG00000071478	Hist1h2ad	protein_coding	13	23574470	histone cluster 1, H2ad	HIST1H2AM	10.8508	0.66976	0.201115	3.33023	0.000867735	0.0061717
ENSMUSG00000041479	Syt15	protein_coding	14	34219595	synaptotagmin XV	SYT15	15.2791	0.670804	0.187933	3.56937	0.000357839	0.00298788
ENSMUSG00000032508	Myd88	protein_coding	9	119335934	myeloid differentiation primary response gene 88	MYD88	66.2553	0.671551	0.12446	5.39571	6.82547e-08	1.93271e-06
ENSMUSG00000087963	Gm25394	snoRNA	13	49684301	predicted gene, 25394		147.599	0.673082	0.19781	3.40266	0.000667323	0.00496078
ENSMUSG00000025578	Cbx8	protein_coding	11	119036305	chromobox 8	CBX8	467.367	0.674177	0.0862181	7.81944	5.30606e-15	5.51769e-13
ENSMUSG00000039830	Olig2	protein_coding	16	91225550	oligodendrocyte transcription factor 2	OLIG2	196.267	0.675243	0.118311	5.70736	1.14744e-08	3.95463e-07
ENSMUSG00000110727	RP23-442M18.8	lincRNA	9	41659164			4.30742	0.676578	0.199321	3.39441	0.000687777	0.0050836
ENSMUSG00000043263	Ifi209	protein_coding	1	173630917	interferon activated gene 209	IFI16	4.76173	0.676678	0.195609	3.45933	0.000541511	0.00418008
ENSMUSG00000041782	Lad1	protein_coding	1	135818598	ladinin	LAD1	11.1975	0.676838	0.201488	3.3592	0.000781678	0.00564843
ENSMUSG00000007872	Id3	protein_coding	4	136143497	inhibitor of DNA binding 3	ID3	236.06	0.679532	0.118781	5.72087	1.05979e-08	3.67354e-07
ENSMUSG00000050875	A730017C20Rik	protein_coding	18	59062248	RIKEN cDNA A730017C20 gene	KIAA1024L	62.6958	0.6803	0.152622	4.45743	8.29499e-06	0.000127087
ENSMUSG00000047307	Pcdhb13	protein_coding	18	37442500	protocadherin beta 13	PCDHB6	112.046	0.680356	0.155349	4.37952	1.1894e-05	0.000173977
ENSMUSG00000048483	Zdhhc22	protein_coding	12	86983381	zinc finger, DHHC-type containing 22	ZDHHC22	22.2832	0.68121	0.186283	3.65686	0.000255322	0.0022646
ENSMUSG00000037606	Osbpl5	protein_coding	7	143688762	oxysterol binding protein-like 5	OSBPL5	428.09	0.681505	0.0926272	7.3575	1.87388e-13	1.54118e-11
ENSMUSG00000028973	Abcb8	protein_coding	5	24393663	ATP-binding cassette, sub-family B (MDR/TAP), member 8	ABCB8	710.602	0.681737	0.122316	5.57357	2.49574e-08	7.87988e-07
ENSMUSG00000024176	Sox8	protein_coding	17	25565892	SRY (sex determining region Y)-box 8	SOX8	572.793	0.683118	0.0869503	7.85642	3.95278e-15	4.20715e-13
ENSMUSG00000046613	Vwa5b2	protein_coding	16	20589471	von Willebrand factor A domain containing 5B2	VWA5B2	106.517	0.68508	0.134397	5.09745	3.44268e-07	8.11092e-06
ENSMUSG00000020143	Dock2	protein_coding	11	34226815	dedicator of cyto-kinesis 2	DOCK2	65.0586	0.685307	0.125006	5.48219	4.20089e-08	1.25224e-06
ENSMUSG00000020142	Slc1a4	protein_coding	11	20302180	solute carrier family 1 (glutamate/neutral amino acid transporter), member 4	SLC1A4	546.029	0.686515	0.0727564	9.43579	3.88041e-21	8.4593e-19
ENSMUSG00000092083	Kcnb2	protein_coding	1	15287254	potassium voltage gated channel, Shab-related subfamily, member 2	KCNB2	300.847	0.688016	0.15584	4.41487	1.0107e-05	0.000151639
ENSMUSG00000024331	Dsc2	protein_coding	18	20030633	desmocollin 2	DSC2	13.9619	0.688128	0.204285	3.36847	0.00075587	0.00548384
ENSMUSG00000052229	Gpr17	protein_coding	18	31942997	G protein-coupled receptor 17	GPR17	279.656	0.688539	0.124218	5.54298	2.97367e-08	9.2291e-07
ENSMUSG00000070337	Gpr179	protein_coding	11	97332109	G protein-coupled receptor 179	GPR179	26.1411	0.690247	0.175147	3.94097	8.11527e-05	0.000881379
ENSMUSG00000066407	Gm10263	protein_coding	13	73317844	predicted gene 10263		253.917	0.690352	0.174258	3.96166	7.44317e-05	0.000822203
ENSMUSG00000046805	Mpeg1	protein_coding	19	12460779	macrophage expressed gene 1	MPEG1	374.122	0.691297	0.137075	5.0432	4.57815e-07	1.03546e-05
ENSMUSG00000024610	Cd74	protein_coding	18	60803848	CD74 antigen (invariant polypeptide of major histocompatibility complex, class II antigen-associated)	CD74	93.101	0.692365	0.180749	3.83054	0.000127862	0.00126991
ENSMUSG00000000290	Itgb2	protein_coding	10	77530252	integrin beta 2	ITGB2	54.5442	0.692674	0.142633	4.85636	1.19566e-06	2.37739e-05
ENSMUSG00000035403	Crb2	protein_coding	2	37776249	crumbs family member 2	CRB2	25.4659	0.693478	0.178997	3.87425	0.000106952	0.00109581
ENSMUSG00000008393	Carhsp1	protein_coding	16	8658587	calcium regulated heat stable protein 1	CARHSP1	663.379	0.69446	0.0814115	8.53024	1.46041e-17	2.27798e-15
ENSMUSG00000091387	Gcnt4	protein_coding	13	96924689	glucosaminyl (N-acetyl) transferase 4, core 2 (beta-1,6-N-acetylglucosaminyltransferase)	GCNT4	35.789	0.696169	0.176591	3.94228	8.07112e-05	0.000877111
ENSMUSG00000065778	Gm22154	snoRNA	4	123293152	predicted gene, 22154		54.7433	0.697584	0.200372	3.48145	0.000498706	0.00391309
ENSMUSG00000047109	Cldn14	protein_coding	16	93919031	claudin 14	CLDN14	31.2668	0.701156	0.183107	3.82922	0.000128548	0.00127519
ENSMUSG00000095676	Gm25099	snRNA	4	117189942	predicted gene, 25099		62.2721	0.702091	0.189818	3.69877	0.00021665	0.00197784
ENSMUSG00000030579	Tyrobp	protein_coding	7	30413760	TYRO protein tyrosine kinase binding protein	TYROBP	152.383	0.702602	0.140236	5.01014	5.4391e-07	1.19436e-05
ENSMUSG00000036995	Asap3	protein_coding	4	136206365	ArfGAP with SH3 domain, ankyrin repeat and PH domain 3	ASAP3	99.9897	0.703755	0.126002	5.58529	2.33314e-08	7.4236e-07
ENSMUSG00000076431	Sox4	protein_coding	13	28948919	SRY (sex determining region Y)-box 4	SOX4	320.477	0.704378	0.100241	7.02684	2.11259e-12	1.53515e-10
ENSMUSG00000039488	Cntn5	protein_coding	9	9660891	contactin 5	CNTN5	87.4616	0.706564	0.160897	4.3914	1.12625e-05	0.000166762
ENSMUSG00000098973	Mir6236	miRNA	9	110281287	microRNA 6236		298.735	0.707001	0.182872	3.8661	0.00011059	0.00112291
ENSMUSG00000082292	Gm12250	processed_pseudogene	11	58187739	predicted gene 12250		13.4188	0.708682	0.202475	3.5001	0.000465088	0.00369656
ENSMUSG00000093536	Smim17	protein_coding	7	6398715	small integral membrane protein 17	SMIM17	134.55	0.709453	0.133002	5.33414	9.59992e-08	2.63983e-06
ENSMUSG00000074892	B3galt5	protein_coding	16	96235801	UDP-Gal:betaGlcNAc beta 1,3-galactosyltransferase, polypeptide 5	B3GALT5	1076.42	0.711391	0.0936979	7.59239	3.14056e-14	2.90844e-12
ENSMUSG00000042425	Frmpd3	protein_coding	X	140342263	FERM and PDZ domain containing 3	FRMPD3	36.7419	0.711601	0.169424	4.20012	2.66778e-05	0.000346773
ENSMUSG00000039936	Pik3cd	protein_coding	4	149649168	phosphatidylinositol 3-kinase catalytic delta polypeptide	PIK3CD	204.554	0.712384	0.105457	6.7552	1.4264e-11	8.74891e-10
ENSMUSG00000017724	Etv4	protein_coding	11	101769742	ets variant 4	ETV4	282.469	0.712514	0.0844701	8.4351	3.30913e-17	4.86792e-15
ENSMUSG00000003657	Calb2	protein_coding	8	110137502	calbindin 2	CALB2	10940.6	0.712933	0.0878106	8.11898	4.70127e-16	5.74762e-14
ENSMUSG00000060550	H2-Q7	protein_coding	17	35439155	histocompatibility 2, Q region locus 7	HLA-A	9.3474	0.713325	0.202624	3.52043	0.000430842	0.00348151
ENSMUSG00000029826	Zc3hav1	protein_coding	6	38305286	zinc finger CCCH type, antiviral 1	ZC3HAV1	405.607	0.713409	0.0830559	8.5895	8.735e-18	1.39868e-15
ENSMUSG00000091475	2810468N07Rik	processed_transcript	17	25570811	RIKEN cDNA 2810468N07 gene		266.833	0.714286	0.0971788	7.35022	1.97875e-13	1.61277e-11
ENSMUSG00000060093	Hist1h4a	protein_coding	13	23760692	histone cluster 1, H4a	HIST2H4B	123.128	0.714386	0.145103	4.92332	8.50881e-07	1.76558e-05
ENSMUSG00000066113	Adamtsl1	protein_coding	4	85514172	ADAMTS-like 1	ADAMTSL1	96.1883	0.715406	0.15264	4.68688	2.77406e-06	4.95497e-05
ENSMUSG00000029298	Gbp9	protein_coding	5	105077630	guanylate-binding protein 9	GBP6	133.504	0.715887	0.14307	5.00377	5.62213e-07	1.23007e-05
ENSMUSG00000037280	Galnt6	protein_coding	15	100691813	UDP-N-acetyl-alpha-D-galactosamine:polypeptide N-acetylgalactosaminyltransferase 6	GALNT6	353.543	0.71835	0.0895544	8.02138	1.04562e-15	1.22061e-13
ENSMUSG00000081225	Cyp2j12	protein_coding	4	96099318	cytochrome P450, family 2, subfamily j, polypeptide 12		65.7543	0.718794	0.133361	5.38984	7.05206e-08	1.98754e-06
ENSMUSG00000073409	H2-Q6	protein_coding	17	35424850	histocompatibility 2, Q region locus 6	HLA-A	23.4221	0.719509	0.203776	3.53088	0.000414174	0.00336812
ENSMUSG00000051599	Pcdhb2	protein_coding	18	37294812	protocadherin beta 2	PCDHB2	89.1394	0.720282	0.146919	4.90257	9.45896e-07	1.94932e-05
ENSMUSG00000028497	Hacd4	protein_coding	4	88396144	3-hydroxyacyl-CoA dehydratase 4	HACD4	78.241	0.720691	0.147937	4.87161	1.10695e-06	2.22546e-05
ENSMUSG00000024079	Eif2ak2	protein_coding	17	78852564	eukaryotic translation initiation factor 2-alpha kinase 2	EIF2AK2	336.896	0.723291	0.107573	6.7237	1.77172e-11	1.07216e-09
ENSMUSG00000019989	Enpp3	protein_coding	10	24773814	ectonucleotide pyrophosphatase/phosphodiesterase 3	ENPP3	18.4232	0.724475	0.182679	3.96584	7.31367e-05	0.000810371
ENSMUSG00000021411	Pxdc1	protein_coding	13	34627840	PX domain containing 1	PXDC1	66.6972	0.725753	0.135575	5.35315	8.64346e-08	2.40238e-06
ENSMUSG00000061232	H2-K1	protein_coding	17	33996017	histocompatibility 2, K1, K region	HLA-A	674.766	0.727524	0.165285	4.40163	1.07442e-05	0.000159874
ENSMUSG00000022665	Ccdc80	protein_coding	16	45093402	coiled-coil domain containing 80	CCDC80	147.896	0.731626	0.150352	4.86608	1.13831e-06	2.2809e-05
ENSMUSG00000049107	Ntf3	protein_coding	6	126101412	neurotrophin 3	NTF3	125.955	0.732022	0.155155	4.718	2.3817e-06	4.33546e-05
ENSMUSG00000068105	Tnfrsf13c	protein_coding	15	82221744	tumor necrosis factor receptor superfamily, member 13c	TNFRSF13C	9.01367	0.733031	0.202913	3.61253	0.000303222	0.00260641
ENSMUSG00000035273	Hpse	protein_coding	5	100679484	heparanase	HPSE	8.1838	0.734211	0.205508	3.57266	0.000353372	0.00295741
ENSMUSG00000106734	Gm20559	processed_transcript	6	3333194	predicted gene, 20559		24.6944	0.735364	0.187039	3.93162	8.4376e-05	0.000908589
ENSMUSG00000001166	Oas1c	protein_coding	5	120800194	2'-5' oligoadenylate synthetase 1C	OAS1	17.7977	0.736447	0.188963	3.8973	9.72711e-05	0.00101501
ENSMUSG00000036218	Pdzrn4	protein_coding	15	92396915	PDZ domain containing RING finger 4	PDZRN4	44.4916	0.736729	0.160138	4.60059	4.2129e-06	7.09759e-05
ENSMUSG00000029605	Oas1b	polymorphic_pseudogene	5	120812635	2'-5' oligoadenylate synthetase 1B	OAS1	25.0286	0.737834	0.200049	3.68826	0.000225793	0.00204275
ENSMUSG00000009185	Ccl8	protein_coding	11	82115185	chemokine (C-C motif) ligand 8		4.85184	0.738429	0.196927	3.74975	0.000177009	0.00167161
ENSMUSG00000041957	Pkp2	protein_coding	16	16213318	plakophilin 2	PKP2	39.2011	0.740146	0.156921	4.71667	2.39734e-06	4.35518e-05
ENSMUSG00000096684	Gm25989	snoRNA	16	43886682	predicted gene, 25989		14.0741	0.742341	0.204067	3.63773	0.000275051	0.00240773
ENSMUSG00000043953	Ccrl2	protein_coding	9	111054486	chemokine (C-C motif) receptor-like 2	CCRL2	25.8389	0.743352	0.16675	4.45787	8.27771e-06	0.00012693
ENSMUSG00000081070	Gm13181	processed_pseudogene	2	3686362	predicted gene 13181		6.1397	0.745772	0.201787	3.69583	0.000219167	0.00199879
ENSMUSG00000035131	Brinp3	protein_coding	1	146494760	bone morphogenetic protein/retinoic acid inducible neural specific 3	BRINP3	1294.44	0.745879	0.0715289	10.4277	1.85405e-25	6.57788e-23
ENSMUSG00000059049	Frem1	protein_coding	4	82897920	Fras1 related extracellular matrix protein 1	FREM1	325.613	0.746478	0.109513	6.81632	9.34027e-12	5.99301e-10
ENSMUSG00000035274	Tpbg	protein_coding	9	85842380	trophoblast glycoprotein	TPBG	353.548	0.747147	0.143459	5.20808	1.90804e-07	4.84888e-06
ENSMUSG00000001520	Nrip2	protein_coding	6	128399296	nuclear receptor interacting protein 2	NRIP2	207.368	0.747785	0.126231	5.92392	3.14359e-09	1.22851e-07
ENSMUSG00000073902	Gm1966	unprocessed_pseudogene	7	106596743	predicted gene 1966		23.5949	0.748607	0.175556	4.2642	2.00617e-05	0.000272315
ENSMUSG00000106829	Gm3786	processed_pseudogene	5	117294029	predicted gene 3786		10.1962	0.750422	0.200585	3.74116	0.00018317	0.00171814
ENSMUSG00000029622	Arpc1b	protein_coding	5	145114215	actin related protein 2/3 complex, subunit 1B	ARPC1B	201.696	0.750746	0.102735	7.30763	2.71889e-13	2.19624e-11
ENSMUSG00000022014	Epsti1	protein_coding	14	77904239	epithelial stromal interaction 1 (breast)	EPSTI1	15.0393	0.754266	0.190606	3.95719	7.58369e-05	0.000834668
ENSMUSG00000044912	Syt16	protein_coding	12	73997761	synaptotagmin XVI	SYT16	88.7829	0.757592	0.155002	4.88761	1.02066e-06	2.08676e-05
ENSMUSG00000064720	Gm25856	snoRNA	12	109682994	predicted gene, 25856		6.16467	0.758057	0.205921	3.68131	0.000232038	0.00208777
ENSMUSG00000038173	Enpp6	protein_coding	8	46986887	ectonucleotide pyrophosphatase/phosphodiesterase 6	ENPP6	289.196	0.762043	0.104124	7.31862	2.50537e-13	2.03283e-11
ENSMUSG00000035413	Tmem98	protein_coding	11	80810175	transmembrane protein 98	TMEM98	163.158	0.76217	0.115016	6.62666	3.43357e-11	1.95368e-09
ENSMUSG00000043668	Tox3	protein_coding	8	90247040	TOX high mobility group box family member 3	TOX3	16.376	0.763056	0.195946	3.89421	9.85184e-05	0.00102566
ENSMUSG00000101972	Hist1h3i	protein_coding	13	21782960	histone cluster 1, H3i	HIST1H3F	80.9275	0.765046	0.171437	4.46254	8.09924e-06	0.000124615
ENSMUSG00000022367	Has2	protein_coding	15	56665627	hyaluronan synthase 2	HAS2	6.51526	0.768054	0.206338	3.72231	0.000197408	0.00182613
ENSMUSG00000078853	Igtp	protein_coding	11	58199556	interferon gamma induced GTPase		112.623	0.773092	0.174083	4.44093	8.95718e-06	0.000135852
ENSMUSG00000075602	Ly6a	protein_coding	15	74994877	lymphocyte antigen 6 complex, locus A		316.504	0.773292	0.123421	6.26548	3.71675e-10	1.72438e-08
ENSMUSG00000079884	Gm10698	processed_pseudogene	9	33728247	predicted gene 10698		28.9329	0.775319	0.172099	4.50508	6.63484e-06	0.000104392
ENSMUSG00000052151	Plpp2	protein_coding	10	79526430	phospholipid phosphatase 2	PLPP2	77.9373	0.775421	0.133584	5.80475	6.44608e-09	2.34208e-07
ENSMUSG00000077925	Mir453	miRNA	12	109735619	microRNA 453		12.6403	0.778959	0.197139	3.95133	7.77191e-05	0.000852272
ENSMUSG00000000682	Cd52	protein_coding	4	134082448	CD52 antigen	CD52	21.7905	0.780956	0.173323	4.50579	6.61253e-06	0.000104131
ENSMUSG00000064853	Gm23442	snoRNA	17	35162563	predicted gene, 23442		72.3424	0.78565	0.200441	3.91961	8.86933e-05	0.0009429
ENSMUSG00000068245	Phf11d	protein_coding	14	59347407	PHD finger protein 11D	PHF11	16.7301	0.786503	0.196605	4.00041	6.32317e-05	0.000721384
ENSMUSG00000038507	Parp12	protein_coding	6	39086410	poly (ADP-ribose) polymerase family, member 12	PARP12	292.08	0.787203	0.113703	6.92332	4.41191e-12	3.02535e-10
ENSMUSG00000060780	Lrrtm1	protein_coding	6	77242689	leucine rich repeat transmembrane neuronal 1	LRRTM1	93.2503	0.787597	0.135631	5.80691	6.36362e-09	2.31677e-07
ENSMUSG00000048826	Dact2	protein_coding	17	14195231	dishevelled-binding antagonist of beta-catenin 2	DACT2	152.924	0.788234	0.146184	5.39205	6.96573e-08	1.96934e-06
ENSMUSG00000037321	Tap1	protein_coding	17	34187553	transporter 1, ATP-binding cassette, sub-family B (MDR/TAP)	TAP1	75.6765	0.788473	0.159506	4.94323	7.68374e-07	1.61475e-05
ENSMUSG00000021703	Serinc5	protein_coding	13	92611138	serine incorporator 5	SERINC5	1324.66	0.788525	0.0748752	10.5312	6.20445e-26	2.29109e-23
ENSMUSG00000026104	Stat1	protein_coding	1	52119440	signal transducer and activator of transcription 1	STAT1	521.674	0.788529	0.11611	6.79124	1.11172e-11	7.03341e-10
ENSMUSG00000023945	Slc5a7	protein_coding	17	54273594	solute carrier family 5 (choline transporter), member 7	SLC5A7	8.05764	0.791524	0.204857	3.86378	0.000111644	0.0011317
ENSMUSG00000045441	Gprin3	protein_coding	6	59347226	GPRIN family member 3	GPRIN3	859.438	0.792793	0.127786	6.20409	5.50157e-10	2.48243e-08
ENSMUSG00000054083	Capn12	protein_coding	7	28881422	calpain 12	CAPN12	12.9792	0.795078	0.190547	4.1726	3.01139e-05	0.000384802
ENSMUSG00000000791	Il12rb1	protein_coding	8	70808449	interleukin 12 receptor, beta 1	IL12RB1	12.7747	0.795198	0.200144	3.97314	7.0932e-05	0.000788841
ENSMUSG00000024084	Qpct	protein_coding	17	79051906	glutaminyl-peptide cyclotransferase (glutaminyl cyclase)	QPCT	143.785	0.796214	0.099968	7.96468	1.65649e-15	1.86165e-13
ENSMUSG00000099512	Gm28703	lincRNA	9	90825302	predicted gene 28703		36.614	0.800068	0.167914	4.76474	1.89101e-06	3.56046e-05
ENSMUSG00000031297	Slc7a3	protein_coding	X	101079210	solute carrier family 7 (cationic amino acid transporter, y+ system), member 3	SLC7A3	28.5928	0.800246	0.17735	4.51224	6.41465e-06	0.000101868
ENSMUSG00000066510	Ankdd1a	protein_coding	9	65488470	ankyrin repeat and death domain containing 1A	ANKDD1A	12.2888	0.800421	0.200724	3.98767	6.67258e-05	0.000751767
ENSMUSG00000107215	Gm43197	TEC	6	3336772	predicted gene 43197		8.34681	0.80093	0.20684	3.87223	0.000107846	0.00110122
ENSMUSG00000042282	Gucy2f	protein_coding	X	142081160	guanylate cyclase 2f	GUCY2F	8.34575	0.803222	0.205493	3.90875	9.27732e-05	0.000978228
ENSMUSG00000108713	Gm44591	lincRNA	7	129398102	predicted gene 44591		6.98142	0.804224	0.202861	3.9644	7.35812e-05	0.000813801
ENSMUSG00000097311	Gm26871	processed_transcript	3	118430324	predicted gene, 26871		19.2515	0.804525	0.200435	4.0139	5.97248e-05	0.000691402
ENSMUSG00000034755	Pcdh11x	protein_coding	X	120290259	protocadherin 11 X-linked	PCDH11X	364.124	0.80508	0.092393	8.71365	2.94247e-18	4.9758e-16
ENSMUSG00000059248	Sept9	protein_coding	11	117199661	septin 9	SEPT9	168.158	0.809216	0.114306	7.07941	1.44772e-12	1.08074e-10
ENSMUSG00000026778	Prkcq	protein_coding	2	11172108	protein kinase C, theta	PRKCQ	212.506	0.813363	0.105612	7.70139	1.34592e-14	1.28852e-12
ENSMUSG00000088008	Gm25492	scaRNA	5	135053988	predicted gene, 25492		52.8736	0.813504	0.195045	4.17085	3.03469e-05	0.000386961
ENSMUSG00000073555	Gm4951	protein_coding	18	60212080	predicted gene 4951		19.6949	0.81376	0.20323	4.00413	6.22453e-05	0.000713661
ENSMUSG00000036718	Micall2	protein_coding	5	139706696	MICAL-like 2	MICALL2	37.1373	0.814147	0.169239	4.81064	1.50451e-06	2.93664e-05
ENSMUSG00000047735	Samd9l	protein_coding	6	3372257	sterile alpha motif domain containing 9-like	SAMD9L	300.015	0.81531	0.141292	5.77039	7.90886e-09	2.81699e-07
ENSMUSG00000057337	Chst3	protein_coding	10	60181532	carbohydrate (chondroitin 6/keratan) sulfotransferase 3	CHST3	45.7296	0.815897	0.150089	5.4361	5.44609e-08	1.59195e-06
ENSMUSG00000019489	Cd70	protein_coding	17	57145997	CD70 antigen	CD70	80.5094	0.817558	0.166344	4.91485	8.88496e-07	1.83941e-05
ENSMUSG00000043484	Gm5867	processed_pseudogene	5	69461152	predicted gene 5867		19.9776	0.818957	0.195215	4.19515	2.72694e-05	0.000352942
ENSMUSG00000035095	Fam167a	protein_coding	14	63436394	family with sequence similarity 167, member A	FAM167A	29.7491	0.819638	0.183015	4.47852	7.51626e-06	0.000116825
ENSMUSG00000037624	Kcnk2	protein_coding	1	189207930	potassium channel, subfamily K, member 2	KCNK2	259.769	0.821836	0.0929259	8.84399	9.23564e-19	1.63833e-16
ENSMUSG00000062070	Pgk1	protein_coding	X	106187100	phosphoglycerate kinase 1	PGK1	225.486	0.822112	0.14421	5.70078	1.19261e-08	4.08696e-07
ENSMUSG00000070327	Rnf213	protein_coding	11	119393100	ring finger protein 213	RNF213	604.41	0.824509	0.17675	4.66483	3.08871e-06	5.44178e-05
ENSMUSG00000056144	Trim34a	protein_coding	7	104244457	tripartite motif-containing 34A	TRIM34	37.4051	0.824514	0.184298	4.47382	7.68347e-06	0.000119005
ENSMUSG00000046318	Ccbe1	protein_coding	18	66045302	collagen and calcium binding EGF domains 1	CCBE1	13.2745	0.825106	0.193968	4.25382	2.10152e-05	0.000282503
ENSMUSG00000041193	Pla2g5	protein_coding	4	138799244	phospholipase A2, group V	PLA2G5	175.257	0.828776	0.131785	6.28885	3.19822e-10	1.50699e-08
ENSMUSG00000036334	Igsf10	protein_coding	3	59316735	immunoglobulin superfamily, member 10	IGSF10	162.361	0.829531	0.103365	8.02522	1.01344e-15	1.19073e-13
ENSMUSG00000021732	Fgf10	protein_coding	13	118669791	fibroblast growth factor 10	FGF10	18.3366	0.832214	0.185888	4.47695	7.57155e-06	0.000117495
ENSMUSG00000043448	Gjc2	protein_coding	11	59175568	gap junction protein, gamma 2	GJC2	252.235	0.834778	0.126608	6.59342	4.29819e-11	2.37902e-09
ENSMUSG00000105366	Gm43719	TEC	5	13604035	predicted gene 43719		14.3912	0.838845	0.196328	4.27266	1.93153e-05	0.000263966
ENSMUSG00000039385	Cdh6	protein_coding	15	13034200	cadherin 6	CDH6	27.5725	0.839161	0.176661	4.75013	2.03286e-06	3.77645e-05
ENSMUSG00000015843	Rxrg	protein_coding	1	167598384	retinoid X receptor gamma	RXRG	12.1198	0.840482	0.199739	4.2079	2.57759e-05	0.000336705
ENSMUSG00000026435	Slc45a3	protein_coding	1	131962967	solute carrier family 45, member 3	SLC45A3	68.9166	0.842231	0.149692	5.62642	1.83988e-08	6.03093e-07
ENSMUSG00000023004	Tuba1b	protein_coding	15	98931425	tubulin, alpha 1B	TUBA1B	351.096	0.842365	0.13084	6.43812	1.20959e-10	6.14783e-09
ENSMUSG00000032899	Styk1	protein_coding	6	131299142	serine/threonine/tyrosine kinase 1	STYK1	20.4403	0.845378	0.185637	4.55394	5.26502e-06	8.58245e-05
ENSMUSG00000029832	Nfe2l3	protein_coding	6	51432670	nuclear factor, erythroid derived 2, like 3	NFE2L3	152.806	0.852985	0.114895	7.42402	1.13621e-13	9.43051e-12
ENSMUSG00000010358	Ifi35	protein_coding	11	101448407	interferon-induced protein 35	IFI35	86.2345	0.853729	0.144999	5.88783	3.91307e-09	1.49059e-07
ENSMUSG00000079293	Clec7a	polymorphic_pseudogene	6	129461591	C-type lectin domain family 7, member a	CLEC7A	26.1038	0.854724	0.1852	4.61514	3.92838e-06	6.66793e-05
ENSMUSG00000026321	Tnfrsf11a	protein_coding	1	105780718	tumor necrosis factor receptor superfamily, member 11a, NFKB activator	TNFRSF11A	45.9067	0.857456	0.150363	5.70258	1.18005e-08	4.0593e-07
ENSMUSG00000101355	Hist1h3h	protein_coding	13	21717659	histone cluster 1, H3h	HIST1H3E	14.402	0.85892	0.199166	4.31258	1.61362e-05	0.00022511
ENSMUSG00000040253	Gbp7	protein_coding	3	142530342	guanylate binding protein 7	GBP7	198.115	0.859492	0.13489	6.37181	1.86807e-10	9.185e-09
ENSMUSG00000075555	Gm10863	antisense	15	79166041	predicted gene 10863		17.6588	0.861446	0.182519	4.71977	2.36112e-06	4.30233e-05
ENSMUSG00000003617	Cp	protein_coding	3	19957054	ceruloplasmin	CP	1010.57	0.862329	0.102574	8.40692	4.20908e-17	6.14187e-15
ENSMUSG00000022311	Csmd3	protein_coding	15	47580637	CUB and Sushi multiple domains 3	CSMD3	1383.12	0.862627	0.076775	11.2358	2.72075e-29	1.40655e-26
ENSMUSG00000073489	Ifi204	protein_coding	1	173747293	interferon activated gene 204	IFI16	10.0259	0.863302	0.206029	4.19019	2.78718e-05	0.000359965
ENSMUSG00000040296	Ddx58	protein_coding	4	40203773	DEAD (Asp-Glu-Ala-Asp) box polypeptide 58	DDX58	207.345	0.863463	0.179622	4.80711	1.53127e-06	2.97163e-05
ENSMUSG00000009216	Fam163b	protein_coding	2	27110380	family with sequence similarity 163, member B	FAM163B	37.313	0.864649	0.176859	4.88892	1.01389e-06	2.07762e-05
ENSMUSG00000048304	Slitrk3	protein_coding	3	73047265	SLIT and NTRK-like family, member 3	SLITRK3	262.322	0.86551	0.0958648	9.02845	1.74126e-19	3.28191e-17
ENSMUSG00000039989	Cbx4	protein_coding	11	119077573	chromobox 4	CBX4	857.358	0.865985	0.0838835	10.3237	5.50787e-25	1.88037e-22
ENSMUSG00000028037	Ifi44	protein_coding	3	151730922	interferon-induced protein 44	IFI44	39.8539	0.867441	0.203477	4.2631	2.01609e-05	0.000273047
ENSMUSG00000039452	Snx22	protein_coding	9	66065176	sorting nexin 22	SNX22	82.5538	0.869833	0.123817	7.02513	2.13863e-12	1.54786e-10
ENSMUSG00000025089	Gfra1	protein_coding	19	58235604	glial cell line derived neurotrophic factor family receptor alpha 1	GFRA1	140.287	0.87017	0.141512	6.14909	7.79304e-10	3.39777e-08
ENSMUSG00000037016	Frem2	protein_coding	3	53513938	Fras1 related extracellular matrix protein 2	FREM2	88.1572	0.872664	0.13424	6.50078	7.99069e-11	4.19083e-09
ENSMUSG00000071234	Syndig1l	protein_coding	12	84677278	synapse differentiation inducing 1 like	SYNDIG1L	163.618	0.878958	0.193465	4.54324	5.5396e-06	8.96543e-05
ENSMUSG00000023341	Mx2	polymorphic_pseudogene	16	97535308	MX dynamin-like GTPase 2	MX1	37.3858	0.883584	0.192849	4.58174	4.61119e-06	7.66794e-05
ENSMUSG00000035929	H2-Q4	protein_coding	17	35379617	histocompatibility 2, Q region locus 4	HLA-A	159.105	0.886216	0.138356	6.40533	1.50044e-10	7.41776e-09
ENSMUSG00000006469	Slc34a3	protein_coding	2	25228898	solute carrier family 34 (sodium phosphate), member 3	SLC34A3	8.50351	0.889198	0.204354	4.35126	1.35358e-05	0.000194071
ENSMUSG00000032649	Colgalt2	protein_coding	1	152399830	collagen beta(1-O)galactosyltransferase 2	COLGALT2	102.339	0.88989	0.129836	6.85395	7.18375e-12	4.72664e-10
ENSMUSG00000025572	Tmc6	protein_coding	11	117765988	transmembrane channel-like gene family 6	TMC6	64.7264	0.891609	0.149552	5.96188	2.49352e-09	1.00485e-07
ENSMUSG00000004446	Bid	protein_coding	6	120891930	BH3 interacting domain death agonist	BID	51.8208	0.893514	0.145889	6.12461	9.09032e-10	3.93494e-08
ENSMUSG00000068009	Bpifb6	protein_coding	2	153900388	BPI fold containing family B, member 6	BPIFB6	9.22964	0.895567	0.205535	4.35724	1.31711e-05	0.000189593
ENSMUSG00000022906	Parp9	protein_coding	16	35938470	poly (ADP-ribose) polymerase family, member 9	PARP9	190.959	0.898178	0.128231	7.00438	2.48089e-12	1.76729e-10
ENSMUSG00000069662	Marcks	protein_coding	10	37133375	myristoylated alanine rich protein kinase C substrate	MARCKS	3086.88	0.901658	0.0785876	11.4733	1.79694e-30	9.56289e-28
ENSMUSG00000027215	Cd82	protein_coding	2	93419111	CD82 antigen	CD82	357.932	0.902506	0.0836183	10.7932	3.70792e-27	1.56026e-24
ENSMUSG00000024339	Tap2	protein_coding	17	34203527	transporter 2, ATP-binding cassette, sub-family B (MDR/TAP)	TAP2	218.788	0.903954	0.100723	8.97469	2.84163e-19	5.19359e-17
ENSMUSG00000104507	A430027H14Rik	antisense	1	189343431	RIKEN cDNA A430027H14 gene		12.8522	0.905291	0.20159	4.49074	7.09746e-06	0.000111091
ENSMUSG00000035208	Slfn8	protein_coding	11	83002158	schlafen 8	SLFN13	35.2164	0.906258	0.197731	4.5833	4.57705e-06	7.63095e-05
ENSMUSG00000025492	Ifitm3	protein_coding	7	141009586	interferon induced transmembrane protein 3	IFITM3	162.513	0.912054	0.185737	4.91045	9.08669e-07	1.87902e-05
ENSMUSG00000031385	Plxnb3	protein_coding	X	73757090	plexin B3	PLXNB3	509.279	0.912702	0.0992219	9.1986	3.62653e-20	7.29093e-18
ENSMUSG00000095687	Rnaset2a	protein_coding	17	8128610	ribonuclease T2A	RNASET2	26.3904	0.91483	0.198039	4.61944	3.84785e-06	6.57441e-05
ENSMUSG00000049252	Lrp1b	protein_coding	2	40595246	low density lipoprotein-related protein 1B (deleted in tumors)	LRP1B	3891.52	0.927279	0.0914479	10.14	3.6719e-24	1.12609e-21
ENSMUSG00000032596	Uba7	protein_coding	9	107975505	ubiquitin-like modifier activating enzyme 7	UBA7	51.8861	0.93385	0.163406	5.71492	1.09757e-08	3.78996e-07
ENSMUSG00000027584	Oprl1	protein_coding	2	181715016	opioid receptor-like 1	OPRL1	441.986	0.934402	0.112654	8.29448	1.09064e-16	1.48377e-14
ENSMUSG00000027514	Zbp1	protein_coding	2	173206612	Z-DNA binding protein 1	ZBP1	10.4729	0.93712	0.206076	4.54745	5.43006e-06	8.81395e-05
ENSMUSG00000044285	Gm1821	processed_pseudogene	14	46084126	predicted gene 1821		398.956	0.937291	0.1517	6.17857	6.46833e-10	2.87562e-08
ENSMUSG00000050335	Lgals3	protein_coding	14	47367751	lectin, galactose binding, soluble 3	LGALS3	48.6111	0.940969	0.165018	5.70223	1.18247e-08	4.05988e-07
ENSMUSG00000051048	P4ha3	protein_coding	7	100285520	procollagen-proline, 2-oxoglutarate 4-dioxygenase (proline 4-hydroxylase), alpha polypeptide III	P4HA3	7.78052	0.941208	0.205375	4.58287	4.58641e-06	7.63445e-05
ENSMUSG00000041827	Oasl1	protein_coding	5	114923240	2'-5' oligoadenylate synthetase-like 1	OASL	8.83568	0.942804	0.205349	4.59124	4.4062e-06	7.37829e-05
ENSMUSG00000019982	Myb	protein_coding	10	21124935	myeloblastosis oncogene	MYB	12.9172	0.945781	0.191163	4.94752	7.51661e-07	1.58146e-05
ENSMUSG00000097572	Gm26797	lincRNA	9	122295869	predicted gene, 26797		11.9295	0.957514	0.203303	4.70979	2.47977e-06	4.49138e-05
ENSMUSG00000097040	2610316D01Rik	processed_transcript	3	45280437	RIKEN cDNA 2610316D01 gene		21.481	0.958041	0.177384	5.40094	6.62931e-08	1.88011e-06
ENSMUSG00000002325	Irf9	protein_coding	14	55603571	interferon regulatory factor 9	IRF9	382.748	0.961393	0.172355	5.578	2.43302e-08	7.69634e-07
ENSMUSG00000043753	Dmrta1	protein_coding	4	89679436	doublesex and mab-3 related transcription factor like family A1	DMRTA1	10.5622	0.96155	0.201859	4.76348	1.90281e-06	3.57895e-05
ENSMUSG00000034000	Neu4	protein_coding	1	94020451	sialidase 4	NEU4	150.563	0.961841	0.116518	8.2549	1.52033e-16	2.02271e-14
ENSMUSG00000067276	Capn6	protein_coding	X	143802231	calpain 6	CAPN6	16.0985	0.962915	0.193997	4.96356	6.92127e-07	1.47334e-05
ENSMUSG00000030107	Usp18	protein_coding	6	121245906	ubiquitin specific peptidase 18	USP18	96.8014	0.965029	0.203217	4.74877	2.04654e-06	3.79407e-05
ENSMUSG00000021319	Sfrp4	protein_coding	13	19623175	secreted frizzled-related protein 4	SFRP4	75.0055	0.971758	0.164622	5.90296	3.57046e-09	1.37748e-07
ENSMUSG00000030789	Itgax	protein_coding	7	128129547	integrin alpha X	ITGAX	10.3839	0.972905	0.203422	4.7827	1.72956e-06	3.3081e-05
ENSMUSG00000026896	Ifih1	protein_coding	2	62595798	interferon induced with helicase C domain 1	IFIH1	171.891	0.972913	0.144069	6.75309	1.44726e-11	8.84686e-10
ENSMUSG00000038540	Tmc3	protein_coding	7	83584927	transmembrane channel-like gene family 3	TMC3	40.5262	0.974466	0.154528	6.30609	2.86165e-10	1.3626e-08
ENSMUSG00000030921	Trim30a	protein_coding	7	104409025	tripartite motif-containing 30A		89.6127	0.974788	0.167603	5.81605	6.02545e-09	2.20251e-07
ENSMUSG00000053399	Adamts18	protein_coding	8	113697126	a disintegrin-like and metallopeptidase (reprolysin type) with thrombospondin type 1 motif, 18	ADAMTS18	672.502	0.981223	0.0994838	9.86315	6.01335e-23	1.57689e-20
ENSMUSG00000072620	Slfn2	protein_coding	11	83065112	schlafen 2		42.1682	0.987802	0.186872	5.28599	1.25026e-07	3.34649e-06
ENSMUSG00000029561	Oasl2	protein_coding	5	114896936	2'-5' oligoadenylate synthetase-like 2		140.141	0.990775	0.202978	4.88119	1.05449e-06	2.1366e-05
ENSMUSG00000032268	Tmprss5	protein_coding	9	49081260	transmembrane protease, serine 5 (spinesin)	TMPRSS5	40.6508	0.998073	0.161317	6.18704	6.13036e-10	2.73883e-08
ENSMUSG00000041741	Pde3a	protein_coding	6	141249269	phosphodiesterase 3A, cGMP inhibited	PDE3A	774.049	1.00236	0.108631	9.22721	2.77763e-20	5.64702e-18
ENSMUSG00000020641	Rsad2	protein_coding	12	26442753	radical S-adenosyl methionine domain containing 2	RSAD2	49.3254	1.00982	0.190006	5.31468	1.06847e-07	2.89415e-06
ENSMUSG00000034422	Parp14	protein_coding	16	35832874	poly (ADP-ribose) polymerase family, member 14	PARP14	115.333	1.01388	0.176066	5.75855	8.48371e-09	2.98389e-07
ENSMUSG00000039457	Ppl	protein_coding	16	5086291	periplakin	PPL	84.7056	1.02636	0.177567	5.78015	7.46344e-09	2.67413e-07
ENSMUSG00000031997	Trpc6	protein_coding	9	8544142	transient receptor potential cation channel, subfamily C, member 6	TRPC6	363.197	1.02743	0.134806	7.62155	2.50642e-14	2.36204e-12
ENSMUSG00000025498	Irf7	protein_coding	7	141262706	interferon regulatory factor 7	IRF7	128.748	1.03417	0.202385	5.10994	3.22269e-07	7.6224e-06
ENSMUSG00000079045	Prox1os	antisense	1	190170296	prospero homeobox 1, opposite strand		49.7676	1.04394	0.151442	6.89335	5.44938e-12	3.67915e-10
ENSMUSG00000056296	Synpr	protein_coding	14	13284780	synaptoporin	SYNPR	2952.99	1.04511	0.103114	10.1354	3.84665e-24	1.16002e-21
ENSMUSG00000079017	Ifi27l2a	protein_coding	12	103442167	interferon, alpha-inducible protein 27 like 2A	IFI27	96.9464	1.04562	0.202833	5.15508	2.5352e-07	6.17388e-06
ENSMUSG00000046160	Olig1	protein_coding	16	91269772	oligodendrocyte transcription factor 1	OLIG1	613.994	1.0464	0.0798875	13.0984	3.36187e-39	3.37943e-36
ENSMUSG00000028268	Gbp3	protein_coding	3	142560026	guanylate binding protein 3	GBP4	201.916	1.04648	0.164953	6.3441	2.23736e-10	1.08825e-08
ENSMUSG00000034459	Ifit1	protein_coding	19	34640871	interferon-induced protein with tetratricopeptide repeats 1	IFIT1	217.874	1.04924	0.199966	5.24711	1.54502e-07	4.0166e-06
ENSMUSG00000065089	Gm26493	snoRNA	8	95746060	predicted gene, 26493		16.1113	1.05315	0.20425	5.15617	2.52048e-07	6.14631e-06
ENSMUSG00000024338	Psmb8	protein_coding	17	34197721	proteasome (prosome, macropain) subunit, beta type 8 (large multifunctional peptidase 7)	PSMB8	96.5806	1.05588	0.149651	7.05561	1.71839e-12	1.26392e-10
ENSMUSG00000048281	Dleu7	protein_coding	14	62276231	deleted in lymphocytic leukemia, 7	DLEU7	18.9008	1.05822	0.187298	5.64994	1.60506e-08	5.3288e-07
ENSMUSG00000086363	A330102I10Rik	lincRNA	13	29014399	RIKEN cDNA A330102I10 gene		29.7764	1.06506	0.17522	6.07842	1.21374e-09	5.19184e-08
ENSMUSG00000036459	Wtip	protein_coding	7	34109543	WT1-interacting protein	WTIP	72.6448	1.06819	0.136908	7.8023	6.07911e-15	6.21443e-13
ENSMUSG00000036422	Pcdh8	protein_coding	14	79766775	protocadherin 8	PCDH8	32.9805	1.07453	0.18092	5.93926	2.86304e-09	1.13605e-07
ENSMUSG00000086662	BC046251	lincRNA	7	65582070	cDNA sequence BC046251		12.2143	1.07454	0.193808	5.54438	2.94993e-08	9.18694e-07
ENSMUSG00000031374	Zfp92	protein_coding	X	73411096	zinc finger protein 92	ZFP92	15.4279	1.08279	0.203386	5.3238	1.01622e-07	2.77337e-06
ENSMUSG00000069874	Irgm2	protein_coding	11	58199618	immunity-related GTPase family M member 2	IRGM	79.9872	1.08565	0.160606	6.75973	1.38249e-11	8.53744e-10
ENSMUSG00000040536	Necab1	protein_coding	4	14952245	N-terminal EF-hand calcium binding protein 1	NECAB1	901.955	1.08721	0.131118	8.29183	1.11524e-16	1.5059e-14
ENSMUSG00000074151	Nlrc5	protein_coding	8	94434356	NLR family, CARD domain containing 5	NLRC5	24.7592	1.09367	0.193706	5.64603	1.64191e-08	5.42128e-07
ENSMUSG00000034117	Ptgdr2	protein_coding	19	10937160	prostaglandin D2 receptor 2	PTGDR2	20.5635	1.09818	0.202563	5.42143	5.91249e-08	1.71443e-06
ENSMUSG00000033880	Lgals3bp	protein_coding	11	118392751	lectin, galactoside-binding, soluble, 3 binding protein	LGALS3BP	190.337	1.10262	0.191352	5.76227	8.29882e-09	2.93279e-07
ENSMUSG00000033355	Rtp4	protein_coding	16	23520291	receptor transporter protein 4	RTP4	80.9814	1.10326	0.199682	5.52509	3.29311e-08	1.00788e-06
ENSMUSG00000000275	Trim25	protein_coding	11	88999376	tripartite motif-containing 25	TRIM25	93.6104	1.11314	0.153373	7.25776	3.93565e-13	3.13708e-11
ENSMUSG00000075334	Rprm	protein_coding	2	54084093	reprimo, TP53 dependent G2 arrest mediator candidate	RPRM	26.9258	1.12151	0.180097	6.22727	4.7464e-10	2.17421e-08
ENSMUSG00000028360	Slc44a5	protein_coding	3	153973436	solute carrier family 44, member 5	SLC44A5	241.663	1.13804	0.133613	8.51745	1.63108e-17	2.52246e-15
ENSMUSG00000039997	Ifi203	protein_coding	1	173920407	interferon activated gene 203	IFI16	35.4235	1.14105	0.202306	5.64023	1.6982e-08	5.58677e-07
ENSMUSG00000098749	Gm27477	misc_RNA	6	52162125	predicted gene, 27477		4.99043	1.15677	0.206041	5.61428	1.97378e-08	6.38883e-07
ENSMUSG00000024866	Acy3	protein_coding	19	3986661	aspartoacylase (aminoacylase) 3	ACY3	71.8309	1.15966	0.140454	8.2565	1.50009e-16	2.01057e-14
ENSMUSG00000070348	Ccnd1	protein_coding	7	144929931	cyclin D1	CCND1	923.234	1.16485	0.116799	9.97313	1.99821e-23	5.39637e-21
ENSMUSG00000093460	Six3os1	processed_transcript	17	85600651	SIX homeobox 3, opposite strand 1		7.59662	1.20045	0.202152	5.93834	2.87918e-09	1.13995e-07
ENSMUSG00000039405	Prss23	protein_coding	7	89507783	protease, serine 23	PRSS23	234.122	1.20232	0.0998679	12.0391	2.21279e-33	1.53993e-30
ENSMUSG00000040717	Il17rd	protein_coding	14	27039001	interleukin 17 receptor D	IL17RD	73.0199	1.20671	0.139554	8.64686	5.29366e-18	8.78748e-16
ENSMUSG00000046879	Irgm1	protein_coding	11	48861968	immunity-related GTPase family M member 1		301.236	1.22107	0.134677	9.0666	1.22792e-19	2.36362e-17
ENSMUSG00000087658	Hotairm1	antisense	6	52156902	Hoxa transcript antisense RNA, myeloid-specific 1		8.1527	1.23158	0.205566	5.99118	2.08323e-09	8.52803e-08
ENSMUSG00000032690	Oas2	protein_coding	5	120730333	2'-5' oligoadenylate synthetase 2	OAS2	16.0871	1.24129	0.201142	6.17122	6.77656e-10	2.99792e-08
ENSMUSG00000052776	Oas1a	protein_coding	5	120896256	2'-5' oligoadenylate synthetase 1A	OAS1	23.607	1.24136	0.199395	6.22566	4.79546e-10	2.19114e-08
ENSMUSG00000020407	Upp1	protein_coding	11	9118103	uridine phosphorylase 1	UPP1	23.2444	1.25857	0.183485	6.85925	6.92223e-12	4.58794e-10
ENSMUSG00000001123	Lgals9	protein_coding	11	78962974	lectin, galactose binding, soluble 9	LGALS9	63.5261	1.2827	0.14993	8.55534	1.17522e-17	1.86531e-15
ENSMUSG00000064215	Ifi27	protein_coding	12	103434211	interferon, alpha-inducible protein 27	IFI27	781.671	1.3276	0.170676	7.77848	7.34038e-15	7.37871e-13
ENSMUSG00000032564	Cpne4	protein_coding	9	104547286	copine IV	CPNE4	109.341	1.38811	0.145899	9.51414	1.83231e-21	4.19668e-19
ENSMUSG00000044519	Zfp488	protein_coding	14	33967070	zinc finger protein 488	ZNF488	26.2031	1.40758	0.178944	7.86605	3.66015e-15	3.94207e-13
ENSMUSG00000000184	Ccnd2	protein_coding	6	127125162	cyclin D2	CCND2	183.775	1.42839	0.122666	11.6445	2.4479e-31	1.42878e-28
ENSMUSG00000038236	Hoxa7	protein_coding	6	52214491	homeobox A7	HOXA7	7.53737	1.44573	0.203408	7.10757	1.18103e-12	8.97882e-11
ENSMUSG00000110246	C130073E24Rik	lincRNA	8	50743291	RIKEN cDNA C130073E24 gene		25.6912	1.48879	0.191585	7.77088	7.79444e-15	7.79185e-13
ENSMUSG00000037921	Ddx60	protein_coding	8	61928087	DEAD (Asp-Glu-Ala-Asp) box polypeptide 60	DDX60	66.1569	1.53556	0.16627	9.23534	2.57478e-20	5.29409e-18
ENSMUSG00000073418	C4b	protein_coding	17	34728380	complement component 4B (Chido blood group)	C4A	282.208	1.5554	0.144768	10.7441	6.3202e-27	2.43314e-24
ENSMUSG00000017493	Igfbp4	protein_coding	11	99041244	insulin-like growth factor binding protein 4	IGFBP4	220.74	1.82519	0.140897	12.954	2.22942e-38	2.12312e-35
ENSMUSG00000062345	Serpinb2	protein_coding	1	107511423	serine (or cysteine) peptidase inhibitor, clade B, member 2	SERPINB2	20.5624	1.90974	0.194868	9.80015	1.12423e-22	2.82525e-20
ENSMUSG00000029814	Igf2bp3	protein_coding	6	49085223	insulin-like growth factor 2 mRNA binding protein 3	IGF2BP3	19.6521	2.69453	0.198176	13.5967	4.1916e-42	5.41734e-39
ENSMUSG00000042605	Atxn2	protein_coding	5	121711337	ataxin 2	ATXN2	5025.29	3.01209	0.107419	28.0404	5.22595e-173	9.45583e-169

## Sheet: intersection
intersection of Dansithong et al., 2015 and CB pooled. 139 genes
0610043K17Rik
2410124H12Rik
Ackr4
Acy3
Adamtsl1
Amica1
Aspa
Atxn2
Bdnf
Brinp3
Bst2
C4b
Cabp2
Car2
Car9
Casp12
Ccdc63
Cd109
Cgnl1
Cldn14
Clstn2
Cntn5
Col27a1
Col5a1
Cox6b2
Cpne4
Crhr1
Csmd3
D8Ertd82e
Daam2
Ddx58
Dnah11
Dnase2a
Drosha
Dusp5
Eif2ak2
Eomes
Fam107b
Fstl5
Galr1
Gbp3
Gfra1
Gm14569
Gm15083
Gng13
Gprin3
Grm4
Gsg1l
Ifi27
Ifi27l2a
Ifi35
Ifi44
Ifit1
Ifitm3
Igfbp4
Igfbp5
Igtp
Il20rb
Il33
Irf7
Irf9
Irgm1
Irgm2
Kcnb2
Kcnip4
Kcnk13
Klk6
Lect1
Lgals3bp
Lgals9
Lrp1b
March1
Mdfi
Megf11
Mrgprf
Mybpc3
Nab2
Neb
Necab1
Necab2
Nfe2l3
Nlrp10
Npr1
Nr4a2
Nxph3
Oasl2
Panx1
Paqr6
Paqr7
Parp14
Parp9
Pcdh11x
Pde3a
Pla2g5
Plcb3
Plk5
Prom2
Prss35
Rasal1
Rftn1
Rgs16
Rgs8
Rnf213
Rorc
Rtp4
Sema3a
Serpinb1a
Serpinb2
Sfrp4
Slc16a10
Slc16a11
Slc25a29
Slc44a5
Slc45a3
Slitrk2
Snrk
Stap2
Stat1
Svep1
Syndig1l
Syne4
Synpr
Syt16
Th
Tle2
Tor4a
Trabd2b
Trim25
Trim30a
Trpc6
Tspan18
Unc13d
Usp18
Wif1
Wipf3
Xaf1
Zcchc12
Zfp467
Zfp488

## Sheet: KEGG
Term	P-value	Adjusted P-value	Odds Ratio	Combined Score	Genes
Hepatitis C	0.000101696	0.0313225	6.54511	60.1726	DDX58;CLDN14;STAT1;IRF7;EIF2AK2;IFIT1;IRF9
Influenza A	0.000187073	0.0288093	5.93271	50.9264	IL33;DDX58;STAT1;IRF7;TRIM25;EIF2AK2;IRF9
NOD-like receptor signaling pathway	0.000239231	0.024561	5.6994	47.522	PANX1;PLCB3;CASP12;STAT1;IRF7;IRF9;GBP3
Measles	0.00270797	0.208514	5.251	31.0416	DDX58;STAT1;IRF7;EIF2AK2;IRF9
Cytosolic DNA-sensing pathway	0.00943957	0.581478	6.90131	32.1797	IL33;DDX58;IRF7
Kaposi sarcoma-associated herpesvirus infection	0.00945486	0.48535	3.8959	18.1597	STAT1;IRF7;EIF2AK2;IRF9;GNG13
Renin secretion	0.012088	0.531874	6.3012	27.8232	PLCB3;NPR1;PDE3A
RIG-I-like receptor signaling pathway	0.0125667	0.483817	6.21118	27.1845	DDX58;IRF7;TRIM25
Epstein-Barr virus infection	0.0128994	0.441446	3.60516	15.6845	DDX58;STAT1;IRF7;EIF2AK2;IRF9
Wnt signaling pathway	0.0240018	0.739256	3.66905	13.6842	SFRP4;PLCB3;DAAM2;WIF1
Protein digestion and absorption	0.0244264	0.68394	4.83092	17.9328	COL27A1;COL5A1;SLC16A10
Necroptosis	0.0260048	0.667455	3.57846	13.0595	IL33;STAT1;EIF2AK2;IRF9
Hepatitis B	0.0265207	0.628338	3.5565	12.9095	CASP12;DDX58;STAT1;IRF7
cGMP-PKG signaling pathway	0.0281055	0.618321	3.49223	12.4735	PLCB3;TRPC6;NPR1;PDE3A
Aldosterone synthesis and secretion	0.0304011	0.624236	4.43656	15.4981	NR4A2;PLCB3;NPR1
Glutamatergic synapse	0.0444342	0.855359	3.81388	11.8755	PLCB3;GRM4;GNG13
Huntington disease	0.0448861	0.81323	3.00368	9.3223	DNAH11;PLCB3;BDNF;COX6B2
Cocaine addiction	0.0450163	0.770278	5.91541	18.3421	TH;BDNF
Thyroid hormone signaling pathway	0.0463797	0.751839	3.74813	11.5101	PLCB3;STAT1;SLC16A10
Dopaminergic synapse	0.0622732	0.959008	3.31895	9.21415	PLCB3;TH;GNG13
Vascular smooth muscle contraction	0.0634124	0.930048	3.29381	9.08464	PLCB3;NPR1;PLA2G5
Long-term depression	0.0645426	0.903597	4.83092	13.2388	PLCB3;CRHR1
Inflammatory bowel disease (IBD)	0.0741986	0.993616	4.45931	11.5987	STAT1;RORC
Ras signaling pathway	0.0771241	0.989759	2.49875	6.40265	BDNF;RASAL1;PLA2G5;GNG13
Prolactin signaling pathway	0.0842823	1	4.14079	10.2426	TH;STAT1
JAK-STAT signaling pathway	0.101828	1	2.68384	6.13117	STAT1;IL20RB;IRF9
Complement and coagulation cascades	0.103385	1	3.66905	8.32615	C4B;SERPINB2
Taste transduction	0.112222	1	3.49223	7.63846	GRM4;GNG13
Alzheimer disease	0.114811	1	2.54259	5.50334	PLCB3;CASP12;COX6B2
Herpes simplex virus 1 infection	0.125555	1	1.76741	3.66739	BST2;DDX58;STAT1;IRF7;EIF2AK2;IRF9
Alcoholism	0.128385	1	2.41546	4.95826	TH;BDNF;GNG13
Morphine addiction	0.130445	1	3.18522	6.48767	PDE3A;GNG13
NF-kappa B signaling pathway	0.139798	1	3.05111	6.00322	DDX58;TRIM25
Chemokine signaling pathway	0.144099	1	2.28833	4.43308	PLCB3;STAT1;GNG13
Circadian entrainment	0.144528	1	2.9882	5.78001	PLCB3;GNG13
Pancreatic secretion	0.146906	1	2.9577	5.67277	PLCB3;PLA2G5
Histidine metabolism	0.147292	1	6.3012	12.0689	ASPA
AGE-RAGE signaling pathway in diabetic complications	0.151685	1	2.89855	5.46652	PLCB3;STAT1
alpha-Linolenic acid metabolism	0.159032	1	5.7971	10.6588	PLA2G5
Toll-like receptor signaling pathway	0.161334	1	2.78707	5.08439	STAT1;IRF7
C-type lectin receptor signaling pathway	0.161334	1	2.78707	5.08439	STAT1;IRF9
Viral carcinogenesis	0.162075	1	2.1631	3.93618	IRF7;EIF2AK2;IRF9
Folate biosynthesis	0.164842	1	5.57414	10.0489	TH
Parathyroid hormone synthesis, secretion and action	0.1662	1	2.73448	4.9072	NR4A2;PLCB3
Th17 cell differentiation	0.168643	1	2.70893	4.82181	STAT1;RORC
cAMP signaling pathway	0.180687	1	2.05086	3.509	NPR1;BDNF;PDE3A
Cholinergic synapse	0.180945	1	2.58799	4.42433	PLCB3;GNG13
Linoleic acid metabolism	0.182034	1	4.9975	8.51356	PLA2G5
Serotonergic synapse	0.183422	1	2.56509	4.3503	PLCB3;GNG13
Circadian rhythm	0.193299	1	4.67508	7.68357	RORC
Thermogenesis	0.214075	1	1.88218	2.90124	SLC25A29;NPR1;COX6B2
Alanine, aspartate and glutamate metabolism	0.21537	1	4.14079	6.35775	ASPA
Prion diseases	0.21537	1	4.14079	6.35775	CASP12
Osteoclast differentiation	0.218545	1	2.28232	3.47087	STAT1;IRF9
Tyrosine metabolism	0.220794	1	4.02576	6.08102	TH
Purine metabolism	0.223615	1	2.24694	3.36553	NPR1;PDE3A
Relaxin signaling pathway	0.226154	1	2.22965	3.31447	PLCB3;GNG13
African trypanosomiasis	0.22618	1	3.91696	5.82227	PLCB3
Apelin signaling pathway	0.243977	1	2.11573	2.98462	PLCB3;GNG13
Fat digestion and absorption	0.247358	1	3.53482	4.93786	PLA2G5
Parkinson disease	0.256745	1	2.04123	2.7754	TH;COX6B2
Phospholipase D signaling pathway	0.272083	1	1.95848	2.54926	PLCB3;GRM4
Retrograde endocannabinoid signaling	0.272083	1	1.95848	2.54926	PLCB3;GNG13
Ether lipid metabolism	0.27805	1	3.08356	3.94682	PLA2G5
Endocrine and other factor-regulated calcium reabsorption	0.283043	1	3.01932	3.81086	PLCB3
Oxytocin signaling pathway	0.284858	1	1.89448	2.37902	PLCB3;NPR1
Cushing syndrome	0.289963	1	1.87003	2.3151	PLCB3;CRHR1
Amyotrophic lateral sclerosis (ALS)	0.297818	1	2.84172	3.44209	CASP12
Protein processing in endoplasmic reticulum	0.315412	1	1.7567	2.02701	CASP12;EIF2AK2
Regulation of lipolysis in adipocytes	0.317048	1	2.63505	3.02688	NPR1
Tight junction	0.328066	1	1.70503	1.90033	CLDN14;CGNL1
Cytokine-cytokine receptor interaction	0.331128	1	1.47885	1.6345	IL33;ACKR4;IL20RB
Arachidonic acid metabolism	0.353955	1	2.30044	2.3892	PLA2G5
Axon guidance	0.355672	1	1.60141	1.65545	TRPC6;SEMA3A
Cortisol synthesis and secretion	0.362868	1	2.22965	2.26024	PLCB3
Long-term potentiation	0.371658	1	2.1631	2.14099	PLCB3
Staphylococcus aureus infection	0.376008	1	2.13129	2.08471	C4B
Amphetamine addiction	0.376008	1	2.13129	2.08471	TH
Human papillomavirus infection	0.398703	1	1.31752	1.21151	STAT1;EIF2AK2;IRF9
Thyroid hormone synthesis	0.401488	1	1.95848	1.78726	PLCB3
Inositol phosphate metabolism	0.401488	1	1.95848	1.78726	PLCB3
Leishmaniasis	0.401488	1	1.95848	1.78726	STAT1
Gastric acid secretion	0.405633	1	1.93237	1.74359	PLCB3
Pancreatic cancer	0.405633	1	1.93237	1.74359	STAT1
Pertussis	0.40975	1	1.90694	1.70139	C4B
Neuroactive ligand-receptor interaction	0.413516	1	1.28634	1.13591	GRM4;GALR1;CRHR1
Cardiac muscle contraction	0.417898	1	1.85805	1.62118	COX6B2
Human immunodeficiency virus 1 infection	0.431015	1	1.36724	1.15069	BST2;GNG13
Hypertrophic cardiomyopathy (HCM)	0.445548	1	1.70503	1.37843	MYBPC3
Insulin secretion	0.44939	1	1.6852	1.34793	PLCB3
Gap junction	0.456995	1	1.6469	1.28966	PLCB3
GABAergic synapse	0.460758	1	1.6284	1.26182	GNG13
Human cytomegalovirus infection	0.461236	1	1.28824	0.996903	PLCB3;GNG13
Salivary secretion	0.464496	1	1.61031	1.23479	PLCB3
Dilated cardiomyopathy (DCM)	0.468208	1	1.59261	1.20854	MYBPC3
Th1 and Th2 cell differentiation	0.471894	1	1.5753	1.18305	STAT1
GnRH signaling pathway	0.475554	1	1.55836	1.15829	PLCB3
Amoebiasis	0.486386	1	1.50966	1.08809	PLCB3
Glycerophospholipid metabolism	0.489947	1	1.4941	1.06598	PLA2G5
Choline metabolism in cancer	0.496996	1	1.46391	1.02353	SLC44A5
Phosphatidylinositol signaling system	0.496996	1	1.46391	1.02353	PLCB3
Inflammatory mediator regulation of TRP channels	0.500484	1	1.44928	1.00316	PLCB3
Melanogenesis	0.503948	1	1.43493	0.98333	PLCB3
Ribosome biogenesis in eukaryotes	0.503948	1	1.43493	0.98333	DROSHA
Chagas disease (American trypanosomiasis)	0.510804	1	1.40706	0.945221	PLCB3
Glucagon signaling pathway	0.510804	1	1.40706	0.945221	PLCB3
Leukocyte transendothelial migration	0.540513	1	1.294	0.796114	CLDN14
Toxoplasmosis	0.543701	1	1.28254	0.781526	STAT1
Sphingolipid signaling pathway	0.562375	1	1.21788	0.700994	PLCB3
Neurotrophin signaling pathway	0.562375	1	1.21788	0.700994	BDNF
Platelet activation	0.577356	1	1.16877	0.642002	PLCB3
Systemic lupus erythematosus	0.603049	1	1.08968	0.551114	C4B
Oxidative phosphorylation	0.603049	1	1.08968	0.551114	COX6B2
MAPK signaling pathway	0.606508	1	0.98256	0.491316	DUSP5;BDNF
Estrogen signaling pathway	0.613964	1	1.05787	0.516046	PLCB3
Apoptosis	0.629781	1	1.01348	0.468615	CASP12
Adrenergic signaling in cardiomyocytes	0.634909	1	0.9995	0.454046	PLCB3
Cell adhesion molecules (CAMs)	0.634909	1	0.9995	0.454046	CLDN14
Non-alcoholic fatty liver disease (NAFLD)	0.644955	1	0.972668	0.426588	COX6B2
PI3K-Akt signaling pathway	0.704504	1	0.8188	0.286793	BDNF;GNG13
Pathways in cancer	0.712037	1	0.820345	0.27861	PLCB3;STAT1;GNG13
Tuberculosis	0.712043	1	0.809651	0.274971	STAT1
Transcriptional misregulation in cancer	0.725789	1	0.77918	0.249724	SLC45A3
Calcium signaling pathway	0.729596	1	0.770891	0.243035	PLCB3
Proteoglycans in cancer	0.75309	1	0.721033	0.204463	DROSHA
Rap1 signaling pathway	0.761577	1	0.703532	0.191617	PLCB3
Endocytosis	0.817282	1	0.593965	0.119845	WIPF3
MicroRNAs in cancer	0.875801	1	0.484707	0.06428	SLC45A3
Olfactory transduction	0.955348	1	0.326413	0.0149104	GNG13

## Sheet: GO biological processes
Term	P-value	Adjusted P-value	Odds Ratio	Combined Score	Genes
cellular response to type I interferon (GO:0071357)	7.22566e-10	3.68726e-06	19.7628	415.973	IFITM3;BST2;IFI27;STAT1;IRF7;IFI35;IFIT1;XAF1;IRF9
type I interferon signaling pathway (GO:0060337)	7.22566e-10	1.84363e-06	19.7628	415.973	IFITM3;BST2;IFI27;STAT1;IRF7;IFI35;IFIT1;XAF1;IRF9
response to interferon-beta (GO:0035456)	7.76005e-06	0.0131998	30.5111	359.009	IFITM3;BST2;STAT1;XAF1
regulation of non-canonical Wnt signaling pathway (GO:2000050)	5.09283e-05	0.0649718	39.5257	390.715	SFRP4;RNF213;DAAM2
regulation of defense response to virus by host (GO:0050691)	5.90758e-05	0.0602928	18.7003	182.079	DDX58;STAT1;IFIT1;PARP9
cytokine-mediated signaling pathway (GO:0019221)	0.000127092	0.108092	3.20029	28.7085	IFITM3;IL33;SERPINB2;STAT1;RORC;IL20RB;IFI35;IFIT1;BST2;IFI27;IRF7;TRIM25;XAF1;IRF9
regulation of interferon-alpha production (GO:0032647)	0.000168531	0.122859	27.1739	236.098	STAT1;DDX58;IRF7
response to interferon-alpha (GO:0035455)	0.000203612	0.129879	25.5754	217.373	IFITM3;BST2;EIF2AK2
positive regulation of interleukin-6 secretion (GO:2000778)	0.000203612	0.115448	25.5754	217.373	NLRP10;DDX58;LGALS9
negative regulation of Wnt signaling pathway (GO:0030178)	0.000215606	0.110024	5.7971	48.9395	SFRP4;TLE2;RNF213;IGFBP4;WIF1;TRABD2B;MDFI
positive regulation of interferon-alpha production (GO:0032727)	0.000336216	0.155974	21.7391	173.864	DDX58;STAT1;IRF7
positive regulation of defense response to virus by host (GO:0002230)	0.000390277	0.165965	20.7039	162.498	STAT1;DDX58;PARP9
response to cytokine (GO:0034097)	0.000410016	0.160947	6.25586	48.7915	IFITM3;BST2;STAT1;EIF2AK2;LGALS9;XAF1
negative regulation of viral genome replication (GO:0045071)	0.000421683	0.153704	11.3669	88.3348	IFITM3;BST2;EIF2AK2;IFIT1
regulation of interferon-gamma-mediated signaling pathway (GO:0060334)	0.000449624	0.152962	19.7628	152.314	STAT1;PARP14;PARP9
positive regulation of synapse assembly (GO:0051965)	0.00083273	0.265589	16.1031	114.184	CLSTN2;SLITRK2;BDNF
regulation of viral entry into host cell (GO:0046596)	0.00083273	0.249966	16.1031	114.184	IFITM3;TRIM25;LGALS9
negative regulation of viral life cycle (GO:1903901)	0.000887792	0.251689	9.35016	65.7015	IFITM3;BST2;EIF2AK2;IFIT1
regulation of cytokine production (GO:0001817)	0.000956595	0.256921	6.64805	46.2181	IL33;NLRP10;DDX58;IRF7;EIF2AK2
regulation by virus of viral protein levels in host cell (GO:0046719)	0.000970317	0.247576	41.4079	287.283	STAT1;IFIT1
regulation of Wnt signaling pathway (GO:0030111)	0.000996666	0.24219	6.58762	45.5276	SFRP4;DAAM2;WIF1;TRABD2B;MDFI
regulation of viral genome replication (GO:0045069)	0.00100049	0.232068	9.05797	62.5658	IFITM3;BST2;EIF2AK2;IFIT1
positive regulation of interleukin-1 secretion (GO:0050716)	0.00113852	0.252604	14.4928	98.2322	PANX1;NLRP10;LGALS9
cellular response to interferon-gamma (GO:0071346)	0.00131304	0.279186	6.19348	41.0963	STAT1;IRF7;TRIM25;LGALS9;IRF9
response to interferon-gamma (GO:0034341)	0.00132561	0.270583	8.4016	55.668	IFITM3;BST2;STAT1;LGALS9
interferon-gamma-mediated signaling pathway (GO:0060333)	0.00147415	0.289331	8.16493	53.2327	STAT1;IRF7;TRIM25;IRF9
response to exogenous dsRNA (GO:0043330)	0.00164463	0.310835	12.7877	81.9724	DDX58;RFTN1;IFIT1
regulation of amyloid precursor protein biosynthetic process (GO:0042984)	0.0016484	0.300421	32.2061	206.375	NECAB2;NECAB1
regulation of glycoprotein biosynthetic process (GO:0010559)	0.0016484	0.290062	32.2061	206.375	NECAB2;NECAB1
positive regulation of cytokine secretion (GO:0050715)	0.00171816	0.292259	7.83392	49.8747	IL33;NLRP10;DDX58;LGALS9
positive regulation of chemokine production (GO:0032722)	0.00178979	0.294623	12.4224	78.5796	IL33;EIF2AK2;LGALS9
regulation of synapse assembly (GO:0051963)	0.00194271	0.309802	12.0773	75.4066	CLSTN2;SLITRK2;BDNF
positive regulation of tumor necrosis factor secretion (GO:1904469)	0.0024957	0.385927	26.3505	157.923	DDX58;LGALS9
positive regulation of interleukin-6 production (GO:0032755)	0.00346173	0.519564	9.88142	55.988	NLRP10;DDX58;LGALS9
cellular response to exogenous dsRNA (GO:0071360)	0.00350751	0.511395	22.2965	126.039	DDX58;IFIT1
regulation of oligodendrocyte differentiation (GO:0048713)	0.00350751	0.497189	22.2965	126.039	SLC45A3;DAAM2
positive regulation of interleukin-8 production (GO:0032757)	0.00369045	0.508983	9.66184	54.1257	NLRP10;DDX58;LGALS9
regulation of response to interferon-gamma (GO:0060330)	0.00407365	0.547049	20.7039	113.938	STAT1;PARP9
positive regulation of interleukin-8 secretion (GO:2000484)	0.00407365	0.533022	20.7039	113.938	NLRP10;LGALS9
regulation of mast cell degranulation (GO:0043304)	0.0046792	0.596949	19.3237	103.664	LGALS9;UNC13D
regulation of tumor necrosis factor secretion (GO:1904467)	0.0046792	0.582389	19.3237	103.664	DDX58;LGALS9
endoderm development (GO:0007492)	0.0046792	0.568523	19.3237	103.664	EOMES;DUSP5
cellular response to dsRNA (GO:0071359)	0.00532358	0.631773	18.1159	94.848	DDX58;IFIT1
carboxylic acid transport (GO:0046942)	0.00554976	0.643645	8.3612	43.4281	SLC25A29;SLC16A11;SLC16A10
positive regulation of nervous system development (GO:0051962)	0.00585341	0.663777	8.20345	42.1717	CLSTN2;SLITRK2;BDNF
positive regulation of G-protein coupled receptor protein signaling pathway (GO:0045745)	0.00600625	0.666302	17.0503	87.2115	NECAB2;KLK6
regulation of insulin-like growth factor receptor signaling pathway (GO:0043567)	0.00600625	0.652125	17.0503	87.2115	IGFBP5;IGFBP4
regulation of inflammatory response (GO:0050727)	0.00607814	0.646182	4.33915	22.1429	IL33;CASP12;NLRP10;RORC;USP18
positive regulation of tyrosine phosphorylation of STAT protein (GO:0042531)	0.00616683	0.642232	8.05153	40.9708	STAP2;PARP9;PARP14
positive regulation of cellular component organization (GO:0051130)	0.00647287	0.660621	5.41785	27.3067	CLSTN2;SLITRK2;BDNF;PROM2
regulation of chemokine production (GO:0032642)	0.00672665	0.67306	16.1031	80.5423	EIF2AK2;LGALS9
protein ADP-ribosylation (GO:0006471)	0.00748423	0.734462	15.2555	74.6752	PARP14;PARP9
regulation of response to cytokine stimulus (GO:0060759)	0.00827845	0.797074	14.4928	69.4797	DDX58;PARP9
regulation of tyrosine phosphorylation of STAT protein (GO:0042509)	0.00903497	0.853805	7.01262	33.006	STAP2;PARP9;PARP14
negative regulation of viral process (GO:0048525)	0.00910879	0.84513	13.8026	64.8518	IFITM3;STAT1
positive regulation of type I interferon production (GO:0032481)	0.00943957	0.860181	6.90131	32.1797	DDX58;STAT1;IRF7
positive regulation of JAK-STAT cascade (GO:0046427)	0.0102801	0.920342	6.68896	30.619	STAP2;PARP9;PARP14
regulation of interleukin-8 secretion (GO:2000482)	0.0108757	0.956873	12.6024	56.9783	NLRP10;LGALS9
response to organic cyclic compound (GO:0014070)	0.0125667	1	6.21118	27.1845	PAQR6;PAQR7;IGFBP5
regulation of innate immune response (GO:0045088)	0.0125667	1	6.21118	27.1845	STAT1;PARP9;USP18
regulation of glucose metabolic process (GO:0010906)	0.0137838	1	11.1483	47.7621	SLC45A3;RORC
positive regulation of interleukin-1 beta secretion (GO:0050718)	0.0137838	1	11.1483	47.7621	PANX1;LGALS9
regulation of I-kappaB kinase/NF-kappaB signaling (GO:0043122)	0.0139443	1	3.53482	15.1032	BST2;NLRP10;STAT1;TRIM25;LGALS9
negative regulation of signal transduction (GO:0009968)	0.0140749	1	3.06185	13.0538	NR4A2;SFRP4;IGFBP5;WIF1;TRABD2B;MDFI
regulation of muscle contraction (GO:0006937)	0.0148199	1	10.7354	45.2151	MYBPC3;KCNB2
positive regulation of interferon-beta production (GO:0032728)	0.0148199	1	10.7354	45.2151	DDX58;IRF7
regulation of G-protein coupled receptor protein signaling pathway (GO:0008277)	0.0151216	1	5.7971	24.2993	RGS16;RGS8;KLK6
regulation of defense response (GO:0031347)	0.0156651	1	5.72082	23.7776	CASP12;NLRP10;USP18
negative regulation of small GTPase mediated signal transduction (GO:0051058)	0.0158885	1	10.352	42.8795	RASAL1;CGNL1
cation transport (GO:0006812)	0.0179486	1	5.43478	21.8492	PANX1;SLC25A29;TRPC6
positive regulation of cytokine production (GO:0001819)	0.0186914	1	3.2789	13.049	IL33;DDX58;IRF7;EIF2AK2;LGALS9
modulation of chemical synaptic transmission (GO:0050804)	0.0197763	1	5.23834	20.5514	GRM4;CLSTN2;BDNF
positive regulation of homeostatic process (GO:0032846)	0.0204075	1	5.17598	20.1442	NPR1;STAT1;LGALS9
positive regulation of interleukin-1 beta production (GO:0032731)	0.0204785	1	9.05797	35.2208	PANX1;LGALS9
positive regulation of transcription factor import into nucleus (GO:0042993)	0.0217024	1	8.78349	33.6437	DDX58;LGALS9
regulation of type I interferon production (GO:0032479)	0.0217031	1	5.05561	19.3645	DDX58;IRF7;TRIM25
positive regulation of cytokine-mediated signaling pathway (GO:0001961)	0.0229561	1	8.52515	32.1754	PARP14;PARP9
positive regulation of cellular component biogenesis (GO:0044089)	0.0230427	1	4.94071	18.6285	CLSTN2;SLITRK2;BDNF
regulation of interleukin-1 beta secretion (GO:0050706)	0.0242389	1	8.28157	30.8058	PANX1;LGALS9
regulation of interferon-beta production (GO:0032648)	0.0242389	1	8.28157	30.8058	DDX58;IRF7
endoderm formation (GO:0001706)	0.0268902	1	7.83392	28.3274	EOMES;DUSP5
regulation of regulated secretory pathway (GO:1903305)	0.0282579	1	7.62777	27.2035	SYT16;UNC13D
response to steroid hormone (GO:0048545)	0.0282579	1	7.62777	27.2035	PAQR6;PAQR7
actin-myosin filament sliding (GO:0033275)	0.0296529	1	7.43218	26.1479	MYBPC3;NEB
muscle filament sliding (GO:0030049)	0.0296529	1	7.43218	26.1479	MYBPC3;NEB
regulation of type I interferon-mediated signaling pathway (GO:0060338)	0.031075	1	7.24638	25.1547	STAT1;USP18
response to peptide hormone (GO:0043434)	0.0325235	1	7.06964	24.2191	IGFBP5;STAT1
neuron migration (GO:0001764)	0.0325235	1	7.06964	24.2191	NR4A2;SEMA3A
regulation of intracellular transport (GO:0032386)	0.0325235	1	7.06964	24.2191	MYBPC3;UNC13D
response to cAMP (GO:0051591)	0.0325235	1	7.06964	24.2191	IGFBP5;STAT1
negative regulation of type I interferon production (GO:0032480)	0.0385744	1	6.44122	20.9673	DDX58;TRIM25
positive regulation of viral life cycle (GO:1903902)	0.0385744	1	6.44122	20.9673	LGALS9;IFIT1
regulation of smooth muscle cell proliferation (GO:0048660)	0.0385744	1	6.44122	20.9673	IGFBP5;STAT1
negative regulation of response to external stimulus (GO:0032102)	0.0388504	1	4.02576	13.0758	NLRP10;CD109;RORC
regulation of response to external stimulus (GO:0032101)	0.0388504	1	4.02576	13.0758	CASP12;NLRP10;USP18
positive regulation of cysteine-type endopeptidase activity involved in apoptotic process (GO:0043280)	0.0406693	1	3.95257	12.6572	CASP12;IFI27;LGALS9
quaternary ammonium group transport (GO:0015697)	0.0406972	1	24.1546	77.3333	SLC25A29
adenylate cyclase-inhibiting G-protein coupled glutamate receptor signaling pathway (GO:0007196)	0.0406972	1	24.1546	77.3333	GRM4
macrophage derived foam cell differentiation (GO:0010742)	0.0406972	1	24.1546	77.3333	STAT1
regulation of glial cell differentiation (GO:0045685)	0.0406972	1	24.1546	77.3333	SLC45A3
positive regulation of interferon-gamma secretion (GO:1902715)	0.0406972	1	24.1546	77.3333	LGALS9
embryonic camera-type eye morphogenesis (GO:0048596)	0.0406972	1	24.1546	77.3333	TH
regulation of macrophage apoptotic process (GO:2000109)	0.0406972	1	24.1546	77.3333	IRF7
embryonic camera-type eye development (GO:0031076)	0.0406972	1	24.1546	77.3333	TH
regulation of keratinocyte apoptotic process (GO:1902172)	0.0406972	1	24.1546	77.3333	SFRP4
positive regulation of T-helper 17 type immune response (GO:2000318)	0.0406972	1	24.1546	77.3333	NLRP10
negative regulation of oligodendrocyte differentiation (GO:0048715)	0.0406972	1	24.1546	77.3333	DAAM2
regulation of interleukin-10 secretion (GO:2001179)	0.0406972	1	24.1546	77.3333	LGALS9
positive regulation of receptor binding (GO:1900122)	0.0406972	1	24.1546	77.3333	BDNF
positive regulation of interferon-alpha secretion (GO:1902741)	0.0406972	1	24.1546	77.3333	DDX58
collagen biosynthetic process (GO:0032964)	0.0406972	1	24.1546	77.3333	COL5A1
regulation of dendritic cell chemotaxis (GO:2000508)	0.0406972	1	24.1546	77.3333	LGALS9
mesenchymal cell differentiation involved in kidney development (GO:0072161)	0.0406972	1	24.1546	77.3333	STAT1
membrane raft assembly (GO:0001765)	0.0406972	1	24.1546	77.3333	RFTN1
negative regulation of interferon-gamma-mediated signaling pathway (GO:0060336)	0.0406972	1	24.1546	77.3333	PARP14
negative regulation of response to interferon-gamma (GO:0060331)	0.0406972	1	24.1546	77.3333	PARP14
regulation of renal sodium excretion (GO:0035813)	0.0406972	1	24.1546	77.3333	NPR1
negative regulation of myeloid cell apoptotic process (GO:0033033)	0.0406972	1	24.1546	77.3333	IRF7
regulation of interleukin-13 secretion (GO:2000665)	0.0406972	1	24.1546	77.3333	LGALS9
negative regulation of leukocyte degranulation (GO:0043301)	0.0406972	1	24.1546	77.3333	LGALS9
regulation of interleukin-12 secretion (GO:2001182)	0.0406972	1	24.1546	77.3333	LGALS9
regulation of interferon-alpha secretion (GO:1902739)	0.0406972	1	24.1546	77.3333	DDX58
foam cell differentiation (GO:0090077)	0.0406972	1	24.1546	77.3333	STAT1
negative regulation of cytokine production (GO:0001818)	0.0415947	1	3.91696	12.4551	DDX58;TRIM25;LGALS9
cellular response to peptide hormone stimulus (GO:0071375)	0.0415947	1	3.91696	12.4551	NR4A2;CRHR1;GNG13
negative regulation of transcription from RNA polymerase II promoter (GO:0000122)	0.0426775	1	2.04845	6.46097	EOMES;NR4A2;IFI27;STAT1;RORC;IRF7;PARP9;MDFI
positive regulation of tumor necrosis factor production (GO:0032760)	0.0433706	1	6.03865	18.9491	DDX58;LGALS9
amino acid transport (GO:0006865)	0.0450163	1	5.91541	18.3421	SLC25A29;SLC16A10
cilium movement (GO:0003341)	0.0466848	1	5.7971	17.7643	DNAH11;CCDC63
positive regulation of urine volume (GO:0035810)	0.0473183	1	20.7039	63.1648	NPR1
regulation of collateral sprouting (GO:0048670)	0.0473183	1	20.7039	63.1648	BDNF
tyrosine metabolic process (GO:0006570)	0.0473183	1	20.7039	63.1648	TH
regulation of monocyte chemotactic protein-1 production (GO:0071637)	0.0473183	1	20.7039	63.1648	LGALS9
regulation of dendritic cell differentiation (GO:2001198)	0.0473183	1	20.7039	63.1648	LGALS9
positive regulation of glutamate receptor signaling pathway (GO:1900451)	0.0473183	1	20.7039	63.1648	NECAB2
positive regulation of dendritic cell chemotaxis (GO:2000510)	0.0473183	1	20.7039	63.1648	LGALS9
negative regulation of receptor internalization (GO:0002091)	0.0473183	1	20.7039	63.1648	NECAB2
regulation of pinocytosis (GO:0048548)	0.0473183	1	20.7039	63.1648	PROM2
ornithine transport (GO:0015822)	0.0473183	1	20.7039	63.1648	SLC25A29
regulation of tube diameter (GO:0035296)	0.0473183	1	20.7039	63.1648	NPR1
positive regulation of apoptotic cell clearance (GO:2000427)	0.0473183	1	20.7039	63.1648	C4B
wound healing, spreading of epidermal cells (GO:0035313)	0.0473183	1	20.7039	63.1648	COL5A1
negative regulation of osteoblast proliferation (GO:0033689)	0.0473183	1	20.7039	63.1648	EIF2AK2
regulation of T-helper 17 type immune response (GO:2000316)	0.0473183	1	20.7039	63.1648	NLRP10
regulation of cell projection organization (GO:0031344)	0.0473183	1	20.7039	63.1648	PROM2
sensory organ morphogenesis (GO:0090596)	0.0473183	1	20.7039	63.1648	COL5A1
norepinephrine biosynthetic process (GO:0042421)	0.0473183	1	20.7039	63.1648	TH
detection of molecule of bacterial origin (GO:0032490)	0.0473183	1	20.7039	63.1648	C4B
regulation of transcription involved in cell fate commitment (GO:0060850)	0.0473183	1	20.7039	63.1648	RORC
response to type I interferon (GO:0034340)	0.0473183	1	20.7039	63.1648	IFIT1
positive regulation of CD4-positive, alpha-beta T cell activation (GO:2000516)	0.0473183	1	20.7039	63.1648	LGALS9
cAMP catabolic process (GO:0006198)	0.0473183	1	20.7039	63.1648	PDE3A
positive regulation of peptidyl-tyrosine phosphorylation (GO:0050731)	0.047368	1	3.71609	11.3334	STAP2;PARP14;PARP9
heart morphogenesis (GO:0003007)	0.0483758	1	5.68343	17.2137	MYBPC3;TH
positive regulation of developmental growth (GO:0048639)	0.0500888	1	5.57414	16.6887	BDNF;RASAL1
regulation of neuron projection development (GO:0010975)	0.0503951	1	3.62319	10.8256	PLK5;SEMA3A;CSMD3
positive regulation of MAPK cascade (GO:0043410)	0.0508044	1	2.49875	7.44571	NECAB2;GRM4;EIF2AK2;LGALS9;PLA2G5
regulation of cell differentiation (GO:0045595)	0.0524644	1	3.56379	10.5047	RORC;EIF2AK2;KLK6
neuron projection extension involved in neuron projection guidance (GO:1902284)	0.0538941	1	18.1159	52.9118	SEMA3A
cGMP-mediated signaling (GO:0019934)	0.0538941	1	18.1159	52.9118	PDE3A
negative regulation of glial cell differentiation (GO:0045686)	0.0538941	1	18.1159	52.9118	DAAM2
cellular response to interleukin-21 (GO:0098757)	0.0538941	1	18.1159	52.9118	STAT1
negative regulation of leukocyte mediated cytotoxicity (GO:0001911)	0.0538941	1	18.1159	52.9118	LGALS9
T-helper 17 cell differentiation (GO:0072539)	0.0538941	1	18.1159	52.9118	RORC
positive regulation of chromatin binding (GO:0035563)	0.0538941	1	18.1159	52.9118	PARP9
positive regulation of transforming growth factor beta production (GO:0071636)	0.0538941	1	18.1159	52.9118	LGALS9
negative regulation of activated T cell proliferation (GO:0046007)	0.0538941	1	18.1159	52.9118	LGALS9
interleukin-21-mediated signaling pathway (GO:0038114)	0.0538941	1	18.1159	52.9118	STAT1
negative regulation of vascular permeability (GO:0043116)	0.0538941	1	18.1159	52.9118	PDE3A
norepinephrine metabolic process (GO:0042415)	0.0538941	1	18.1159	52.9118	TH
regulation of MyD88-independent toll-like receptor signaling pathway (GO:0034127)	0.0538941	1	18.1159	52.9118	IRF7
axon extension involved in axon guidance (GO:0048846)	0.0538941	1	18.1159	52.9118	SEMA3A
regulation of cilium movement (GO:0003352)	0.0538941	1	18.1159	52.9118	DNAH11
positive regulation of chemokine secretion (GO:0090197)	0.0538941	1	18.1159	52.9118	IL33
positive regulation of viral entry into host cell (GO:0046598)	0.0538941	1	18.1159	52.9118	LGALS9
regulation of dopamine receptor signaling pathway (GO:0060159)	0.0538941	1	18.1159	52.9118	RGS8
regulation of chemokine secretion (GO:0090196)	0.0538941	1	18.1159	52.9118	IL33
regulation of receptor binding (GO:1900120)	0.0538941	1	18.1159	52.9118	BDNF
regulation of apoptotic cell clearance (GO:2000425)	0.0538941	1	18.1159	52.9118	C4B
negative regulation of transcription, DNA-templated (GO:0045892)	0.0555175	1	1.78044	5.14734	EOMES;NR4A2;TLE2;IFI27;STAT1;NAB2;RORC;IRF7;PARP9;MDFI
platelet degranulation (GO:0002576)	0.0556443	1	3.47826	10.0479	LGALS3BP;TOR4A;CD109
negative regulation of macromolecule metabolic process (GO:0010605)	0.0556443	1	3.47826	10.0479	LGALS9;PARP14;PARP9
positive regulation of NF-kappaB transcription factor activity (GO:0051092)	0.0600242	1	3.37041	9.48098	TRIM25;EIF2AK2;LGALS9
production of siRNA involved in RNA interference (GO:0030422)	0.0604248	1	16.1031	45.1909	DROSHA
manganese ion transport (GO:0006828)	0.0604248	1	16.1031	45.1909	TRPC6
regulation of T-helper 1 type immune response (GO:0002825)	0.0604248	1	16.1031	45.1909	NLRP10
toll-like receptor 3 signaling pathway (GO:0034138)	0.0604248	1	16.1031	45.1909	RFTN1
regulation of interferon-gamma secretion (GO:1902713)	0.0604248	1	16.1031	45.1909	LGALS9
regulation of leukocyte degranulation (GO:0043300)	0.0604248	1	16.1031	45.1909	UNC13D
regulation of mast cell activation involved in immune response (GO:0033006)	0.0604248	1	16.1031	45.1909	UNC13D
protein autoprocessing (GO:0016540)	0.0604248	1	16.1031	45.1909	KLK6
regulation of cysteine-type endopeptidase activity involved in apoptotic signaling pathway (GO:2001267)	0.0604248	1	16.1031	45.1909	LGALS9
protein hexamerization (GO:0034214)	0.0604248	1	16.1031	45.1909	PANX1
adipose tissue development (GO:0060612)	0.0604248	1	16.1031	45.1909	RORC
negative regulation of natural killer cell mediated cytotoxicity (GO:0045953)	0.0604248	1	16.1031	45.1909	LGALS9
negative regulation of tyrosine phosphorylation of STAT protein (GO:0042532)	0.0604248	1	16.1031	45.1909	PARP14
positive regulation of ion transmembrane transport (GO:0034767)	0.0604248	1	16.1031	45.1909	TRPC6
positive regulation of leukocyte apoptotic process (GO:2000108)	0.0604248	1	16.1031	45.1909	LGALS9
regulation of helicase activity (GO:0051095)	0.0604248	1	16.1031	45.1909	IFIT1
establishment of viral latency (GO:0019043)	0.0604248	1	16.1031	45.1909	IRF7
establishment of epithelial cell apical/basal polarity (GO:0045198)	0.0604248	1	16.1031	45.1909	SYNE4
positive regulation of epidermis development (GO:0045684)	0.0604248	1	16.1031	45.1909	SFRP4
cyclic nucleotide catabolic process (GO:0009214)	0.0604248	1	16.1031	45.1909	PDE3A
regulation of canonical Wnt signaling pathway (GO:0060828)	0.0610876	1	2.70893	7.57266	SFRP4;TLE2;IGFBP4;DAAM2
positive regulation of sequence-specific DNA binding transcription factor activity (GO:0051091)	0.0627728	1	2.68384	7.4295	DDX58;TRIM25;EIF2AK2;LGALS9
membrane raft organization (GO:0031579)	0.0669108	1	14.4928	39.1941	RFTN1
ganglion development (GO:0061548)	0.0669108	1	14.4928	39.1941	SEMA3A
dorsal/ventral axis specification (GO:0009950)	0.0669108	1	14.4928	39.1941	MDFI
regulation of myeloid leukocyte differentiation (GO:0002761)	0.0669108	1	14.4928	39.1941	IRF7
regulation of actin filament length (GO:0030832)	0.0669108	1	14.4928	39.1941	NEB
polarized epithelial cell differentiation (GO:0030859)	0.0669108	1	14.4928	39.1941	SYNE4
mesoderm morphogenesis (GO:0048332)	0.0669108	1	14.4928	39.1941	EOMES
regulation of phospholipase activity (GO:0010517)	0.0669108	1	14.4928	39.1941	PLA2G5
nerve growth factor signaling pathway (GO:0038180)	0.0669108	1	14.4928	39.1941	BDNF
regulation of NLRP3 inflammasome complex assembly (GO:1900225)	0.0669108	1	14.4928	39.1941	EIF2AK2
regulation of actin filament-based movement (GO:1903115)	0.0669108	1	14.4928	39.1941	MYBPC3
regulation of transforming growth factor beta production (GO:0071634)	0.0669108	1	14.4928	39.1941	LGALS9
positive regulation of lipase activity (GO:0060193)	0.0669108	1	14.4928	39.1941	PLA2G5
positive regulation of interleukin-13 production (GO:0032736)	0.0669108	1	14.4928	39.1941	LGALS9
cell differentiation involved in metanephros development (GO:0072202)	0.0669108	1	14.4928	39.1941	STAT1
regulation of urine volume (GO:0035809)	0.0669108	1	14.4928	39.1941	NPR1
primary miRNA processing (GO:0031053)	0.0669108	1	14.4928	39.1941	DROSHA
positive regulation of T cell apoptotic process (GO:0070234)	0.0669108	1	14.4928	39.1941	LGALS9
positive regulation of adaptive immune response based on somatic recombination of immune receptors built from immunoglobulin superfamily domains (GO:0002824)	0.0669108	1	14.4928	39.1941	NLRP10
receptor guanylyl cyclase signaling pathway (GO:0007168)	0.0669108	1	14.4928	39.1941	NPR1
regulation of dendritic cell apoptotic process (GO:2000668)	0.0669108	1	14.4928	39.1941	LGALS9
sympathetic ganglion development (GO:0061549)	0.0669108	1	14.4928	39.1941	SEMA3A
positive regulation of circadian rhythm (GO:0042753)	0.0669108	1	14.4928	39.1941	RORC
cellular response to organic cyclic compound (GO:0071407)	0.068065	1	3.19693	8.59109	IGFBP5;RORC;PDE3A
axonogenesis (GO:0007409)	0.0697566	1	2.58799	6.89116	SLITRK2;BDNF;SEMA3A;GFRA1
positive regulation of cell projection organization (GO:0031346)	0.0722319	1	4.52899	11.9016	PLK5;PROM2
cellular response to interferon-beta (GO:0035458)	0.0733523	1	13.1752	34.42	STAT1
positive regulation of fatty acid biosynthetic process (GO:0045723)	0.0733523	1	13.1752	34.42	SLC45A3
negative regulation of morphogenesis of an epithelium (GO:1905331)	0.0733523	1	13.1752	34.42	STAT1
negative regulation of defense response to virus (GO:0050687)	0.0733523	1	13.1752	34.42	IFIT1
interleukin-27-mediated signaling pathway (GO:0070106)	0.0733523	1	13.1752	34.42	STAT1
regulation of myeloid leukocyte mediated immunity (GO:0002886)	0.0733523	1	13.1752	34.42	UNC13D
phosphate ion homeostasis (GO:0055062)	0.0733523	1	13.1752	34.42	SFRP4
camera-type eye morphogenesis (GO:0048593)	0.0733523	1	13.1752	34.42	TH
metanephric mesenchyme development (GO:0072075)	0.0733523	1	13.1752	34.42	STAT1
embryonic eye morphogenesis (GO:0048048)	0.0733523	1	13.1752	34.42	TH
T-helper cell differentiation (GO:0042093)	0.0733523	1	13.1752	34.42	RORC
photoreceptor cell development (GO:0042461)	0.0733523	1	13.1752	34.42	TH
cellular response to sterol (GO:0036315)	0.0733523	1	13.1752	34.42	RORC
myosin filament assembly (GO:0031034)	0.0733523	1	13.1752	34.42	MYBPC3
positive regulation of glucose metabolic process (GO:0010907)	0.0733523	1	13.1752	34.42	SLC45A3
synaptic transmission, dopaminergic (GO:0001963)	0.0733523	1	13.1752	34.42	TH
regulation of hemopoiesis (GO:1903706)	0.0733523	1	13.1752	34.42	EIF2AK2
negative regulation of myotube differentiation (GO:0010832)	0.0733523	1	13.1752	34.42	BDNF
positive regulation of mesenchymal cell proliferation (GO:0002053)	0.0733523	1	13.1752	34.42	STAT1
midbrain dopaminergic neuron differentiation (GO:1904948)	0.0733523	1	13.1752	34.42	NR4A2
interleukin-35-mediated signaling pathway (GO:0070757)	0.0733523	1	13.1752	34.42	STAT1
regulation of chromatin binding (GO:0035561)	0.0733523	1	13.1752	34.42	PARP9
response to sterol (GO:0036314)	0.0733523	1	13.1752	34.42	RORC
response to lipid (GO:0033993)	0.074093	1	3.08356	8.02477	PAQR6;PAQR7;LGALS9
negative regulation of blood vessel morphogenesis (GO:2000181)	0.0761824	1	4.39174	11.3071	NPR1;STAT1
positive regulation of cellular protein localization (GO:1903829)	0.078183	1	4.3262	11.0262	NECAB2;PARP9
regulation of systemic arterial blood pressure (GO:0003073)	0.0797497	1	12.0773	30.5418	PLCB3
regulation of double-strand break repair via nonhomologous end joining (GO:2001032)	0.0797497	1	12.0773	30.5418	PARP9
regulation of mesenchymal cell proliferation (GO:0010464)	0.0797497	1	12.0773	30.5418	STAT1
establishment of apical/basal cell polarity (GO:0035089)	0.0797497	1	12.0773	30.5418	SYNE4
collagen metabolic process (GO:0032963)	0.0797497	1	12.0773	30.5418	COL5A1
protein insertion into membrane (GO:0051205)	0.0797497	1	12.0773	30.5418	RTP4
positive regulation of T-helper 1 type immune response (GO:0002827)	0.0797497	1	12.0773	30.5418	NLRP10
regulation of blood vessel size (GO:0050880)	0.0797497	1	12.0773	30.5418	NPR1
eye photoreceptor cell development (GO:0042462)	0.0797497	1	12.0773	30.5418	TH
negative regulation of leukocyte apoptotic process (GO:2000107)	0.0797497	1	12.0773	30.5418	IRF7
positive regulation of neuron migration (GO:2001224)	0.0797497	1	12.0773	30.5418	SEMA3A
positive regulation of granulocyte macrophage colony-stimulating factor production (GO:0032725)	0.0797497	1	12.0773	30.5418	DDX58
eye photoreceptor cell differentiation (GO:0001754)	0.0797497	1	12.0773	30.5418	TH
negative regulation of canonical Wnt signaling pathway (GO:0090090)	0.0842118	1	2.918	7.22037	SFRP4;TLE2;IGFBP4
regulated exocytosis (GO:0045055)	0.0842118	1	2.918	7.22037	LGALS3BP;TOR4A;CD109
positive regulation of neurogenesis (GO:0050769)	0.0842823	1	4.14079	10.2426	SEMA3A;BRINP3
negative regulation of angiogenesis (GO:0016525)	0.0842823	1	4.14079	10.2426	NPR1;STAT1
dicarboxylic acid catabolic process (GO:0043649)	0.0861032	1	11.1483	27.3379	ASPA
regulation of viral life cycle (GO:1903900)	0.0861032	1	11.1483	27.3379	TRIM25
RNA interference (GO:0016246)	0.0861032	1	11.1483	27.3379	DROSHA
positive regulation of cellular carbohydrate metabolic process (GO:0010676)	0.0861032	1	11.1483	27.3379	SLC45A3
secretion (GO:0046903)	0.0861032	1	11.1483	27.3379	NPR1
semaphorin-plexin signaling pathway involved in neuron projection guidance (GO:1902285)	0.0861032	1	11.1483	27.3379	SEMA3A
striated muscle myosin thick filament assembly (GO:0071688)	0.0861032	1	11.1483	27.3379	MYBPC3
positive regulation of alpha-beta T cell proliferation (GO:0046641)	0.0861032	1	11.1483	27.3379	LGALS9
positive regulation of actin nucleation (GO:0051127)	0.0861032	1	11.1483	27.3379	WIPF3
regulation of axon guidance (GO:1902667)	0.0861032	1	11.1483	27.3379	SEMA3A
negative regulation of voltage-gated calcium channel activity (GO:1901386)	0.0861032	1	11.1483	27.3379	CRHR1
regulation of granulocyte macrophage colony-stimulating factor production (GO:0032645)	0.0861032	1	11.1483	27.3379	DDX58
catecholamine biosynthetic process (GO:0042423)	0.0861032	1	11.1483	27.3379	TH
negative regulation of chemokine production (GO:0032682)	0.0861032	1	11.1483	27.3379	LGALS9
amyloid precursor protein metabolic process (GO:0042982)	0.0861032	1	11.1483	27.3379	KLK6
pre-miRNA processing (GO:0031054)	0.0861032	1	11.1483	27.3379	DROSHA
regulation of cellular carbohydrate metabolic process (GO:0010675)	0.0861032	1	11.1483	27.3379	RORC
neuropeptide signaling pathway (GO:0007218)	0.0863468	1	4.08247	9.99952	NXPH3;GALR1
positive regulation of gene expression (GO:0010628)	0.0866868	1	1.68957	4.13177	EOMES;SFRP4;DDX58;STAT1;RORC;NFE2L3;IRF7;LGALS9;PARP9
phosphatidylcholine metabolic process (GO:0046470)	0.0884265	1	4.02576	9.76483	SLC44A5;PLA2G5
defense response to Gram-negative bacterium (GO:0050829)	0.0884265	1	4.02576	9.76483	NLRP10;DROSHA
monosaccharide transport (GO:0015749)	0.0924132	1	10.352	24.6531	SLC45A3
regulation of nucleocytoplasmic transport (GO:0046822)	0.0924132	1	10.352	24.6531	IFI27
positive regulation of response to cytokine stimulus (GO:0060760)	0.0924132	1	10.352	24.6531	DDX58
regulation of monocyte differentiation (GO:0045655)	0.0924132	1	10.352	24.6531	IRF7
negative regulation of smooth muscle cell migration (GO:0014912)	0.0924132	1	10.352	24.6531	IGFBP5
interleukin-6-mediated signaling pathway (GO:0070102)	0.0924132	1	10.352	24.6531	STAT1
positive regulation of transporter activity (GO:0032411)	0.0924132	1	10.352	24.6531	TRPC6
regulation of adaptive immune response (GO:0002819)	0.0924132	1	10.352	24.6531	IRF7
response to ethanol (GO:0045471)	0.0924132	1	10.352	24.6531	TH
positive regulation of inflammatory response (GO:0050729)	0.0926304	1	3.91696	9.31899	IL33;NLRP10
canonical Wnt signaling pathway (GO:0060070)	0.0926304	1	3.91696	9.31899	NR4A2;SFRP4
positive regulation of defense response (GO:0031349)	0.0947539	1	3.86473	9.10714	IL33;NLRP10
nitrogen compound transport (GO:0071705)	0.0947539	1	3.86473	9.10714	SLC25A29;SLC16A10
negative regulation of cellular amide metabolic process (GO:0034249)	0.0968915	1	3.81388	8.90223	IGFBP5;EIF2AK2
C-terminal protein lipidation (GO:0006501)	0.0968915	1	3.81388	8.90223	CNTN5;CD109
cAMP-mediated signaling (GO:0019933)	0.0968915	1	3.81388	8.90223	PDE3A;CRHR1
regulation of actin cytoskeleton organization (GO:0032956)	0.0968915	1	3.81388	8.90223	BST2;NEB
axon guidance (GO:0007411)	0.0976392	1	2.73448	6.36171	BDNF;SEMA3A;GFRA1
NAD biosynthesis via nicotinamide riboside salvage pathway (GO:0034356)	0.0986799	1	9.66184	22.3756	PARP9
catecholamine metabolic process (GO:0006584)	0.0986799	1	9.66184	22.3756	TH
negative regulation of viral entry into host cell (GO:0046597)	0.0986799	1	9.66184	22.3756	IFITM3
autonomic nervous system development (GO:0048483)	0.0986799	1	9.66184	22.3756	SEMA3A
negative regulation of axon extension involved in axon guidance (GO:0048843)	0.0986799	1	9.66184	22.3756	SEMA3A
cofactor transport (GO:0051181)	0.0986799	1	9.66184	22.3756	SLC25A29
body fluid secretion (GO:0007589)	0.0986799	1	9.66184	22.3756	NPR1
positive regulation of interleukin-4 production (GO:0032753)	0.0986799	1	9.66184	22.3756	LGALS9
positive regulation of NF-kappaB import into nucleus (GO:0042346)	0.0986799	1	9.66184	22.3756	LGALS9
L-alpha-amino acid transmembrane transport (GO:1902475)	0.0986799	1	9.66184	22.3756	SLC25A29
G-protein coupled glutamate receptor signaling pathway (GO:0007216)	0.0986799	1	9.66184	22.3756	GRM4
positive regulation of stress-activated protein kinase signaling cascade (GO:0070304)	0.0986799	1	9.66184	22.3756	EIF2AK2
regulation of interleukin-4 production (GO:0032673)	0.0986799	1	9.66184	22.3756	LGALS9
monovalent inorganic anion homeostasis (GO:0055083)	0.0986799	1	9.66184	22.3756	SFRP4
positive regulation of double-strand break repair (GO:2000781)	0.0986799	1	9.66184	22.3756	PARP9
protein O-linked fucosylation (GO:0036066)	0.0986799	1	9.66184	22.3756	ADAMTSL1
positive regulation of cysteine-type endopeptidase activity involved in apoptotic signaling pathway (GO:2001269)	0.0986799	1	9.66184	22.3756	LGALS9
cytoplasmic sequestering of protein (GO:0051220)	0.0986799	1	9.66184	22.3756	MDFI
cellular response to virus (GO:0098586)	0.0986799	1	9.66184	22.3756	LGALS9
protein localization to membrane (GO:0072657)	0.100424	1	2.70051	6.20675	KCNB2;KCNIP4;RFTN1
visual perception (GO:0007601)	0.103385	1	3.66905	8.32615	TH;RGS16
negative regulation of inflammatory response (GO:0050728)	0.103385	1	3.66905	8.32615	NLRP10;RORC
protein deubiquitination (GO:0016579)	0.103611	1	2.24694	5.09405	IL33;DDX58;TRIM25;USP18
positive regulation of I-kappaB kinase/NF-kappaB signaling (GO:0043123)	0.10466	1	2.65111	5.98368	BST2;TRIM25;LGALS9
miRNA metabolic process (GO:0010586)	0.104904	1	9.05797	20.4231	DROSHA
peptidyl-threonine dephosphorylation (GO:0035970)	0.104904	1	9.05797	20.4231	DUSP5
positive regulation of epithelial cell apoptotic process (GO:1904037)	0.104904	1	9.05797	20.4231	SFRP4
regulation of actin nucleation (GO:0051125)	0.104904	1	9.05797	20.4231	WIPF3
regulation of osteoblast proliferation (GO:0033688)	0.104904	1	9.05797	20.4231	EIF2AK2
regulation of steroid metabolic process (GO:0019218)	0.104904	1	9.05797	20.4231	RORC
bone morphogenesis (GO:0060349)	0.104904	1	9.05797	20.4231	SFRP4
positive regulation of secretion (GO:0051047)	0.104904	1	9.05797	20.4231	NPR1
fibrinolysis (GO:0042730)	0.104904	1	9.05797	20.4231	SERPINB2
positive regulation of regulated secretory pathway (GO:1903307)	0.104904	1	9.05797	20.4231	UNC13D
negative regulation of response to wounding (GO:1903035)	0.104904	1	9.05797	20.4231	CD109
phosphatidylinositol acyl-chain remodeling (GO:0036149)	0.104904	1	9.05797	20.4231	PLA2G5
G-protein coupled acetylcholine receptor signaling pathway (GO:0007213)	0.104904	1	9.05797	20.4231	RGS8
regulation of stem cell proliferation (GO:0072091)	0.104904	1	9.05797	20.4231	EIF2AK2
cytoplasmic sequestering of transcription factor (GO:0042994)	0.104904	1	9.05797	20.4231	MDFI
stabilization of membrane potential (GO:0030322)	0.104904	1	9.05797	20.4231	KCNK13
sympathetic nervous system development (GO:0048485)	0.104904	1	9.05797	20.4231	SEMA3A
negative regulation of striated muscle cell differentiation (GO:0051154)	0.104904	1	9.05797	20.4231	BDNF
positive regulation of immune system process (GO:0002684)	0.104904	1	9.05797	20.4231	LGALS9
hexose transport (GO:0008645)	0.104904	1	9.05797	20.4231	SLC45A3
activation of cysteine-type endopeptidase activity involved in apoptotic process (GO:0006919)	0.105576	1	3.62319	8.1461	CASP12;IFI27
positive regulation of stress-activated MAPK cascade (GO:0032874)	0.107779	1	3.57846	7.97163	SEMA3A;EIF2AK2
negative regulation of defense response (GO:0031348)	0.107779	1	3.57846	7.97163	NLRP10;RORC
protein modification by small protein removal (GO:0070646)	0.108016	1	2.21263	4.92417	IL33;DDX58;TRIM25;USP18
sensory perception of light stimulus (GO:0050953)	0.109995	1	3.53482	7.80248	TH;RGS16
regulation of protein localization to membrane (GO:1905475)	0.111085	1	8.52515	18.7337	NECAB2
negative regulation of axon guidance (GO:1902668)	0.111085	1	8.52515	18.7337	SEMA3A
response to purine-containing compound (GO:0014074)	0.111085	1	8.52515	18.7337	STAT1
positive regulation of epidermal cell differentiation (GO:0045606)	0.111085	1	8.52515	18.7337	SFRP4
positive regulation of macrophage activation (GO:0043032)	0.111085	1	8.52515	18.7337	IL33
positive regulation of fatty acid metabolic process (GO:0045923)	0.111085	1	8.52515	18.7337	SLC45A3
defense response to fungus (GO:0050832)	0.111085	1	8.52515	18.7337	NLRP10
positive regulation of response to biotic stimulus (GO:0002833)	0.111085	1	8.52515	18.7337	NLRP10
neurotrophin signaling pathway (GO:0038179)	0.111085	1	8.52515	18.7337	BDNF
gastrulation (GO:0007369)	0.111085	1	8.52515	18.7337	EOMES
positive regulation of dendrite extension (GO:1903861)	0.111085	1	8.52515	18.7337	RASAL1
positive regulation of leukocyte activation (GO:0002696)	0.111085	1	8.52515	18.7337	IL33
positive regulation of transcription of Notch receptor target (GO:0007221)	0.111085	1	8.52515	18.7337	STAT1
negative regulation of intracellular transport (GO:0032387)	0.111085	1	8.52515	18.7337	LGALS9
C-terminal protein amino acid modification (GO:0018410)	0.112222	1	3.49223	7.63846	CNTN5;CD109
negative regulation of binding (GO:0051100)	0.112222	1	3.49223	7.63846	IFIT1;MDFI
establishment of protein localization to membrane (GO:0090150)	0.114462	1	3.45066	7.47935	RTP4;RFTN1
regulation of neuron differentiation (GO:0045664)	0.116713	1	3.41006	7.32495	BDNF;BRINP3
outer dynein arm assembly (GO:0036158)	0.117224	1	8.05153	17.2598	CCDC63
phosphatidylglycerol acyl-chain remodeling (GO:0036148)	0.117224	1	8.05153	17.2598	PLA2G5
regulation of cellular response to growth factor stimulus (GO:0090287)	0.117224	1	8.05153	17.2598	SFRP4
establishment of epithelial cell polarity (GO:0090162)	0.117224	1	8.05153	17.2598	SYNE4
regulation of dendrite extension (GO:1903859)	0.117224	1	8.05153	17.2598	RASAL1
regulation of smooth muscle cell migration (GO:0014910)	0.117224	1	8.05153	17.2598	IGFBP5
response to organophosphorus (GO:0046683)	0.117224	1	8.05153	17.2598	STAT1
positive regulation of hydrolase activity (GO:0051345)	0.117779	1	2.51319	5.37559	MYBPC3;RGS16;RGS8
cellular response to oxygen-containing compound (GO:1901701)	0.1229	1	2.10804	4.41926	IGFBP5;RORC;PDE3A;BRINP3
regulation of neuron migration (GO:2001222)	0.12332	1	7.62777	15.9647	SEMA3A
macromolecule biosynthetic process (GO:0009059)	0.12332	1	7.62777	15.9647	COL5A1
positive regulation of phospholipase activity (GO:0010518)	0.12332	1	7.62777	15.9647	PLA2G5
acetylcholine receptor signaling pathway (GO:0095500)	0.12332	1	7.62777	15.9647	RGS8
production of small RNA involved in gene silencing by RNA (GO:0070918)	0.12332	1	7.62777	15.9647	DROSHA
regulation of myotube differentiation (GO:0010830)	0.12332	1	7.62777	15.9647	BDNF
aspartate family amino acid catabolic process (GO:0009068)	0.12332	1	7.62777	15.9647	ASPA
cyclic nucleotide biosynthetic process (GO:0009190)	0.12332	1	7.62777	15.9647	NPR1
positive regulation of epithelial cell differentiation (GO:0030858)	0.12332	1	7.62777	15.9647	SFRP4
regulation of transcription factor import into nucleus (GO:0042990)	0.12332	1	7.62777	15.9647	DDX58
purine ribonucleotide catabolic process (GO:0009154)	0.12332	1	7.62777	15.9647	PDE3A
positive regulation of MAP kinase activity (GO:0043406)	0.12532	1	2.4426	5.07299	DUSP5;GRM4;EIF2AK2
negative regulation of translation (GO:0017148)	0.125826	1	3.2568	6.75087	IGFBP5;EIF2AK2
MAPK cascade (GO:0000165)	0.127648	1	2.07781	4.27713	DUSP5;RASAL1;GFRA1;LGALS9
negative regulation of cellular protein metabolic process (GO:0032269)	0.128131	1	3.22061	6.61741	IGFBP5;EIF2AK2
regulation of neuron apoptotic process (GO:0043523)	0.128131	1	3.22061	6.61741	GRM4;BDNF
mesoderm formation (GO:0001707)	0.129375	1	7.24638	14.8191	EOMES
regulation of epidermal cell differentiation (GO:0045604)	0.129375	1	7.24638	14.8191	SFRP4
regulation of toll-like receptor signaling pathway (GO:0034121)	0.129375	1	7.24638	14.8191	IRF7
wound healing, spreading of cells (GO:0044319)	0.129375	1	7.24638	14.8191	COL5A1
dorsal/ventral pattern formation (GO:0009953)	0.129375	1	7.24638	14.8191	MDFI
calcium-independent cell-cell adhesion via plasma membrane cell-adhesion molecules (GO:0016338)	0.129375	1	7.24638	14.8191	CLDN14
eye morphogenesis (GO:0048592)	0.129375	1	7.24638	14.8191	COL5A1
axon extension (GO:0048675)	0.129375	1	7.24638	14.8191	SEMA3A
negative regulation of interferon-gamma production (GO:0032689)	0.129375	1	7.24638	14.8191	LGALS9
dopaminergic neuron differentiation (GO:0071542)	0.129375	1	7.24638	14.8191	NR4A2
positive regulation of response to external stimulus (GO:0032103)	0.130445	1	3.18522	6.48767	IL33;NLRP10
regulation of cytokine-mediated signaling pathway (GO:0001959)	0.130445	1	3.18522	6.48767	STAT1;USP18
organonitrogen compound biosynthetic process (GO:1901566)	0.131477	1	2.38892	4.84693	SLC44A5;TH;ASPA
phosphate-containing compound metabolic process (GO:0006796)	0.134594	1	2.36295	4.73887	DUSP5;PLCB3;PLA2G5
positive regulation of nucleic acid-templated transcription (GO:1903508)	0.135276	1	1.72876	3.45827	EOMES;STAT1;RORC;NFE2L3;IRF7;PARP9
cortical actin cytoskeleton organization (GO:0030866)	0.135388	1	6.90131	13.7999	WIPF3
ventricular cardiac muscle tissue development (GO:0003229)	0.135388	1	6.90131	13.7999	MYBPC3
dopamine metabolic process (GO:0042417)	0.135388	1	6.90131	13.7999	TH
positive regulation of receptor internalization (GO:0002092)	0.135388	1	6.90131	13.7999	SFRP4
phosphatidylserine acyl-chain remodeling (GO:0036150)	0.135388	1	6.90131	13.7999	PLA2G5
ERK1 and ERK2 cascade (GO:0070371)	0.135388	1	6.90131	13.7999	LGALS9
regulation of macrophage activation (GO:0043030)	0.135388	1	6.90131	13.7999	IL33
negative regulation of gene expression (GO:0010629)	0.136844	1	1.63892	3.25967	TLE2;IGFBP5;EIF2AK2;LGALS9;PARP14;PARP9;MDFI
STAT cascade (GO:0097696)	0.14136	1	6.58762	12.8883	STAT1
NAD biosynthetic process (GO:0009435)	0.14136	1	6.58762	12.8883	PARP9
cellular response to nerve growth factor stimulus (GO:1990090)	0.14136	1	6.58762	12.8883	BDNF
peripheral nervous system development (GO:0007422)	0.14136	1	6.58762	12.8883	BDNF
regulation of transcription from RNA polymerase III promoter (GO:0006359)	0.14136	1	6.58762	12.8883	NAB2
positive regulation of interleukin-10 production (GO:0032733)	0.14136	1	6.58762	12.8883	LGALS9
positive regulation of erythrocyte differentiation (GO:0045648)	0.14136	1	6.58762	12.8883	STAT1
phosphatidylglycerol metabolic process (GO:0046471)	0.14136	1	6.58762	12.8883	PLA2G5
regulation of transcription from RNA polymerase II promoter (GO:0006357)	0.141779	1	1.37186	2.67991	EOMES;ZCCHC12;IL33;DDX58;STAT1;RORC;PARP9;NR4A2;SFRP4;IFI27;GALR1;NFE2L3;IRF7;MDFI
regulation of heart contraction (GO:0008016)	0.142159	1	3.01932	5.89013	TH;NPR1
regulation of GTPase activity (GO:0043087)	0.1425	1	2.30044	4.48221	RGS16;RGS8;PROM2
positive regulation of neuron projection development (GO:0010976)	0.146906	1	2.9577	5.67277	PLK5;RASAL1
cellular response to organonitrogen compound (GO:0071417)	0.146906	1	2.9577	5.67277	IGFBP5;PDE3A
negative regulation of cell motility (GO:2000146)	0.146906	1	2.9577	5.67277	BST2;IGFBP5
regulation of natural killer cell mediated cytotoxicity (GO:0042269)	0.147292	1	6.3012	12.0689	LGALS9
regulation of axon extension involved in axon guidance (GO:0048841)	0.147292	1	6.3012	12.0689	SEMA3A
regulation of protein oligomerization (GO:0032459)	0.147292	1	6.3012	12.0689	TRABD2B
negative regulation of viral transcription (GO:0032897)	0.147292	1	6.3012	12.0689	IFITM3
regulation of smooth muscle contraction (GO:0006940)	0.147292	1	6.3012	12.0689	KCNB2
cellular response to interleukin-6 (GO:0071354)	0.147292	1	6.3012	12.0689	STAT1
positive regulation of protein oligomerization (GO:0032461)	0.147292	1	6.3012	12.0689	TRABD2B
negative regulation of transcription factor import into nucleus (GO:0042992)	0.147292	1	6.3012	12.0689	MDFI
positive regulation of ion transmembrane transporter activity (GO:0032414)	0.147292	1	6.3012	12.0689	TRPC6
membrane assembly (GO:0071709)	0.147292	1	6.3012	12.0689	RFTN1
negative regulation of axon extension (GO:0030517)	0.147292	1	6.3012	12.0689	SEMA3A
positive regulation of cell growth (GO:0030307)	0.149292	1	2.92783	5.5683	BDNF;RASAL1
response to molecule of bacterial origin (GO:0002237)	0.149292	1	2.92783	5.5683	C4B;LGALS9
positive regulation of neuron differentiation (GO:0045666)	0.149292	1	2.92783	5.5683	PLK5;BRINP3
positive regulation of immune effector process (GO:0002699)	0.159032	1	5.7971	10.6588	LGALS9
response to dsRNA (GO:0043331)	0.159032	1	5.7971	10.6588	RFTN1
negative regulation of T cell proliferation (GO:0042130)	0.159032	1	5.7971	10.6588	LGALS9
cGMP biosynthetic process (GO:0006182)	0.159032	1	5.7971	10.6588	NPR1
regulation of cell cycle G1/S phase transition (GO:1902806)	0.159032	1	5.7971	10.6588	PLK5
cAMP metabolic process (GO:0046058)	0.159032	1	5.7971	10.6588	PDE3A
positive regulation of ERK1 and ERK2 cascade (GO:0070374)	0.163742	1	2.15239	3.89467	NECAB2;LGALS9;PLA2G5
negative regulation of wound healing (GO:0061045)	0.164842	1	5.57414	10.0489	CD109
regulation of apoptotic signaling pathway (GO:2001233)	0.164842	1	5.57414	10.0489	NR4A2
regulation of viral release from host cell (GO:1902186)	0.164842	1	5.57414	10.0489	TRIM25
regulation of voltage-gated calcium channel activity (GO:1901385)	0.164842	1	5.57414	10.0489	CRHR1
peptide hormone secretion (GO:0030072)	0.164842	1	5.57414	10.0489	CRHR1
cyclic nucleotide metabolic process (GO:0009187)	0.164842	1	5.57414	10.0489	NPR1
positive regulation of interleukin-12 production (GO:0032735)	0.164842	1	5.57414	10.0489	LGALS9
peptidyl-tyrosine dephosphorylation (GO:0035335)	0.164842	1	5.57414	10.0489	DUSP5
response to alcohol (GO:0097305)	0.164842	1	5.57414	10.0489	TH
regulation of cellular protein localization (GO:1903827)	0.164842	1	5.57414	10.0489	BDNF
positive regulation of multicellular organismal process (GO:0051240)	0.165414	1	2.14179	3.85372	IL33;NPR1;EIF2AK2
response to growth factor (GO:0070848)	0.170612	1	5.36769	9.49202	PLK5
nucleotide biosynthetic process (GO:0009165)	0.170612	1	5.36769	9.49202	NPR1
phosphatidylethanolamine acyl-chain remodeling (GO:0036152)	0.170612	1	5.36769	9.49202	PLA2G5
regulation of NF-kappaB import into nucleus (GO:0042345)	0.170612	1	5.36769	9.49202	LGALS9
negative chemotaxis (GO:0050919)	0.170612	1	5.36769	9.49202	SEMA3A
cation transmembrane transport (GO:0098655)	0.170612	1	5.36769	9.49202	SLC25A29
negative regulation of catalytic activity (GO:0043086)	0.170612	1	5.36769	9.49202	PARP9
positive regulation of signal transduction (GO:0009967)	0.172154	1	2.1004	3.69537	NECAB2;BDNF;KLK6
negative regulation of hydrolase activity (GO:0051346)	0.173547	1	2.65922	4.65712	PCDH11X;IFIT1
Wnt signaling pathway (GO:0016055)	0.176007	1	2.63505	4.57768	NR4A2;SFRP4
regulation of cell migration (GO:0030334)	0.17631	1	1.82874	3.1738	BST2;IGFBP5;DDX58;SEMA3A
phosphatidylcholine acyl-chain remodeling (GO:0036151)	0.176343	1	5.17598	8.98202	PLA2G5
negative regulation of peptidyl-tyrosine phosphorylation (GO:0050732)	0.176343	1	5.17598	8.98202	PARP14
negative regulation of smooth muscle cell proliferation (GO:0048662)	0.176343	1	5.17598	8.98202	IGFBP5
regulation of protein localization to nucleus (GO:1900180)	0.176343	1	5.17598	8.98202	PARP9
phosphatidylserine metabolic process (GO:0006658)	0.176343	1	5.17598	8.98202	PLA2G5
transition metal ion transport (GO:0000041)	0.176343	1	5.17598	8.98202	TRPC6
regulation of blood vessel diameter (GO:0097746)	0.176343	1	5.17598	8.98202	NPR1
regulation of protein localization to cell surface (GO:2000008)	0.176343	1	5.17598	8.98202	BDNF
negative regulation of endocytosis (GO:0045806)	0.182034	1	4.9975	8.51356	PROM2
neuron projection extension (GO:1990138)	0.182034	1	4.9975	8.51356	SEMA3A
regulation of NIK/NF-kappaB signaling (GO:1901222)	0.182034	1	4.9975	8.51356	EIF2AK2
positive regulation of cell communication (GO:0010647)	0.182034	1	4.9975	8.51356	CLSTN2
cellular amino acid biosynthetic process (GO:0008652)	0.182034	1	4.9975	8.51356	ASPA
production of miRNAs involved in gene silencing by miRNA (GO:0035196)	0.182034	1	4.9975	8.51356	DROSHA
neural crest cell migration (GO:0001755)	0.182034	1	4.9975	8.51356	SEMA3A
cGMP metabolic process (GO:0046068)	0.182034	1	4.9975	8.51356	NPR1
regulation of receptor internalization (GO:0002090)	0.182034	1	4.9975	8.51356	SFRP4
regulation of fatty acid biosynthetic process (GO:0042304)	0.182034	1	4.9975	8.51356	SLC45A3
regulation of defense response to virus by virus (GO:0050690)	0.182034	1	4.9975	8.51356	EIF2AK2
positive regulation of lipid biosynthetic process (GO:0046889)	0.182034	1	4.9975	8.51356	SLC45A3
regulation of adenylate cyclase activity (GO:0045761)	0.182034	1	4.9975	8.51356	CRHR1
regulation of transmembrane receptor protein serine/threonine kinase signaling pathway (GO:0090092)	0.182034	1	4.9975	8.51356	SFRP4
positive regulation of canonical Wnt signaling pathway (GO:0090263)	0.185904	1	2.54259	4.27797	SFRP4;DAAM2
regulation of striated muscle contraction (GO:0006942)	0.187686	1	4.83092	8.08206	MYBPC3
collagen fibril organization (GO:0030199)	0.187686	1	4.83092	8.08206	COL5A1
TRIF-dependent toll-like receptor signaling pathway (GO:0035666)	0.187686	1	4.83092	8.08206	IRF7
determination of bilateral symmetry (GO:0009855)	0.187686	1	4.83092	8.08206	DNAH11
positive regulation of myeloid cell differentiation (GO:0045639)	0.187686	1	4.83092	8.08206	STAT1
regulation of activated T cell proliferation (GO:0046006)	0.187686	1	4.83092	8.08206	LGALS9
semaphorin-plexin signaling pathway (GO:0071526)	0.187686	1	4.83092	8.08206	SEMA3A
negative regulation of cell growth (GO:0030308)	0.190882	1	2.49875	4.13817	BST2;NPR1
central nervous system development (GO:0007417)	0.191075	1	1.99442	3.30093	EOMES;NR4A2;KLK6
negative regulation of cation channel activity (GO:2001258)	0.193299	1	4.67508	7.68357	CRHR1
negative regulation of endothelial cell proliferation (GO:0001937)	0.193299	1	4.67508	7.68357	STAT1
beta-catenin-TCF complex assembly (GO:1904837)	0.193299	1	4.67508	7.68357	TLE2
connective tissue development (GO:0061448)	0.193299	1	4.67508	7.68357	RORC
cellular response to cAMP (GO:0071320)	0.193299	1	4.67508	7.68357	IGFBP5
cyclic purine nucleotide metabolic process (GO:0052652)	0.193299	1	4.67508	7.68357	NPR1
regulation of cation transmembrane transport (GO:1904062)	0.193299	1	4.67508	7.68357	KCNIP4
MyD88-independent toll-like receptor signaling pathway (GO:0002756)	0.193299	1	4.67508	7.68357	IRF7
activation of MAPK activity (GO:0000187)	0.195879	1	2.4564	4.00457	DUSP5;GRM4
protein localization to cell periphery (GO:1990778)	0.195879	1	2.4564	4.00457	KCNB2;KCNIP4
calcium ion transport (GO:0006816)	0.198383	1	2.43576	3.93997	PANX1;TRPC6
negative regulation of tumor necrosis factor superfamily cytokine production (GO:1903556)	0.198874	1	4.52899	7.31469	LGALS9
skeletal system morphogenesis (GO:0048705)	0.198874	1	4.52899	7.31469	SFRP4
regulation of protein export from nucleus (GO:0046825)	0.198874	1	4.52899	7.31469	IFI27
sarcomere organization (GO:0045214)	0.198874	1	4.52899	7.31469	MYBPC3
positive regulation of viral genome replication (GO:0045070)	0.198874	1	4.52899	7.31469	IFIT1
actin filament organization (GO:0007015)	0.203403	1	2.3955	3.81498	MYBPC3;CGNL1
enzyme linked receptor protein signaling pathway (GO:0007167)	0.203403	1	2.3955	3.81498	NPR1;BDNF
negative regulation of growth (GO:0045926)	0.203403	1	2.3955	3.81498	BST2;NPR1
activation of adenylate cyclase activity (GO:0007190)	0.204411	1	4.39174	6.97244	CRHR1
negative regulation of calcium ion transmembrane transporter activity (GO:1901020)	0.204411	1	4.39174	6.97244	CRHR1
regulation of glutamate receptor signaling pathway (GO:1900449)	0.204411	1	4.39174	6.97244	NECAB2
phosphatidylcholine biosynthetic process (GO:0006656)	0.204411	1	4.39174	6.97244	SLC44A5
cellular response to glucagon stimulus (GO:0071377)	0.204411	1	4.39174	6.97244	GNG13
central nervous system neuron differentiation (GO:0021953)	0.204411	1	4.39174	6.97244	NR4A2
regulation of erythrocyte differentiation (GO:0045646)	0.204411	1	4.39174	6.97244	STAT1
cyclic-nucleotide-mediated signaling (GO:0019935)	0.204411	1	4.39174	6.97244	PDE3A
regulation of potassium ion transmembrane transport (GO:1901379)	0.204411	1	4.39174	6.97244	KCNIP4
negative regulation of cell migration (GO:0030336)	0.205919	1	2.37586	3.75451	BST2;IGFBP5
cellular response to cytokine stimulus (GO:0071345)	0.208845	1	1.58564	2.48337	STAT1;RORC;IL20RB;LGALS9;IFIT1
axonemal dynein complex assembly (GO:0070286)	0.209909	1	4.26257	6.65422	CCDC63
positive regulation of adenylate cyclase activity (GO:0045762)	0.209909	1	4.26257	6.65422	CRHR1
activation of MAPKK activity (GO:0000186)	0.209909	1	4.26257	6.65422	EIF2AK2
positive regulation of calcium ion transport (GO:0051928)	0.209909	1	4.26257	6.65422	TRPC6
regulation of intracellular protein transport (GO:0033157)	0.209909	1	4.26257	6.65422	IFI27
establishment or maintenance of epithelial cell apical/basal polarity (GO:0045197)	0.209909	1	4.26257	6.65422	SYNE4
bone development (GO:0060348)	0.21537	1	4.14079	6.35775	SFRP4
regulation of interleukin-8 production (GO:0032677)	0.21537	1	4.14079	6.35775	DDX58
negative regulation of DNA binding (GO:0043392)	0.21537	1	4.14079	6.35775	MDFI
ventricular cardiac muscle tissue morphogenesis (GO:0055010)	0.21537	1	4.14079	6.35775	MYBPC3
ncRNA metabolic process (GO:0034660)	0.21537	1	4.14079	6.35775	DROSHA
regulation of axon extension (GO:0030516)	0.21537	1	4.14079	6.35775	SEMA3A
positive regulation of exocytosis (GO:0045921)	0.21537	1	4.14079	6.35775	UNC13D
regulation of wound healing (GO:0061041)	0.21537	1	4.14079	6.35775	CD109
response to glucagon (GO:0033762)	0.21537	1	4.14079	6.35775	GNG13
response to peptide (GO:1901652)	0.21537	1	4.14079	6.35775	STAT1
regulation of signal transduction (GO:0009966)	0.219467	1	1.85805	2.81782	IGFBP5;IGFBP4;RGS16
activation of protein kinase activity (GO:0032147)	0.219467	1	1.85805	2.81782	DUSP5;GRM4;EIF2AK2
positive regulation of NIK/NF-kappaB signaling (GO:1901224)	0.220794	1	4.02576	6.08102	EIF2AK2
positive regulation of ATPase activity (GO:0032781)	0.220794	1	4.02576	6.08102	MYBPC3
negative regulation of tumor necrosis factor production (GO:0032720)	0.220794	1	4.02576	6.08102	LGALS9
flagellated sperm motility (GO:0030317)	0.220794	1	4.02576	6.08102	DNAH11
neural crest cell development (GO:0014032)	0.220794	1	4.02576	6.08102	SEMA3A
non-canonical Wnt signaling pathway (GO:0035567)	0.221079	1	2.26449	3.41765	SFRP4;PLCB3
protein lipidation (GO:0006497)	0.221079	1	2.26449	3.41765	CNTN5;CD109
regulation of potassium ion transport (GO:0043266)	0.22618	1	3.91696	5.82227	KCNIP4
Wnt signaling pathway, calcium modulating pathway (GO:0007223)	0.22618	1	3.91696	5.82227	PLCB3
positive regulation of signaling (GO:0023056)	0.22618	1	3.91696	5.82227	CLSTN2
cardiac muscle contraction (GO:0060048)	0.22618	1	3.91696	5.82227	MYBPC3
cardiac muscle tissue morphogenesis (GO:0055008)	0.22618	1	3.91696	5.82227	MYBPC3
negative regulation of blood coagulation (GO:0030195)	0.22618	1	3.91696	5.82227	SERPINB2
glutamate receptor signaling pathway (GO:0007215)	0.22618	1	3.91696	5.82227	GRM4
regulation of blood circulation (GO:1903522)	0.22618	1	3.91696	5.82227	TH
plasma membrane organization (GO:0007009)	0.22618	1	3.91696	5.82227	COL5A1
spermatid development (GO:0007286)	0.22618	1	3.91696	5.82227	CCDC63
generation of neurons (GO:0048699)	0.228695	1	2.21263	3.26445	NR4A2;SEMA3A
protein glycosylation (GO:0006486)	0.228695	1	2.21263	3.26445	PARP14;PARP9
protein localization to plasma membrane (GO:0072659)	0.228695	1	2.21263	3.26445	KCNB2;KCNIP4
epithelial to mesenchymal transition (GO:0001837)	0.231529	1	3.81388	5.5799	EOMES
protein monoubiquitination (GO:0006513)	0.231529	1	3.81388	5.5799	TRIM25
myelination (GO:0042552)	0.231529	1	3.81388	5.5799	KLK6
regulation of dendrite development (GO:0050773)	0.231529	1	3.81388	5.5799	CSMD3
negative regulation of Ras protein signal transduction (GO:0046580)	0.231529	1	3.81388	5.5799	RASAL1
positive regulation of smooth muscle cell proliferation (GO:0048661)	0.231529	1	3.81388	5.5799	STAT1
positive regulation of axonogenesis (GO:0050772)	0.231529	1	3.81388	5.5799	BDNF
positive regulation of multi-organism process (GO:0043902)	0.231529	1	3.81388	5.5799	NLRP10
positive regulation of transcription from RNA polymerase II promoter (GO:0045944)	0.232787	1	1.36563	1.99058	EOMES;NR4A2;IL33;DDX58;STAT1;GALR1;RORC;IRF7
transcription, DNA-templated (GO:0006351)	0.233159	1	1.62384	2.36436	NR4A2;NFE2L3;IRF7;IRF9
cellular response to organic substance (GO:0071310)	0.236329	1	2.1631	3.12034	PLK5;IGFBP5
homotypic cell-cell adhesion (GO:0034109)	0.236842	1	3.71609	5.35252	MEGF11
positive regulation of intracellular signal transduction (GO:1902533)	0.237597	1	1.50966	2.16966	BST2;GRM4;TRIM25;EIF2AK2;LGALS9
positive regulation of phagocytosis (GO:0050766)	0.242118	1	3.62319	5.13888	C4B
cellular response to amino acid starvation (GO:0034198)	0.242118	1	3.62319	5.13888	EIF2AK2
regulation of ERK1 and ERK2 cascade (GO:0070372)	0.244975	1	1.75316	2.46599	NECAB2;LGALS9;PLA2G5
transcription from RNA polymerase II promoter (GO:0006366)	0.245277	1	1.49102	2.09544	NR4A2;RORC;NFE2L3;IRF7;IRF9
positive regulation of transcription, DNA-templated (GO:0045893)	0.246068	1	1.29284	1.81276	EOMES;NR4A2;IL33;DDX58;STAT1;GALR1;RORC;NFE2L3;IRF7;PARP9
muscle contraction (GO:0006936)	0.246529	1	2.1004	2.94114	MYBPC3;NEB
negative regulation of transport (GO:0051051)	0.247358	1	3.53482	4.93786	BST2
detection of chemical stimulus involved in sensory perception of bitter taste (GO:0001580)	0.247358	1	3.53482	4.93786	RTP4
phosphatidic acid biosynthetic process (GO:0006654)	0.247358	1	3.53482	4.93786	PLA2G5
negative regulation of cytokine-mediated signaling pathway (GO:0001960)	0.247358	1	3.53482	4.93786	PARP14
ameboidal-type cell migration (GO:0001667)	0.247358	1	3.53482	4.93786	SEMA3A
regulation of viral transcription (GO:0046782)	0.247358	1	3.53482	4.93786	IFITM3
regulation of ATPase activity (GO:0043462)	0.247358	1	3.53482	4.93786	MYBPC3
JAK-STAT cascade (GO:0007259)	0.247358	1	3.53482	4.93786	STAT1
cellular response to growth factor stimulus (GO:0071363)	0.251636	1	2.07039	2.85667	PLK5;PDE3A
phosphatidic acid metabolic process (GO:0046473)	0.252562	1	3.45066	4.74845	PLA2G5
peptide transport (GO:0015833)	0.252562	1	3.45066	4.74845	LRP1B
regulation of stress-activated MAPK cascade (GO:0032872)	0.252562	1	3.45066	4.74845	EIF2AK2
positive regulation of receptor-mediated endocytosis (GO:0048260)	0.252562	1	3.45066	4.74845	SFRP4
sensory perception of bitter taste (GO:0050913)	0.252562	1	3.45066	4.74845	RTP4
negative regulation of cell projection organization (GO:0031345)	0.252562	1	3.45066	4.74845	SEMA3A
negative regulation of sequence-specific DNA binding transcription factor activity (GO:0043433)	0.25419	1	2.05571	2.81565	SFRP4;NLRP10
positive regulation of Wnt signaling pathway (GO:0030177)	0.25419	1	2.05571	2.81565	SFRP4;DAAM2
modification-dependent protein catabolic process (GO:0019941)	0.256745	1	2.04123	2.7754	RNF213;TRIM25
regulation of interleukin-6 production (GO:0032675)	0.25773	1	3.37041	4.56975	DDX58
regulation of ion transmembrane transporter activity (GO:0032412)	0.25773	1	3.37041	4.56975	TRPC6
determination of left/right symmetry (GO:0007368)	0.25773	1	3.37041	4.56975	DNAH11
positive regulation of protein localization to nucleus (GO:1900182)	0.25773	1	3.37041	4.56975	PARP9
cellular response to retinoic acid (GO:0071300)	0.25773	1	3.37041	4.56975	BRINP3
translesion synthesis (GO:0019985)	0.25773	1	3.37041	4.56975	TRIM25
positive regulation of interferon-gamma production (GO:0032729)	0.262862	1	3.29381	4.40094	LGALS9
cardiac ventricle morphogenesis (GO:0003208)	0.262862	1	3.29381	4.40094	MYBPC3
eye development (GO:0001654)	0.262862	1	3.29381	4.40094	COL5A1
regulation of interferon-gamma production (GO:0032649)	0.262862	1	3.29381	4.40094	LGALS9
heart contraction (GO:0060047)	0.26796	1	3.22061	4.24128	MYBPC3
sprouting angiogenesis (GO:0002040)	0.26796	1	3.22061	4.24128	RNF213
detection of chemical stimulus involved in sensory perception of taste (GO:0050912)	0.26796	1	3.22061	4.24128	RTP4
carboxylic acid biosynthetic process (GO:0046394)	0.26796	1	3.22061	4.24128	ASPA
negative regulation of immune system process (GO:0002683)	0.26796	1	3.22061	4.24128	NLRP10
posttranscriptional regulation of gene expression (GO:0010608)	0.26796	1	3.22061	4.24128	PARP9
negative regulation of immune response (GO:0050777)	0.26796	1	3.22061	4.24128	NLRP10
myeloid cell differentiation (GO:0030099)	0.26796	1	3.22061	4.24128	SNRK
regulation of synaptic transmission, glutamatergic (GO:0051966)	0.273022	1	3.1506	4.09011	GRM4
protein complex subunit organization (GO:0071822)	0.273022	1	3.1506	4.09011	COL5A1
heart development (GO:0007507)	0.277194	1	1.93237	2.4793	MYBPC3;TH
interleukin-12-mediated signaling pathway (GO:0035722)	0.27805	1	3.08356	3.94682	SERPINB2
regulation of G1/S transition of mitotic cell cycle (GO:2000045)	0.27805	1	3.08356	3.94682	PLK5
cellular response to interleukin-12 (GO:0071349)	0.27805	1	3.08356	3.94682	SERPINB2
positive regulation of ion transport (GO:0043270)	0.27805	1	3.08356	3.94682	TRPC6
myofibril assembly (GO:0030239)	0.283043	1	3.01932	3.81086	MYBPC3
negative regulation of I-kappaB kinase/NF-kappaB signaling (GO:0043124)	0.283043	1	3.01932	3.81086	STAT1
polyol metabolic process (GO:0019751)	0.283043	1	3.01932	3.81086	PLCB3
inositol phosphate metabolic process (GO:0043647)	0.283043	1	3.01932	3.81086	PLCB3
postreplication repair (GO:0006301)	0.283043	1	3.01932	3.81086	TRIM25
negative regulation of JAK-STAT cascade (GO:0046426)	0.283043	1	3.01932	3.81086	PARP14
negative regulation of mitotic cell cycle (GO:0045930)	0.288002	1	2.9577	3.68171	BRINP3
protein autoubiquitination (GO:0051865)	0.292927	1	2.89855	3.55893	RNF213
blood circulation (GO:0008015)	0.297818	1	2.84172	3.44209	STAT1
positive regulation of macromolecule metabolic process (GO:0010604)	0.29906	1	1.56961	1.89469	SFRP4;DDX58;LGALS9
negative regulation of neuron projection development (GO:0010977)	0.302675	1	2.78707	3.33081	SEMA3A
regulation of exocytosis (GO:0017157)	0.302675	1	2.78707	3.33081	UNC13D
response to organonitrogen compound (GO:0010243)	0.302675	1	2.78707	3.33081	TRIM25
positive regulation of actin filament polymerization (GO:0030838)	0.302675	1	2.78707	3.33081	WIPF3
transcription initiation from RNA polymerase II promoter (GO:0006367)	0.305251	1	1.80034	2.13632	NR4A2;RORC
plasma membrane bounded cell projection morphogenesis (GO:0120039)	0.307499	1	2.73448	3.22472	BDNF
regulation of DNA binding (GO:0051101)	0.307499	1	2.73448	3.22472	MDFI
regulation of calcium ion transport (GO:0051924)	0.307499	1	2.73448	3.22472	TRPC6
positive regulation of secretion by cell (GO:1903532)	0.307499	1	2.73448	3.22472	UNC13D
negative regulation of intracellular signal transduction (GO:1902532)	0.307794	1	1.78923	2.10829	STAT1;CGNL1
negative regulation of cellular response to transforming growth factor beta stimulus (GO:1903845)	0.31229	1	2.68384	3.12351	CD109
regulation of calcium ion-dependent exocytosis (GO:0017158)	0.31229	1	2.68384	3.12351	SYT16
monocarboxylic acid transport (GO:0015718)	0.31229	1	2.68384	3.12351	SLC16A11
positive regulation of protein import into nucleus (GO:0042307)	0.31229	1	2.68384	3.12351	DDX58
neuron projection morphogenesis (GO:0048812)	0.312874	1	1.76741	2.05365	SLITRK2;BDNF
positive regulation of protein modification process (GO:0031401)	0.312874	1	1.76741	2.05365	TRABD2B;PROM2
glycerophospholipid biosynthetic process (GO:0046474)	0.315412	1	1.7567	2.02701	SLC44A5;PLA2G5
positive regulation of immune response (GO:0050778)	0.317048	1	2.63505	3.02688	LGALS9
positive regulation of response to stimulus (GO:0048584)	0.317048	1	2.63505	3.02688	DDX58
negative regulation of transforming growth factor beta receptor signaling pathway (GO:0030512)	0.321774	1	2.58799	2.93454	CD109
fat cell differentiation (GO:0045444)	0.321774	1	2.58799	2.93454	NR4A2
Notch signaling pathway (GO:0007219)	0.321774	1	2.58799	2.93454	STAT1
cellular defense response (GO:0006968)	0.326467	1	2.54259	2.84624	LGALS3BP
regulation of BMP signaling pathway (GO:0030510)	0.326467	1	2.54259	2.84624	SFRP4
regulation of neurogenesis (GO:0050767)	0.331127	1	2.49875	2.76175	BDNF
response to retinoic acid (GO:0032526)	0.331127	1	2.49875	2.76175	BRINP3
renal system development (GO:0072001)	0.340353	1	2.41546	2.60332	STAT1
muscle organ development (GO:0007517)	0.344918	1	2.37586	2.52898	NEB
positive regulation of protein binding (GO:0032092)	0.344918	1	2.37586	2.52898	BDNF
regulation of angiogenesis (GO:0045765)	0.348179	1	1.6284	1.71802	NPR1;STAT1
striated muscle contraction (GO:0006941)	0.349452	1	2.33754	2.45767	MYBPC3
potassium ion transport (GO:0006813)	0.349452	1	2.33754	2.45767	KCNB2
positive regulation of leukocyte chemotaxis (GO:0002690)	0.349452	1	2.33754	2.45767	LGALS9
regulation of tumor necrosis factor production (GO:0032680)	0.349452	1	2.33754	2.45767	LGALS9
protein targeting to membrane (GO:0006612)	0.349452	1	2.33754	2.45767	RTP4
cellular response to lipid (GO:0071396)	0.35068	1	1.6193	1.69684	RORC;BRINP3
stress-activated MAPK cascade (GO:0051403)	0.353955	1	2.30044	2.3892	LGALS9
negative regulation of peptidase activity (GO:0010466)	0.353955	1	2.30044	2.3892	SERPINB2
regulation of actin filament-based process (GO:0032970)	0.353955	1	2.30044	2.3892	BST2
synapse assembly (GO:0007416)	0.358427	1	2.26449	2.32344	BDNF
adenylate cyclase-inhibiting G-protein coupled receptor signaling pathway (GO:0007193)	0.358427	1	2.26449	2.32344	GRM4
negative regulation of dephosphorylation (GO:0035305)	0.358427	1	2.26449	2.32344	PCDH11X
negative regulation of neuron apoptotic process (GO:0043524)	0.358427	1	2.26449	2.32344	BDNF
negative regulation of neuron differentiation (GO:0045665)	0.362868	1	2.22965	2.26024	SEMA3A
DNA synthesis involved in DNA repair (GO:0000731)	0.367278	1	2.19587	2.19946	TRIM25
negative regulation of apoptotic signaling pathway (GO:2001234)	0.367278	1	2.19587	2.19946	NR4A2
defense response to Gram-positive bacterium (GO:0050830)	0.367278	1	2.19587	2.19946	DROSHA
DNA-templated transcription, initiation (GO:0006352)	0.370565	1	1.55003	1.53875	NR4A2;RORC
negative regulation of epithelial cell proliferation (GO:0050680)	0.371658	1	2.1631	2.14099	STAT1
positive regulation of synaptic transmission (GO:0050806)	0.376008	1	2.13129	2.08471	CLSTN2
negative regulation of protein binding (GO:0032091)	0.376008	1	2.13129	2.08471	IFIT1
regulation of cardiac conduction (GO:1903779)	0.376008	1	2.13129	2.08471	NPR1
negative regulation of phosphatase activity (GO:0010923)	0.380329	1	2.1004	2.0305	PCDH11X
regulation of endopeptidase activity (GO:0052548)	0.380329	1	2.1004	2.0305	SERPINB2
positive regulation of T cell activation (GO:0050870)	0.380329	1	2.1004	2.0305	LGALS9
positive regulation of GTPase activity (GO:0043547)	0.385323	1	1.50184	1.43226	RGS16;RGS8
nervous system development (GO:0007399)	0.385994	1	1.27129	1.21019	BDNF;NAB2;GFRA1;KLK6
phospholipid metabolic process (GO:0006644)	0.38888	1	2.04123	1.92791	PLA2G5
regulation of cell communication (GO:0010646)	0.393112	1	2.01288	1.87935	BDNF
actomyosin structure organization (GO:0031032)	0.393112	1	2.01288	1.87935	MYBPC3
organelle membrane fusion (GO:0090174)	0.393112	1	2.01288	1.87935	SYT16
regulation of phosphatase activity (GO:0010921)	0.397315	1	1.98531	1.83249	PCDH11X
regulation of fat cell differentiation (GO:0045598)	0.397315	1	1.98531	1.83249	RORC
regulation of neuron death (GO:1901214)	0.397315	1	1.98531	1.83249	GRM4
negative regulation of cell cycle (GO:0045786)	0.397315	1	1.98531	1.83249	BRINP3
regulation of protein complex assembly (GO:0043254)	0.401488	1	1.95848	1.78726	EIF2AK2
regulation of cell growth (GO:0001558)	0.407176	1	1.43493	1.28929	BST2;NPR1
purine ribonucleotide biosynthetic process (GO:0009152)	0.40975	1	1.90694	1.70139	NPR1
regulation of hematopoietic stem cell differentiation (GO:1902036)	0.413838	1	1.88218	1.66061	EIF2AK2
nucleic acid-templated transcription (GO:0097659)	0.413838	1	1.88218	1.66061	NR4A2
positive regulation of JNK cascade (GO:0046330)	0.413838	1	1.88218	1.66061	SEMA3A
positive regulation of apoptotic signaling pathway (GO:2001235)	0.413838	1	1.88218	1.66061	LGALS9
hemopoiesis (GO:0030097)	0.413838	1	1.88218	1.66061	SNRK
response to interleukin-1 (GO:0070555)	0.413838	1	1.88218	1.66061	LGALS9
ERAD pathway (GO:0036503)	0.417898	1	1.85805	1.62118	TRIM25
negative regulation of transmembrane receptor protein serine/threonine kinase signaling pathway (GO:0090101)	0.417898	1	1.85805	1.62118	CD109
regulation of hematopoietic progenitor cell differentiation (GO:1901532)	0.417898	1	1.85805	1.62118	EIF2AK2
adenylate cyclase-activating G-protein coupled receptor signaling pathway (GO:0007189)	0.421931	1	1.83453	1.58304	CRHR1
regulation of endothelial cell proliferation (GO:0001936)	0.425935	1	1.81159	1.54614	STAT1
regulation of transforming growth factor beta receptor signaling pathway (GO:0017015)	0.425935	1	1.81159	1.54614	CD109
RNA transport (GO:0050658)	0.429912	1	1.78923	1.51042	RFTN1
regulation of hydrolase activity (GO:0051336)	0.429912	1	1.78923	1.51042	PROM2
nucleic acid metabolic process (GO:0090304)	0.429912	1	1.78923	1.51042	IGFBP4
positive regulation of binding (GO:0051099)	0.433862	1	1.76741	1.47584	PARP9
BMP signaling pathway (GO:0030509)	0.433862	1	1.76741	1.47584	ZCCHC12
regulation of translation (GO:0006417)	0.435723	1	1.35446	1.12522	IGFBP5;EIF2AK2
negative regulation of NF-kappaB transcription factor activity (GO:0032088)	0.437784	1	1.74611	1.44234	NLRP10
negative regulation of neuron death (GO:1901215)	0.44168	1	1.72533	1.40989	BDNF
negative regulation of endopeptidase activity (GO:0010951)	0.44168	1	1.72533	1.40989	SERPINB2
protein maturation (GO:0051604)	0.44168	1	1.72533	1.40989	KLK6
protein oligomerization (GO:0051259)	0.445076	1	1.32961	1.07633	PANX1;RNF213
toll-like receptor signaling pathway (GO:0002224)	0.453206	1	1.66583	1.31836	RFTN1
calcium ion transmembrane transport (GO:0070588)	0.453206	1	1.66583	1.31836	TRPC6
cellular response to BMP stimulus (GO:0071773)	0.456995	1	1.6469	1.28966	ZCCHC12
regulation of stem cell differentiation (GO:2000736)	0.460758	1	1.6284	1.26182	EIF2AK2
divalent metal ion transport (GO:0070838)	0.460758	1	1.6284	1.26182	PANX1
positive regulation of protein complex assembly (GO:0031334)	0.460758	1	1.6284	1.26182	TRABD2B
negative regulation of cell proliferation (GO:0008285)	0.460801	1	1.19446	0.925454	SFRP4;IGFBP5;EIF2AK2
regulation of Ras protein signal transduction (GO:0046578)	0.468208	1	1.59261	1.20854	RASAL1
regulation of JNK cascade (GO:0046328)	0.468208	1	1.59261	1.20854	SEMA3A
cellular response to acid chemical (GO:0071229)	0.471894	1	1.5753	1.18305	BRINP3
negative regulation of cellular macromolecule biosynthetic process (GO:2000113)	0.473798	1	1.13004	0.844111	TLE2;IGFBP5;EIF2AK2;MDFI
positive regulation of cellular metabolic process (GO:0031325)	0.475554	1	1.55836	1.15829	SFRP4
axon development (GO:0061564)	0.482801	1	1.52555	1.11083	SLITRK2
vesicle fusion (GO:0006906)	0.482801	1	1.52555	1.11083	SYT16
skin development (GO:0043588)	0.482801	1	1.52555	1.11083	COL5A1
positive regulation of protein localization to membrane (GO:1905477)	0.486386	1	1.50966	1.08809	NECAB2
regulation of cytoskeleton organization (GO:0051493)	0.486386	1	1.50966	1.08809	BST2
cell morphogenesis involved in neuron differentiation (GO:0048667)	0.493484	1	1.47885	1.04446	SLITRK2
antigen processing and presentation of peptide antigen via MHC class II (GO:0002495)	0.496996	1	1.46391	1.02353	2019-03-01
defense response to bacterium (GO:0042742)	0.499319	1	1.19775	0.831848	NLRP10;DROSHA
regulation of lipid metabolic process (GO:0019216)	0.503948	1	1.43493	0.98333	RORC
cellular response to transforming growth factor beta stimulus (GO:0071560)	0.503948	1	1.43493	0.98333	PDE3A
negative regulation of cellular process (GO:0048523)	0.506518	1	1.08357	0.737039	BST2;SFRP4;NPR1;EIF2AK2
protein processing (GO:0016485)	0.507388	1	1.42086	0.964023	KLK6
metal ion transport (GO:0030001)	0.507388	1	1.42086	0.964023	KCNB2
B cell receptor signaling pathway (GO:0050853)	0.517567	1	1.38026	0.909063	RFTN1
monovalent inorganic cation transport (GO:0015672)	0.517567	1	1.38026	0.909063	KCNB2
regulation of immune response (GO:0050776)	0.520912	1	1.15022	0.750144	NLRP10;IRF7
inflammatory response (GO:0006954)	0.523037	1	1.14567	0.742514	NLRP10;LGALS9
response to endoplasmic reticulum stress (GO:0034976)	0.524237	1	1.35446	0.874729	TRIM25
cellular response to starvation (GO:0009267)	0.527537	1	1.34192	0.858208	EIF2AK2
regulation of protein activation cascade (GO:2000257)	0.530815	1	1.32961	0.842099	C4B
circulatory system development (GO:0072359)	0.53407	1	1.31752	0.826388	TH
regulation of cell motility (GO:2000145)	0.53407	1	1.31752	0.826388	DDX58
regulation of complement activation (GO:0030449)	0.53407	1	1.31752	0.826388	C4B
regulation of protein binding (GO:0043393)	0.540513	1	1.294	0.796114	IFIT1
phosphatidylinositol metabolic process (GO:0046488)	0.543701	1	1.28254	0.781526	PLA2G5
endocytosis (GO:0006897)	0.545997	1	1.09794	0.664406	WIPF3;LRP1B
regulation of humoral immune response (GO:0002920)	0.546868	1	1.27129	0.767288	C4B
regulation of immune effector process (GO:0002697)	0.550012	1	1.26024	0.75339	C4B
protein O-linked glycosylation (GO:0006493)	0.553135	1	1.24938	0.739822	ADAMTSL1
epithelium development (GO:0060429)	0.553135	1	1.24938	0.739822	STAT1
regulation of programmed cell death (GO:0043067)	0.556179	1	1.07753	0.632148	PLK5;STAT1
brain development (GO:0007420)	0.565413	1	1.20773	0.688647	EOMES
macromolecular complex assembly (GO:0065003)	0.568429	1	1.19775	0.676582	CLDN14
regulation of acute inflammatory response (GO:0002673)	0.571425	1	1.18793	0.664791	C4B
cellular calcium ion homeostasis (GO:0006874)	0.577356	1	1.16877	0.642002	TRPC6
tumor necrosis factor-mediated signaling pathway (GO:0033209)	0.577356	1	1.16877	0.642002	STAT1
regulation of gene expression (GO:0010468)	0.579257	1	0.977353	0.533643	SFRP4;NLRP10;DDX58;NAB2;LGALS9;PARP14;PARP9
dephosphorylation (GO:0016311)	0.58029	1	1.15942	0.630988	DUSP5
protein dephosphorylation (GO:0006470)	0.583204	1	1.15022	0.620219	DUSP5
protein polyubiquitination (GO:0000209)	0.585753	1	1.02062	0.545884	MARCH1;RNF213
vesicle organization (GO:0016050)	0.588972	1	1.13225	0.599384	SYT16
negative regulation of response to stimulus (GO:0048585)	0.588972	1	1.13225	0.599384	NLRP10
regulation of protein processing (GO:0070613)	0.591827	1	1.12347	0.589306	C4B
regulation of macromolecule metabolic process (GO:0060255)	0.594661	1	1.11483	0.579446	NLRP10
chemical synaptic transmission (GO:0007268)	0.597172	1	0.9995	0.515292	GRM4;TH
ion transport (GO:0006811)	0.597172	1	0.9995	0.515292	PANX1;TRPC6
proteolysis (GO:0006508)	0.600926	1	0.992654	0.505542	TRABD2B;KLK6
Fc-gamma receptor signaling pathway involved in phagocytosis (GO:0038096)	0.605806	1	1.08155	0.542067	WIPF3
protein targeting (GO:0006605)	0.605806	1	1.08155	0.542067	RTP4
adenylate cyclase-modulating G-protein coupled receptor signaling pathway (GO:0007188)	0.608544	1	1.07354	0.533211	CRHR1
Fc-gamma receptor signaling pathway (GO:0038094)	0.608544	1	1.07354	0.533211	WIPF3
Fc receptor mediated stimulatory signaling pathway (GO:0002431)	0.611264	1	1.06564	0.524538	WIPF3
mitochondrial transport (GO:0006839)	0.611264	1	1.06564	0.524538	SLC25A29
regulation of cytosolic calcium ion concentration (GO:0051480)	0.616646	1	1.0502	0.507729	TRPC6
neuron differentiation (GO:0030182)	0.621955	1	1.0352	0.491602	NR4A2
regulation of small GTPase mediated signal transduction (GO:0051056)	0.624582	1	1.02785	0.483783	CGNL1
inorganic cation transmembrane transport (GO:0098662)	0.624582	1	1.02785	0.483783	TRPC6
double-strand break repair (GO:0006302)	0.627191	1	1.02062	0.476122	PARP9
cell-cell adhesion via plasma-membrane adhesion molecules (GO:0098742)	0.629781	1	1.01348	0.468615	CLDN14
transmembrane receptor protein serine/threonine kinase signaling pathway (GO:0007178)	0.634909	1	0.9995	0.454046	ZCCHC12
skeletal system development (GO:0001501)	0.639967	1	0.985902	0.440046	IGFBP4
negative regulation of cell differentiation (GO:0045596)	0.649874	1	0.959785	0.413645	COL5A1
response to lipopolysaccharide (GO:0032496)	0.661879	1	0.929023	0.383383	LGALS9
positive regulation of cellular biosynthetic process (GO:0031328)	0.671187	1	0.905797	0.361148	SLC45A3
T cell receptor signaling pathway (GO:0050852)	0.680241	1	0.883704	0.340498	RFTN1
protein ubiquitination (GO:0016567)	0.68335	1	0.857559	0.326515	MARCH1;RNF213;TRIM25
regulation of mitotic cell cycle (GO:0007346)	0.684675	1	0.873057	0.330724	BRINP3
ubiquitin-dependent protein catabolic process (GO:0006511)	0.686356	1	0.847529	0.318975	RNF213;TRIM25
neuron projection development (GO:0031175)	0.689048	1	0.862664	0.321295	BDNF
positive regulation of protein kinase activity (GO:0045860)	0.699718	1	0.837731	0.299136	NAB2
protein autophosphorylation (GO:0046777)	0.705945	1	0.823452	0.286741	EIF2AK2
post-translational protein modification (GO:0043687)	0.710358	1	0.809651	0.276889	IGFBP5;IGFBP4
positive regulation of cell motility (GO:2000147)	0.714048	1	0.805153	0.271179	SEMA3A
regulation of mitotic cell cycle phase transition (GO:1901990)	0.723866	1	0.783392	0.253152	PLK5
receptor-mediated endocytosis (GO:0006898)	0.731479	1	0.766812	0.239772	LRP1B
protein complex assembly (GO:0006461)	0.73335	1	0.762777	0.236562	TLE2
protein homooligomerization (GO:0051260)	0.735207	1	0.758783	0.233404	RNF213
RNA metabolic process (GO:0016070)	0.737052	1	0.754831	0.230297	DROSHA
RNA processing (GO:0006396)	0.740703	1	0.747049	0.224231	DROSHA
cellular response to tumor necrosis factor (GO:0071356)	0.74251	1	0.743218	0.22127	STAT1
phosphorylation (GO:0016310)	0.749971	1	0.74898	0.215497	SNRK;EIF2AK2
regulation of MAPK cascade (GO:0043408)	0.758218	1	0.710429	0.196636	GRM4
positive regulation of phosphorylation (GO:0042327)	0.766529	1	0.693433	0.184372	PROM2
vesicle-mediated transport (GO:0016192)	0.779175	1	0.705243	0.175972	WIPF3;SYT16
gene expression (GO:0010467)	0.780325	1	0.703532	0.174508	NR4A2;DROSHA
positive regulation of protein phosphorylation (GO:0001934)	0.781469	1	0.701828	0.173056	GRM4;PROM2
regulation of transcription, DNA-templated (GO:0006355)	0.78295	1	0.815727	0.199598	EOMES;TLE2;STAT1;NAB2;RORC;NFE2L3;IRF7;PARP9;MDFI
viral process (GO:0016032)	0.785337	1	0.655781	0.158464	IRF7
positive regulation of cell migration (GO:0030335)	0.786835	1	0.652827	0.156506	SEMA3A
ncRNA processing (GO:0034470)	0.795606	1	0.635647	0.145341	DROSHA
extracellular matrix organization (GO:0030198)	0.798449	1	0.63012	0.14183	COL5A1
apoptotic process (GO:0006915)	0.801253	1	0.624688	0.138417	CASP12
proteasomal protein catabolic process (GO:0010498)	0.809435	1	0.608939	0.128741	TRIM25
anterograde trans-synaptic signaling (GO:0098916)	0.8134	1	0.601359	0.1242	GRM4
negative regulation of nucleic acid-templated transcription (GO:1903507)	0.815453	1	0.65136	0.132885	TLE2;MDFI
regulation of apoptotic process (GO:0042981)	0.819417	1	0.710429	0.14149	SFRP4;PLK5;GRM4;STAT1
cellular protein modification process (GO:0006464)	0.826977	1	0.723191	0.13739	DUSP5;SNRK;IGFBP5;IGFBP4;EIF2AK2
antigen receptor-mediated signaling pathway (GO:0050851)	0.834367	1	0.561735	0.10172	RFTN1
positive regulation of programmed cell death (GO:0043068)	0.834367	1	0.561735	0.10172	SFRP4
regulation of protein phosphorylation (GO:0001932)	0.83895	1	0.553159	0.0971369	PROM2
protein phosphorylation (GO:0006468)	0.839528	1	0.615404	0.107644	SNRK;EIF2AK2
neutrophil degranulation (GO:0043312)	0.847181	1	0.603865	0.100146	BST2;UNC13D
neutrophil activation involved in immune response (GO:0002283)	0.850475	1	0.598874	0.0969935	BST2;UNC13D
cellular protein metabolic process (GO:0044267)	0.851289	1	0.597639	0.096222	IGFBP5;IGFBP4
negative regulation of apoptotic process (GO:0043066)	0.852099	1	0.59641	0.0954571	NR4A2;BDNF
neutrophil mediated immunity (GO:0002446)	0.853706	1	0.593965	0.0939466	BST2;UNC13D
DNA repair (GO:0006281)	0.86676	1	0.501479	0.0717084	PARP9
positive regulation of apoptotic process (GO:0043065)	0.883417	1	0.470544	0.0583278	SFRP4
DNA metabolic process (GO:0006259)	0.889018	1	0.460087	0.0541238	IGFBP4
protein transport (GO:0015031)	0.898005	1	0.443203	0.0476799	LRP1B
cellular protein localization (GO:0034613)	0.89872	1	0.441852	0.0471826	RTP4
cellular response to DNA damage stimulus (GO:0006974)	0.900136	1	0.439174	0.0462053	IRF7
cellular macromolecule biosynthetic process (GO:0034645)	0.923597	1	0.393825	0.031301	NR4A2
transmembrane transport (GO:0055085)	0.929303	1	0.382395	0.0280375	SLC44A5
transmembrane receptor protein tyrosine kinase signaling pathway (GO:0007169)	0.93774	1	0.365057	0.0234666	BDNF
protein modification by small protein conjugation (GO:0032446)	0.938614	1	0.363227	0.0230108	RNF213
regulation of intracellular signal transduction (GO:1902531)	0.948193	1	0.342618	0.0182263	NLRP10
positive regulation of cell proliferation (GO:0008284)	0.948921	1	0.341006	0.0178788	STAT1
regulation of cell proliferation (GO:0042127)	0.965957	1	0.391167	0.0135483	SFRP4;EIF2AK2
regulation of nucleic acid-templated transcription (GO:1903506)	0.986088	1	0.238368	0.0033394	NAB2
regulation of cellular macromolecule biosynthetic process (GO:2000112)	0.98828	1	0.229316	0.00270336	NAB2

## Sheet: GO molecular functions
Term	P-value	Adjusted P-value	Odds Ratio	Combined Score	Genes
double-stranded RNA binding (GO:0003725)	0.000784352	0.902789	9.66184	69.0884	DDX58;RFTN1;DROSHA;EIF2AK2
insulin-like growth factor II binding (GO:0031995)	0.000970317	0.558417	41.4079	287.283	IGFBP5;IGFBP4
insulin-like growth factor I binding (GO:0031994)	0.00350751	1	22.2965	126.039	IGFBP5;IGFBP4
insulin-like growth factor binding (GO:0005520)	0.00407365	1	20.7039	113.938	IGFBP5;IGFBP4
NAD+ ADP-ribosyltransferase activity (GO:0003950)	0.00672665	1	16.1031	80.5423	PARP14;PARP9
leak channel activity (GO:0022840)	0.00827845	1	14.4928	69.4797	PANX1;KCNK13
carboxylic acid transmembrane transporter activity (GO:0046943)	0.0102801	1	6.68896	30.619	SLC25A29;SLC16A11;SLC16A10
G-protein coupled receptor activity (GO:0004930)	0.0108231	1	3.24465	14.6855	SFRP4;GRM4;NPR1;GALR1;MRGPRF;CRHR1
cytokine receptor activity (GO:0004896)	0.0145889	1	5.87544	24.8384	ACKR4;IL20RB;GFRA1
RNA polymerase II core promoter sequence-specific DNA binding (GO:0000979)	0.0158885	1	10.352	42.8795	STAT1;IRF7
monocarboxylic acid transmembrane transporter activity (GO:0008028)	0.0217024	1	8.78349	33.6437	SLC16A11;SLC16A10
transferase activity, transferring pentosyl groups (GO:0016763)	0.0354984	1	6.74082	22.5026	PARP14;PARP9
olfactory receptor binding (GO:0031849)	0.0406972	1	24.1546	77.3333	RTP4
arginine transmembrane transporter activity (GO:0015181)	0.0406972	1	24.1546	77.3333	SLC25A29
L-lysine transmembrane transporter activity (GO:0015189)	0.0406972	1	24.1546	77.3333	SLC25A29
G-protein coupled glutamate receptor binding (GO:0035256)	0.0406972	1	24.1546	77.3333	NECAB2
RNA polymerase II activating transcription factor binding (GO:0001102)	0.0433706	1	6.03865	18.9491	EOMES;IFI27
transcriptional repressor activity, RNA polymerase II transcription factor binding (GO:0001191)	0.0433706	1	6.03865	18.9491	EOMES;PARP9
sterol binding (GO:0032934)	0.0450163	1	5.91541	18.3421	RORC;PROM2
primary miRNA binding (GO:0070878)	0.0473183	1	20.7039	63.1648	DROSHA
MAP kinase tyrosine/serine/threonine phosphatase activity (GO:0017017)	0.0473183	1	20.7039	63.1648	DUSP5
DEAD/H-box RNA helicase binding (GO:0017151)	0.0473183	1	20.7039	63.1648	DROSHA
quaternary ammonium group transmembrane transporter activity (GO:0015651)	0.0473183	1	20.7039	63.1648	SLC25A29
myosin heavy chain binding (GO:0032036)	0.0473183	1	20.7039	63.1648	MYBPC3
choline transmembrane transporter activity (GO:0015220)	0.0473183	1	20.7039	63.1648	SLC44A5
neurotrophin TRK receptor binding (GO:0005167)	0.0538941	1	18.1159	52.9118	BDNF
amino acid transmembrane transporter activity (GO:0015171)	0.0589718	1	5.08518	14.3946	SLC25A29;SLC16A10
MAP kinase phosphatase activity (GO:0033549)	0.0604248	1	16.1031	45.1909	DUSP5
glucocorticoid receptor binding (GO:0035259)	0.0604248	1	16.1031	45.1909	NR4A2
retinoid X receptor binding (GO:0046965)	0.0604248	1	16.1031	45.1909	NR4A2
store-operated calcium channel activity (GO:0015279)	0.0669108	1	14.4928	39.1941	TRPC6
sugar:proton symporter activity (GO:0005351)	0.0669108	1	14.4928	39.1941	SLC45A3
gap junction channel activity (GO:0005243)	0.0733523	1	13.1752	34.42	PANX1
inositol 1,4,5 trisphosphate binding (GO:0070679)	0.0733523	1	13.1752	34.42	TRPC6
platelet-derived growth factor binding (GO:0048407)	0.0733523	1	13.1752	34.42	COL5A1
tumor necrosis factor receptor binding (GO:0005164)	0.0733523	1	13.1752	34.42	STAT1
galanin receptor activity (GO:0004966)	0.0733523	1	13.1752	34.42	GALR1
3',5'-cyclic-GMP phosphodiesterase activity (GO:0047555)	0.0733523	1	13.1752	34.42	PDE3A
G-protein coupled peptide receptor activity (GO:0008528)	0.0741986	1	4.45931	11.5987	NPR1;GALR1
ligand-dependent nuclear receptor transcription coactivator activity (GO:0030374)	0.0761824	1	4.39174	11.3071	ZCCHC12;RORC
basic amino acid transmembrane transporter activity (GO:0015174)	0.0797497	1	12.0773	30.5418	SLC25A29
wide pore channel activity (GO:0022829)	0.0797497	1	12.0773	30.5418	PANX1
metalloendopeptidase inhibitor activity (GO:0008191)	0.0797497	1	12.0773	30.5418	BST2
cation channel activity (GO:0005261)	0.0816287	1	2.9577	7.41075	PANX1;TRPC6;KCNK13
activating transcription factor binding (GO:0033613)	0.0822333	1	4.2008	10.4944	EOMES;IFI27
phospholipase activity (GO:0004620)	0.0842823	1	4.14079	10.2426	PLCB3;PLA2G5
ubiquitin protein ligase activity involved in ERAD pathway (GO:1904264)	0.0861032	1	11.1483	27.3379	TRIM25
cysteine-type endopeptidase activity involved in execution phase of apoptosis (GO:0097200)	0.0924132	1	10.352	24.6531	CASP12
titin binding (GO:0031432)	0.0924132	1	10.352	24.6531	MYBPC3
transcription coactivator binding (GO:0001223)	0.0924132	1	10.352	24.6531	RORC
core promoter sequence-specific DNA binding (GO:0001046)	0.0926304	1	3.91696	9.31899	STAT1;IRF7
hydrolase activity, acting on carbon-nitrogen (but not peptide) bonds, in linear amides (GO:0016811)	0.0968915	1	3.81388	8.90223	ACY3;ASPA
3',5'-cyclic-AMP phosphodiesterase activity (GO:0004115)	0.0986799	1	9.66184	22.3756	PDE3A
calcium ion transmembrane transporter activity (GO:0015085)	0.101207	1	3.71609	8.51202	PANX1;TRPC6
retinoic acid receptor binding (GO:0042974)	0.104904	1	9.05797	20.4231	NR4A2
G-protein coupled chemoattractant receptor activity (GO:0001637)	0.104904	1	9.05797	20.4231	ACKR4
cysteine-type endopeptidase activity involved in apoptotic process (GO:0097153)	0.104904	1	9.05797	20.4231	CASP12
potassium ion leak channel activity (GO:0022841)	0.104904	1	9.05797	20.4231	KCNK13
muscle alpha-actinin binding (GO:0051371)	0.104904	1	9.05797	20.4231	MYBPC3
ATP-dependent microtubule motor activity, minus-end-directed (GO:0008569)	0.111085	1	8.52515	18.7337	DNAH11
semaphorin receptor binding (GO:0030215)	0.117224	1	8.05153	17.2598	SEMA3A
neuropilin binding (GO:0038191)	0.12332	1	7.62777	15.9647	SEMA3A
RNA polymerase II transcription factor activity, sequence-specific transcription regulatory region DNA binding (GO:0001133)	0.12332	1	7.62777	15.9647	RORC
R-SMAD binding (GO:0070412)	0.12332	1	7.62777	15.9647	DROSHA
transforming growth factor beta binding (GO:0050431)	0.12332	1	7.62777	15.9647	CD109
3',5'-cyclic-nucleotide phosphodiesterase activity (GO:0004114)	0.129375	1	7.24638	14.8191	PDE3A
glutamate receptor activity (GO:0008066)	0.129375	1	7.24638	14.8191	GRM4
organic cation transmembrane transporter activity (GO:0015101)	0.129375	1	7.24638	14.8191	SLC44A5
transcription factor activity, RNA polymerase II core promoter sequence-specific (GO:0000983)	0.135388	1	6.90131	13.7999	STAT1
chemokine receptor activity (GO:0004950)	0.135388	1	6.90131	13.7999	ACKR4
calcium channel activity (GO:0005262)	0.137446	1	3.08356	6.11941	PANX1;TRPC6
Wnt-activated receptor activity (GO:0042813)	0.14136	1	6.58762	12.8883	SFRP4
histone acetyltransferase binding (GO:0035035)	0.14136	1	6.58762	12.8883	STAT1
core promoter binding (GO:0001047)	0.146906	1	2.9577	5.67277	STAT1;IRF9
ATPase activator activity (GO:0001671)	0.147292	1	6.3012	12.0689	MYBPC3
potassium channel activity (GO:0005267)	0.154086	1	2.86985	5.36732	KCNB2;KCNK13
ammonium transmembrane transporter activity (GO:0008519)	0.159032	1	5.7971	10.6588	SLC44A5
phosphatidylinositol phospholipase C activity (GO:0004435)	0.159032	1	5.7971	10.6588	PLCB3
endoribonuclease activity, producing 5'-phosphomonoesters (GO:0016891)	0.159032	1	5.7971	10.6588	DROSHA
transcription cofactor binding (GO:0001221)	0.164842	1	5.57414	10.0489	RORC
ATPase activity (GO:0016887)	0.167092	1	2.13129	3.81333	DNAH11;RNF213;NLRP10
tumor necrosis factor receptor superfamily binding (GO:0032813)	0.170612	1	5.36769	9.49202	STAT1
phospholipase C activity (GO:0004629)	0.176343	1	5.17598	8.98202	PLCB3
endopeptidase inhibitor activity (GO:0004866)	0.180945	1	2.58799	4.42433	BST2;SERPINB2
channel activity (GO:0015267)	0.182034	1	4.9975	8.51356	PANX1
sequence-specific double-stranded DNA binding (GO:1990837)	0.183422	1	2.56509	4.3503	RORC;NFE2L3
delayed rectifier potassium channel activity (GO:0005251)	0.187686	1	4.83092	8.08206	KCNB2
alpha-actinin binding (GO:0051393)	0.187686	1	4.83092	8.08206	MYBPC3
MHC protein binding (GO:0042287)	0.193299	1	4.67508	7.68357	2019-03-01
phospholipase A2 activity (GO:0004623)	0.193299	1	4.67508	7.68357	PLA2G5
RNA polymerase II transcription factor binding (GO:0001085)	0.205919	1	2.37586	3.75451	EOMES;IFI27
phosphoric diester hydrolase activity (GO:0008081)	0.209909	1	4.26257	6.65422	PLCB3
protein tyrosine/serine/threonine phosphatase activity (GO:0008138)	0.21537	1	4.14079	6.35775	DUSP5
neuropeptide receptor activity (GO:0008188)	0.220794	1	4.02576	6.08102	GALR1
actin filament binding (GO:0051015)	0.221079	1	2.26449	3.41765	MYBPC3;WIPF3
endopeptidase activity (GO:0004175)	0.230211	1	1.63299	2.39847	C4B;CASP12;TRABD2B;KLK6
ATPase regulator activity (GO:0060590)	0.236842	1	3.71609	5.35252	MYBPC3
potassium ion transmembrane transporter activity (GO:0015079)	0.236842	1	3.71609	5.35252	KCNK13
hormone receptor binding (GO:0051427)	0.247358	1	3.53482	4.93786	STAT1
GTPase activator activity (GO:0005096)	0.248659	1	1.73913	2.4203	RGS16;RASAL1;RGS8
transcription regulatory region DNA binding (GO:0044212)	0.260093	1	1.54589	2.08188	STAT1;RORC;NFE2L3;IRF9
cholesterol binding (GO:0015485)	0.262862	1	3.29381	4.40094	PROM2
potassium channel regulator activity (GO:0015459)	0.262862	1	3.29381	4.40094	KCNIP4
RNA polymerase II core promoter proximal region sequence-specific DNA binding (GO:0000978)	0.272797	1	1.65317	2.14751	NR4A2;STAT1;RORC
single-stranded RNA binding (GO:0003727)	0.273022	1	3.1506	4.09011	DDX58
myosin binding (GO:0017022)	0.27805	1	3.08356	3.94682	MYBPC3
protein phosphatase regulator activity (GO:0019888)	0.283043	1	3.01932	3.81086	EIF2AK2
calcium-dependent phospholipid binding (GO:0005544)	0.283043	1	3.01932	3.81086	SYT16
ATP-dependent microtubule motor activity (GO:1990939)	0.288002	1	2.9577	3.68171	DNAH11
GTPase regulator activity (GO:0030695)	0.297178	1	1.5753	1.91151	RGS16;RASAL1;RGS8
core promoter proximal region sequence-specific DNA binding (GO:0000987)	0.302827	1	1.55836	1.86161	NR4A2;STAT1;RORC
transcription factor activity, RNA polymerase II core promoter proximal region sequence-specific binding (GO:0000982)	0.306596	1	1.54727	1.82922	NR4A2;RORC;IRF7
repressing transcription factor binding (GO:0070491)	0.31229	1	2.68384	3.12351	STAT1
serine-type endopeptidase inhibitor activity (GO:0004867)	0.326467	1	2.54259	2.84624	SERPINB2
phosphoric ester hydrolase activity (GO:0042578)	0.326467	1	2.54259	2.84624	DUSP5
nuclear hormone receptor binding (GO:0035257)	0.326467	1	2.54259	2.84624	STAT1
transcription coactivator activity (GO:0003713)	0.327352	1	1.48898	1.66277	ZCCHC12;RORC;NFE2L3
transcription regulatory region sequence-specific DNA binding (GO:0000976)	0.32924	1	1.4839	1.64856	NR4A2;RORC;NFE2L3
ubiquitin-like protein ligase binding (GO:0044389)	0.338678	1	1.459	1.57967	DDX58;STAT1;PARP9
metalloendopeptidase activity (GO:0004222)	0.367278	1	2.19587	2.19946	TRABD2B
cysteine-type peptidase activity (GO:0008234)	0.367278	1	2.19587	2.19946	CASP12
cadherin binding (GO:0045296)	0.368808	1	1.38466	1.38117	PLCB3;STAT1;TRIM25
growth factor activity (GO:0008083)	0.384619	1	2.07039	1.97826	BDNF
RNA polymerase II regulatory region sequence-specific DNA binding (GO:0000977)	0.393811	1	1.25751	1.17185	NR4A2;STAT1;RORC;IRF7
serine-type endopeptidase activity (GO:0004252)	0.39508	1	1.47135	1.36639	C4B;KLK6
ubiquitin-like protein-specific protease activity (GO:0019783)	0.405633	1	1.93237	1.74359	USP18
RNA polymerase II regulatory region DNA binding (GO:0001012)	0.407176	1	1.43493	1.28929	NR4A2;RORC
transcription corepressor activity (GO:0003714)	0.411983	1	1.42086	1.25998	TLE2;NAB2
steroid hormone receptor binding (GO:0035258)	0.413838	1	1.88218	1.66061	NR4A2
thiol-dependent ubiquitin-specific protease activity (GO:0004843)	0.413838	1	1.88218	1.66061	USP18
syntaxin binding (GO:0019905)	0.417898	1	1.85805	1.62118	SYT16
cysteine-type endopeptidase activity (GO:0004197)	0.433862	1	1.76741	1.47584	CASP12
voltage-gated potassium channel activity (GO:0005249)	0.44939	1	1.6852	1.34793	KCNB2
serine-type peptidase activity (GO:0008236)	0.452034	1	1.31156	1.04138	C4B;KLK6
thiol-dependent ubiquitinyl hydrolase activity (GO:0036459)	0.475554	1	1.55836	1.15829	USP18
ion channel activity (GO:0005216)	0.47919	1	1.54178	1.13422	TRPC6
integrin binding (GO:0005178)	0.482801	1	1.52555	1.11083	COL5A1
protein homodimerization activity (GO:0042803)	0.486841	1	1.08968	0.784371	BST2;NR4A2;TRPC6;STAT1;DROSHA
cation transmembrane transporter activity (GO:0008324)	0.493484	1	1.47885	1.04446	TRPC6
transcriptional repressor activity, RNA polymerase II core promoter proximal region sequence-specific binding (GO:0001078)	0.493484	1	1.47885	1.04446	RORC
double-stranded DNA binding (GO:0003690)	0.500484	1	1.44928	1.00316	STAT1
voltage-gated cation channel activity (GO:0022843)	0.503948	1	1.43493	0.98333	KCNB2
metallopeptidase activity (GO:0008237)	0.510804	1	1.40706	0.945221	TRABD2B
carboxylic ester hydrolase activity (GO:0052689)	0.514197	1	1.39353	0.926906	PLA2G5
phosphatase activity (GO:0016791)	0.517567	1	1.38026	0.909063	DUSP5
actin binding (GO:0003779)	0.527268	1	1.13669	0.727531	MYBPC3;WIPF3
protein heterodimerization activity (GO:0046982)	0.550089	1	1.08968	0.651275	NR4A2;KCNB2
ubiquitin-protein transferase activity (GO:0004842)	0.553246	1	1.04015	0.615719	MARCH1;RNF213;TRIM25
calcium ion binding (GO:0005509)	0.587672	1	1.01704	0.540641	KCNIP4;SYT16
magnesium ion binding (GO:0000287)	0.588972	1	1.13225	0.599384	SNRK
metal ion binding (GO:0046872)	0.592789	1	0.981451	0.513216	SNRK;KCNIP4;SYT16
Rab GTPase binding (GO:0017137)	0.597477	1	1.10632	0.569798	UNC13D
G-protein coupled receptor binding (GO:0001664)	0.605806	1	1.08155	0.542067	RTP4
phosphoprotein phosphatase activity (GO:0004721)	0.613964	1	1.05787	0.516046	DUSP5
cytokine activity (GO:0005125)	0.661879	1	0.929023	0.383383	IL33
transcriptional repressor activity, RNA polymerase II transcription regulatory region sequence-specific binding (GO:0001227)	0.671187	1	0.905797	0.361148	RORC
transcriptional activator activity, RNA polymerase II core promoter proximal region sequence-specific binding (GO:0001077)	0.705945	1	0.823452	0.286741	NR4A2
Ras GTPase binding (GO:0017016)	0.723866	1	0.783392	0.253152	UNC13D
protein serine/threonine kinase activity (GO:0004674)	0.725962	1	0.785515	0.251567	SNRK;EIF2AK2
ubiquitin protein ligase activity (GO:0061630)	0.738884	1	0.75092	0.227239	TRIM25
sequence-specific DNA binding (GO:0043565)	0.760054	1	0.73381	0.201333	EOMES;NR4A2
GTPase activity (GO:0003924)	0.788323	1	0.649899	0.154577	NLRP10
nucleoside-triphosphatase activity (GO:0017111)	0.794807	1	0.682012	0.156628	RNF213;NLRP10
phosphotransferase activity, alcohol group as acceptor (GO:0016773)	0.830845	1	0.568343	0.105321	EIF2AK2
ATP binding (GO:0005524)	0.832027	1	0.566123	0.104105	SNRK
RNA binding (GO:0003723)	0.851217	1	0.730903	0.11774	BST2;DDX58;RFTN1;TRIM25;EIF2AK2;DROSHA;IFIT1
adenyl ribonucleotide binding (GO:0032559)	0.858065	1	0.517598	0.0792317	SNRK
kinase activity (GO:0016301)	0.859058	1	0.515756	0.0783531	EIF2AK2
ubiquitin protein ligase binding (GO:0031625)	0.862963	1	0.508518	0.0749474	DDX58
transcriptional activator activity, RNA polymerase II transcription regulatory region sequence-specific binding (GO:0001228)	0.862963	1	0.508518	0.0749474	NR4A2
DNA binding (GO:0003677)	0.869972	1	0.648445	0.0903244	EOMES;NR4A2;STAT1;IRF7
protein kinase activity (GO:0004672)	0.873207	1	0.56392	0.0764581	SNRK;EIF2AK2
zinc ion binding (GO:0008270)	0.879245	1	0.478309	0.0615543	DDX58
purine ribonucleoside triphosphate binding (GO:0035639)	0.93774	1	0.365057	0.0234666	SNRK
transition metal ion binding (GO:0046914)	0.939046	1	0.362319	0.0227865	DDX58
