# Supplementary material for: ALS-associated genes in SCA2 mouse spinal cord transcriptomes
Source: Hum Mol Genet. 2020 Apr 20;29(10):1658–72. doi: 10.1093/hmg/ddaa072 (PMC7322574; doi:10.1093/hmg/ddaa072)
Supplement: Supplementary_Table_12_ddaa072 [file supplementary_table_12_ddaa072.xlsx]

## Sheet: Sheet1
Supplementary Table 12. SCA2 mouse SC DEGs in the pooled dataset (Early + Late) that express proteins that are predicted by the Protein Atlas to be secreted, ranked by Log2FC.
Gene	Descrption	Log2FC	AdjP
AGT	angiotensinogen (serpin peptidase inhibitor, clade A, member 8)	-2.85922	3.42642e-129
KLK6	kallikrein related-peptidase 6	-2.0656	8.34731e-28
FAM19A4	family with sequence similarity 19, member A4	-1.86653	1.89915e-18
C3	complement component 3	-1.70581	1.8087e-14
CHI3L1	chitinase-like 1	-1.63714	1.79624e-41
ITIH3	inter-alpha trypsin inhibitor, heavy chain 3	-1.62313	3.01894e-53
DAO	D-amino acid oxidase	-1.59982	1.88203e-14
RARRES1	retinoic acid receptor responder (tazarotene induced) 1	-1.5125	8.87383e-16
DMP1	dentin matrix protein 1	-1.40484	1.19693e-17
RIDA	reactive intermediate imine deaminase A homolog	-1.27357	1.64473e-26
PRSS35	protease, serine 35	-1.25027	5.96265e-12
ARSG	arylsulfatase G	-1.24273	1.34782e-22
RNASE1	ribonuclease, RNase A family, 1 (pancreatic)	-1.22847	1.45631e-07
PM20D1	peptidase M20 domain containing 1	-1.19861	6.17129e-14
HTRA1	HtrA serine peptidase 1	-1.18824	1.11601e-51
LGI4	leucine-rich repeat LGI family, member 4	-1.16874	8.17332e-13
ENHO	energy homeostasis associated	-1.12219	5.24783e-28
CILP	cartilage intermediate layer protein, nucleotide pyrophosphohydrolase	-1.11151	2.24214e-05
C1QL1	complement component 1, q subcomponent-like 1	-1.09377	2.44045e-15
METRN	meteorin, glial cell differentiation regulator	-1.07976	1.2871e-29
A2M	alpha-2-macroglobulin	-1.04709	1.51648e-11
CCDC3	coiled-coil domain containing 3	-1.01406	7.89981e-09
GGT5	gamma-glutamyltransferase 5	-0.999351	1.52941e-07
C1orf198	RIKEN cDNA 2310022B05 gene	-0.995553	9.54346e-29
SPARCL1	SPARC-like 1	-0.926373	1.66582e-32
ENDOU	endonuclease, polyU-specific	-0.910695	5.34873e-05
CARTPT	CART prepropeptide	-0.887652	7.73481e-05
WNT7B	wingless-type MMTV integration site family, member 7B	-0.874161	1.60792e-18
TNFAIP6	tumor necrosis factor alpha induced protein 6	-0.864729	7.1237e-14
FJX1	four jointed box 1 (Drosophila)	-0.840545	5.44739e-14
PTX4	pentraxin 4	-0.825906	0.00254848
RCN2	reticulocalbin 2	-0.821271	5.02063e-21
FAM198A	family with sequence similarity 198, member A	-0.819445	2.3049e-10
CABLES1	CDK5 and Abl enzyme substrate 1	-0.807915	1.84704e-23
CARNS1	carnosine synthase 1	-0.789888	7.2141e-12
BTBD17	BTB (POZ) domain containing 17	-0.783399	2.42192e-12
APLN	apelin	-0.770177	2.4617e-18
ADIPOQ	adiponectin, C1Q and collagen domain containing	-0.716338	0.00879026
PLA2G7	phospholipase A2, group VII (platelet-activating factor acetylhydrolase, plasma)	-0.711608	1.70319e-22
PLA2G3	phospholipase A2, group III	-0.701864	9.62558e-06
TF	transferrin	-0.694089	1.06578e-06
TGFB3	transforming growth factor, beta 3	-0.692938	1.06905e-07
PGF	placental growth factor	-0.692581	1.70607e-11
HAPLN2	hyaluronan and proteoglycan link protein 2	-0.689827	5.58056e-08
OLFML1	olfactomedin-like 1	-0.681317	1.80993e-14
PROK1	prokineticin 1	-0.678479	0.0166658
HMCN2	hemicentin 2	-0.673563	0.0170977
LY6G6E	lymphocyte antigen 6 complex, locus G6F	-0.673322	0.000303379
PAMR1	peptidase domain containing associated with muscle regeneration 1	-0.670291	1.19503e-05
SPOCK3	sparc/osteonectin, cwcv and kazal-like domains proteoglycan 3	-0.670045	4.63101e-12
SERPIND1	serine (or cysteine) peptidase inhibitor, clade D, member 1	-0.667888	0.00264049
TIMP4	tissue inhibitor of metalloproteinase 4	-0.64652	6.20355e-17
SERPINA3	serine (or cysteine) peptidase inhibitor, clade A, member 3N	-0.642774	0.00265675
LFNG	LFNG O-fucosylpeptide 3-beta-N-acetylglucosaminyltransferase	-0.633575	2.24097e-08
CST3	cystatin C	-0.605921	5.15136e-09
ECHDC1	enoyl Coenzyme A hydratase domain containing 1	-0.597843	2.13671e-14
ADAMTSL2	ADAMTS-like 2	-0.591968	9.39941e-05
CYR61	cysteine rich protein 61	0.587863	0.00978555
CHST8	carbohydrate (N-acetylgalactosamine 4-0) sulfotransferase 8	0.588866	1.03243e-06
COL14A1	collagen, type XIV, alpha 1	0.589555	0.0393698
TAGLN2	transgelin 2	0.595079	0.00123038
IGFBP4	insulin-like growth factor binding protein 4	0.598635	0.00176485
TCF12	transcription factor 12	0.599283	9.86369e-26
CDKN2A	cyclin-dependent kinase inhibitor 2A	0.60705	0.0290035
VCAN	versican	0.608108	1.06683e-07
MBD6	methyl-CpG binding domain protein 6	0.609782	0.00891056
COL5A2	collagen, type V, alpha 2	0.615393	0.01497
FREM1	Fras1 related extracellular matrix protein 1	0.622437	4.56024e-06
GRN	granulin	0.626011	0.000218061
COL2A1	collagen, type II, alpha 1	0.643437	0.000597703
MATN2	matrilin 2	0.643783	0.0194224
ADAMTS12	a disintegrin-like and metallopeptidase (reprolysin type) with thrombospondin type 1 motif, 12	0.646069	0.0234895
COL27A1	collagen, type XXVII, alpha 1	0.656108	3.50653e-06
FAP	fibroblast activation protein	0.656452	0.0209251
IGSF10	immunoglobulin superfamily, member 10	0.664802	1.69669e-07
CP	ceruloplasmin	0.677355	0.0144372
GALNT10	UDP-N-acetyl-alpha-D-galactosamine:polypeptide N-acetylgalactosaminyltransferase 10	0.677864	5.10602e-15
COLGALT2	collagen beta(1-O)galactosyltransferase 2	0.691623	7.34553e-11
F5	coagulation factor V	0.692016	0.0139922
SOSTDC1	sclerostin domain containing 1	0.693615	0.0113308
ABI3BP	ABI gene family, member 3 (NESH) binding protein	0.69432	0.000912514
MAMDC2	MAM domain containing 2	0.700482	0.00161726
CHIA	chitinase, acidic 1	0.727777	0.00831174
LAMB1	laminin B1	0.747953	0.00735799
PIWIL4	piwi-like RNA-mediated gene silencing 4	0.749301	0.00644722
IL18BP	interleukin 18 binding protein	0.756607	2.6489e-05
LAMA2	laminin, alpha 2	0.757314	0.00320108
P4HA3	procollagen-proline, 2-oxoglutarate 4-dioxygenase (proline 4-hydroxylase), alpha polypeptide III	0.764784	1.22256e-05
ADAMTSL1	ADAMTS-like 1	0.76732	7.59489e-14
MMP2	matrix metallopeptidase 2	0.77363	0.00273424
LCAT	lactase-like	0.823487	0.00161679
VPS37B	vacuolar protein sorting 37B	0.838914	7.11234e-15
SRPX	sushi-repeat-containing protein	0.843415	0.00210865
ARSB	arylsulfatase B	0.868838	3.22316e-11
SEMA3E	sema domain, immunoglobulin domain (Ig), short basic domain, secreted, (semaphorin) 3E	0.875133	8.68426e-19
LGALS3BP	lectin, galactoside-binding, soluble, 3 binding protein	0.899387	1.39721e-05
COL9A3	collagen, type IX, alpha 3	0.927392	2.67885e-10
IGFBP2	insulin-like growth factor binding protein 2	0.933896	1.14245e-09
MATN4	matrilin 4	0.975504	1.31293e-16
PLA2G5	phospholipase A2, group V	1.00234	1.98966e-10
MATN1	matrilin 1, cartilage matrix protein	1.0103	0.00019672
POSTN	periostin, osteoblast specific factor	1.02106	0.000122059
COL9A1	collagen, type IX, alpha 1	1.03045	2.28197e-07
C2orf40	RIKEN cDNA 1500015O10 gene	1.05576	8.4827e-05
BMP4	bone morphogenetic protein 4	1.08401	2.03513e-07
SMOC1	SPARC related modular calcium binding 1	1.09001	1.63143e-17
FGF7	fibroblast growth factor 7	1.10771	1.00012e-07
TIMP1	tissue inhibitor of metalloproteinase 1	1.21038	2.47556e-06
COL9A2	collagen, type IX, alpha 2	1.59245	1.25588e-46
IL17B	interleukin 17B	2.07776	2.24957e-17
ZNF488	zinc finger protein 488	2.1467	2.6873e-43
