# Supplementary material for: ALS-associated genes in SCA2 mouse spinal cord transcriptomes
Source: Hum Mol Genet. 2020 Apr 20;29(10):1658–72. doi: 10.1093/hmg/ddaa072 (PMC7322574; doi:10.1093/hmg/ddaa072)
Supplement: Supplementary_Table_13_ddaa072 [file supplementary_table_13_ddaa072.xlsx]

## Sheet: Table
Primer name	Sequence 5'-3'
hATXN2-F (exon 12)	TAGTCCTGCATCGAACAGAGCTG
hATXN2-R (exon 13)	AGCTAGGTGATGTTTCATTGGG
Agt-F	CTGACTTGGATAGAGAACCCG
Agt-R	TGTTCAGATTTGCCTCCGC
C3-A	ATGCTGACCCTGAGGTCAAA
C3-B	GGCCTTCTCTCTAACAGCCA
Car2-R	CTGTCACCTCTGCCTGTCACC
Car2-R	CGCACCGTCCGGCTTTTAT
Capn6-A	AGCAGGAGTGCATGAAGGAT
Capn6-B	GTGGGGGTCATCAGAAATGT
Cyp51A1-F	CAAAGACTGAAAGACTCCTGGG
Cyp51A1-R	TCTCCAACACAACGATGACG
Ddx58-F	AGCTTACTCGGAGGTTTGAAG
Ddx58-R	GAATGGTCTTGGTCTCTGGC
Fam107a-F	GCTGTTAGGCTGACTGTGTT
Fam107a-R	CTCTGGATCTCTGAGTACATGG
Fyco1-F	ATCACAGATGACAGCACCAG
Fyco1-R	CACGCACAAAAGTAATCCCAG
GluI-A	CTCCTGACCTGTTCACCCAT
GluI-B	TTGCTTGATGCCTTTGTTCA
Ifih1-F	GGTGGACAAACTTCTGATTAACG
Ifih1-R	TCCTTCTGCACAATCCTTCTC
Il33-A	ATTTCCCCGGCAAAGTTCAG
Il33-B	AACGGAGTCTCATGCAGTAGA
Actin-F	ACCTTCTACAATGAGCTGCG
Actin-R	CTGGATGGCTACGTACATGG
Ndrg2-F	TGAACTTTGAGCGAGGTGG
Ndrg2-R	CATCTTGAGGAACGAGGTCTG
Oas1a-F	AGAGATGCTTCCAAGGTGC
Oas1a-R	ACTGATCCTCAAAGCTGGTG
Pcp4-F	CTTCTGAGCTGTTCTGTGGG
Pcp4-R	TCTTGTCTTTTCCGTTGGTCG
Rab37-F	GAGATTCATGAGTATGCCCAGAG
Rab37-R	ACTGGTCTCCATGAAAGGAAC
Slc1a2-F	GATCACTGCTCTGGGAACTG
Slc1a2-R	TTAATGGTTGCTCCGACTGG
Tmeff1-F	GATGGAGATGGTTTGAAATGCG
Tmeff1-R	GGTTATGTCTTTCTGGTGCTTG
Trim30a-F	GTGCAAATTGTGTCCTGAGAAG
Trim30a-R	TCCATGAGTCCTTGATACACTTG
